# Supplementary material for: Neural Ganglia Transcriptome and Peptidome Associated with Sexual Maturation in Female Pacific Abalone (Haliotis discus hannai)
Source: Genes (Basel). 2019 Apr 2;10(4):268. doi: 10.3390/genes10040268 (PMC6523705; doi:10.3390/genes10040268)
Supplement: Supplementary file 1 [file genes-10-00268-s001.zip]

Archive with 11 entries (11 files):
- Supplementary Fig. S1.pptx
- Supplementary File 1.docx
- Supplementary File 2.docx
- Supplementary File 3.docx
- Supplementary Table S1.xlsx
- Supplementary Table S2.xlsx
- Supplementary Table S3.xlsx
- Supplementary Table S4.xlsx
- Supplementary Table S5.xlsx
- Supplementary Table S6.xlsx
- Supplementary Table S7.xlsx
