# Supplementary material for: Neural Ganglia Transcriptome and Peptidome Associated with Sexual Maturation in Female Pacific Abalone (Haliotis discus hannai)
Source: Genes (Basel). 2019 Apr 2;10(4):268. doi: 10.3390/genes10040268 (PMC6523705; doi:10.3390/genes10040268)
Supplement: Supplementary file 1 [file genes-10-00268-s001.zip › Supplementary Table S1.xlsx]

## Sheet: Sheet1
Table S1. Information on the PCR primer sets used in this study
Gene (Sequence ID)	Oligo name	Sequence (5’→3’)
Achatin	Hdh-achatin-F	GAGTTCTCCGACAATCTCCATAC
(TBIU006465)	Hdh-achatin-R	GCCGAATCCTCTTTTATCTCCG
CCAP	Hdh-CCAP-F	CCCTTCTCGTATCCTGTGTTTATG
(TBIU020650)	Hdh-CCAP-R	CTAGGGATCTTGTGCTGTATAAGG
FxRIamide	Hdh-FxRI-F	GGAAGACGAAGATGAAGAGATGG
(TBIU007725)	Hdh-FxRI-R	TCTTACAAATGCAGAGGAAGGG
FMRFamide	Hdh-FMRF-F	CCCCAAAATGAAGACAAACGG
(TBIU012012)	Hdh-FMRF-R	CATCCCCATCCTTTCCTATTCTG
NPF	Hdh-NPF-F	AATGGAAGTCACGTGTCAGG
(TBIU004746)	Hdh-NPF-R	GAGAGCCTTCAAGTACTGACG
Pedal peptide A	Hdh-PedalP-A-F	ATCTTATCGAACCCACGCTTC
(TBIU033460)	Hdh-PedalP-A-R	CTTGGTCTATGCCTTGTACTGG
Pedal peptide B	Hdh-PedalP-B-F	GTCAGCCACATTTTCAAGTTCG
(TBIU019770)	Hdh-PedalP-B-R	TCTACAAGAGGATGGCAAATGG
RPL5	Hdh-RPL5-F	TCACCAACAAGGACATCATTTGTC
(TBIU008737)	Hdh-RPL5-R	CAGGAGGAGTCCAGTGCAGTATG
