# Supplementary material for: Neural Ganglia Transcriptome and Peptidome Associated with Sexual Maturation in Female Pacific Abalone (Haliotis discus hannai)
Source: Genes (Basel). 2019 Apr 2;10(4):268. doi: 10.3390/genes10040268 (PMC6523705; doi:10.3390/genes10040268)
Supplement: Supplementary file 1 [file genes-10-00268-s001.zip › Supplementary Table S2.xlsx]

## Sheet: Supplementary Table S2
Order	GeneId	GeneAcc	GeneName	Chr	Start	End	Strand	NcbiGene	Status	Desc	Num_of_Samples	EXP:825_ganglions:FPKM	EXP:839_ganglions:FPKM	EXP:841_ganglions:FPKM	EXP:104_ganglions:FPKM	EXP:119_ganglions:FPKM	EXP:122_ganglions:FPKM	DEG:825_ganglions,839_ganglions,841_ganglions vs 104_ganglions,119_ganglions,122_ganglions:QV=0.05:SELECT	DEG:825_ganglions,839_ganglions,841_ganglions vs 104_ganglions,119_ganglions,122_ganglions:PV	DEG:825_ganglions,839_ganglions,841_ganglions vs 104_ganglions,119_ganglions,122_ganglions:QV	DEG:825_ganglions,839_ganglions,841_ganglions vs 104_ganglions,119_ganglions,122_ganglions:Log2FC	GeneOntology
1	TBIU000001	TBIGR001_TRINITY_DN0_c0_g1_i1	Mfsd3	Un	1	257	+	-	KNOWN	Major facilitator superfamily domain-containing protein 3 [Source:SWISS;ACC:Q4V8E5]	6	3.62	3.61	6.25	0.48	1.48	7.72	N	0.831103	1	-0.311	GO:0016021,GO:0055085
2	TBIU000002	TBIGR001_TRINITY_DN10005_c0_g1_i1	nrf-6	Un	1	746	+	-	KNOWN	Nose resistant to fluoxetine protein 6 [Source:SWISS;ACC:Q09225]	5	0.99	1.29	0.7	1.07	0	2.41	N	0.713216	1	0.55	GO:0006869,GO:0007275,GO:0008289,GO:0016021,GO:0016747
3	TBIU000003	TBIGR001_TRINITY_DN10005_c1_g1_i1	nrf-6	Un	1	1325	+	-	KNOWN	Nose resistant to fluoxetine protein 6 [Source:SWISS;ACC:Q09225]	1	9.49	0	0	0	0	0	N	0.636246	1	-7.41	GO:0006869,GO:0007275,GO:0008289,GO:0016021,GO:0016747
4	TBIU000004	TBIGR001_TRINITY_DN10009_c0_g1_i1	ABHD17C	Un	1	408	+	-	KNOWN	Alpha/beta hydrolase domain-containing protein 17C [Source:SWISS;ACC:Q6PCB6]	1	22.39	0	0	0	0	0	N	1	1	-6.41	GO:0016787
5	TBIU000005	TBIGR001_TRINITY_DN10018_c0_g1_i1	LOC101846498	Un	1	556	+	-	KNOWN	protein WWC2-like [Source:NCBI_NR;ACC:XP_005096217.1]	4	1.6	1.56	1.98	0	0	0.28	N	0.00840031	0.414654	-3.99	-
6	TBIU000006	TBIGR001_TRINITY_DN10020_c0_g1_i1	-	Un	1	272	+	-	NOVEL	-	1	1.94	0	0	0	0	0	N	0.648609	1	-7.99	-
7	TBIU000007	TBIGR001_TRINITY_DN10024_c0_g1_i1	TAR1	Un	1	3464	+	-	KNOWN	Protein TAR1 [Source:SWISS;ACC:Q8TGM6]	5	5.04	0.41	1.32	2.71	7.98	0	N	0.448548	1	1.06	GO:0005739,GO:0043457
8	TBIU000008	TBIGR001_TRINITY_DN10027_c0_g1_i1	-	Un	1	214	+	-	NOVEL	-	1	8.42	0	0	0	0	0	N	0.636236	1	-7.41	-
9	TBIU000009	TBIGR001_TRINITY_DN10036_c0_g1_i1	-	Un	1	255	+	-	NOVEL	-	6	2.34	1.84	0.49	1.88	0.56	1.48	N	1	1	0.17	-
10	TBIU000010	TBIGR001_TRINITY_DN10041_c0_g1_i1	-	Un	1	570	+	-	KNOWN	-	2	11.73	15.09	0	0	0	0	N	0.537416	1	-7.41	-
11	TBIU000011	TBIGR001_TRINITY_DN10043_c0_g1_i1	-	Un	1	5797	+	-	KNOWN	-	1	0	28.57	0	0	0	0	N	1	1	-6.4	-
12	TBIU000012	TBIGR001_TRINITY_DN10053_c0_g1_i1	-	Un	1	334	+	-	NOVEL	-	6	1.64	2.69	0.62	0.63	0.38	0.51	N	0.172763	0.892303	-1.28	-
13	TBIU000013	TBIGR001_TRINITY_DN1005_c0_g1_i1	-	Un	1	447	+	-	NOVEL	-	5	0.94	3.74	0.57	0.11	0.76	0	N	0.101137	0.831369	-2.13	-
14	TBIU000014	TBIGR001_TRINITY_DN10063_c0_g1_i1	-	Un	1	302	+	-	NOVEL	-	0	0	0	0	0	0	0	N	-	-	-	-
15	TBIU000015	TBIGR001_TRINITY_DN10069_c0_g1_i1	-	Un	1	336	+	-	NOVEL	-	2	1.46	0.48	0	0	0	0	N	0.364548	0.993051	-8.41	-
16	TBIU000016	TBIGR001_TRINITY_DN10080_c0_g1_i1	SLC46A3	Un	1	335	+	-	KNOWN	Solute carrier family 46 member 3 [Source:SWISS;ACC:Q5F4B8]	4	1.8	3.57	1.24	0.96	0	0	N	0.164297	0.892303	-2.33	GO:0016021,GO:0055085
17	TBIU000017	TBIGR001_TRINITY_DN10081_c0_g1_i1	-	Un	1	305	+	-	NOVEL	-	0	0	0	0	0	0	0	N	-	-	-	-
18	TBIU000018	TBIGR001_TRINITY_DN10094_c0_g1_i1	-	Un	1	476	+	-	NOVEL	-	6	7.12	2.46	2.16	3.51	3.95	3.32	N	0.718419	1	0.293	-
19	TBIU000019	TBIGR001_TRINITY_DN10095_c0_g1_i1	C1orf222	Un	1	573	+	-	KNOWN	Uncharacterized protein C1orf222 [Source:SWISS;ACC:Q69YW0]	6	2.51	1.25	2.62	1.63	3.48	1.74	N	0.577075	1	0.44	-
20	TBIU000020	TBIGR001_TRINITY_DN100_c0_g1_i1	-	Un	1	720	+	-	NOVEL	-	6	2.64	1.13	1.05	0.68	0.78	0.21	N	0.20275	0.918348	-1.1	-
21	TBIU000021	TBIGR001_TRINITY_DN10101_c0_g1_i1	-	Un	1	350	+	-	NOVEL	-	2	0	0	0	3.58	0	32.96	N	0.155872	0.892303	8.66	-
22	TBIU000022	TBIGR001_TRINITY_DN1010_c0_g1_i1	LOC100378784	Un	1	1340	+	-	KNOWN	uncharacterized LOC100378784 [Source:NCBI_NR;ACC:XP_002740285.1]	5	1.18	0.77	1.24	0	0.93	0.41	N	0.679492	1	-0.972	-
23	TBIU000023	TBIGR001_TRINITY_DN1011_c0_g1_i1	-	Un	1	923	+	-	NOVEL	-	6	5.73	4.44	1.97	6.61	2.35	6.8	N	0.442088	1	0.754	-
24	TBIU000024	TBIGR001_TRINITY_DN10122_c0_g1_i1	-	Un	1	1736	+	-	NOVEL	-	1	0	26.67	0	0	0	0	N	1	1	-6.4	-
25	TBIU000025	TBIGR001_TRINITY_DN1012_c0_g1_i1	-	Un	1	706	+	-	NOVEL	-	5	1.12	2.32	2.24	6.16	6.04	0	N	0.414591	1	1.35	-
26	TBIU000026	TBIGR001_TRINITY_DN10136_c0_g1_i1	commd6	Un	1	356	+	-	KNOWN	COMM domain-containing protein 6 [Source:SWISS;ACC:Q05AV1]	6	1.72	1.89	1.31	0.6	0.42	1.77	N	0.605927	1	-0.49	GO:0005634,GO:0005737
27	TBIU000027	TBIGR001_TRINITY_DN10141_c0_g1_i1	Shb	Un	1	317	+	-	KNOWN	SH2 domain-containing adapter protein B [Source:SWISS;ACC:Q6PD21]	5	1.76	2.56	1.87	2.25	0	2.09	N	0.944407	1	-0.191	GO:0001525,GO:0001568,GO:0001948,GO:0005070,GO:0005737,GO:0005886,GO:0006469,GO:0006915,GO:0009967,GO:0030097,GO:0030154,GO:0042100,GO:0045931,GO:0048514,GO:0071425,GO:1900194
28	TBIU000028	TBIGR001_TRINITY_DN10141_c1_g1_i1	-	Un	1	334	+	-	NOVEL	-	2	0.97	0.95	0	0	0	0	N	0.336756	0.993051	-8.41	-
29	TBIU000029	TBIGR001_TRINITY_DN10146_c0_g1_i1	-	Un	1	552	+	-	NOVEL	-	2	0	0	0	12.29	15.52	0	N	0.339929	0.993051	7.65	-
30	TBIU000030	TBIGR001_TRINITY_DN10149_c0_g1_i1	-	Un	1	301	+	-	NOVEL	-	1	6.65	0	0	0	0	0	N	1	1	-6.41	-
31	TBIU000031	TBIGR001_TRINITY_DN10156_c0_g1_i1	nduf-7	Un	1	392	+	-	KNOWN	Probable NADH dehydrogenase [ubiquinone] iron-sulfur protein 7, mitochondrial [Source:SWISS;ACC:Q94360]	6	80.87	91.29	98.85	121.3	129.64	106.62	N	0.161898	0.892303	0.735	GO:0005739,GO:0008137,GO:0046872,GO:0048038,GO:0051539,GO:0070469
32	TBIU000032	TBIGR001_TRINITY_DN10166_c0_g1_i1	-	Un	1	963	+	-	NOVEL	-	4	0.24	2.07	0.5	0	0.54	0	N	0.349405	0.993051	-1.94	-
33	TBIU000033	TBIGR001_TRINITY_DN10167_c0_g1_i1	Rnf24	Un	1	609	+	-	KNOWN	RING finger protein 24 [Source:SWISS;ACC:Q8BGI1]	1	0	15.09	0	0	0	0	N	1	1	-6.4	GO:0000139,GO:0008270,GO:0016021
34	TBIU000034	TBIGR001_TRINITY_DN10172_c0_g1_i1	-	Un	1	240	+	-	KNOWN	-	3	1.17	1.16	0	0	0	0.62	N	0.705608	1	-1.53	-
35	TBIU000035	TBIGR001_TRINITY_DN10172_c1_g1_i1	-	Un	1	332	+	-	KNOWN	-	3	1.12	1.16	1.12	0	0	0	N	0.289388	0.975195	-8.18	-
36	TBIU000036	TBIGR001_TRINITY_DN10176_c0_g1_i1	Phm	Un	1	354	+	-	KNOWN	Peptidylglycine alpha-hydroxylating monooxygenase [Source:SWISS;ACC:O01404]	5	2.15	2.12	0.45	0	4.1	0.91	N	0.759876	1	0.5	GO:0004504,GO:0005507,GO:0005615,GO:0006518,GO:0007613,GO:0016020,GO:0032504
37	TBIU000037	TBIGR001_TRINITY_DN10178_c0_g1_i1	-	Un	1	273	+	-	NOVEL	-	3	2.1	0	0	0	6.56	2.52	N	0.524532	1	2.24	-
38	TBIU000038	TBIGR001_TRINITY_DN10185_c0_g1_i1	LOTGIDRAFT_232003	Un	1	229	+	-	KNOWN	hypothetical protein [Source:NCBI_NR;ACC:XP_009053810.1]	1	0	8.13	0	0	0	0	N	1	1	-6.4	-
39	TBIU000039	TBIGR001_TRINITY_DN10187_c0_g1_i1	-	Un	1	1886	+	-	NOVEL	-	6	1.57	3.71	0.56	0.14	0.2	1.08	N	0.159554	0.892303	-1.66	-
40	TBIU000040	TBIGR001_TRINITY_DN10188_c0_g1_i1	Ppp4r4	Un	1	324	+	-	KNOWN	Serine/threonine-protein phosphatase 4 regulatory subunit 4 [Source:SWISS;ACC:Q8C0Y0]	5	1.98	1.93	1.5	1.15	0	2.06	N	0.783362	1	-0.437	GO:0005737,GO:0008287,GO:0019888,GO:0032515,GO:0080163
41	TBIU000041	TBIGR001_TRINITY_DN10192_c0_g1_i1	-	Un	1	1108	+	-	NOVEL	-	1	2.21	0	0	0	0	0	N	0.367975	0.993051	-8.73	-
42	TBIU000042	TBIGR001_TRINITY_DN10197_c0_g1_i1	-	Un	1	203	+	-	KNOWN	-	3	2.55	0.63	0	2.54	0	0	N	1	1	0.236	-
43	TBIU000043	TBIGR001_TRINITY_DN10197_c1_g1_i1	-	Un	1	225	+	-	NOVEL	-	1	12.76	0	0	0	0	0	N	1	1	-6.41	-
44	TBIU000044	TBIGR001_TRINITY_DN10199_c0_g1_i1	Yy2	Un	1	294	+	-	KNOWN	Transcription factor YY2 [Source:SWISS;ACC:Q3TTC2]	3	12.1	2.69	2.27	0	0	0	N	0.101726	0.831369	-9.3	GO:0003677,GO:0005634,GO:0006351,GO:0006355,GO:0046872
45	TBIU000045	TBIGR001_TRINITY_DN10201_c0_g1_i1	CUZD1	Un	1	506	+	-	KNOWN	CUB and zona pellucida-like domain-containing protein 1 [Source:SWISS;ACC:Q86UP6]	5	1.18	0.29	0.31	1.2	0.34	0	N	1	1	0.234	GO:0006931,GO:0007049,GO:0008283,GO:0016021,GO:0030658,GO:0032023,GO:0042589,GO:0051301
46	TBIU000046	TBIGR001_TRINITY_DN10205_c0_g1_i1	LOTGIDRAFT_114955	Un	1	351	+	-	KNOWN	hypothetical protein [Source:NCBI_NR;ACC:XP_009052040.1]	0	0	0	0	0	0	0	N	-	-	-	-
47	TBIU000047	TBIGR001_TRINITY_DN10211_c0_g1_i1	-	Un	1	330	+	-	NOVEL	-	5	0.55	1.07	1.16	0.45	0	1.43	N	0.884118	1	-0.333	-
48	TBIU000048	TBIGR001_TRINITY_DN10213_c0_g1_i1	Dbt	Un	1	413	+	-	KNOWN	Lipoamide acyltransferase component of branched-chain alpha-keto acid dehydrogenase complex, mitochondrial [Source:SWISS;ACC:P53395]	5	0.82	0.99	0.66	1.67	0	0.21	N	1	1	-0.0122	GO:0005739,GO:0042645,GO:0043754
49	TBIU000049	TBIGR001_TRINITY_DN10216_c0_g1_i1	-	Un	1	375	+	-	NOVEL	-	6	1.36	1.57	0.78	0.07	0.51	0.46	N	0.126713	0.852103	-1.43	-
50	TBIU000050	TBIGR001_TRINITY_DN1021_c0_g1_i1	-	Un	1	215	+	-	NOVEL	-	1	11.69	0	0	0	0	0	N	0.636226	1	-7.41	-
51	TBIU000051	TBIGR001_TRINITY_DN10220_c0_g1_i1	-	Un	1	313	+	-	KNOWN	-	6	1.39	1.79	1.97	0.19	2.13	0.72	N	0.743998	1	-0.441	-
52	TBIU000052	TBIGR001_TRINITY_DN10222_c0_g1_i1	LOTGIDRAFT_229384	Un	1	344	+	-	KNOWN	hypothetical protein [Source:NCBI_NR;ACC:XP_009062254.1]	5	1.52	0.49	1.08	0.41	0	0.65	N	0.277064	0.965459	-1.24	-
53	TBIU000053	TBIGR001_TRINITY_DN10229_c0_g1_i1	-	Un	1	1866	+	-	NOVEL	-	2	1.12	1.11	0	0	0	0	N	0.33675	0.993051	-8.41	-
54	TBIU000054	TBIGR001_TRINITY_DN10236_c0_g1_i1	-	Un	1	224	+	-	NOVEL	-	5	1.91	2.04	0	0.78	1.09	0.4	N	0.868892	1	-0.302	-
55	TBIU000055	TBIGR001_TRINITY_DN10241_c0_g1_i1	-	Un	1	1253	+	-	NOVEL	-	6	4.31	10.13	15.8	20.72	2.87	0.98	N	0.993123	1	-0.0163	-
56	TBIU000056	TBIGR001_TRINITY_DN10243_c0_g1_i1	-	Un	1	278	+	-	NOVEL	-	5	2.82	1.39	0.49	1.14	1.13	0	N	0.869022	1	-0.601	-
57	TBIU000057	TBIGR001_TRINITY_DN10244_c0_g1_i1	-	Un	1	212	+	-	NOVEL	-	2	2.83	0	0	0	0	3.03	N	1	1	0.472	-
58	TBIU000058	TBIGR001_TRINITY_DN10248_c0_g1_i1	-	Un	1	279	+	-	NOVEL	-	1	3.54	0	0	0	0	0	N	0.648588	1	-7.99	-
59	TBIU000059	TBIGR001_TRINITY_DN10260_c0_g1_i1	-	Un	1	400	+	-	NOVEL	-	6	2.9	1.32	0.82	2.99	1.93	2.9	N	0.149733	0.881717	1.05	-
60	TBIU000060	TBIGR001_TRINITY_DN10264_c0_g1_i1	Svep1	Un	1	275	+	-	KNOWN	Sushi, von Willebrand factor type A, EGF and pentraxin domain-containing protein 1 [Source:SWISS;ACC:A2AVA0]	5	4.31	2.62	0.88	0	2.21	0.94	N	0.570268	1	-0.994	GO:0003682,GO:0005509,GO:0005576,GO:0005737,GO:0007155,GO:0016020
61	TBIU000061	TBIGR001_TRINITY_DN10266_c0_g1_i1	-	Un	1	236	+	-	NOVEL	-	2	7.8	0	7.12	0	0	0	N	0.234769	0.941393	-8.69	-
62	TBIU000062	TBIGR001_TRINITY_DN10274_c0_g1_i1	CCDC147	Un	1	408	+	-	KNOWN	Coiled-coil domain-containing protein 147 [Source:SWISS;ACC:Q5T655]	3	1.25	0	1.29	0	0.77	0	N	0.529	1	-1.54	GO:0005615
63	TBIU000063	TBIGR001_TRINITY_DN10277_c0_g1_i1	-	Un	1	475	+	-	NOVEL	-	6	2.3	2.74	1.89	0.43	1.41	3.66	N	1	1	-0.00878	-
64	TBIU000064	TBIGR001_TRINITY_DN10284_c0_g1_i1	LOC101846274	Un	1	218	+	-	KNOWN	uncharacterized LOC101846274 [Source:NCBI_NR;ACC:XP_005094944.1]	5	1.16	0	0.41	4.38	0.46	2.44	N	0.0499079	0.725953	2.58	-
65	TBIU000065	TBIGR001_TRINITY_DN10286_c0_g1_i1	-	Un	1	230	+	-	NOVEL	-	6	1.96	0.29	0.16	0.74	0.34	0.47	N	1	1	-0.173	-
66	TBIU000066	TBIGR001_TRINITY_DN10293_c0_g1_i1	LOC101859446	Un	1	498	+	-	KNOWN	uncharacterized LOC101859446 [Source:NCBI_NR;ACC:XP_005088979.1]	6	0.97	0.94	0.81	0.27	0.12	0.33	N	0.151088	0.884574	-1.58	-
67	TBIU000067	TBIGR001_TRINITY_DN10301_c0_g1_i1	-	Un	1	267	+	-	NOVEL	-	4	2.25	3.48	0	1.76	0	1.25	N	1	1	-0.416	-
68	TBIU000068	TBIGR001_TRINITY_DN10320_c0_g1_i1	Znfx1	Un	1	322	+	-	KNOWN	NFX1-type zinc finger-containing protein 1 [Source:SWISS;ACC:Q8R151]	2	3.42	1.18	0	0	0	0	N	0.364536	0.993051	-8.41	GO:0044822,GO:0046872
69	TBIU000069	TBIGR001_TRINITY_DN10323_c0_g1_i1	-	Un	1	302	+	-	NOVEL	-	1	0	0	3.17	0	0	0	N	0.650256	1	-7.92	-
70	TBIU000070	TBIGR001_TRINITY_DN10327_c0_g1_i1	NFKBIA	Un	1	253	+	-	KNOWN	NF-kappa-B inhibitor alpha [Source:SWISS;ACC:Q91974]	4	1.47	0.72	0	1.19	0.87	0	N	1	1	0.425	GO:0002218,GO:0002224,GO:0002755,GO:0005737,GO:0007250,GO:0034134,GO:0034138,GO:0034142,GO:0034146,GO:0034154,GO:0035419,GO:0035681,GO:0035682,GO:0045087,GO:0048145
71	TBIU000071	TBIGR001_TRINITY_DN10327_c1_g1_i1	MIMI_L93	Un	1	315	+	-	KNOWN	Putative ankyrin repeat protein L93 [Source:SWISS;ACC:Q5UPG5]	4	1.21	0.24	0	2.17	0	0.25	N	0.507856	1	1.26	-
72	TBIU000072	TBIGR001_TRINITY_DN10332_c0_g3_i1	-	Un	1	681	+	-	NOVEL	-	6	1.06	1.05	3.87	5.97	3.21	1.69	N	0.357986	0.993051	1.05	-
73	TBIU000073	TBIGR001_TRINITY_DN10332_c1_g1_i1	zfy1	Un	1	227	+	-	KNOWN	Zinc finger Y-chromosomal protein 1 [Source:SWISS;ACC:Q01611]	2	0.78	0	1.22	0	0	0	N	0.182549	0.904062	-9.06	GO:0003677,GO:0005634,GO:0006351,GO:0006355,GO:0046872
74	TBIU000074	TBIGR001_TRINITY_DN10334_c0_g1_i1	Trank1	Un	1	622	+	-	KNOWN	TPR and ankyrin repeat-containing protein 1 [Source:SWISS;ACC:Q8BV79]	4	1.76	1.7	1.54	0	0.36	0	N	0.00960899	0.436636	-3.38	GO:0005524,GO:0016787
75	TBIU000075	TBIGR001_TRINITY_DN10336_c1_g1_i1	LOC101848639	Un	1	808	+	-	KNOWN	cingulin-like protein 1-like [Source:NCBI_NR;ACC:XP_005091270.1]	2	3.25	3.71	0	0	0	0	N	0.537398	1	-7.41	-
76	TBIU000076	TBIGR001_TRINITY_DN10342_c0_g1_i1	rnf41	Un	1	225	+	-	KNOWN	E3 ubiquitin-protein ligase NRDP1 [Source:SWISS;ACC:Q5FWL3]	6	3.91	4.48	2.66	2.59	1.44	1.37	N	0.327458	0.993051	-0.644	GO:0000209,GO:0004842,GO:0008270,GO:0016881,GO:0031386,GO:0097191
77	TBIU000077	TBIGR001_TRINITY_DN10342_c1_g1_i1	RNF41	Un	1	731	+	-	KNOWN	E3 ubiquitin-protein ligase NRDP1 [Source:SWISS;ACC:Q5R7T5]	6	3.17	3.25	4.24	2.49	1.4	1.16	N	0.575384	1	-0.829	GO:0000209,GO:0004842,GO:0006914,GO:0008270,GO:0008285,GO:0016881,GO:0030336,GO:0031386,GO:0043408,GO:0045619,GO:0045637,GO:0051091,GO:0051865,GO:0051896,GO:0097191,GO:2000114,GO:2000377
78	TBIU000078	TBIGR001_TRINITY_DN10344_c0_g2_i1	LOC100369406	Un	1	543	+	-	KNOWN	CCAAT/enhancer-binding protein zeta-like [Source:NCBI_NR;ACC:XP_006812391.1]	5	19.74	125.16	58.53	0	22.36	38.42	N	0.14579	0.874392	-2.21	-
79	TBIU000079	TBIGR001_TRINITY_DN10347_c0_g1_i1	-	Un	1	443	+	-	NOVEL	-	0	0	0	0	0	0	0	N	-	-	-	-
80	TBIU000080	TBIGR001_TRINITY_DN1034_c0_g1_i1	-	Un	1	203	+	-	NOVEL	-	2	1.89	1.26	0	0	0	0	N	0.234157	0.941393	-8.73	-
81	TBIU000081	TBIGR001_TRINITY_DN10357_c0_g1_i1	Sh2b2	Un	1	502	+	-	KNOWN	SH2B adapter protein 2 [Source:SWISS;ACC:Q9JID9]	2	9.12	10.75	0	0	0	0	N	0.33674	0.993051	-8.41	GO:0001725,GO:0001726,GO:0001922,GO:0004871,GO:0005068,GO:0005070,GO:0005737,GO:0005884,GO:0005886,GO:0007399,GO:0008286,GO:0019221,GO:0019222,GO:0030036,GO:0035556,GO:0042593,GO:0046325,GO:0046425,GO:0046578,GO:0050776,GO:0050851,GO:0050873
82	TBIU000082	TBIGR001_TRINITY_DN10374_c0_g1_i1	-	Un	1	342	+	-	NOVEL	-	2	2.62	0.89	0	0	0	0	N	0.364535	0.993051	-8.41	-
83	TBIU000083	TBIGR001_TRINITY_DN10375_c0_g1_i1	-	Un	1	223	+	-	KNOWN	-	4	1.75	0.34	0	0.28	0.82	0	N	1	1	-0.409	-
84	TBIU000084	TBIGR001_TRINITY_DN10387_c0_g1_i1	-	Un	1	329	+	-	NOVEL	-	5	2.47	6.21	1.12	0	4.14	3.69	N	1	1	0.0649	-
85	TBIU000085	TBIGR001_TRINITY_DN10391_c0_g1_i1	-	Un	1	394	+	-	NOVEL	-	3	0.56	1.67	0	0	0	1.19	N	1	1	-0.525	-
86	TBIU000086	TBIGR001_TRINITY_DN10391_c1_g1_i1	-	Un	1	390	+	-	NOVEL	-	1	3.03	0	0	0	0	0	N	1	1	-6.41	-
87	TBIU000087	TBIGR001_TRINITY_DN10402_c0_g1_i1	LOTGIDRAFT_235361	Un	1	372	+	-	KNOWN	hypothetical protein [Source:NCBI_NR;ACC:XP_009062802.1]	6	1.39	1.6	0.45	0.11	0.31	0.43	N	0.15245	0.887656	-1.6	-
88	TBIU000088	TBIGR001_TRINITY_DN10409_c0_g1_i1	-	Un	1	438	+	-	NOVEL	-	5	2.09	2.07	1.09	2.52	1.9	0	N	1	1	0.155	-
89	TBIU000089	TBIGR001_TRINITY_DN10416_c0_g1_i1	LOTGIDRAFT_119952	Un	1	366	+	-	KNOWN	hypothetical protein [Source:NCBI_NR;ACC:XP_009056269.1]	1	29.13	0	0	0	0	0	N	1	1	-6.41	-
90	TBIU000090	TBIGR001_TRINITY_DN10416_c1_g1_i1	LOTGIDRAFT_119952	Un	1	373	+	-	KNOWN	hypothetical protein [Source:NCBI_NR;ACC:XP_009056269.1]	3	2.38	0	0.81	2.52	0	0	N	1	1	0.0885	-
91	TBIU000091	TBIGR001_TRINITY_DN10419_c0_g1_i1	SULT1A4	Un	1	571	+	-	KNOWN	Sulfotransferase 1A4 [Source:SWISS;ACC:P0DMN0]	3	1.28	0.25	0.27	0	0	0	N	0.101712	0.831369	-9.3	GO:0004062,GO:0005737,GO:0006584,GO:0008202
92	TBIU000092	TBIGR001_TRINITY_DN10419_c1_g1_i1	SULT1C2	Un	1	427	+	-	KNOWN	Sulfotransferase 1C2 [Source:SWISS;ACC:O00338]	2	3.35	0	0	0	0	1.95	N	1	1	-0.528	GO:0005737,GO:0005829,GO:0006805,GO:0008146,GO:0009308,GO:0044281,GO:0050427,GO:0051923,GO:0070062
93	TBIU000093	TBIGR001_TRINITY_DN10421_c0_g1_i1	-	Un	1	313	+	-	NOVEL	-	5	5.16	5.05	1.09	1.11	0	1.08	N	0.0822076	0.80663	-1.95	-
94	TBIU000094	TBIGR001_TRINITY_DN10427_c0_g1_i1	-	Un	1	313	+	-	NOVEL	-	5	1.94	0.27	0.88	0	0.32	0.58	N	0.415209	1	-1.47	-
95	TBIU000095	TBIGR001_TRINITY_DN10428_c0_g1_i1	PRR11	Un	1	239	+	-	KNOWN	Proline-rich protein 11 [Source:SWISS;ACC:Q96HE9]	1	2.28	0	0	0	0	0	N	1	1	-6.41	GO:0005634,GO:0005737,GO:0016020,GO:0051726
96	TBIU000096	TBIGR001_TRINITY_DN10431_c0_g1_i1	Pou2f1	Un	1	202	+	-	KNOWN	POU domain, class 2, transcription factor 1 [Source:SWISS;ACC:P31503]	3	2.47	0.83	0	0	0	2.67	N	1	1	0.0578	GO:0001077,GO:0005634,GO:0005737,GO:0043565,GO:0045892,GO:0045944
97	TBIU000097	TBIGR001_TRINITY_DN10431_c1_g1_i1	pou2f1	Un	1	295	+	-	KNOWN	POU domain, class 2, transcription factor 1 {ECO:0000312|EMBL:CAJ82126.1} [Source:SWISS;ACC:Q28BL7]	1	0	17.27	0	0	0	0	N	1	1	-6.4	GO:0003700,GO:0005634,GO:0005667,GO:0005737,GO:0006351,GO:0007219,GO:0042981,GO:0043565,GO:0045893,GO:0045944,GO:0060019
98	TBIU000098	TBIGR001_TRINITY_DN10435_c0_g1_i1	-	Un	1	235	+	-	NOVEL	-	1	1.76	0	0	0	0	0	N	1	1	-6.41	-
99	TBIU000099	TBIGR001_TRINITY_DN10444_c1_g1_i1	LOC100211323	Un	1	239	+	-	KNOWN	uncharacterized LOC100211323 [Source:NCBI_NR;ACC:XP_002158196.2]	6	1.52	0.55	0.41	0.78	3.48	4.72	N	0.0280213	0.61966	2.25	-
100	TBIU000100	TBIGR001_TRINITY_DN1044_c0_g1_i1	TEKT3	Un	1	215	+	-	KNOWN	Tektin-3 [Source:SWISS;ACC:Q9BXF9]	0	0	0	0	0	0	0	N	-	-	-	GO:0002080,GO:0005634,GO:0005874,GO:0030317,GO:0036126,GO:0060271,GO:0070062,GO:0080154
101	TBIU000101	TBIGR001_TRINITY_DN10453_c0_g1_i1	BRAFLDRAFT_74879	Un	1	326	+	-	KNOWN	hypothetical protein [Source:NCBI_NR;ACC:XP_002607929.1]	3	1.84	2.45	2.54	0	0	0	N	0.0173729	0.529154	-10.1	-
102	TBIU000102	TBIGR001_TRINITY_DN10461_c0_g1_i1	ZFYVE26	Un	1	220	+	-	KNOWN	Zinc finger FYVE domain-containing protein 26 [Source:SWISS;ACC:E1BLZ4]	4	1.69	0.99	2.49	0	0	0.35	N	0.0289337	0.626604	-3.7	GO:0000724,GO:0000910,GO:0005765,GO:0005813,GO:0030496,GO:0032266,GO:0046872
103	TBIU000103	TBIGR001_TRINITY_DN10464_c0_g1_i1	ZBED1	Un	1	584	+	-	KNOWN	Zinc finger BED domain-containing protein 1 [Source:SWISS;ACC:O96006]	6	2.47	1.87	2.08	1.54	1.09	1.47	N	0.688163	1	-0.299	GO:0000228,GO:0003677,GO:0004803,GO:0008152,GO:0046872
104	TBIU000104	TBIGR001_TRINITY_DN10466_c0_g1_i1	-	Un	1	234	+	-	NOVEL	-	5	1.53	1.48	1.08	0	0.59	0.53	N	0.239318	0.941393	-1.53	-
105	TBIU000105	TBIGR001_TRINITY_DN10488_c0_g1_i1	-	Un	1	409	+	-	NOVEL	-	1	0	0	0	16.08	0	0	N	1	1	5.88	-
106	TBIU000106	TBIGR001_TRINITY_DN10495_c0_g1_i1	-	Un	1	336	+	-	NOVEL	-	3	1	1.02	0	0	1.31	0	N	1	1	-0.258	-
107	TBIU000107	TBIGR001_TRINITY_DN10503_c0_g1_i1	-	Un	1	431	+	-	NOVEL	-	0	0	0	0	0	0	0	N	-	-	-	-
108	TBIU000108	TBIGR001_TRINITY_DN10506_c0_g1_i1	CLN5	Un	1	359	+	-	KNOWN	Ceroid-lipofuscinosis neuronal protein 5 [Source:SWISS;ACC:O75503]	5	2.14	0.42	1.35	2.41	0	0.45	N	1	1	-0.0948	GO:0005537,GO:0005764,GO:0005765,GO:0005775,GO:0005783,GO:0005794,GO:0006465,GO:0007042,GO:0007420,GO:0007601,GO:0016021,GO:0022008,GO:0030163,GO:0042551,GO:0048471,GO:0070062,GO:0070085
109	TBIU000109	TBIGR001_TRINITY_DN1050_c0_g1_i1	-	Un	1	251	+	-	NOVEL	-	6	1.86	1	1.56	1.78	2.22	0.64	N	0.605822	1	0.434	-
110	TBIU000110	TBIGR001_TRINITY_DN10519_c0_g1_i1	-	Un	1	281	+	-	NOVEL	-	4	1.72	0	0	1.39	1.21	0.72	N	0.376645	1	1.45	-
111	TBIU000111	TBIGR001_TRINITY_DN10522_c0_g1_i1	CES4A	Un	1	593	+	-	KNOWN	carboxylesterase 4A [Source:NCBI_NR;ACC:XP_003758450.1]	0	0	0	0	0	0	0	N	-	-	-	-
112	TBIU000112	TBIGR001_TRINITY_DN10522_c0_g2_i1	-	Un	1	285	+	-	NOVEL	-	3	3.93	1	1.98	0	0	0	N	0.0873694	0.817174	-9.38	-
113	TBIU000113	TBIGR001_TRINITY_DN10523_c0_g1_i1	-	Un	1	216	+	-	NOVEL	-	4	5.11	2.59	0.87	0.67	0	0	N	0.105758	0.841098	-3.15	-
114	TBIU000114	TBIGR001_TRINITY_DN10525_c0_g1_i1	tyr-3	Un	1	833	+	-	KNOWN	Putative tyrosinase-like protein tyr-3 [Source:SWISS;ACC:Q19673]	5	1.52	0	0.41	0.93	1.09	0.59	N	0.53249	1	0.851	GO:0004497,GO:0046872
115	TBIU000115	TBIGR001_TRINITY_DN10529_c0_g1_i1	-	Un	1	235	+	-	NOVEL	-	5	15.17	35.68	32.58	6.59	16.37	0	N	0.153057	0.889238	-2.1	-
116	TBIU000116	TBIGR001_TRINITY_DN10538_c0_g1_i1	-	Un	1	235	+	-	NOVEL	-	1	1.76	0	0	0	0	0	N	1	1	-6.41	-
117	TBIU000117	TBIGR001_TRINITY_DN10541_c0_g1_i1	Macf1	Un	1	344	+	-	KNOWN	Microtubule-actin cross-linking factor 1 [Source:SWISS;ACC:D3ZHV2]	2	1.53	8.14	0	0	0	0	N	0.208354	0.921538	-8.99	GO:0005509,GO:0005737,GO:0005794,GO:0005874,GO:0005886,GO:0006200,GO:0007050,GO:0010632,GO:0016020,GO:0016055,GO:0016887,GO:0030177,GO:0032587,GO:0032886,GO:0042060,GO:0043001,GO:0051893
118	TBIU000118	TBIGR001_TRINITY_DN10547_c0_g1_i1	-	Un	1	413	+	-	NOVEL	-	2	3.75	0.62	0	0	0	0	N	0.162908	0.892303	-9.22	-
119	TBIU000119	TBIGR001_TRINITY_DN10548_c0_g1_i1	-	Un	1	217	+	-	NOVEL	-	2	5.88	0	0	0	0	1.68	N	0.773898	1	-1.53	-
120	TBIU000120	TBIGR001_TRINITY_DN10549_c0_g1_i1	Ect4	Un	1	349	+	-	KNOWN	Sterile alpha and TIR motif-containing protein 1 [Source:SWISS;ACC:Q6IDD9]	2	6.95	17.05	0	0	0	0	N	0.557467	1	-7.99	GO:0005737,GO:0007165,GO:0030424,GO:0043005,GO:0043025,GO:0045087,GO:0048678,GO:1901214
121	TBIU000121	TBIGR001_TRINITY_DN1054_c0_g1_i1	-	Un	1	494	+	-	NOVEL	-	2	1.02	0	0	0	1.85	0	N	0.845413	1	1.33	-
122	TBIU000122	TBIGR001_TRINITY_DN10552_c0_g1_i1	-	Un	1	790	+	-	NOVEL	-	6	1.06	0.69	0.74	21.11	15.33	2.95	Y	4.18342e-05	0.0182084	4.35	-
123	TBIU000123	TBIGR001_TRINITY_DN10553_c0_g1_i1	ttc25	Un	1	323	+	-	KNOWN	Tetratricopeptide repeat protein 25 [Source:SWISS;ACC:Q7ZU45]	3	4.42	0	0	0	0.78	0.67	N	0.572107	1	-1.2	-
124	TBIU000124	TBIGR001_TRINITY_DN10556_c0_g1_i1	slc26a9	Un	1	428	+	-	KNOWN	Solute carrier family 26 member 9 [Source:SWISS;ACC:A4IIF2]	1	10.31	0	0	0	0	0	N	1	1	-6.41	GO:0008271,GO:0016021
125	TBIU000125	TBIGR001_TRINITY_DN10563_c0_g1_i1	pol	Un	1	262	+	-	KNOWN	Retrovirus-related Pol polyprotein from transposon 17.6 [Source:SWISS;ACC:P04323]	5	1.12	2.01	0.51	0.39	0	0.33	N	0.102721	0.834902	-1.94	GO:0003676,GO:0003964,GO:0004190,GO:0004519,GO:0015074
126	TBIU000126	TBIGR001_TRINITY_DN10563_c1_g1_i1	pol	Un	1	322	+	-	KNOWN	Retrovirus-related Pol polyprotein from transposon 297 [Source:SWISS;ACC:P20825]	5	2.26	1.51	0	1.2	0.95	0.81	N	1	1	0.116	GO:0003676,GO:0003964,GO:0004190,GO:0004519,GO:0015074
127	TBIU000127	TBIGR001_TRINITY_DN10569_c0_g1_i1	CYCE	Un	1	378	+	-	KNOWN	G1/S-specific cyclin-E [Source:SWISS;ACC:O15995]	4	1.29	1.69	0	0.35	0	3.17	N	0.800163	1	0.639	GO:0000079,GO:0005634,GO:0007049,GO:0051301
128	TBIU000128	TBIGR001_TRINITY_DN1056_c0_g1_i1	-	Un	1	305	+	-	NOVEL	-	0	0	0	0	0	0	0	N	-	-	-	-
129	TBIU000129	TBIGR001_TRINITY_DN10592_c0_g1_i1	-	Un	1	473	+	-	NOVEL	-	6	8.76	9.72	3.15	3.11	4.17	7.39	N	0.814361	1	-0.154	-
130	TBIU000130	TBIGR001_TRINITY_DN10605_c0_g1_i1	-	Un	1	849	+	-	NOVEL	-	6	3.63	1.58	4.23	1.95	4.78	2.54	N	0.890339	1	0.235	-
131	TBIU000131	TBIGR001_TRINITY_DN10608_c1_g1_i1	-	Un	1	256	+	-	NOVEL	-	2	2.25	0	0	0.88	0	0	N	1	1	-0.765	-
132	TBIU000132	TBIGR001_TRINITY_DN10610_c0_g1_i1	Slc34a2	Un	1	229	+	-	KNOWN	Sodium-dependent phosphate transport protein 2B [Source:SWISS;ACC:Q9JJ09]	1	13.68	0	0	0	0	0	N	0.648572	1	-7.99	GO:0001701,GO:0005436,GO:0006817,GO:0007568,GO:0009750,GO:0015321,GO:0016021,GO:0016324,GO:0019904,GO:0030643,GO:0031402,GO:0031526,GO:0031528,GO:0032355,GO:0042301
133	TBIU000133	TBIGR001_TRINITY_DN10611_c0_g1_i1	LOC101858835	Un	1	365	+	-	KNOWN	flocculation protein FLO11-like [Source:NCBI_NR;ACC:XP_005113037.1]	5	1.59	0.77	0	0.22	0.61	0.83	N	1	1	-0.0512	-
134	TBIU000134	TBIGR001_TRINITY_DN10612_c0_g1_i1	Sympk	Un	1	213	+	-	KNOWN	Symplekin [Source:SWISS;ACC:Q80X82]	6	2.28	1.99	1.17	0.53	0.25	1.79	N	0.438442	1	-0.734	GO:0005654,GO:0005737,GO:0005856,GO:0005886,GO:0005923,GO:0006378,GO:0007155,GO:0035307
135	TBIU000135	TBIGR001_TRINITY_DN10618_c0_g1_i1	BRAFLDRAFT_72537	Un	1	490	+	-	KNOWN	hypothetical protein [Source:NCBI_NR;ACC:XP_002606696.1]	5	0.8	0.9	0.43	0	0.15	0.82	N	0.570934	1	-0.789	-
136	TBIU000136	TBIGR001_TRINITY_DN10631_c0_g1_i1	-	Un	1	255	+	-	NOVEL	-	3	1.18	1.44	0	1.2	0	0	N	0.886782	1	-0.611	-
137	TBIU000137	TBIGR001_TRINITY_DN10631_c0_g2_i1	-	Un	1	456	+	-	NOVEL	-	3	0	0	0.71	0	1.18	0.7	N	0.540843	1	1.45	-
138	TBIU000138	TBIGR001_TRINITY_DN10635_c0_g1_i1	-	Un	1	226	+	-	NOVEL	-	4	3.35	2.82	4.05	0	0.77	0	N	0.00473496	0.330962	-3.38	-
139	TBIU000139	TBIGR001_TRINITY_DN10637_c0_g1_i1	-	Un	1	306	+	-	NOVEL	-	1	17.49	0	0	0	0	0	N	1	1	-6.41	-
140	TBIU000140	TBIGR001_TRINITY_DN10640_c0_g1_i1	LOC100371468	Un	1	496	+	-	KNOWN	kinesin-like protein KIF14-like [Source:NCBI_NR;ACC:XP_002736584.1]	5	0.67	1.13	0.09	0	0.1	1.38	N	1	1	0.0289	-
141	TBIU000141	TBIGR001_TRINITY_DN10640_c0_g2_i1	LOC100371468	Un	1	459	+	-	KNOWN	kinesin-like protein KIF14-like [Source:NCBI_NR;ACC:XP_002736584.1]	3	0.67	0	0.09	0	0.1	0	N	0.475176	1	-2.5	-
142	TBIU000142	TBIGR001_TRINITY_DN10640_c1_g1_i1	KIF14	Un	1	432	+	-	KNOWN	Kinesin-like protein KIF14 [Source:SWISS;ACC:Q15058]	5	2.18	1.87	0	1.68	0.41	1	N	0.96195	1	0.0888	GO:0003777,GO:0005524,GO:0005634,GO:0005737,GO:0005819,GO:0005871,GO:0005874,GO:0006200,GO:0007018,GO:0008152,GO:0016020,GO:0016887,GO:0030155,GO:0030165,GO:0030334,GO:0030705,GO:0032487,GO:0033624,GO:0034446,GO:0045184
143	TBIU000143	TBIGR001_TRINITY_DN10645_c0_g1_i1	-	Un	1	747	+	-	NOVEL	-	6	2.92	0.48	0.51	1.17	0.59	0.51	N	0.850041	1	-0.355	-
144	TBIU000144	TBIGR001_TRINITY_DN10645_c1_g1_i1	-	Un	1	254	+	-	NOVEL	-	4	1.96	2.01	0	3.87	0	2.15	N	0.553624	1	1.12	-
145	TBIU000145	TBIGR001_TRINITY_DN10649_c0_g1_i1	-	Un	1	911	+	-	NOVEL	-	5	2.26	1.85	0.4	3.35	0	0.79	N	0.842006	1	0.341	-
146	TBIU000146	TBIGR001_TRINITY_DN1064_c1_g1_i1	-	Un	1	501	+	-	NOVEL	-	3	2.57	2.87	0	0	0	9.65	N	1	1	1.06	-
147	TBIU000147	TBIGR001_TRINITY_DN10651_c0_g1_i1	-	Un	1	317	+	-	NOVEL	-	4	1.6	1.16	0.64	0	0.23	0	N	0.0176057	0.532535	-3.45	-
148	TBIU000148	TBIGR001_TRINITY_DN10653_c0_g1_i1	LOTGIDRAFT_159013	Un	1	756	+	-	KNOWN	hypothetical protein [Source:NCBI_NR;ACC:XP_009050929.1]	3	0.56	1.91	0.3	0	0	0	N	0.039886	0.682508	-9.79	-
149	TBIU000149	TBIGR001_TRINITY_DN10658_c1_g1_i1	-	Un	1	259	+	-	NOVEL	-	0	0	0	0	0	0	0	N	-	-	-	-
150	TBIU000150	TBIGR001_TRINITY_DN10660_c0_g1_i1	LOC104951662	Un	1	356	+	-	KNOWN	uncharacterized LOC104951662 [Source:NCBI_NR;ACC:XP_010776684.1]	1	1.84	0	0	0	0	0	N	1	1	-6.41	-
151	TBIU000151	TBIGR001_TRINITY_DN10669_c0_g1_i1	-	Un	1	364	+	-	NOVEL	-	6	1.76	4.16	1.87	0.2	1.16	1.31	N	0.257923	0.954721	-1.2	-
152	TBIU000152	TBIGR001_TRINITY_DN10673_c0_g1_i1	KIF14	Un	1	216	+	-	KNOWN	Kinesin-like protein KIF14 [Source:SWISS;ACC:Q15058]	3	0.63	0.63	0	0.5	0	0	N	1	1	-0.763	GO:0003777,GO:0005524,GO:0005634,GO:0005737,GO:0005819,GO:0005871,GO:0005874,GO:0006200,GO:0007018,GO:0008152,GO:0016020,GO:0016887,GO:0030155,GO:0030165,GO:0030334,GO:0030705,GO:0032487,GO:0033624,GO:0034446,GO:0045184
153	TBIU000153	TBIGR001_TRINITY_DN10673_c1_g1_i1	KIF14	Un	1	225	+	-	KNOWN	Kinesin-like protein KIF14 [Source:SWISS;ACC:Q15058]	0	0	0	0	0	0	0	N	-	-	-	GO:0003777,GO:0005524,GO:0005634,GO:0005737,GO:0005819,GO:0005871,GO:0005874,GO:0006200,GO:0007018,GO:0008152,GO:0016020,GO:0016887,GO:0030155,GO:0030165,GO:0030334,GO:0030705,GO:0032487,GO:0033624,GO:0034446,GO:0045184
154	TBIU000154	TBIGR001_TRINITY_DN10678_c0_g1_i1	-	Un	1	504	+	-	NOVEL	-	3	0.75	1.1	0.39	0	0	0	N	0.113433	0.843692	-9.09	-
155	TBIU000155	TBIGR001_TRINITY_DN10680_c0_g1_i1	-	Un	1	679	+	-	NOVEL	-	0	0	0	0	0	0	0	N	-	-	-	-
156	TBIU000156	TBIGR001_TRINITY_DN10682_c0_g1_i1	Abi2	Un	1	781	+	-	KNOWN	Abl interactor 2 [Source:SWISS;ACC:P62484]	2	0.96	2.92	0	0	0	0	N	0.364073	0.993051	-8.41	GO:0005829,GO:0005856,GO:0005913,GO:0007611,GO:0008154,GO:0016358,GO:0016477,GO:0018108,GO:0030027,GO:0030175,GO:0030425,GO:0043010
157	TBIU000157	TBIGR001_TRINITY_DN10685_c1_g1_i1	ttc39b	Un	1	213	+	-	KNOWN	Tetratricopeptide repeat protein 39B [Source:SWISS;ACC:Q5XHH9]	5	1.8	2.06	0.6	0	0.38	0.35	N	0.0381087	0.67348	-2.2	-
158	TBIU000158	TBIGR001_TRINITY_DN10697_c0_g1_i1	-	Un	1	493	+	-	NOVEL	-	5	1.15	0.97	1.23	0.12	0	0.44	N	0.0512821	0.72696	-2.31	-
159	TBIU000159	TBIGR001_TRINITY_DN10697_c1_g1_i1	-	Un	1	654	+	-	NOVEL	-	5	0.73	2.11	0.19	1.33	0	0.94	N	1	1	0.0109	-
160	TBIU000160	TBIGR001_TRINITY_DN10699_c0_g1_i1	-	Un	1	594	+	-	NOVEL	-	0	0	0	0	0	0	0	N	-	-	-	-
161	TBIU000161	TBIGR001_TRINITY_DN10704_c0_g1_i1	-	Un	1	250	+	-	NOVEL	-	5	2.58	5.77	3.01	1.89	0	2.15	N	0.253523	0.953518	-1.17	-
162	TBIU000162	TBIGR001_TRINITY_DN10711_c0_g1_i1	-	Un	1	257	+	-	NOVEL	-	6	2.72	3.64	1.38	1.52	0.4	1.54	N	0.336472	0.993051	-0.776	-
163	TBIU000163	TBIGR001_TRINITY_DN10712_c0_g1_i1	Ankrd23	Un	1	994	+	-	KNOWN	Ankyrin repeat domain-containing protein 23 [Source:SWISS;ACC:Q812A3]	3	0.89	1.45	0	0.48	0	0	N	0.515771	1	-1.76	GO:0005634,GO:0006631,GO:0009612,GO:0014704,GO:0031674
164	TBIU000164	TBIGR001_TRINITY_DN10713_c0_g1_i1	Frem1	Un	1	381	+	-	KNOWN	FRAS1-related extracellular matrix protein 1 [Source:SWISS;ACC:Q684R7]	0	0	0	0	0	0	0	N	-	-	-	GO:0005604,GO:0007154,GO:0007160,GO:0016021,GO:0030246,GO:0046872,GO:0097094
165	TBIU000165	TBIGR001_TRINITY_DN10714_c0_g1_i1	-	Un	1	201	+	-	NOVEL	-	2	1.25	1.25	0	0	0	0	N	0.33673	0.993051	-8.41	-
166	TBIU000166	TBIGR001_TRINITY_DN10722_c0_g1_i1	LOC101846274	Un	1	3339	+	-	KNOWN	uncharacterized LOC101846274 [Source:NCBI_NR;ACC:XP_005094944.1]	5	2.4	1.22	0	0.93	0.14	0.26	N	0.492561	1	-0.946	-
167	TBIU000167	TBIGR001_TRINITY_DN10722_c1_g1_i1	LOC101846274	Un	1	238	+	-	KNOWN	uncharacterized LOC101846274 [Source:NCBI_NR;ACC:XP_005094944.1]	4	2.19	0.21	0.23	0	0.25	0	N	0.13008	0.852103	-2.89	-
168	TBIU000168	TBIGR001_TRINITY_DN10728_c0_g1_i1	-	Un	1	269	+	-	NOVEL	-	1	9.12	0	0	0	0	0	N	0.636215	1	-7.41	-
169	TBIU000169	TBIGR001_TRINITY_DN10728_c1_g1_i1	-	Un	1	257	+	-	NOVEL	-	1	0	37.98	0	0	0	0	N	1	1	-6.4	-
170	TBIU000170	TBIGR001_TRINITY_DN10732_c0_g1_i1	VHA55	Un	1	306	+	-	KNOWN	V-type proton ATPase subunit B [Source:SWISS;ACC:P31401]	1	4.7	0	0	0	0	0	N	0.636205	1	-7.41	GO:0005524,GO:0015991,GO:0016820,GO:0033180,GO:0046034
171	TBIU000171	TBIGR001_TRINITY_DN10732_c1_g1_i1	Vha55	Un	1	326	+	-	KNOWN	V-type proton ATPase subunit B [Source:SWISS;ACC:P31409]	0	0	0	0	0	0	0	N	-	-	-	GO:0000221,GO:0005524,GO:0005769,GO:0005886,GO:0005903,GO:0007035,GO:0015991,GO:0016820,GO:0033181,GO:0046034,GO:0048471
172	TBIU000172	TBIGR001_TRINITY_DN10737_c0_g1_i1	KLHL17	Un	1	236	+	-	KNOWN	Kelch-like protein 17 [Source:SWISS;ACC:Q6TDP4]	1	24.75	0	0	0	0	0	N	1	1	-6.41	GO:0005615,GO:0007420,GO:0014069,GO:0015629,GO:0016567,GO:0030036,GO:0030054,GO:0032839,GO:0032947,GO:0043025,GO:0045211
173	TBIU000173	TBIGR001_TRINITY_DN10737_c1_g1_i1	klhl38	Un	1	323	+	-	KNOWN	Kelch-like protein 38 [Source:SWISS;ACC:Q1LYM6]	2	1.17	0	0.41	0	0	0	N	0.242176	0.941393	-8.56	-
174	TBIU000174	TBIGR001_TRINITY_DN10743_c0_g1_i1	2018-03-02	Un	1	446	+	-	KNOWN	Mitochondrial amidoxime reducing component 2 [Source:SWISS;ACC:Q969Z3]	6	1.42	3.23	6.91	1.79	2.92	4.11	N	0.86269	1	-0.167	GO:0005739,GO:0005741,GO:0005743,GO:0005777,GO:0008940,GO:0030151,GO:0030170,GO:0042126,GO:0043546,GO:0051410,GO:0055114,GO:0070062
175	TBIU000175	TBIGR001_TRINITY_DN10747_c0_g1_i1	IMP3	Un	1	1611	+	-	KNOWN	Inositol monophosphatase 3 [Source:SWISS;ACC:P54928]	4	1.86	0	0	1.49	0.76	1.32	N	0.458424	1	1.41	GO:0000287,GO:0006021,GO:0008934,GO:0016311,GO:0046854,GO:0052832,GO:0052833,GO:0052834
176	TBIU000176	TBIGR001_TRINITY_DN10748_c0_g1_i1	ptp-4	Un	1	248	+	-	KNOWN	Tyrosine-protein phosphatase 4 [Source:SWISS;ACC:P28192]	4	2.42	0.21	0.47	0	0	0.23	N	0.0784407	0.799038	-3.42	GO:0004725,GO:0016021
177	TBIU000177	TBIGR001_TRINITY_DN10750_c0_g1_i1	HMCN1	Un	1	594	+	-	KNOWN	Hemicentin-1 [Source:SWISS;ACC:Q96RW7]	0	0	0	0	0	0	0	N	-	-	-	GO:0005509,GO:0005604,GO:0005938,GO:0007601,GO:0030054,GO:0050896,GO:0070062
178	TBIU000178	TBIGR001_TRINITY_DN10758_c0_g1_i1	TMEM62	Un	1	2432	+	-	KNOWN	Transmembrane protein 62 [Source:SWISS;ACC:Q0P6H9]	4	1.09	3.81	0	0.35	0	0.68	N	0.222479	0.941393	-1.82	GO:0016021
179	TBIU000179	TBIGR001_TRINITY_DN10768_c0_g1_i1	pyc-1	Un	1	1723	+	-	KNOWN	Pyruvate carboxylase 1 [Source:SWISS;ACC:O17732]	4	1.63	3.17	0	2.11	0	1.7	N	1	1	0.127	GO:0003677,GO:0004075,GO:0004736,GO:0005524,GO:0005739,GO:0006094,GO:0046872
180	TBIU000180	TBIGR001_TRINITY_DN10773_c0_g1_i1	-	Un	1	356	+	-	NOVEL	-	3	3.93	3.17	1.61	0	0	0	N	0.0167217	0.524232	-9.97	-
181	TBIU000181	TBIGR001_TRINITY_DN10773_c0_g2_i1	LOC101855665	Un	1	365	+	-	KNOWN	coiled-coil domain-containing protein 169-like [Source:NCBI_NR;ACC:XP_005104546.1]	5	2.32	2.3	0.6	0	0.71	1.85	N	0.724328	1	-0.691	-
182	TBIU000182	TBIGR001_TRINITY_DN10779_c0_g1_i1	Fat3	Un	1	228	+	-	KNOWN	Protocadherin Fat 3 [Source:SWISS;ACC:Q8R508]	4	1.28	0.64	1.33	1.03	0	0	N	0.587939	1	-1.31	GO:0000904,GO:0001764,GO:0005509,GO:0005886,GO:0007156,GO:0010842,GO:0016021,GO:0030425,GO:2000171
183	TBIU000183	TBIGR001_TRINITY_DN10783_c0_g1_i1	COX18	Un	1	307	+	-	KNOWN	Mitochondrial inner membrane protein COX18 [Source:SWISS;ACC:Q8N8Q8]	6	1.7	1.97	1.64	2.22	1.74	0.7	N	0.905855	1	0.179	GO:0008535,GO:0008565,GO:0015031,GO:0031305,GO:0051204
184	TBIU000184	TBIGR001_TRINITY_DN10784_c0_g1_i1	-	Un	1	245	+	-	NOVEL	-	5	2.77	10.2	1.36	0	5.85	7.85	N	1	1	0.199	-
185	TBIU000185	TBIGR001_TRINITY_DN10786_c0_g1_i1	LOTGIDRAFT_231545	Un	1	322	+	-	KNOWN	hypothetical protein [Source:NCBI_NR;ACC:XP_009051948.1]	6	2.42	1.41	1.8	0.98	0.56	1.76	N	0.652028	1	-0.456	-
186	TBIU000186	TBIGR001_TRINITY_DN10789_c0_g1_i1	TMEM243	Un	1	218	+	-	KNOWN	Transmembrane protein 243 [Source:SWISS;ACC:A0JNK6]	5	2.3	3.74	1.69	0.94	0	1.04	N	0.101799	0.831672	-1.62	GO:0016021
187	TBIU000187	TBIGR001_TRINITY_DN10791_c0_g1_i1	NOL4	Un	1	492	+	-	KNOWN	Nucleolar protein 4 [Source:SWISS;ACC:O94818]	5	1.12	0.55	0.6	0	0.33	0.29	N	0.310576	0.990003	-1.53	GO:0003723,GO:0005730
188	TBIU000188	TBIGR001_TRINITY_DN10791_c1_g1_i1	NOL4	Un	1	431	+	-	KNOWN	Nucleolar protein 4 [Source:SWISS;ACC:O94818]	0	0	0	0	0	0	0	N	-	-	-	GO:0003723,GO:0005730
189	TBIU000189	TBIGR001_TRINITY_DN10792_c0_g1_i1	-	Un	1	515	+	-	NOVEL	-	6	1.1	1.06	0.36	0.69	0.67	0.35	N	0.943686	1	-0.127	-
190	TBIU000190	TBIGR001_TRINITY_DN10795_c0_g1_i1	CTR2_VESOR	Un	1	225	+	-	KNOWN	Chymotrypsin-2 [Source:SWISS;ACC:P00768]	3	1.97	1.44	1.57	0	0	0	N	0.00158035	0.184881	-10.9	GO:0004252,GO:0005615
191	TBIU000191	TBIGR001_TRINITY_DN10798_c0_g1_i1	Fam179b	Un	1	509	+	-	KNOWN	Protein FAM179B [Source:SWISS;ACC:Q6A070]	0	0	0	0	0	0	0	N	-	-	-	-
192	TBIU000192	TBIGR001_TRINITY_DN10801_c0_g1_i1	-	Un	1	451	+	-	NOVEL	-	1	4.05	0	0	0	0	0	N	1	1	-6.41	-
193	TBIU000193	TBIGR001_TRINITY_DN10801_c1_g1_i1	-	Un	1	311	+	-	NOVEL	-	1	10.31	0	0	0	0	0	N	1	1	-6.41	-
194	TBIU000194	TBIGR001_TRINITY_DN10802_c0_g1_i1	Dnah8	Un	1	375	+	-	KNOWN	Dynein heavy chain 8, axonemal [Source:SWISS;ACC:Q91XQ0]	2	3.29	0	0	0	0	0.29	N	0.240841	0.941393	-3.11	GO:0003777,GO:0005524,GO:0005737,GO:0005874,GO:0007018,GO:0016887,GO:0030286,GO:0097228
195	TBIU000195	TBIGR001_TRINITY_DN10802_c1_g1_i1	DNAH5	Un	1	386	+	-	KNOWN	Dynein heavy chain 5, axonemal [Source:SWISS;ACC:Q8TE73]	0	0	0	0	0	0	0	N	-	-	-	GO:0003341,GO:0003777,GO:0005524,GO:0005858,GO:0005874,GO:0005930,GO:0016887,GO:0021670,GO:0070986
196	TBIU000196	TBIGR001_TRINITY_DN10802_c1_g2_i1	DNAH5	Un	1	248	+	-	KNOWN	Dynein heavy chain 5, axonemal [Source:SWISS;ACC:Q8TE73]	0	0	0	0	0	0	0	N	-	-	-	GO:0003341,GO:0003777,GO:0005524,GO:0005858,GO:0005874,GO:0005930,GO:0016887,GO:0021670,GO:0070986
197	TBIU000197	TBIGR001_TRINITY_DN10809_c0_g1_i1	Ak5	Un	1	300	+	-	KNOWN	Adenylate kinase isoenzyme 5 [Source:SWISS;ACC:A4IFD0]	6	2.08	1.51	1.53	1.49	1.91	3.08	N	0.390487	1	0.683	GO:0004017,GO:0004550,GO:0005524,GO:0005737,GO:0005815,GO:0006165,GO:0009142,GO:0019206,GO:0046034
198	TBIU000198	TBIGR001_TRINITY_DN10810_c0_g1_i1	LOTGIDRAFT_157217	Un	1	256	+	-	KNOWN	hypothetical protein [Source:NCBI_NR;ACC:XP_009047229.1]	4	1.98	0	1.55	3.57	6.53	0	N	0.245815	0.943748	1.81	-
199	TBIU000199	TBIGR001_TRINITY_DN10816_c0_g1_i1	-	Un	1	326	+	-	KNOWN	-	6	2.34	1.94	2.14	0.55	7.81	1.55	N	0.318649	0.993051	0.992	-
200	TBIU000200	TBIGR001_TRINITY_DN10817_c0_g1_i1	-	Un	1	414	+	-	NOVEL	-	4	4.49	3.48	1.12	0	0	1.25	N	0.170234	0.892303	-2.6	-
201	TBIU000201	TBIGR001_TRINITY_DN10821_c1_g1_i1	VWA8	Un	1	271	+	-	KNOWN	von Willebrand factor A domain-containing protein 8 [Source:SWISS;ACC:A3KMH1]	6	2.09	1.77	1.12	1.05	0.18	1.4	N	0.539956	1	-0.561	GO:0005524,GO:0005576,GO:0005739,GO:0016887
202	TBIU000202	TBIGR001_TRINITY_DN10827_c1_g1_i1	Ube2ql1	Un	1	361	+	-	KNOWN	Ubiquitin-conjugating enzyme E2Q-like protein 1 [Source:SWISS;ACC:A0PJN4]	6	1.4	1.35	1.63	0.48	0.53	0.6	N	0.21425	0.931311	-1.12	GO:0005524,GO:0016567,GO:0016881
203	TBIU000203	TBIGR001_TRINITY_DN10829_c0_g1_i1	-	Un	1	360	+	-	NOVEL	-	6	1.34	1.3	1.08	0.41	0.19	1.04	N	0.421754	1	-0.858	-
204	TBIU000204	TBIGR001_TRINITY_DN10830_c0_g1_i1	Tysnd1	Un	1	390	+	-	KNOWN	Peroxisomal leader peptide-processing protease [Source:SWISS;ACC:Q9DBA6]	6	1.85	2.33	2.18	1.96	2.75	2.87	N	0.483379	1	0.58	GO:0004252,GO:0005777,GO:0006508,GO:0016020,GO:0016485,GO:0031998,GO:0051260
205	TBIU000205	TBIGR001_TRINITY_DN10831_c0_g1_i1	-	Un	1	262	+	-	KNOWN	-	2	2.5	5.55	0	0	0	0	N	0.557479	1	-7.99	-
206	TBIU000206	TBIGR001_TRINITY_DN10835_c0_g1_i1	-	Un	1	1032	+	-	NOVEL	-	6	4.5	3.96	3.83	1.92	1.48	1.64	N	0.169247	0.892303	-0.936	-
207	TBIU000207	TBIGR001_TRINITY_DN1083_c0_g1_i2	-	Un	1	221	+	-	NOVEL	-	5	3.9	1.71	1.56	0	5.77	0.85	N	1	1	-0.027	-
208	TBIU000208	TBIGR001_TRINITY_DN10844_c0_g1_i1	-	Un	1	241	+	-	KNOWN	-	1	8.76	0	0	0	0	0	N	0.636195	1	-7.41	-
209	TBIU000209	TBIGR001_TRINITY_DN10847_c0_g1_i1	PY00159	Un	1	748	+	-	KNOWN	hypothetical protein [Source:NCBI_NR;ACC:XP_729378.1]	2	0	3.85	6.18	0	0	0	N	0.360895	0.993051	-8.35	-
210	TBIU000210	TBIGR001_TRINITY_DN10851_c0_g1_i1	K02A2.6	Un	1	309	+	-	KNOWN	Uncharacterized protein K02A2.6 [Source:SWISS;ACC:Q09575]	6	1.17	1.23	0.92	1.4	0.12	1.53	N	0.831308	1	0.212	GO:0003676,GO:0008270,GO:0015074
211	TBIU000211	TBIGR001_TRINITY_DN10852_c1_g1_i1	-	Un	1	271	+	-	NOVEL	-	0	0	0	0	0	0	0	N	-	-	-	-
212	TBIU000212	TBIGR001_TRINITY_DN10855_c0_g1_i1	-	Un	1	365	+	-	NOVEL	-	5	1.74	2.67	0.47	0.83	0.17	0	N	0.141716	0.865708	-1.83	-
213	TBIU000213	TBIGR001_TRINITY_DN10857_c0_g1_i1	-	Un	1	415	+	-	NOVEL	-	5	1.37	0.76	1.25	0	0.9	1.62	N	0.931152	1	-0.137	-
214	TBIU000214	TBIGR001_TRINITY_DN10860_c0_g1_i1	LOTGIDRAFT_158251	Un	1	401	+	-	KNOWN	hypothetical protein [Source:NCBI_NR;ACC:XP_009049215.1]	6	1.85	1.01	1.49	2.54	2.07	3.18	N	0.0922388	0.828459	1.18	-
215	TBIU000215	TBIGR001_TRINITY_DN10862_c0_g1_i1	-	Un	1	272	+	-	NOVEL	-	6	2.32	1.15	1.2	5.57	0.71	3.69	N	0.229826	0.941393	1.45	-
216	TBIU000216	TBIGR001_TRINITY_DN10864_c0_g1_i1	-	Un	1	872	+	-	NOVEL	-	6	1.43	3.04	1.64	0.25	2.06	0.63	N	0.474246	1	-0.662	-
217	TBIU000217	TBIGR001_TRINITY_DN10868_c0_g1_i1	IDE	Un	1	408	+	-	KNOWN	Insulin-degrading enzyme [Source:SWISS;ACC:Q24K02]	5	1.18	1.28	0.32	0	0.5	1.06	N	0.784733	1	-0.43	GO:0004222,GO:0005524,GO:0005615,GO:0005634,GO:0005739,GO:0005777,GO:0005829,GO:0005886,GO:0008270,GO:0008340,GO:0009986,GO:0010815,GO:0010992,GO:0032461,GO:0043559,GO:0050435,GO:0051260,GO:0051603,GO:1901143
218	TBIU000218	TBIGR001_TRINITY_DN10873_c0_g1_i1	Mvl	Un	1	271	+	-	KNOWN	Protein Malvolio [Source:SWISS;ACC:P49283]	2	1.43	0.72	0	0	0	0	N	0.557835	1	-7.99	GO:0000041,GO:0005375,GO:0005381,GO:0005384,GO:0005768,GO:0005886,GO:0005887,GO:0015293,GO:0015677,GO:0016020,GO:0033212,GO:0034755,GO:0034761,GO:0035434,GO:0046718,GO:0050916,GO:0055070,GO:0055076,GO:0055085,GO:0060586,GO:0070838,GO:0071421
219	TBIU000219	TBIGR001_TRINITY_DN10878_c0_g1_i1	-	Un	1	419	+	-	NOVEL	-	1	23.94	0	0	0	0	0	N	1	1	-6.41	-
220	TBIU000220	TBIGR001_TRINITY_DN10880_c0_g1_i1	-	Un	1	263	+	-	KNOWN	-	1	0	0	0	0	9.18	0	N	1	1	6.38	-
221	TBIU000221	TBIGR001_TRINITY_DN10888_c0_g1_i1	LOC101849911	Un	1	392	+	-	KNOWN	nesprin-1-like [Source:NCBI_NR;ACC:XP_005093454.1]	1	22.48	0	0	0	0	0	N	0.636184	1	-7.41	-
222	TBIU000222	TBIGR001_TRINITY_DN10889_c0_g1_i1	-	Un	1	334	+	-	NOVEL	-	3	2.36	2.44	0	0	1.6	0	N	0.710032	1	-1.26	-
223	TBIU000223	TBIGR001_TRINITY_DN10895_c0_g1_i1	LOC100374488	Un	1	210	+	-	KNOWN	rho guanine nucleotide exchange factor 11-like [Source:NCBI_NR;ACC:XP_006821606.1]	4	0.71	2.43	2.62	0	0.42	0	N	0.0277626	0.619111	-3.51	-
224	TBIU000224	TBIGR001_TRINITY_DN10895_c1_g1_i1	ARHGEF12	Un	1	417	+	-	KNOWN	Rho guanine nucleotide exchange factor 12 [Source:SWISS;ACC:Q9NZN5]	2	1.72	0	0	1.37	0	0	N	1	1	0.235	GO:0001664,GO:0005089,GO:0005096,GO:0005737,GO:0005829,GO:0007186,GO:0007264,GO:0007411,GO:0016020,GO:0038032,GO:0043065,GO:0048011,GO:0051056,GO:0070062,GO:0097190
225	TBIU000225	TBIGR001_TRINITY_DN1089_c0_g1_i1	slc5a9	Un	1	614	+	-	KNOWN	Sodium/glucose cotransporter 4 [Source:SWISS;ACC:A8WHP3]	4	0.85	0.86	0	2.02	4.36	0	N	0.320077	0.993051	2.35	GO:0005215,GO:0006814,GO:0016021,GO:0055085
226	TBIU000226	TBIGR001_TRINITY_DN1089_c1_g1_i1	LOTGIDRAFT_185010	Un	1	202	+	-	KNOWN	hypothetical protein [Source:NCBI_NR;ACC:XP_009044546.1]	1	6.1	0	0	0	0	0	N	1	1	-6.41	-
227	TBIU000227	TBIGR001_TRINITY_DN10900_c0_g1_i1	Ppap2a	Un	1	342	+	-	KNOWN	Lipid phosphate phosphohydrolase 1 [Source:SWISS;ACC:O08564]	6	1.54	0.54	0.75	0.11	0.32	0.86	N	0.476734	1	-0.785	GO:0005886,GO:0006629,GO:0008195,GO:0016020,GO:0016021,GO:0016311
228	TBIU000228	TBIGR001_TRINITY_DN10907_c0_g1_i1	-	Un	1	339	+	-	NOVEL	-	1	1.22	0	0	0	0	0	N	1	1	-6.41	-
229	TBIU000229	TBIGR001_TRINITY_DN10907_c1_g1_i1	-	Un	1	345	+	-	NOVEL	-	3	2.16	0	0.74	0.57	0	0	N	0.523847	1	-1.91	-
230	TBIU000230	TBIGR001_TRINITY_DN10908_c0_g1_i1	TFT10	Un	1	549	+	-	KNOWN	14-3-3 protein 10 [Source:SWISS;ACC:P93207]	6	2.03	3	2.39	1.51	1.8	2.01	N	0.856536	1	-0.131	-
231	TBIU000231	TBIGR001_TRINITY_DN10910_c0_g1_i1	-	Un	1	408	+	-	NOVEL	-	1	26.42	0	0	0	0	0	N	1	1	-6.41	-
232	TBIU000232	TBIGR001_TRINITY_DN10920_c0_g1_i1	Apeh	Un	1	250	+	-	KNOWN	Acylamino-acid-releasing enzyme [Source:SWISS;ACC:P13676]	4	1.45	1.59	0.12	0	0	1.85	N	1	1	-0.397	GO:0004252,GO:0005737
233	TBIU000233	TBIGR001_TRINITY_DN10920_c0_g2_i1	Apeh	Un	1	203	+	-	KNOWN	Acylamino-acid-releasing enzyme [Source:SWISS;ACC:P13676]	6	1.61	2.03	1.65	2.43	1.58	1.89	N	0.490383	1	0.509	GO:0004252,GO:0005737
234	TBIU000234	TBIGR001_TRINITY_DN10920_c1_g1_i1	LOC100892504	Un	1	286	+	-	KNOWN	uncharacterized LOC100892504 [Source:NCBI_NR;ACC:XP_003731206.1]	1	7.51	0	0	0	0	0	N	0.636174	1	-7.41	-
235	TBIU000235	TBIGR001_TRINITY_DN10921_c0_g1_i1	TRPC7	Un	1	322	+	-	KNOWN	Short transient receptor potential channel 7 [Source:SWISS;ACC:Q9HCX4]	6	0.78	1.36	0.34	1.92	0.36	1.29	N	0.344524	0.993051	0.931	GO:0005262,GO:0005635,GO:0005801,GO:0005886,GO:0006828,GO:0007411,GO:0007596,GO:0016021,GO:0030168,GO:0034220,GO:0048471,GO:0055085,GO:0070588
236	TBIU000236	TBIGR001_TRINITY_DN10922_c0_g1_i1	Abcb7	Un	1	421	+	-	KNOWN	ATP-binding cassette sub-family B member 7, mitochondrial [Source:SWISS;ACC:Q61102]	1	25.52	0	0	0	0	0	N	0.636164	1	-7.41	GO:0005524,GO:0005739,GO:0005743,GO:0006879,GO:0016021,GO:0042626,GO:0055085
237	TBIU000237	TBIGR001_TRINITY_DN10929_c0_g1_i1	Pka-C1	Un	1	532	+	-	KNOWN	cAMP-dependent protein kinase catalytic subunit [Source:SWISS;ACC:P12370]	4	1.53	2.26	0.81	0.31	0	0	N	0.0659973	0.765146	-3.45	GO:0004674,GO:0004691,GO:0005524,GO:0005886,GO:0005952,GO:0006468,GO:0007228,GO:0007314,GO:0007317,GO:0007448,GO:0007476,GO:0007480,GO:0007611,GO:0007612,GO:0007613,GO:0007615,GO:0007622,GO:0008103,GO:0008355,GO:0008359,GO:0019933,GO:0040040,GO:0042981,GO:0045187,GO:0045475,GO:0045879,GO:0048149,GO:0048477,GO:0048749,GO:0050804
238	TBIU000238	TBIGR001_TRINITY_DN10930_c0_g1_i1	Sipa1l2	Un	1	364	+	-	KNOWN	Signal-induced proliferation-associated 1-like protein 2 [Source:SWISS;ACC:Q5JCS6]	1	0	0	0	39.72	0	0	N	1	1	5.88	GO:0005096,GO:0051056
239	TBIU000239	TBIGR001_TRINITY_DN10931_c0_g1_i1	arih1	Un	1	471	+	-	KNOWN	E3 ubiquitin-protein ligase arih1 [Source:SWISS;ACC:B1H1E4]	5	1.38	1.61	0.58	1.56	0	0.29	N	0.804016	1	-0.524	GO:0004842,GO:0005737,GO:0008270,GO:0016567,GO:0016874
240	TBIU000240	TBIGR001_TRINITY_DN10940_c0_g1_i1	ANKS1A	Un	1	204	+	-	KNOWN	Ankyrin repeat and SAM domain-containing protein 1A [Source:SWISS;ACC:Q92625]	2	0	7.76	0	0	3.27	0	N	0.809598	1	-0.841	GO:0005634,GO:0005737,GO:0006929,GO:0016322,GO:0043005,GO:0048013
241	TBIU000241	TBIGR001_TRINITY_DN10944_c0_g1_i1	-	Un	1	215	+	-	NOVEL	-	3	2.1	0	1.44	2.23	0	0	N	1	1	-0.315	-
242	TBIU000242	TBIGR001_TRINITY_DN10946_c0_g1_i1	C9orf72	Un	1	227	+	-	KNOWN	Protein C9orf72 [Source:SWISS;ACC:Q96LT7]	5	1.4	0.55	0.3	0	0.33	0.29	N	0.332298	0.993051	-1.46	GO:0005615,GO:0005634,GO:0005764,GO:0005768,GO:0005776,GO:0006897,GO:0006914,GO:0017137,GO:0031410
243	TBIU000243	TBIGR001_TRINITY_DN10954_c0_g1_i1	WARS	Un	1	222	+	-	KNOWN	Tryptophan--tRNA ligase, cytoplasmic [Source:SWISS;ACC:P23612]	3	1.27	0.83	2.22	0	0	0	N	0.0244914	0.595465	-10	GO:0001525,GO:0004830,GO:0005524,GO:0005737,GO:0006436
244	TBIU000244	TBIGR001_TRINITY_DN10956_c0_g1_i1	penH	Un	1	233	+	-	KNOWN	1-deoxypentalenic acid 11-beta-hydroxylase [Source:SWISS;ACC:E3VWK0]	6	1.97	1.71	0.91	1	1.48	1.06	N	1	1	0.0311	GO:0017000,GO:0031418,GO:0046872,GO:0051213
245	TBIU000245	TBIGR001_TRINITY_DN10963_c0_g1_i1	-	Un	1	246	+	-	NOVEL	-	3	1.71	1.84	0	0	0	2	N	1	1	-0.526	-
246	TBIU000246	TBIGR001_TRINITY_DN10966_c0_g1_i1	unc93a	Un	1	1200	+	-	KNOWN	Protein unc-93 homolog A [Source:SWISS;ACC:Q5SPF7]	4	1.72	0.72	0.52	1	0	0	N	0.573762	1	-1.13	GO:0016021
247	TBIU000247	TBIGR001_TRINITY_DN1096_c0_g1_i1	-	Un	1	209	+	-	NOVEL	-	4	5.37	6.43	0	8.62	53.56	0	N	0.338826	0.993051	2.42	-
248	TBIU000248	TBIGR001_TRINITY_DN10971_c0_g1_i1	-	Un	1	391	+	-	NOVEL	-	6	2.5	1.36	1.75	0.8	1.84	0.67	N	0.656861	1	-0.384	-
249	TBIU000249	TBIGR001_TRINITY_DN10974_c0_g1_i1	LOTGIDRAFT_166878	Un	1	204	+	-	KNOWN	hypothetical protein [Source:NCBI_NR;ACC:XP_009062597.1]	2	1.62	0	0.56	0	0	0	N	0.242196	0.941393	-8.56	-
250	TBIU000250	TBIGR001_TRINITY_DN10976_c1_g1_i1	-	Un	1	1065	+	-	NOVEL	-	1	5.15	0	0	0	0	0	N	1	1	-6.41	-
251	TBIU000251	TBIGR001_TRINITY_DN10977_c0_g1_i1	SRSF7	Un	1	1016	+	-	KNOWN	Serine/arginine-rich splicing factor 7 [Source:SWISS;ACC:Q3T106]	0	0	0	0	0	0	0	N	-	-	-	GO:0000166,GO:0005634,GO:0005737,GO:0006397,GO:0008270,GO:0008380,GO:0044822,GO:0048025,GO:0051028,GO:0070062
252	TBIU000252	TBIGR001_TRINITY_DN10977_c0_g2_i1	Srsf7	Un	1	316	+	-	KNOWN	Serine/arginine-rich splicing factor 7 [Source:SWISS;ACC:Q8BL97]	4	0.97	1.32	0	0	1.11	0.6	N	1	1	0.0628	GO:0000166,GO:0005634,GO:0005737,GO:0006397,GO:0008270,GO:0008380,GO:0044822,GO:0048025,GO:0051028,GO:0070062
253	TBIU000253	TBIGR001_TRINITY_DN10977_c1_g1_i1	-	Un	1	493	+	-	NOVEL	-	0	0	0	0	0	0	0	N	-	-	-	-
254	TBIU000254	TBIGR001_TRINITY_DN10979_c0_g1_i1	gpt2l	Un	1	266	+	-	KNOWN	Alanine aminotransferase 2-like [Source:SWISS;ACC:Q6NYL5]	4	0.64	0.63	0	0.78	0	0.34	N	1	1	0.3	GO:0004021,GO:0006103,GO:0009058,GO:0030170,GO:0042851,GO:0042853
255	TBIU000255	TBIGR001_TRINITY_DN10985_c0_g1_i1	-	Un	1	293	+	-	NOVEL	-	6	1.11	0.53	0.89	0.34	0.16	0.85	N	0.664967	1	-0.604	-
256	TBIU000256	TBIGR001_TRINITY_DN1098_c0_g1_i1	PFI0570w	Un	1	424	+	-	KNOWN	Translation factor GUF1 homolog, mitochondrial [Source:SWISS;ACC:Q8I335]	6	57.8	30	15.86	2.68	13.85	16.46	N	0.106286	0.841995	-1.39	GO:0003924,GO:0005525,GO:0005743,GO:0006412
257	TBIU000257	TBIGR001_TRINITY_DN10990_c0_g1_i1	-	Un	1	296	+	-	NOVEL	-	2	1.41	0.82	0	0	0	0	N	0.0978211	0.831369	-9.41	-
258	TBIU000258	TBIGR001_TRINITY_DN10995_c0_g1_i1	-	Un	1	224	+	-	NOVEL	-	2	1.1	1.07	0	0	0	0	N	0.167039	0.892303	-8.99	-
259	TBIU000259	TBIGR001_TRINITY_DN10999_c0_g1_i1	-	Un	1	352	+	-	NOVEL	-	3	2.14	1.1	0	0	2.86	0	N	1	1	0.157	-
260	TBIU000260	TBIGR001_TRINITY_DN11001_c0_g1_i1	RNF213	Un	1	220	+	-	KNOWN	E3 ubiquitin-protein ligase RNF213 [Source:SWISS;ACC:Q63HN8]	3	2.11	4.34	0	0	1.4	0	N	0.403476	1	-1.84	GO:0004842,GO:0005737,GO:0006200,GO:0008270,GO:0016020,GO:0016567,GO:0016874,GO:0016887,GO:0051865
261	TBIU000261	TBIGR001_TRINITY_DN11007_c0_g1_i1	CCDC178	Un	1	359	+	-	KNOWN	Coiled-coil domain-containing protein 178 [Source:SWISS;ACC:Q5BJE1]	6	2.07	1.69	1.2	2.14	1.16	1.73	N	0.54803	1	0.398	-
262	TBIU000262	TBIGR001_TRINITY_DN11012_c0_g1_i1	LOC101065625	Un	1	717	+	-	KNOWN	uncharacterized LOC101065625 [Source:NCBI_NR;ACC:XP_003977630.1]	3	2.44	0.61	0	2.44	0	0	N	1	1	0.236	-
263	TBIU000263	TBIGR001_TRINITY_DN11014_c0_g1_i1	Grid1	Un	1	530	+	-	KNOWN	Glutamate receptor ionotropic, delta-1 [Source:SWISS;ACC:Q61627]	4	1.23	1.04	0	0.75	0	0.79	N	1	1	-0.0982	GO:0004970,GO:0005234,GO:0008328,GO:0030054,GO:0030425,GO:0034220,GO:0035176,GO:0035235,GO:0035249,GO:0045211,GO:0070062
264	TBIU000264	TBIGR001_TRINITY_DN11028_c0_g1_i1	ZSCAN31	Un	1	543	+	-	KNOWN	Zinc finger and SCAN domain-containing protein 31 [Source:SWISS;ACC:Q96LW9]	5	1.9	0.28	1.1	0	0.33	0.3	N	0.129697	0.852103	-2.03	GO:0003677,GO:0003700,GO:0005634,GO:0006351,GO:0046872
265	TBIU000265	TBIGR001_TRINITY_DN11028_c1_g1_i1	ZNF271	Un	1	513	+	-	KNOWN	Zinc finger protein 271 [Source:SWISS;ACC:Q14591]	5	2.7	1.46	0	0.97	2.45	0.63	N	0.774841	1	0.455	GO:0003677,GO:0005634,GO:0006351,GO:0006355,GO:0046872
266	TBIU000266	TBIGR001_TRINITY_DN11034_c0_g1_i1	SNX16	Un	1	328	+	-	KNOWN	Sorting nexin-16 [Source:SWISS;ACC:P57768]	5	1.61	1.27	0.31	0.12	0.33	0	N	0.0850578	0.815585	-2.34	GO:0005764,GO:0005769,GO:0005770,GO:0006622,GO:0008333,GO:0031313,GO:0031901,GO:0031902,GO:0035091,GO:0042802,GO:0045022
267	TBIU000267	TBIGR001_TRINITY_DN11036_c0_g1_i1	-	Un	1	623	+	-	NOVEL	-	3	1.84	1.22	1.91	0	0	0	N	0.0516284	0.72696	-9.62	-
268	TBIU000268	TBIGR001_TRINITY_DN11037_c0_g1_i1	-	Un	1	518	+	-	NOVEL	-	5	2.01	0.28	0.61	0	0.67	0.6	N	0.636385	1	-0.827	-
269	TBIU000269	TBIGR001_TRINITY_DN11048_c0_g1_i1	-	Un	1	387	+	-	NOVEL	-	0	0	0	0	0	0	0	N	-	-	-	-
270	TBIU000270	TBIGR001_TRINITY_DN1104_c0_g1_i1	ATP13A1	Un	1	904	+	-	KNOWN	Manganese-transporting ATPase 13A1 [Source:SWISS;ACC:Q9HD20]	6	6.35	7.04	3.71	3.18	2.18	4.76	N	0.523001	1	-0.379	GO:0005524,GO:0005789,GO:0016020,GO:0016021,GO:0019829,GO:0046872
271	TBIU000271	TBIGR001_TRINITY_DN11050_c0_g1_i1	-	Un	1	350	+	-	NOVEL	-	5	1.69	0.54	0.2	0	1.07	0.39	N	0.911142	1	-0.27	-
272	TBIU000272	TBIGR001_TRINITY_DN11064_c1_g1_i1	-	Un	1	258	+	-	NOVEL	-	1	9.87	0	0	0	0	0	N	1	1	-6.41	-
273	TBIU000273	TBIGR001_TRINITY_DN11067_c0_g1_i1	Pafah1b2	Un	1	637	+	-	KNOWN	Platelet-activating factor acetylhydrolase IB subunit beta [Source:SWISS;ACC:O35264]	6	1.62	4.88	2.78	2.03	0.93	1.55	N	0.391948	1	-0.699	GO:0003847,GO:0005730,GO:0005829,GO:0005886,GO:0007283,GO:0007420,GO:0016042,GO:0016239,GO:0042803,GO:0046982,GO:0047179,GO:0070062
274	TBIU000274	TBIGR001_TRINITY_DN11068_c0_g1_i1	ERLEC1	Un	1	281	+	-	KNOWN	Endoplasmic reticulum lectin 1 [Source:SWISS;ACC:Q5R8S4]	5	3.65	3.03	1.26	1.95	0	1.3	N	0.547921	1	-0.888	GO:0001948,GO:0005788,GO:0030433
275	TBIU000275	TBIGR001_TRINITY_DN11076_c0_g1_i1	-	Un	1	549	+	-	NOVEL	-	0	0	0	0	0	0	0	N	-	-	-	-
276	TBIU000276	TBIGR001_TRINITY_DN11078_c0_g1_i1	LOTGIDRAFT_156700	Un	1	296	+	-	KNOWN	hypothetical protein [Source:NCBI_NR;ACC:XP_009046224.1]	6	497.34	696.64	494.02	582.39	819.64	535.08	N	0.27562	0.964143	0.57	-
277	TBIU000277	TBIGR001_TRINITY_DN11078_c0_g2_i1	LOTGIDRAFT_156700	Un	1	299	+	-	KNOWN	hypothetical protein [Source:NCBI_NR;ACC:XP_009046224.1]	6	968.83	584.35	1214.26	1964.61	2349.27	1492.66	N	0.015236	0.512094	1.39	-
278	TBIU000278	TBIGR001_TRINITY_DN11079_c0_g1_i1	SMYD2	Un	1	410	+	-	KNOWN	N-lysine methyltransferase SMYD2 [Source:SWISS;ACC:Q0P585]	6	2.8	2.25	3.18	3.08	2.02	1.92	N	0.86858	1	0.104	GO:0000122,GO:0000993,GO:0005634,GO:0005737,GO:0005829,GO:0006351,GO:0008285,GO:0016279,GO:0018026,GO:0018027,GO:0043516,GO:0046872,GO:0046975
279	TBIU000279	TBIGR001_TRINITY_DN11092_c0_g1_i1	-	Un	1	202	+	-	NOVEL	-	3	3.72	0	0	0	0.76	1.32	N	1	1	-0.433	-
280	TBIU000280	TBIGR001_TRINITY_DN11093_c0_g1_i1	-	Un	1	347	+	-	KNOWN	-	6	0.58	4.09	1.02	3.44	0.44	0.79	N	0.959677	1	0.117	-
281	TBIU000281	TBIGR001_TRINITY_DN11095_c0_g1_i1	-	Un	1	259	+	-	NOVEL	-	3	2.5	0.49	0	0	0.6	0	N	0.436915	1	-1.84	-
282	TBIU000282	TBIGR001_TRINITY_DN11095_c0_g2_i1	-	Un	1	271	+	-	NOVEL	-	0	0	0	0	0	0	0	N	-	-	-	-
283	TBIU000283	TBIGR001_TRINITY_DN11096_c0_g1_i1	-	Un	1	543	+	-	NOVEL	-	4	2.34	2.29	1.06	1.08	0	0	N	0.182974	0.904735	-1.96	-
284	TBIU000284	TBIGR001_TRINITY_DN11098_c0_g1_i1	-	Un	1	268	+	-	NOVEL	-	1	3.13	0	0	0	0	0	N	1	1	-6.41	-
285	TBIU000285	TBIGR001_TRINITY_DN11099_c0_g1_i1	-	Un	1	201	+	-	NOVEL	-	6	5.85	6.15	4.84	5.71	7.01	0.49	N	0.97959	1	0.0316	-
286	TBIU000286	TBIGR001_TRINITY_DN11109_c0_g1_i1	T265_06793	Un	1	701	+	-	KNOWN	hypothetical protein [Source:NCBI_NR;ACC:XP_009170422.1]	3	0.67	1.35	2.08	0	0	0	N	0.0902382	0.822906	-9.27	-
287	TBIU000287	TBIGR001_TRINITY_DN1110_c0_g1_i1	-	Un	1	212	+	-	NOVEL	-	5	5.81	6.31	5.55	0	2.97	2.3	N	0.375742	0.99987	-1.75	-
288	TBIU000288	TBIGR001_TRINITY_DN11111_c1_g1_i1	-	Un	1	214	+	-	NOVEL	-	3	0.82	1.61	0	0	1.95	0	N	1	1	0.158	-
289	TBIU000289	TBIGR001_TRINITY_DN11113_c0_g1_i1	-	Un	1	924	+	-	NOVEL	-	1	0	21.3	0	0	0	0	N	1	1	-6.4	-
290	TBIU000290	TBIGR001_TRINITY_DN11114_c0_g1_i1	-	Un	1	727	+	-	NOVEL	-	5	1.5	1.27	0.8	0	0.64	0.78	N	0.37177	0.996235	-0.97	-
291	TBIU000291	TBIGR001_TRINITY_DN11121_c0_g1_i1	Pde2a	Un	1	609	+	-	KNOWN	cGMP-dependent 3',5'-cyclic phosphodiesterase [Source:SWISS;ACC:Q922S4]	6	1.6	4.07	1.59	0.19	1.03	2.47	N	0.512437	1	-0.631	GO:0000122,GO:0004112,GO:0004118,GO:0005634,GO:0005737,GO:0005759,GO:0005783,GO:0005794,GO:0005829,GO:0005886,GO:0006198,GO:0006626,GO:0008144,GO:0008152,GO:0010628,GO:0016020,GO:0019933,GO:0019934,GO:0030424,GO:0030425,GO:0030552,GO:0030553,GO:0030818,GO:0030823,GO:0033159,GO:0035690,GO:0036004,GO:0036006,GO:0042734,GO:0042803,GO:0043116,GO:0043117,GO:0046069,GO:0046872,GO:0048471,GO:0050729,GO:…
292	TBIU000292	TBIGR001_TRINITY_DN11121_c1_g1_i1	PDE2A	Un	1	297	+	-	KNOWN	cGMP-dependent 3',5'-cyclic phosphodiesterase [Source:SWISS;ACC:P14099]	5	1.4	3.47	1	0	0.13	0.96	N	0.0650273	0.761675	-2.09	GO:0000122,GO:0004112,GO:0004118,GO:0005634,GO:0005737,GO:0005759,GO:0005783,GO:0005794,GO:0005829,GO:0005886,GO:0006198,GO:0006626,GO:0008144,GO:0008152,GO:0019933,GO:0019934,GO:0030553,GO:0030814,GO:0030818,GO:0033159,GO:0035690,GO:0036006,GO:0042734,GO:0043116,GO:0043117,GO:0046038,GO:0046069,GO:0046872,GO:0048471,GO:0050729,GO:0061028,GO:0071260,GO:0071321,GO:0097011
293	TBIU000293	TBIGR001_TRINITY_DN11130_c0_g1_i1	-	Un	1	575	+	-	NOVEL	-	1	2.72	0	0	0	0	0	N	0.636153	1	-7.41	-
294	TBIU000294	TBIGR001_TRINITY_DN11136_c0_g1_i1	-	Un	1	590	+	-	NOVEL	-	1	3.62	0	0	0	0	0	N	1	1	-6.41	-
295	TBIU000295	TBIGR001_TRINITY_DN11155_c0_g1_i1	LOC100647799	Un	1	363	+	-	KNOWN	uncharacterized LOC100647799 [Source:NCBI_NR;ACC:XP_003403305.1]	0	0	0	0	0	0	0	N	-	-	-	-
296	TBIU000296	TBIGR001_TRINITY_DN1115_c0_g1_i1	ZNF90	Un	1	264	+	-	KNOWN	Zinc finger protein 90 [Source:SWISS;ACC:Q03938]	5	1.35	3.63	0.71	2.73	0	0.72	N	0.927325	1	-0.285	GO:0003677,GO:0003700,GO:0005634,GO:0006351,GO:0008270
297	TBIU000297	TBIGR001_TRINITY_DN1115_c1_g1_i1	ZG46_XENLA	Un	1	235	+	-	KNOWN	Gastrula zinc finger protein XlCGF46.1 [Source:SWISS;ACC:P18722]	5	0.6	3.57	1.24	3.83	0	0.64	N	1	1	0.135	GO:0003677,GO:0005634,GO:0006351,GO:0006355,GO:0046872
298	TBIU000298	TBIGR001_TRINITY_DN11164_c0_g1_i1	Zfp26	Un	1	324	+	-	KNOWN	Zinc finger protein 26 [Source:SWISS;ACC:P10076]	6	1.1	2.65	0.15	0.34	0.31	0.85	N	0.395048	1	-0.951	GO:0003677,GO:0003700,GO:0005634,GO:0006355,GO:0046872
299	TBIU000299	TBIGR001_TRINITY_DN11169_c0_g1_i1	-	Un	1	262	+	-	NOVEL	-	1	9.87	0	0	0	0	0	N	1	1	-6.41	-
300	TBIU000300	TBIGR001_TRINITY_DN1117_c0_g1_i1	-	Un	1	270	+	-	NOVEL	-	1	1.28	0	0	0	0	0	N	0.648556	1	-7.99	-
301	TBIU000301	TBIGR001_TRINITY_DN11183_c0_g1_i1	PBLD	Un	1	423	+	-	KNOWN	Phenazine biosynthesis-like domain-containing protein [Source:SWISS;ACC:Q5RDZ1]	0	0	0	0	0	0	0	N	-	-	-	GO:0009058,GO:0016853
302	TBIU000302	TBIGR001_TRINITY_DN11187_c0_g1_i1	-	Un	1	352	+	-	NOVEL	-	1	9.12	0	0	0	0	0	N	0.636143	1	-7.41	-
303	TBIU000303	TBIGR001_TRINITY_DN11201_c0_g1_i1	LRRC73	Un	1	670	+	-	KNOWN	Leucine-rich repeat-containing protein 73 [Source:SWISS;ACC:Q5JTD7]	1	9.87	0	0	0	0	0	N	1	1	-6.41	-
304	TBIU000304	TBIGR001_TRINITY_DN11217_c0_g1_i1	LCLAT1	Un	1	378	+	-	KNOWN	Lysocardiolipin acyltransferase 1 [Source:SWISS;ACC:Q5F3X0]	1	3.25	0	0	0	0	0	N	1	1	-6.41	GO:0003841,GO:0005789,GO:0007275,GO:0016021,GO:0016024
305	TBIU000305	TBIGR001_TRINITY_DN11218_c0_g1_i1	-	Un	1	241	+	-	NOVEL	-	4	1.63	0	2.82	2.62	0	0.58	N	1	1	-0.263	-
306	TBIU000306	TBIGR001_TRINITY_DN11219_c1_g1_i1	-	Un	1	737	+	-	NOVEL	-	0	0	0	0	0	0	0	N	-	-	-	-
307	TBIU000307	TBIGR001_TRINITY_DN11222_c0_g1_i1	-	Un	1	311	+	-	NOVEL	-	3	1.61	0.63	0	0	0	0.34	N	0.319546	0.993051	-2.33	-
308	TBIU000308	TBIGR001_TRINITY_DN11227_c0_g1_i1	LOTGIDRAFT_233112	Un	1	244	+	-	KNOWN	hypothetical protein [Source:NCBI_NR;ACC:XP_009056900.1]	3	1.29	0.85	0.45	0	0	0	N	0.113636	0.843692	-9.09	-
309	TBIU000309	TBIGR001_TRINITY_DN11231_c0_g1_i1	HNRNPU	Un	1	322	+	-	KNOWN	Heterogeneous nuclear ribonucleoprotein U [Source:SWISS;ACC:Q00839]	4	1.96	2.9	0	0	1.18	1.04	N	0.75531	1	-0.707	GO:0000398,GO:0001649,GO:0003677,GO:0003723,GO:0005524,GO:0005634,GO:0005654,GO:0006396,GO:0008380,GO:0009986,GO:0010467,GO:0016020,GO:0030529,GO:0036464,GO:0044822,GO:0070934,GO:0070937,GO:0071013
310	TBIU000310	TBIGR001_TRINITY_DN11233_c0_g1_i1	Aspg	Un	1	244	+	-	KNOWN	60 kDa lysophospholipase [Source:SWISS;ACC:A0JNU3]	1	0.87	0	0	0	0	0	N	1	1	-6.41	GO:0003847,GO:0004067,GO:0004622,GO:0006528,GO:0006644,GO:0016042
311	TBIU000311	TBIGR001_TRINITY_DN11241_c0_g1_i1	LOC101859563	Un	1	326	+	-	KNOWN	tubulin polyglutamylase TTLL5-like [Source:NCBI_NR;ACC:XP_005096708.1]	4	0.72	0	0	0.29	0.42	0.75	N	0.759089	1	1.49	-
312	TBIU000312	TBIGR001_TRINITY_DN11243_c1_g1_i1	-	Un	1	789	+	-	NOVEL	-	4	1	4.08	0	0	2.62	4.37	N	0.735115	1	0.833	-
313	TBIU000313	TBIGR001_TRINITY_DN11247_c0_g1_i1	UTP23	Un	1	364	+	-	KNOWN	rRNA-processing protein UTP23 homolog [Source:SWISS;ACC:Q08DU1]	6	3.03	3.34	2.09	1.6	1.1	0.33	N	0.191029	0.910803	-1.08	GO:0005730,GO:0006364,GO:0032040
314	TBIU000314	TBIGR001_TRINITY_DN11251_c0_g1_i1	-	Un	1	211	+	-	NOVEL	-	1	2.04	0	0	0	0	0	N	1	1	-6.41	-
315	TBIU000315	TBIGR001_TRINITY_DN11254_c0_g1_i1	LOC100533293	Un	1	1487	+	-	KNOWN	glutamate receptor subunit protein GluR10 [Source:NCBI_NR;ACC:XP_005096438.1]	0	0	0	0	0	0	0	N	-	-	-	-
316	TBIU000316	TBIGR001_TRINITY_DN11262_c0_g1_i1	-	Un	1	226	+	-	NOVEL	-	1	15.6	0	0	0	0	0	N	1	1	-6.41	-
317	TBIU000317	TBIGR001_TRINITY_DN11266_c0_g1_i1	-	Un	1	584	+	-	NOVEL	-	6	2.52	1.12	0.62	0.87	0.33	0.3	N	0.277185	0.965476	-1.08	-
318	TBIU000318	TBIGR001_TRINITY_DN11288_c0_g1_i1	NXNL2	Un	1	843	+	-	KNOWN	Nucleoredoxin-like protein 2 [Source:SWISS;ACC:Q5VZ03]	3	1.74	1.29	0.91	0	0	0	N	0.0316649	0.64053	-9.71	GO:0007601,GO:0007608,GO:0045494
319	TBIU000319	TBIGR001_TRINITY_DN11293_c0_g1_i1	-	Un	1	478	+	-	NOVEL	-	5	7.05	1.82	0	2.86	0.54	1.71	N	0.857438	1	-0.307	-
320	TBIU000320	TBIGR001_TRINITY_DN11297_c0_g1_i1	-	Un	1	204	+	-	NOVEL	-	0	0	0	0	0	0	0	N	-	-	-	-
321	TBIU000321	TBIGR001_TRINITY_DN11301_c0_g1_i1	-	Un	1	336	+	-	NOVEL	-	5	1.28	0.94	1.35	2.08	2.62	0	N	0.573337	1	0.733	-
322	TBIU000322	TBIGR001_TRINITY_DN11305_c0_g1_i1	-	Un	1	202	+	-	NOVEL	-	2	4.56	0	0	0	0.96	0	N	0.518716	1	-1.84	-
323	TBIU000323	TBIGR001_TRINITY_DN11305_c1_g1_i1	LOC101848349	Un	1	699	+	-	KNOWN	microtubule-associated protein futsch-like [Source:NCBI_NR;ACC:XP_005097856.1]	5	1.2	1.95	0.6	0.23	0	0.38	N	0.0333129	0.650444	-2.26	-
324	TBIU000324	TBIGR001_TRINITY_DN11310_c0_g1_i1	LOC101860039	Un	1	221	+	-	KNOWN	ankyrin repeat domain-containing protein 26-like [Source:NCBI_NR;ACC:XP_005104996.1]	1	0	4.53	0	0	0	0	N	1	1	-6.4	-
325	TBIU000325	TBIGR001_TRINITY_DN11314_c0_g1_i1	LOC100884100	Un	1	216	+	-	KNOWN	insulin-like growth factor-binding protein complex acid labile subunit-like [Source:NCBI_NR;ACC:XP_003701078.1]	2	1.87	0	0.49	0	0	0	N	0.259426	0.954721	-8.85	-
326	TBIU000326	TBIGR001_TRINITY_DN1131_c0_g1_i1	-	Un	1	205	+	-	KNOWN	-	2	5.81	2.1	0	0	0	0	N	0.36452	0.993051	-8.41	-
327	TBIU000327	TBIGR001_TRINITY_DN11325_c0_g1_i1	-	Un	1	700	+	-	NOVEL	-	6	2.9	5.15	1.44	0.55	0.25	1.03	N	0.0223579	0.578484	-1.99	-
328	TBIU000328	TBIGR001_TRINITY_DN11327_c0_g1_i1	BRIP1	Un	1	303	+	-	KNOWN	Fanconi anemia group J protein [Source:SWISS;ACC:Q9BX63]	1	7.26	0	0	0	0	0	N	1	1	-6.41	GO:0000077,GO:0003677,GO:0004003,GO:0005524,GO:0005634,GO:0005737,GO:0006302,GO:0006357,GO:0031965,GO:0032508,GO:0044281,GO:0046872,GO:0051539
329	TBIU000329	TBIGR001_TRINITY_DN11327_c0_g2_i1	LOTGIDRAFT_144987	Un	1	517	+	-	KNOWN	hypothetical protein [Source:NCBI_NR;ACC:XP_009054684.1]	0	0	0	0	0	0	0	N	-	-	-	-
330	TBIU000330	TBIGR001_TRINITY_DN1132_c0_g1_i1	Mfsd9	Un	1	252	+	-	KNOWN	Major facilitator superfamily domain-containing protein 9 [Source:SWISS;ACC:Q8C0T7]	1	6.06	0	0	0	0	0	N	0.636132	1	-7.41	GO:0005215,GO:0005886,GO:0016021,GO:0055085
331	TBIU000331	TBIGR001_TRINITY_DN11331_c0_g1_i1	-	Un	1	298	+	-	NOVEL	-	1	4	0	0	0	0	0	N	0.648539	1	-7.99	-
332	TBIU000332	TBIGR001_TRINITY_DN11336_c0_g1_i1	ACAP3	Un	1	433	+	-	KNOWN	Arf-GAP with coiled-coil, ANK repeat and PH domain-containing protein 3 [Source:SWISS;ACC:Q96P50]	2	5.89	2.44	0	0	0	0	N	0.135326	0.852103	-9.22	GO:0008060,GO:0008270,GO:0032312
333	TBIU000333	TBIGR001_TRINITY_DN11341_c0_g1_i1	-	Un	1	443	+	-	NOVEL	-	3	1.02	0.5	2.65	0	0	0	N	0.060215	0.754853	-9.75	-
334	TBIU000334	TBIGR001_TRINITY_DN11342_c0_g1_i1	NEMVEDRAFT_v1g118444	Un	1	561	+	-	KNOWN	hypothetical protein [Source:NCBI_NR;ACC:XP_001628933.1]	5	41.42	103.34	23.68	0	36.39	89.5	N	0.594688	1	-0.723	-
335	TBIU000335	TBIGR001_TRINITY_DN11347_c0_g1_i1	LOTGIDRAFT_228375	Un	1	213	+	-	KNOWN	hypothetical protein [Source:NCBI_NR;ACC:XP_009051664.1]	6	3374.14	3776.52	6947.03	7886.07	4469.68	6384.69	N	0.235837	0.941393	0.686	-
336	TBIU000336	TBIGR001_TRINITY_DN11354_c0_g1_i1	-	Un	1	582	+	-	NOVEL	-	5	0.82	2.82	0.43	0	0.49	0.43	N	0.426455	1	-1.77	-
337	TBIU000337	TBIGR001_TRINITY_DN11356_c0_g1_i1	-	Un	1	357	+	-	NOVEL	-	1	19.5	0	0	0	0	0	N	1	1	-6.41	-
338	TBIU000338	TBIGR001_TRINITY_DN11364_c0_g1_i1	-	Un	1	1125	+	-	NOVEL	-	5	1.75	0	0.62	1.87	2.18	0.62	N	0.470829	1	1.32	-
339	TBIU000339	TBIGR001_TRINITY_DN1136_c1_g1_i1	-	Un	1	240	+	-	NOVEL	-	5	2.02	4.14	3.05	0	2.67	1.11	N	0.557729	1	-1.11	-
340	TBIU000340	TBIGR001_TRINITY_DN11372_c0_g1_i1	-	Un	1	415	+	-	KNOWN	-	4	1.56	3.06	0.82	0	1.38	0	N	0.320945	0.993051	-1.57	-
341	TBIU000341	TBIGR001_TRINITY_DN11373_c0_g1_i1	-	Un	1	320	+	-	NOVEL	-	2	3.36	7.7	0	0	0	0	N	0.55749	1	-7.99	-
342	TBIU000342	TBIGR001_TRINITY_DN1137_c0_g1_i1	COL4A3BP	Un	1	499	+	-	KNOWN	Collagen type IV alpha-3-binding protein [Source:SWISS;ACC:Q9Y5P4]	5	1.14	0.32	0.17	0	0.19	0.34	N	0.584805	1	-1.23	GO:0000902,GO:0001701,GO:0003007,GO:0004672,GO:0005634,GO:0005739,GO:0005789,GO:0005794,GO:0005829,GO:0006468,GO:0006665,GO:0006672,GO:0006936,GO:0006955,GO:0007029,GO:0007165,GO:0008283,GO:0030148,GO:0034976,GO:0035620,GO:0035621,GO:0044281,GO:0055088,GO:0070273,GO:0070584,GO:0097001
343	TBIU000343	TBIGR001_TRINITY_DN1137_c1_g1_i1	COL4A3BP	Un	1	205	+	-	KNOWN	Collagen type IV alpha-3-binding protein [Source:SWISS;ACC:Q6VVX2]	3	2.11	2.17	1.06	0	0	0	N	0.174308	0.892303	-8.85	GO:0005783,GO:0005794,GO:0005829,GO:0035621,GO:0070273
344	TBIU000344	TBIGR001_TRINITY_DN11380_c0_g1_i1	PLEC	Un	1	204	+	-	KNOWN	Plectin [Source:SWISS;ACC:Q15149]	6	1.11	2.25	1.16	0.14	0.51	0.63	N	0.0730628	0.785509	-1.46	GO:0005737,GO:0005829,GO:0005886,GO:0005925,GO:0006915,GO:0006921,GO:0008307,GO:0016528,GO:0030056,GO:0030198,GO:0030506,GO:0031581,GO:0034329,GO:0042383,GO:0043034,GO:0044822,GO:0045111,GO:0070062
345	TBIU000345	TBIGR001_TRINITY_DN11380_c1_g1_i1	LOTGIDRAFT_233112	Un	1	526	+	-	KNOWN	hypothetical protein [Source:NCBI_NR;ACC:XP_009056900.1]	5	1.44	2.11	1.14	0	0.42	0.75	N	0.295056	0.978385	-1.68	-
346	TBIU000346	TBIGR001_TRINITY_DN11384_c0_g1_i1	-	Un	1	464	+	-	NOVEL	-	6	2.3	1.56	0.98	0.75	4.5	6.21	N	0.0941255	0.829814	1.61	-
347	TBIU000347	TBIGR001_TRINITY_DN11389_c0_g1_i1	-	Un	1	236	+	-	NOVEL	-	0	0	0	0	0	0	0	N	-	-	-	-
348	TBIU000348	TBIGR001_TRINITY_DN11392_c1_g1_i1	LOTGIDRAFT_171087	Un	1	267	+	-	KNOWN	hypothetical protein [Source:NCBI_NR;ACC:XP_009045200.1]	4	1.4	0	0.37	0.28	0	0.73	N	1	1	-0.458	-
349	TBIU000349	TBIGR001_TRINITY_DN11395_c0_g1_i1	-	Un	1	364	+	-	KNOWN	-	6	1.17	1.58	2.01	0.57	1.31	1.2	N	0.750303	1	-0.319	-
350	TBIU000350	TBIGR001_TRINITY_DN11414_c0_g1_i1	-	Un	1	228	+	-	NOVEL	-	5	2.86	1.43	4.4	1.14	0.89	0	N	0.221426	0.941393	-1.85	-
351	TBIU000351	TBIGR001_TRINITY_DN11415_c0_g1_i1	-	Un	1	989	+	-	KNOWN	-	3	5.86	9.93	5.42	0	0	0	N	0.0705703	0.77638	-9.38	-
352	TBIU000352	TBIGR001_TRINITY_DN1141_c0_g1_i1	-	Un	1	472	+	-	NOVEL	-	0	0	0	0	0	0	0	N	-	-	-	-
353	TBIU000353	TBIGR001_TRINITY_DN11422_c0_g1_i1	CCDC180	Un	1	251	+	-	KNOWN	Coiled-coil domain-containing protein 180 [Source:SWISS;ACC:Q9P1Z9]	6	2.04	1.99	1.23	2.36	0.68	2.12	N	0.788565	1	0.334	GO:0016021,GO:0070062
354	TBIU000354	TBIGR001_TRINITY_DN11422_c0_g2_i1	CCDC180	Un	1	380	+	-	KNOWN	Coiled-coil domain-containing protein 180 [Source:SWISS;ACC:Q9P1Z9]	1	0	0	0	0	0.68	0	N	0.480083	1	7.38	GO:0016021,GO:0070062
355	TBIU000355	TBIGR001_TRINITY_DN11423_c0_g1_i1	-	Un	1	434	+	-	NOVEL	-	1	5.65	0	0	0	0	0	N	0.475166	1	-8.41	-
356	TBIU000356	TBIGR001_TRINITY_DN11424_c0_g1_i1	TIPIN	Un	1	209	+	-	KNOWN	TIMELESS-interacting protein [Source:SWISS;ACC:Q5F416]	0	0	0	0	0	0	0	N	-	-	-	GO:0000076,GO:0000790,GO:0005634,GO:0005737,GO:0007067,GO:0008284,GO:0031573,GO:0044770,GO:0048478
357	TBIU000357	TBIGR001_TRINITY_DN11432_c0_g1_i1	DYHC_HELCR	Un	1	202	+	-	KNOWN	Dynein beta chain, ciliary [Source:SWISS;ACC:P39057]	0	0	0	0	0	0	0	N	-	-	-	GO:0003777,GO:0005524,GO:0005737,GO:0005874,GO:0007018,GO:0016887,GO:0030030,GO:0030286,GO:0031514
358	TBIU000358	TBIGR001_TRINITY_DN11438_c0_g1_i1	Plekha1	Un	1	350	+	-	KNOWN	Pleckstrin homology domain-containing family A member 1 [Source:SWISS;ACC:Q8BUL6]	0	0	0	0	0	0	0	N	-	-	-	GO:0001553,GO:0005634,GO:0005737,GO:0007283,GO:0008209,GO:0008210,GO:0008585,GO:0009791,GO:0014065,GO:0031529,GO:0032587,GO:0033327,GO:0035264,GO:0043325,GO:0045184,GO:0048008,GO:0048705,GO:0050853,GO:0051898,GO:0060021,GO:0060325,GO:0070062,GO:0070301
359	TBIU000359	TBIGR001_TRINITY_DN11444_c0_g1_i1	LOTGIDRAFT_72137	Un	1	233	+	-	KNOWN	hypothetical protein [Source:NCBI_NR;ACC:XP_009061395.1]	3	1.91	0	0	1.51	0	1.05	N	1	1	0.903	-
360	TBIU000360	TBIGR001_TRINITY_DN11446_c0_g1_i1	LZTR1	Un	1	397	+	-	KNOWN	Leucine-zipper-like transcriptional regulator 1 [Source:SWISS;ACC:Q5R4Q7]	5	3.45	0.87	2.63	0	2.21	1.87	N	0.853423	1	-0.602	-
361	TBIU000361	TBIGR001_TRINITY_DN11451_c0_g1_i1	-	Un	1	219	+	-	NOVEL	-	1	36.29	0	0	0	0	0	N	0.636122	1	-7.41	-
362	TBIU000362	TBIGR001_TRINITY_DN11451_c1_g1_i1	-	Un	1	668	+	-	NOVEL	-	1	16.85	0	0	0	0	0	N	1	1	-6.41	-
363	TBIU000363	TBIGR001_TRINITY_DN11453_c0_g1_i1	-	Un	1	563	+	-	NOVEL	-	0	0	0	0	0	0	0	N	-	-	-	-
364	TBIU000364	TBIGR001_TRINITY_DN11457_c0_g1_i1	atl	Un	1	359	+	-	KNOWN	Atlastin [Source:SWISS;ACC:Q9VC57]	5	2.9	2.54	3.69	4	0	2.1	N	0.833931	1	-0.283	GO:0000139,GO:0003924,GO:0005525,GO:0005737,GO:0005783,GO:0005794,GO:0006184,GO:0007019,GO:0007029,GO:0007030,GO:0007517,GO:0007528,GO:0008582,GO:0012505,GO:0016020,GO:0016021,GO:0016320,GO:0031114,GO:0031227,GO:0032561,GO:0042802,GO:0042803,GO:0051124,GO:0051260,GO:0061025
365	TBIU000365	TBIGR001_TRINITY_DN11460_c0_g1_i1	CG5065	Un	1	475	+	-	KNOWN	Putative fatty acyl-CoA reductase CG5065 {ECO:0000250|UniProtKB:Q922J9, ECO:0000312|EMBL:AAF57974.1} [Source:SWISS;ACC:A1ZAI5]	5	2.43	1.19	0.43	0.98	0	2.13	N	1	1	0.00637	GO:0005777,GO:0005778,GO:0006629,GO:0010025,GO:0016021,GO:0050062,GO:0080019
366	TBIU000366	TBIGR001_TRINITY_DN11463_c0_g1_i1	-	Un	1	772	+	-	KNOWN	-	1	0	0.73	0	0	0	0	N	1	1	-6.4	-
367	TBIU000367	TBIGR001_TRINITY_DN1146_c0_g1_i1	ptf1a	Un	1	441	+	-	KNOWN	Pancreas transcription factor 1 subunit alpha [Source:SWISS;ACC:Q4ZHW1]	5	3.53	0.62	2.33	1.25	1.26	0	N	0.383373	1	-0.984	GO:0003677,GO:0005634,GO:0005667,GO:0005737,GO:0006351,GO:0006355,GO:0009790,GO:0009888,GO:0030902,GO:0031017,GO:0045893,GO:0048384,GO:0048699
368	TBIU000368	TBIGR001_TRINITY_DN11476_c0_g1_i1	-	Un	1	225	+	-	NOVEL	-	6	2.77	2.54	1.25	2.38	2.82	1.35	N	0.642765	1	0.414	-
369	TBIU000369	TBIGR001_TRINITY_DN11490_c0_g1_i1	-	Un	1	270	+	-	NOVEL	-	5	2.96	0.75	0.5	0.13	0	1.77	N	0.56242	1	-0.783	-
370	TBIU000370	TBIGR001_TRINITY_DN11495_c0_g1_i1	PCSK7	Un	1	256	+	-	KNOWN	Proprotein convertase subtilisin/kexin type 7 [Source:SWISS;ACC:Q16549]	6	1.13	0.85	0.13	0.31	0.14	1.03	N	1	1	-0.0952	GO:0004252,GO:0008233,GO:0016485,GO:0016486,GO:0030173
371	TBIU000371	TBIGR001_TRINITY_DN11495_c1_g1_i1	PCSK7	Un	1	426	+	-	KNOWN	Proprotein convertase subtilisin/kexin type 7 [Source:SWISS;ACC:Q16549]	1	2.04	0	0	0	0	0	N	1	1	-6.41	GO:0004252,GO:0008233,GO:0016485,GO:0016486,GO:0030173
372	TBIU000372	TBIGR001_TRINITY_DN11496_c0_g1_i1	-	Un	1	438	+	-	NOVEL	-	1	18.82	0	0	0	0	0	N	1	1	-6.41	-
373	TBIU000373	TBIGR001_TRINITY_DN11498_c0_g1_i1	LOC102809176	Un	1	353	+	-	KNOWN	n-(5-amino-5-carboxypentanoyl)-L-cysteinyl-D-valine synthase-like [Source:NCBI_NR;ACC:XP_006818170.1]	1	0	0.9	0	0	0	0	N	1	1	-6.4	-
374	TBIU000374	TBIGR001_TRINITY_DN1149_c0_g2_i1	-	Un	1	803	+	-	NOVEL	-	0	0	0	0	0	0	0	N	-	-	-	-
375	TBIU000375	TBIGR001_TRINITY_DN1150_c0_g1_i1	-	Un	1	301	+	-	NOVEL	-	6	3.62	0.45	0.95	1.09	7.57	2.38	N	0.188442	0.910803	1.51	-
376	TBIU000376	TBIGR001_TRINITY_DN11511_c0_g1_i1	Tlr3	Un	1	499	+	-	KNOWN	Toll-like receptor 3 [Source:SWISS;ACC:Q99MB1]	6	1.94	3.77	1.61	2.81	1.98	1.79	N	0.776831	1	0.229	GO:0001934,GO:0002282,GO:0002756,GO:0003725,GO:0004888,GO:0005765,GO:0005789,GO:0006952,GO:0006954,GO:0007252,GO:0008584,GO:0009615,GO:0009986,GO:0010008,GO:0016021,GO:0032481,GO:0032728,GO:0032735,GO:0032755,GO:0032757,GO:0032760,GO:0034123,GO:0034138,GO:0034346,GO:0035458,GO:0035690,GO:0042346,GO:0043065,GO:0043123,GO:0043330,GO:0045078,GO:0045080,GO:0045087,GO:0045356,GO:0045359,GO:0045944,GO:…
377	TBIU000377	TBIGR001_TRINITY_DN11517_c0_g1_i1	-	Un	1	309	+	-	NOVEL	-	0	0	0	0	0	0	0	N	-	-	-	-
378	TBIU000378	TBIGR001_TRINITY_DN1151_c0_g1_i1	APPL1	Un	1	271	+	-	KNOWN	DCC-interacting protein 13-alpha [Source:SWISS;ACC:Q9UKG1]	3	1.56	2.29	0.41	0	0	0	N	0.0316917	0.64053	-9.92	GO:0005634,GO:0005737,GO:0005829,GO:0006915,GO:0007049,GO:0007165,GO:0008283,GO:0008286,GO:0010008,GO:0012506,GO:0031901,GO:0042802,GO:0042981,GO:0043065,GO:0043422,GO:0046324,GO:0070062,GO:0090003
379	TBIU000379	TBIGR001_TRINITY_DN1151_c1_g1_i1	LOC101856645	Un	1	1355	+	-	KNOWN	DCC-interacting protein 13-alpha-like [Source:NCBI_NR;ACC:XP_005095752.1]	0	0	0	0	0	0	0	N	-	-	-	-
380	TBIU000380	TBIGR001_TRINITY_DN11524_c0_g1_i1	-	Un	1	266	+	-	KNOWN	-	3	2.36	0	1.83	2.83	0	0	N	1	1	-0.23	-
381	TBIU000381	TBIGR001_TRINITY_DN1152_c0_g1_i1	-	Un	1	230	+	-	NOVEL	-	0	0	0	0	0	0	0	N	-	-	-	-
382	TBIU000382	TBIGR001_TRINITY_DN11532_c0_g1_i1	TUB	Un	1	745	+	-	KNOWN	Tubby protein homolog [Source:SWISS;ACC:P50607]	3	1.01	1.31	0.35	0	0	0	N	0.054126	0.728829	-9.48	GO:0005576,GO:0005634,GO:0005737,GO:0005829,GO:0005886,GO:0006909,GO:0007602,GO:0007605,GO:0008020,GO:0009725,GO:0032403,GO:0044259,GO:0050766,GO:0060041
383	TBIU000383	TBIGR001_TRINITY_DN11539_c0_g1_i1	-	Un	1	773	+	-	NOVEL	-	3	1.58	0.77	0	0	0	0.83	N	0.645308	1	-1.11	-
384	TBIU000384	TBIGR001_TRINITY_DN11553_c0_g1_i1	-	Un	1	408	+	-	KNOWN	-	4	1.36	1.85	1.15	0	0	0.28	N	0.0204025	0.562346	-3.67	-
385	TBIU000385	TBIGR001_TRINITY_DN11554_c0_g1_i1	-	Un	1	592	+	-	NOVEL	-	1	4.05	0	0	0	0	0	N	1	1	-6.41	-
386	TBIU000386	TBIGR001_TRINITY_DN11557_c0_g1_i1	-	Un	1	231	+	-	NOVEL	-	3	3.58	2.02	3.2	0	0	0	N	0.00324224	0.276471	-10.7	-
387	TBIU000387	TBIGR001_TRINITY_DN1155_c0_g1_i1	-	Un	1	391	+	-	NOVEL	-	5	1.4	2.03	0.25	0.38	0.27	0	N	0.154953	0.891999	-2.03	-
388	TBIU000388	TBIGR001_TRINITY_DN11564_c0_g1_i1	fry	Un	1	280	+	-	KNOWN	Protein furry [Source:SWISS;ACC:Q9VT28]	4	1.84	1.11	0.24	0	0	0.24	N	0.0539583	0.728829	-3.38	GO:0005737,GO:0005938,GO:0006351,GO:0007476,GO:0008407,GO:0030424,GO:0030425,GO:0035316,GO:0035317,GO:0042052,GO:0044297,GO:0045177,GO:0045860,GO:0045893,GO:0048601,GO:0048800,GO:0048814,GO:0050773,GO:0070593
389	TBIU000389	TBIGR001_TRINITY_DN11564_c1_g1_i1	fry	Un	1	440	+	-	KNOWN	Protein furry [Source:SWISS;ACC:Q9VT28]	1	4.05	0	0	0	0	0	N	1	1	-6.41	GO:0005737,GO:0005938,GO:0006351,GO:0007476,GO:0008407,GO:0030424,GO:0030425,GO:0035316,GO:0035317,GO:0042052,GO:0044297,GO:0045177,GO:0045860,GO:0045893,GO:0048601,GO:0048800,GO:0048814,GO:0050773,GO:0070593
390	TBIU000390	TBIGR001_TRINITY_DN11572_c0_g1_i1	-	Un	1	264	+	-	NOVEL	-	5	2.88	3.32	1	0	0.58	0.51	N	0.126766	0.852103	-2.37	-
391	TBIU000391	TBIGR001_TRINITY_DN11579_c0_g1_i1	-	Un	1	210	+	-	NOVEL	-	1	4.05	0	0	0	0	0	N	1	1	-6.41	-
392	TBIU000392	TBIGR001_TRINITY_DN11579_c0_g2_i1	-	Un	1	328	+	-	KNOWN	-	0	0	0	0	0	0	0	N	-	-	-	-
393	TBIU000393	TBIGR001_TRINITY_DN11581_c0_g1_i1	-	Un	1	238	+	-	NOVEL	-	3	4.1	6.3	1.03	0	0	0	N	0.0316905	0.64053	-9.92	-
394	TBIU000394	TBIGR001_TRINITY_DN1159_c0_g1_i1	rost	Un	1	323	+	-	KNOWN	Protein rolling stone [Source:SWISS;ACC:O44252]	6	2.18	0.35	1.17	0.59	4.15	0.56	N	0.452463	1	0.906	GO:0007519,GO:0007520,GO:0016020,GO:0016021
395	TBIU000395	TBIGR001_TRINITY_DN11607_c0_g1_i1	-	Un	1	438	+	-	NOVEL	-	1	0	0	6.83	0	0	0	N	0.216096	0.934483	-9.51	-
396	TBIU000396	TBIGR001_TRINITY_DN11608_c0_g1_i1	-	Un	1	521	+	-	NOVEL	-	4	1.89	1.26	0	0	1.55	2.02	N	0.846375	1	0.587	-
397	TBIU000397	TBIGR001_TRINITY_DN11611_c1_g1_i1	-	Un	1	309	+	-	NOVEL	-	6	2.56	4.65	1.92	0.89	0.43	0.38	N	0.055612	0.737054	-2.04	-
398	TBIU000398	TBIGR001_TRINITY_DN11622_c0_g1_i1	-	Un	1	253	+	-	NOVEL	-	0	0	0	0	0	0	0	N	-	-	-	-
399	TBIU000399	TBIGR001_TRINITY_DN11638_c0_g1_i1	-	Un	1	649	+	-	NOVEL	-	4	2.03	0.5	0.53	0	0	0.54	N	0.352874	0.993051	-2.21	-
400	TBIU000400	TBIGR001_TRINITY_DN11640_c0_g1_i1	-	Un	1	330	+	-	NOVEL	-	2	0.65	1.31	0	0	0	0	N	0.557501	1	-7.99	-
401	TBIU000401	TBIGR001_TRINITY_DN11642_c0_g1_i1	USP34	Un	1	220	+	-	KNOWN	Ubiquitin carboxyl-terminal hydrolase 34 [Source:SWISS;ACC:Q70CQ2]	1	1.83	0	0	0	0	0	N	0.648523	1	-7.99	GO:0004197,GO:0004221,GO:0004843,GO:0006511,GO:0016055,GO:0016579,GO:0071108,GO:0090263
402	TBIU000402	TBIGR001_TRINITY_DN11642_c1_g1_i1	USP34	Un	1	960	+	-	KNOWN	Ubiquitin carboxyl-terminal hydrolase 34 [Source:SWISS;ACC:Q70CQ2]	0	0	0	0	0	0	0	N	-	-	-	GO:0004197,GO:0004221,GO:0004843,GO:0006511,GO:0016055,GO:0016579,GO:0071108,GO:0090263
403	TBIU000403	TBIGR001_TRINITY_DN11652_c0_g1_i1	Pik3r4	Un	1	341	+	-	KNOWN	Phosphoinositide 3-kinase regulatory subunit 4 [Source:SWISS;ACC:P0C0R5]	4	2.94	0.32	2.41	0	0	0.68	N	0.0770287	0.794554	-2.85	GO:0004674,GO:0005524,GO:0005770,GO:0005930,GO:0016020
404	TBIU000404	TBIGR001_TRINITY_DN11665_c0_g1_i1	LOTGIDRAFT_236211	Un	1	354	+	-	KNOWN	hypothetical protein [Source:NCBI_NR;ACC:XP_009064740.1]	2	1.87	0	0	0	0	1.48	N	1	1	0.0568	-
405	TBIU000405	TBIGR001_TRINITY_DN11666_c0_g1_i1	LRP5	Un	1	593	+	-	KNOWN	Low-density lipoprotein receptor-related protein 5 [Source:SWISS;ACC:O75197]	2	2.26	1.12	0	0	0	0	N	0.176473	0.892303	-8.99	GO:0001702,GO:0002053,GO:0002076,GO:0005739,GO:0005783,GO:0005886,GO:0006007,GO:0006897,GO:0008203,GO:0008217,GO:0008284,GO:0009952,GO:0015026,GO:0016021,GO:0016055,GO:0017147,GO:0030326,GO:0033690,GO:0035019,GO:0035426,GO:0042074,GO:0042632,GO:0042733,GO:0042813,GO:0042981,GO:0043235,GO:0043434,GO:0044332,GO:0045600,GO:0045668,GO:0045840,GO:0045893,GO:0045944,GO:0046849,GO:0046850,GO:0048539,GO:…
406	TBIU000406	TBIGR001_TRINITY_DN11672_c0_g1_i1	-	Un	1	445	+	-	NOVEL	-	3	2.88	0	0	0	1.27	1.88	N	0.823836	1	0.578	-
407	TBIU000407	TBIGR001_TRINITY_DN11672_c1_g1_i1	-	Un	1	217	+	-	NOVEL	-	3	4.99	0	2.33	1.9	0	0	N	0.702945	1	-1.54	-
408	TBIU000408	TBIGR001_TRINITY_DN11692_c0_g1_i1	LOC101849736	Un	1	1273	+	-	KNOWN	vacuolar protein sorting-associated protein 13C-like [Source:NCBI_NR;ACC:XP_005111137.1]	0	0	0	0	0	0	0	N	-	-	-	-
409	TBIU000409	TBIGR001_TRINITY_DN11692_c1_g1_i1	Vps13c	Un	1	454	+	-	KNOWN	Vacuolar protein sorting-associated protein 13C [Source:SWISS;ACC:Q8BX70]	6	2.11	2.17	1.06	0.83	1.4	1.16	N	1	1	-0.357	GO:0070062
410	TBIU000410	TBIGR001_TRINITY_DN11695_c0_g1_i1	-	Un	1	217	+	-	KNOWN	-	0	0	0	0	0	0	0	N	-	-	-	-
411	TBIU000411	TBIGR001_TRINITY_DN11707_c0_g1_i1	-	Un	1	208	+	-	NOVEL	-	0	0	0	0	0	0	0	N	-	-	-	-
412	TBIU000412	TBIGR001_TRINITY_DN11708_c0_g1_i1	RAB15	Un	1	258	+	-	KNOWN	Ras-related protein Rab-15 [Source:SWISS;ACC:P59190]	1	1.59	0	0	0	0	0	N	0.636112	1	-7.41	GO:0005525,GO:0005737,GO:0005886,GO:0007264,GO:0010008,GO:0015031,GO:0048471,GO:0070062,GO:0072372,GO:1903307
413	TBIU000413	TBIGR001_TRINITY_DN11709_c0_g1_i1	-	Un	1	379	+	-	NOVEL	-	3	2.04	1.74	0.27	0	0	0	N	0.011803	0.471032	-10.4	-
414	TBIU000414	TBIGR001_TRINITY_DN11711_c0_g1_i1	LOTGIDRAFT_173947	Un	1	306	+	-	KNOWN	hypothetical protein [Source:NCBI_NR;ACC:XP_009050227.1]	2	4.7	0	0	0	0	2.45	N	1	1	-0.67	-
415	TBIU000415	TBIGR001_TRINITY_DN11711_c0_g2_i1	-	Un	1	476	+	-	KNOWN	-	0	0	0	0	0	0	0	N	-	-	-	-
416	TBIU000416	TBIGR001_TRINITY_DN11718_c0_g1_i1	COA5	Un	1	307	+	-	KNOWN	Cytochrome c oxidase assembly factor 5 [Source:SWISS;ACC:Q86WW8]	6	23.09	27.29	22.73	39.35	35.09	27.73	N	0.11698	0.845233	0.843	GO:0005739
417	TBIU000417	TBIGR001_TRINITY_DN11721_c0_g1_i1	-	Un	1	270	+	-	NOVEL	-	1	1.27	0	0	0	0	0	N	0.636101	1	-7.41	-
418	TBIU000418	TBIGR001_TRINITY_DN11730_c0_g1_i1	Ubr3	Un	1	268	+	-	KNOWN	E3 ubiquitin-protein ligase UBR3 [Source:SWISS;ACC:Q5U430]	1	30.09	0	0	0	0	0	N	1	1	-6.41	GO:0001701,GO:0001967,GO:0004842,GO:0006511,GO:0007608,GO:0008270,GO:0009790,GO:0016021,GO:0016874,GO:0042048,GO:0061630
419	TBIU000419	TBIGR001_TRINITY_DN11740_c0_g1_i1	JRKL	Un	1	477	+	-	KNOWN	Jerky protein homolog-like [Source:SWISS;ACC:Q9Y4A0]	0	0	0	0	0	0	0	N	-	-	-	GO:0003677,GO:0005634,GO:0007417
420	TBIU000420	TBIGR001_TRINITY_DN11740_c1_g1_i1	JRK	Un	1	513	+	-	KNOWN	Jerky protein homolog [Source:SWISS;ACC:O75564]	3	1.94	0.99	2.93	0	0	0	N	0.0903207	0.822906	-9.27	GO:0003677,GO:0003729,GO:0005634,GO:0005737,GO:0030529
421	TBIU000421	TBIGR001_TRINITY_DN11747_c1_g1_i1	-	Un	1	550	+	-	NOVEL	-	3	0.65	0	1.34	0	0	1.39	N	1	1	-0.474	-
422	TBIU000422	TBIGR001_TRINITY_DN11751_c0_g1_i1	-	Un	1	333	+	-	NOVEL	-	0	0	0	0	0	0	0	N	-	-	-	-
423	TBIU000423	TBIGR001_TRINITY_DN11752_c0_g1_i1	TMEM187	Un	1	566	+	-	KNOWN	Transmembrane protein 187 [Source:SWISS;ACC:Q14656]	5	0.89	1.03	0.38	0	0.81	0.55	N	0.900109	1	-0.352	GO:0016021,GO:0030133
424	TBIU000424	TBIGR001_TRINITY_DN11752_c1_g1_i1	TMEM187	Un	1	427	+	-	KNOWN	Transmembrane protein 187 [Source:SWISS;ACC:Q0VCM2]	4	0.72	2.37	0.77	0	0	0.3	N	0.0155827	0.515964	-3.39	GO:0016021,GO:0030133
425	TBIU000425	TBIGR001_TRINITY_DN11753_c0_g1_i1	-	Un	1	392	+	-	NOVEL	-	2	0.49	2.4	0	0	0	0	N	0.208348	0.921538	-8.99	-
426	TBIU000426	TBIGR001_TRINITY_DN11769_c0_g1_i1	-	Un	1	416	+	-	NOVEL	-	6	1.33	0.52	0.57	2.17	0.31	1.67	N	0.327292	0.993051	1.14	-
427	TBIU000427	TBIGR001_TRINITY_DN11778_c0_g1_i1	LOC101846682	Un	1	348	+	-	KNOWN	uncharacterized LOC101846682 [Source:NCBI_NR;ACC:XP_005106224.1]	6	3.78	3.64	6.44	5.73	4.25	4.36	N	0.608796	1	0.344	-
428	TBIU000428	TBIGR001_TRINITY_DN11787_c0_g1_i1	-	Un	1	326	+	-	NOVEL	-	3	1	1.21	0	0	0	0.52	N	0.427385	1	-1.7	-
429	TBIU000429	TBIGR001_TRINITY_DN11799_c0_g1_i1	mvp	Un	1	318	+	-	KNOWN	Major vault protein [Source:SWISS;ACC:Q6PF69]	1	4.38	0	0	0	0	0	N	1	1	-6.41	GO:0005634,GO:0005737,GO:0030529
430	TBIU000430	TBIGR001_TRINITY_DN117_c0_g1_i1	Cdc42bpa	Un	1	201	+	-	KNOWN	Serine/threonine-protein kinase MRCK alpha [Source:SWISS;ACC:O54874]	3	3.51	1.89	0	0	0	2.05	N	1	1	-1.11	GO:0000287,GO:0004674,GO:0005083,GO:0005524,GO:0005737,GO:0005911,GO:0006468,GO:0007010,GO:0016477,GO:0031032,GO:0031252,GO:0031532,GO:0035556,GO:0042641,GO:0042802,GO:0051056
431	TBIU000431	TBIGR001_TRINITY_DN11800_c0_g1_i1	-	Un	1	432	+	-	NOVEL	-	3	0.86	0	0.91	0	0	0.22	N	0.200529	0.915728	-2.81	-
432	TBIU000432	TBIGR001_TRINITY_DN11807_c0_g1_i1	-	Un	1	211	+	-	NOVEL	-	6	2.31	4.66	1.97	1.4	0.59	1.99	N	0.257835	0.954721	-0.807	-
433	TBIU000433	TBIGR001_TRINITY_DN11808_c1_g1_i1	-	Un	1	365	+	-	NOVEL	-	4	2.22	1.31	1.86	0	0	1.4	N	0.244364	0.942056	-1.72	-
434	TBIU000434	TBIGR001_TRINITY_DN11811_c0_g1_i1	-	Un	1	206	+	-	NOVEL	-	6	1.9	1.16	0.76	0.19	0.27	0.49	N	0.220267	0.940694	-1.62	-
435	TBIU000435	TBIGR001_TRINITY_DN11829_c0_g1_i1	-	Un	1	541	+	-	NOVEL	-	5	1.58	1.97	0.24	0.55	0	0.47	N	0.286712	0.975195	-1.46	-
436	TBIU000436	TBIGR001_TRINITY_DN11839_c0_g1_i1	Ighmbp2	Un	1	660	+	-	KNOWN	DNA-binding protein SMUBP-2 [Source:SWISS;ACC:Q9EQN5]	6	1.13	1.94	1.48	0.31	0.28	0.65	N	0.102391	0.834014	-1.56	GO:0000049,GO:0000122,GO:0001078,GO:0003677,GO:0003723,GO:0005524,GO:0005634,GO:0005737,GO:0006200,GO:0008094,GO:0008186,GO:0008270,GO:0030424,GO:0030529,GO:0032508,GO:0032575,GO:0043022,GO:0043141,GO:0043621
437	TBIU000437	TBIGR001_TRINITY_DN11839_c1_g1_i1	Ighmbp2	Un	1	263	+	-	KNOWN	DNA-binding protein SMUBP-2 [Source:SWISS;ACC:Q9EQN5]	6	3.03	2.23	5.42	0.59	2.95	3.87	N	0.768246	1	-0.271	GO:0000049,GO:0000122,GO:0001078,GO:0003677,GO:0003723,GO:0005524,GO:0005634,GO:0005737,GO:0006200,GO:0008094,GO:0008186,GO:0008270,GO:0030424,GO:0030529,GO:0032508,GO:0032575,GO:0043022,GO:0043141,GO:0043621
438	TBIU000438	TBIGR001_TRINITY_DN1183_c0_g1_i1	-	Un	1	291	+	-	NOVEL	-	5	3.04	0	1.56	0.6	0.96	0.82	N	0.801123	1	-0.695	-
439	TBIU000439	TBIGR001_TRINITY_DN11840_c0_g1_i1	-	Un	1	221	+	-	NOVEL	-	3	2.14	0.53	0	0.43	0	0	N	0.545014	1	-2.09	-
440	TBIU000440	TBIGR001_TRINITY_DN11841_c0_g1_i1	BAZ2B	Un	1	282	+	-	KNOWN	Bromodomain adjacent to zinc finger domain protein 2B [Source:SWISS;ACC:Q9DE13]	4	1.29	3.81	0.45	0	0.51	0	N	0.0783743	0.7989	-3	GO:0003677,GO:0005634,GO:0006351,GO:0006355,GO:0008270
441	TBIU000441	TBIGR001_TRINITY_DN11843_c0_g1_i1	-	Un	1	329	+	-	NOVEL	-	3	3.01	2.27	0.77	0	0	0	N	0.0542029	0.728829	-9.48	-
442	TBIU000442	TBIGR001_TRINITY_DN11843_c1_g1_i1	-	Un	1	280	+	-	NOVEL	-	6	1.26	1.08	0.3	0.57	0.63	0.72	N	1	1	-0.0243	-
443	TBIU000443	TBIGR001_TRINITY_DN11843_c2_g1_i1	-	Un	1	1471	+	-	NOVEL	-	0	0	0	0	0	0	0	N	-	-	-	-
444	TBIU000444	TBIGR001_TRINITY_DN11847_c0_g1_i1	-	Un	1	551	+	-	NOVEL	-	1	4.05	0	0	0	0	0	N	1	1	-6.41	-
445	TBIU000445	TBIGR001_TRINITY_DN11852_c0_g1_i1	-	Un	1	246	+	-	NOVEL	-	6	3.56	4.12	1.83	2.21	2.42	0.59	N	0.589316	1	-0.444	-
446	TBIU000446	TBIGR001_TRINITY_DN11858_c0_g1_i1	alrB	Un	1	222	+	-	KNOWN	Aldose reductase B [Source:SWISS;ACC:Q54NZ7]	2	12.76	0	13.68	0	0	0	N	0.549439	1	-7.69	GO:0004032
447	TBIU000447	TBIGR001_TRINITY_DN11863_c0_g1_i1	-	Un	1	317	+	-	NOVEL	-	4	2.23	0	1.53	0	2.8	1.6	N	1	1	0.411	-
448	TBIU000448	TBIGR001_TRINITY_DN11868_c0_g1_i1	-	Un	1	201	+	-	NOVEL	-	5	7.8	4.53	10.68	12.09	14.33	0	N	1	1	0.145	-
449	TBIU000449	TBIGR001_TRINITY_DN11870_c0_g1_i1	-	Un	1	255	+	-	NOVEL	-	6	1.63	2.15	0.83	0.28	0.39	0.79	N	0.143086	0.868087	-1.28	-
450	TBIU000450	TBIGR001_TRINITY_DN11886_c0_g1_i1	metC	Un	1	253	+	-	KNOWN	Cystathionine beta-lyase MetC [Source:SWISS;ACC:O31632]	0	0	0	0	0	0	0	N	-	-	-	GO:0004121,GO:0005737,GO:0009086,GO:0030170
451	TBIU000451	TBIGR001_TRINITY_DN11886_c0_g2_i1	metC	Un	1	386	+	-	KNOWN	Cystathionine beta-lyase MetC [Source:SWISS;ACC:O31632]	3	1.54	0	0	1.83	0.97	0	N	0.794321	1	1.38	GO:0004121,GO:0005737,GO:0009086,GO:0030170
452	TBIU000452	TBIGR001_TRINITY_DN11887_c0_g1_i1	DAPK1	Un	1	322	+	-	KNOWN	Death-associated protein kinase 1 [Source:SWISS;ACC:P53355]	6	2.46	1.08	0.95	0.36	0.77	0.23	N	0.266974	0.954721	-1.31	GO:0004672,GO:0004674,GO:0004683,GO:0005516,GO:0005524,GO:0005737,GO:0005886,GO:0006468,GO:0006915,GO:0008625,GO:0010506,GO:0015629,GO:0017075,GO:0017148,GO:0035556,GO:0042802,GO:0042981,GO:0043065,GO:0046777,GO:0071346,GO:0097190,GO:1902042,GO:2000310
453	TBIU000453	TBIGR001_TRINITY_DN11887_c1_g1_i1	-	Un	1	202	+	-	NOVEL	-	2	7.93	9.85	0	0	0	0	N	0.537381	1	-7.41	-
454	TBIU000454	TBIGR001_TRINITY_DN11896_c0_g1_i1	-	Un	1	210	+	-	NOVEL	-	0	0	0	0	0	0	0	N	-	-	-	-
455	TBIU000455	TBIGR001_TRINITY_DN11899_c0_g1_i1	-	Un	1	852	+	-	NOVEL	-	5	1.83	0	1.26	0.97	3.74	1.95	N	0.374405	0.998515	1.34	-
456	TBIU000456	TBIGR001_TRINITY_DN11902_c0_g1_i1	Gpr83	Un	1	258	+	-	KNOWN	Probable G-protein coupled receptor 83 [Source:SWISS;ACC:P30731]	5	2.36	3.74	2.81	0	0.69	3.07	N	0.422636	1	-0.974	GO:0004983,GO:0005886,GO:0016021,GO:0031513,GO:0051384
457	TBIU000457	TBIGR001_TRINITY_DN11908_c0_g1_i1	Abcc2	Un	1	402	+	-	KNOWN	Canalicular multispecific organic anion transporter 1 [Source:SWISS;ACC:Q63120]	5	1.57	0.25	0.28	0	0.3	2.44	N	0.738554	1	0.748	GO:0005524,GO:0005887,GO:0006855,GO:0006979,GO:0008514,GO:0009408,GO:0015711,GO:0015732,GO:0016020,GO:0016324,GO:0019904,GO:0030644,GO:0031427,GO:0042493,GO:0042626,GO:0043627,GO:0046581,GO:0046685,GO:0048545,GO:0070327
458	TBIU000458	TBIGR001_TRINITY_DN11908_c1_g1_i1	ABCC3	Un	1	229	+	-	KNOWN	Canalicular multispecific organic anion transporter 2 [Source:SWISS;ACC:O15438]	5	2.19	0	1.71	0.88	3.32	0.58	N	0.888799	1	0.546	GO:0005524,GO:0005886,GO:0005887,GO:0006810,GO:0008206,GO:0008514,GO:0015721,GO:0016020,GO:0042626,GO:0044281,GO:0055085
459	TBIU000459	TBIGR001_TRINITY_DN11909_c0_g1_i1	LOC101849443	Un	1	243	+	-	KNOWN	uncharacterized LOC101849443 [Source:NCBI_NR;ACC:XP_005093720.1]	6	3.28	4.95	5.22	7.83	6.78	4.67	N	0.182636	0.904062	0.85	-
460	TBIU000460	TBIGR001_TRINITY_DN11919_c0_g1_i1	BAZ1A	Un	1	208	+	-	KNOWN	Bromodomain adjacent to zinc finger domain protein 1A [Source:SWISS;ACC:Q9NRL2]	1	7.26	0	0	0	0	0	N	1	1	-6.41	GO:0000228,GO:0006261,GO:0006338,GO:0006351,GO:0006355,GO:0008270,GO:0008623,GO:0016590
461	TBIU000461	TBIGR001_TRINITY_DN11922_c0_g1_i1	-	Un	1	501	+	-	NOVEL	-	3	4.91	0	0	2.32	0	2.15	N	1	1	0.334	-
462	TBIU000462	TBIGR001_TRINITY_DN11926_c0_g1_i1	-	Un	1	379	+	-	NOVEL	-	0	0	0	0	0	0	0	N	-	-	-	-
463	TBIU000463	TBIGR001_TRINITY_DN11929_c0_g1_i1	-	Un	1	223	+	-	NOVEL	-	0	0	0	0	0	0	0	N	-	-	-	-
464	TBIU000464	TBIGR001_TRINITY_DN11940_c0_g1_i1	CES2	Un	1	242	+	-	KNOWN	Liver carboxylesterase 2 [Source:SWISS;ACC:P14943]	4	2.08	0.68	1.83	0	0.82	0	N	0.209314	0.922626	-2.18	GO:0005788,GO:0052689
465	TBIU000465	TBIGR001_TRINITY_DN11947_c0_g1_i1	Svep1	Un	1	560	+	-	KNOWN	Sushi, von Willebrand factor type A, EGF and pentraxin domain-containing protein 1 [Source:SWISS;ACC:A2AVA0]	2	2.39	0	0	0	0.57	0	N	0.628354	1	-1.58	GO:0003682,GO:0005509,GO:0005576,GO:0005737,GO:0007155,GO:0016020
466	TBIU000466	TBIGR001_TRINITY_DN11952_c0_g1_i1	Mhc	Un	1	1167	+	-	KNOWN	Myosin heavy chain, muscle [Source:SWISS;ACC:P05661]	3	2.47	0.3	0.98	0	0	0	N	0.0255012	0.602367	-10.1	GO:0003774,GO:0005524,GO:0005703,GO:0006200,GO:0006936,GO:0007298,GO:0007427,GO:0007517,GO:0007527,GO:0008307,GO:0016459,GO:0030017,GO:0030239,GO:0030241,GO:0030898,GO:0031033,GO:0031672,GO:0032982,GO:0040011,GO:0042623,GO:0042692,GO:0042803,GO:0045214,GO:0050821,GO:0060361
467	TBIU000467	TBIGR001_TRINITY_DN11956_c0_g1_i1	-	Un	1	517	+	-	KNOWN	-	3	1.26	0	0	3.94	0	1.42	N	0.407207	1	2.61	-
468	TBIU000468	TBIGR001_TRINITY_DN1195_c0_g1_i1	-	Un	1	389	+	-	NOVEL	-	5	1.04	1.41	0.22	0	0.24	0.65	N	0.457088	1	-1.2	-
469	TBIU000469	TBIGR001_TRINITY_DN11961_c0_g1_i1	-	Un	1	204	+	-	KNOWN	-	1	0	1.55	0	0	0	0	N	1	1	-6.4	-
470	TBIU000470	TBIGR001_TRINITY_DN11962_c0_g1_i1	LOTGIDRAFT_152123	Un	1	869	+	-	KNOWN	hypothetical protein [Source:NCBI_NR;ACC:XP_009043837.1]	6	1.47	2.05	0.7	4.13	1.67	2.53	N	0.098174	0.831369	1.39	-
471	TBIU000471	TBIGR001_TRINITY_DN11964_c1_g1_i1	-	Un	1	595	+	-	NOVEL	-	0	0	0	0	0	0	0	N	-	-	-	-
472	TBIU000472	TBIGR001_TRINITY_DN11972_c0_g1_i1	-	Un	1	215	+	-	NOVEL	-	4	1.92	2.19	0	0	0.4	0.18	N	0.149924	0.88204	-2.34	-
473	TBIU000473	TBIGR001_TRINITY_DN11976_c0_g1_i1	-	Un	1	432	+	-	NOVEL	-	4	13.3	0	14.49	108.57	31.16	0	N	0.296277	0.978385	2.19	-
474	TBIU000474	TBIGR001_TRINITY_DN11977_c0_g1_i1	-	Un	1	294	+	-	NOVEL	-	5	5.36	2.2	4.34	0	4.28	1.18	N	0.531515	1	-0.996	-
475	TBIU000475	TBIGR001_TRINITY_DN11982_c0_g1_i1	TFDP1	Un	1	1623	+	-	KNOWN	Transcription factor Dp-1 [Source:SWISS;ACC:Q14186]	1	21.53	0	0	0	0	0	N	0.636091	1	-7.41	GO:0000082,GO:0000278,GO:0003677,GO:0003700,GO:0003713,GO:0005654,GO:0005667,GO:0006351,GO:0006357,GO:0006367,GO:0006915,GO:0007179,GO:0007219,GO:0008134,GO:0008283,GO:0008544,GO:0010467,GO:0019904,GO:0043276,GO:0045944,GO:0097193,GO:1900740,GO:2000278
476	TBIU000476	TBIGR001_TRINITY_DN11986_c0_g1_i1	-	Un	1	712	+	-	NOVEL	-	3	3.19	0.9	0	0	0	0.48	N	0.264631	0.954721	-2.7	-
477	TBIU000477	TBIGR001_TRINITY_DN11987_c0_g1_i1	LOC101858889	Un	1	335	+	-	KNOWN	agglutinin-like protein 5-like [Source:NCBI_NR;ACC:XP_005107316.1]	1	0	3.57	0	0	0	0	N	1	1	-6.4	-
478	TBIU000478	TBIGR001_TRINITY_DN1198_c0_g1_i1	Gabbr1	Un	1	265	+	-	KNOWN	Gamma-aminobutyric acid type B receptor subunit 1 [Source:SWISS;ACC:Q9Z0U4]	4	2.15	3.89	0.97	0	0.36	0	N	0.00757416	0.399832	-3.86	GO:0001649,GO:0004965,GO:0005615,GO:0005789,GO:0005887,GO:0007193,GO:0007194,GO:0007214,GO:0008021,GO:0008134,GO:0008285,GO:0014048,GO:0014049,GO:0014053,GO:0030054,GO:0030673,GO:0030817,GO:0031966,GO:0032811,GO:0033602,GO:0035094,GO:0038039,GO:0043005,GO:0043025,GO:0043197,GO:0043198,GO:0043231,GO:0045121,GO:0045211,GO:0045471,GO:0050805,GO:0060124
479	TBIU000479	TBIGR001_TRINITY_DN1198_c1_g1_i1	Gabbr1	Un	1	661	+	-	KNOWN	Gamma-aminobutyric acid type B receptor subunit 1 [Source:SWISS;ACC:Q9WV18]	2	6.55	10.49	0	0	0	0	N	0.0751571	0.787635	-9.73	GO:0004965,GO:0005737,GO:0005887,GO:0007193,GO:0007214,GO:0016020,GO:0030054,GO:0030425,GO:0038037,GO:0038039,GO:0042734,GO:0045211
480	TBIU000480	TBIGR001_TRINITY_DN12002_c0_g1_i1	-	Un	1	603	+	-	NOVEL	-	2	3.03	0	0	2.39	0	0	N	1	1	0.235	-
481	TBIU000481	TBIGR001_TRINITY_DN12015_c0_g1_i1	Eif4b	Un	1	340	+	-	KNOWN	Eukaryotic translation initiation factor 4B [Source:SWISS;ACC:Q8BGD9]	6	2.11	5.83	3.23	0.25	1.03	1.09	N	0.0379313	0.67348	-1.9	GO:0000166,GO:0003743
482	TBIU000482	TBIGR001_TRINITY_DN12023_c0_g1_i1	-	Un	1	208	+	-	NOVEL	-	1	2.26	0	0	0	0	0	N	0.648503	1	-7.99	-
483	TBIU000483	TBIGR001_TRINITY_DN12027_c0_g1_i1	aspdh	Un	1	255	+	-	KNOWN	Putative L-aspartate dehydrogenase [Source:SWISS;ACC:Q5FW48]	6	2.4	0.95	2.57	2.53	1.28	1.16	N	0.964366	1	0.0618	GO:0006742,GO:0009435,GO:0033735,GO:0050661
484	TBIU000484	TBIGR001_TRINITY_DN12031_c0_g1_i1	-	Un	1	345	+	-	NOVEL	-	4	1.39	0	2.43	1.5	0	0.49	N	0.767237	1	-0.734	-
485	TBIU000485	TBIGR001_TRINITY_DN12031_c1_g1_i1	-	Un	1	573	+	-	NOVEL	-	2	1.81	1.2	0	0	0	0	N	0.234143	0.941393	-8.73	-
486	TBIU000486	TBIGR001_TRINITY_DN12037_c0_g1_i1	Mob1	Un	1	243	+	-	KNOWN	MOB kinase activator-like 2 [Source:SWISS;ACC:Q2LZ59]	0	0	0	0	0	0	0	N	-	-	-	GO:0000902,GO:0005634,GO:0005737,GO:0046872
487	TBIU000487	TBIGR001_TRINITY_DN12045_c0_g1_i1	LOC100889941	Un	1	354	+	-	KNOWN	uncharacterized LOC100889941 [Source:NCBI_NR;ACC:XP_003729602.1]	5	3.53	1.72	0.62	0	0.34	1.53	N	0.345276	0.993051	-1.28	-
488	TBIU000488	TBIGR001_TRINITY_DN12047_c0_g1_i1	HAUS3	Un	1	636	+	-	KNOWN	HAUS augmin-like complex subunit 3 [Source:SWISS;ACC:Q68CZ6]	5	2.03	1.59	0.85	2.62	0	0.43	N	1	1	-0.133	GO:0005737,GO:0005813,GO:0005819,GO:0005874,GO:0007067,GO:0051225,GO:0051297,GO:0070652
489	TBIU000489	TBIGR001_TRINITY_DN12050_c0_g1_i1	LOC100882477	Un	1	351	+	-	KNOWN	histone-lysine N-methyltransferase SETMAR-like [Source:NCBI_NR;ACC:XP_003704463.1]	5	4.84	3.96	2.93	0	8.14	2.12	N	1	1	0.0265	-
490	TBIU000490	TBIGR001_TRINITY_DN12064_c0_g1_i1	-	Un	1	673	+	-	KNOWN	-	5	3.96	1.32	0	1.05	2.45	1.41	N	0.871001	1	0.343	-
491	TBIU000491	TBIGR001_TRINITY_DN12082_c0_g1_i1	NEMVEDRAFT_v1g55194	Un	1	233	+	-	KNOWN	hypothetical protein [Source:NCBI_NR;ACC:XP_001623622.1]	5	3.05	0	2.01	0.92	1.35	0.4	N	0.723279	1	-0.608	-
492	TBIU000492	TBIGR001_TRINITY_DN12083_c0_g1_i1	-	Un	1	267	+	-	NOVEL	-	6	3.58	3.97	5.12	12.61	6.94	2.75	N	0.0959678	0.831335	1.15	-
493	TBIU000493	TBIGR001_TRINITY_DN12089_c0_g1_i1	-	Un	1	236	+	-	NOVEL	-	0	0	0	0	0	0	0	N	-	-	-	-
494	TBIU000494	TBIGR001_TRINITY_DN1208_c0_g1_i1	-	Un	1	918	+	-	NOVEL	-	4	1.54	0.38	0	0	0.46	1.21	N	1	1	0.223	-
495	TBIU000495	TBIGR001_TRINITY_DN12092_c0_g1_i1	WDR66	Un	1	377	+	-	KNOWN	WD repeat-containing protein 66 [Source:SWISS;ACC:Q8TBY9]	4	3.98	0	0	12.19	3.06	2.37	N	0.220189	0.940548	2.64	GO:0005509
496	TBIU000496	TBIGR001_TRINITY_DN12093_c0_g1_i1	LOTGIDRAFT_230248	Un	1	238	+	-	KNOWN	hypothetical protein [Source:NCBI_NR;ACC:XP_009045448.1]	1	36.29	0	0	0	0	0	N	0.636081	1	-7.41	-
497	TBIU000497	TBIGR001_TRINITY_DN12093_c1_g1_i1	LOTGIDRAFT_230248	Un	1	613	+	-	KNOWN	hypothetical protein [Source:NCBI_NR;ACC:XP_009045448.1]	3	2.02	2.99	0.53	0	0	0	N	0.0316938	0.64053	-9.92	-
498	TBIU000498	TBIGR001_TRINITY_DN12095_c0_g1_i1	-	Un	1	539	+	-	NOVEL	-	1	0	0	34.56	0	0	0	N	0.650259	1	-7.92	-
499	TBIU000499	TBIGR001_TRINITY_DN12096_c0_g1_i1	-	Un	1	330	+	-	KNOWN	-	6	2.86	1.75	1.51	1.74	1.68	0.37	N	0.826416	1	-0.305	-
500	TBIU000500	TBIGR001_TRINITY_DN12107_c0_g1_i1	-	Un	1	245	+	-	NOVEL	-	6	1.62	1.17	1.88	0.22	0.15	0.28	N	0.021317	0.566638	-2.54	-
501	TBIU000501	TBIGR001_TRINITY_DN12108_c0_g1_i1	-	Un	1	243	+	-	NOVEL	-	0	0	0	0	0	0	0	N	-	-	-	-
502	TBIU000502	TBIGR001_TRINITY_DN12114_c0_g1_i1	LOC411609	Un	1	765	+	-	KNOWN	pancreatic triacylglycerol lipase-like [Source:NCBI_NR;ACC:XP_006558187.1]	1	18.89	0	0	0	0	0	N	0.63607	1	-7.41	-
503	TBIU000503	TBIGR001_TRINITY_DN12116_c0_g1_i1	-	Un	1	704	+	-	NOVEL	-	3	8.87	2.44	0	1.7	0	0	N	0.545018	1	-2.09	-
504	TBIU000504	TBIGR001_TRINITY_DN12118_c0_g1_i1	-	Un	1	418	+	-	NOVEL	-	2	1.53	4.88	0	0	0	0	N	0.364057	0.993051	-8.41	-
505	TBIU000505	TBIGR001_TRINITY_DN12122_c0_g1_i1	VAC8	Un	1	350	+	-	KNOWN	Vacuolar protein 8 [Source:SWISS;ACC:Q5EFZ4]	2	3.9	9.06	0	0	0	0	N	0.557512	1	-7.99	GO:0005774
506	TBIU000506	TBIGR001_TRINITY_DN12140_c0_g1_i1	-	Un	1	302	+	-	NOVEL	-	1	5.86	0	0	0	0	0	N	0.63606	1	-7.41	-
507	TBIU000507	TBIGR001_TRINITY_DN12143_c0_g1_i1	TRAF3	Un	1	551	+	-	KNOWN	TNF receptor-associated factor 3 [Source:SWISS;ACC:Q13114]	3	2.99	0	1	2.35	0	0	N	1	1	-0.327	GO:0001817,GO:0002224,GO:0002756,GO:0004842,GO:0004871,GO:0005164,GO:0005739,GO:0005768,GO:0005829,GO:0006915,GO:0007165,GO:0008063,GO:0008270,GO:0009898,GO:0016874,GO:0030162,GO:0031625,GO:0031996,GO:0032088,GO:0032480,GO:0032648,GO:0033209,GO:0034138,GO:0034142,GO:0035631,GO:0035666,GO:0042981,GO:0045087,GO:0050688
508	TBIU000508	TBIGR001_TRINITY_DN12143_c1_g1_i1	TRAF3	Un	1	238	+	-	KNOWN	TNF receptor-associated factor 3 [Source:SWISS;ACC:Q13114]	2	0.78	0	1.59	0	0	0	N	0.360593	0.993051	-8.36	GO:0001817,GO:0002224,GO:0002756,GO:0004842,GO:0004871,GO:0005164,GO:0005739,GO:0005768,GO:0005829,GO:0006915,GO:0007165,GO:0008063,GO:0008270,GO:0009898,GO:0016874,GO:0030162,GO:0031625,GO:0031996,GO:0032088,GO:0032480,GO:0032648,GO:0033209,GO:0034138,GO:0034142,GO:0035631,GO:0035666,GO:0042981,GO:0045087,GO:0050688
509	TBIU000509	TBIGR001_TRINITY_DN12150_c0_g1_i1	LOTGIDRAFT_91560	Un	1	246	+	-	KNOWN	hypothetical protein [Source:NCBI_NR;ACC:XP_009066852.1]	1	2.66	0	0	0	0	0	N	1	1	-6.41	-
510	TBIU000510	TBIGR001_TRINITY_DN12156_c0_g1_i1	-	Un	1	219	+	-	NOVEL	-	5	2.5	1.87	3.23	4	0	2.67	N	1	1	0.0829	-
511	TBIU000511	TBIGR001_TRINITY_DN12158_c0_g1_i1	-	Un	1	248	+	-	NOVEL	-	1	0	0	27.35	0	0	0	N	0.650262	1	-7.92	-
512	TBIU000512	TBIGR001_TRINITY_DN12160_c0_g1_i1	Grin3a	Un	1	238	+	-	KNOWN	Glutamate receptor ionotropic, NMDA 3A [Source:SWISS;ACC:Q9R1M7]	0	0	0	0	0	0	0	N	-	-	-	GO:0004970,GO:0004972,GO:0005234,GO:0005262,GO:0006816,GO:0014069,GO:0016358,GO:0016594,GO:0017146,GO:0030054,GO:0030425,GO:0034220,GO:0035235,GO:0035249,GO:0042165,GO:0043025,GO:0045211,GO:0045471,GO:0048511,GO:0051721,GO:0060134
513	TBIU000513	TBIGR001_TRINITY_DN12160_c1_g1_i1	GRIN3A	Un	1	420	+	-	KNOWN	Glutamate receptor ionotropic, NMDA 3A [Source:SWISS;ACC:Q8TCU5]	1	11.24	0	0	0	0	0	N	1	1	-6.41	GO:0004972,GO:0005234,GO:0005262,GO:0006816,GO:0014069,GO:0016020,GO:0016021,GO:0016358,GO:0016594,GO:0017146,GO:0030054,GO:0030425,GO:0034220,GO:0035235,GO:0035249,GO:0042165,GO:0042802,GO:0043005,GO:0043025,GO:0045202,GO:0045211,GO:0045471,GO:0048511,GO:0051721,GO:0060134
514	TBIU000514	TBIGR001_TRINITY_DN12175_c0_g1_i1	-	Un	1	283	+	-	KNOWN	-	6	154.48	103.87	219.68	196.2	241.26	154.65	N	0.287641	0.975195	0.611	-
515	TBIU000515	TBIGR001_TRINITY_DN12175_c0_g2_i1	btf3l4	Un	1	268	+	-	KNOWN	Transcription factor BTF3 homolog 4 [Source:SWISS;ACC:Q5M8V0]	6	642.47	605.96	1002.79	922.54	950.14	773.36	N	0.362999	0.993051	0.503	-
516	TBIU000516	TBIGR001_TRINITY_DN12177_c0_g1_i1	-	Un	1	538	+	-	KNOWN	-	1	19.5	0	0	0	0	0	N	1	1	-6.41	-
517	TBIU000517	TBIGR001_TRINITY_DN12181_c0_g1_i1	-	Un	1	322	+	-	NOVEL	-	0	0	0	0	0	0	0	N	-	-	-	-
518	TBIU000518	TBIGR001_TRINITY_DN12183_c0_g1_i1	-	Un	1	242	+	-	NOVEL	-	5	1.69	1.86	0.39	0.39	0	0.5	N	0.11444	0.844736	-1.74	-
519	TBIU000519	TBIGR001_TRINITY_DN12186_c0_g1_i1	-	Un	1	301	+	-	NOVEL	-	0	0	0	0	0	0	0	N	-	-	-	-
520	TBIU000520	TBIGR001_TRINITY_DN12194_c0_g1_i1	-	Un	1	283	+	-	NOVEL	-	6	1.36	1.97	0.91	0.69	0.39	0.7	N	0.379379	1	-0.875	-
521	TBIU000521	TBIGR001_TRINITY_DN121_c0_g1_i1	LOTGIDRAFT_235524	Un	1	212	+	-	KNOWN	hypothetical protein [Source:NCBI_NR;ACC:XP_009063110.1]	1	1.94	0	0	0	0	0	N	1	1	-6.41	-
522	TBIU000522	TBIGR001_TRINITY_DN12204_c1_g1_i1	-	Un	1	812	+	-	NOVEL	-	5	1.26	1.36	0.9	0.11	0.48	0	N	0.0719796	0.781208	-2.15	-
523	TBIU000523	TBIGR001_TRINITY_DN12206_c0_g1_i1	-	Un	1	378	+	-	NOVEL	-	1	2.35	0	0	0	0	0	N	1	1	-6.41	-
524	TBIU000524	TBIGR001_TRINITY_DN12207_c0_g1_i1	LOC100889507	Un	1	265	+	-	KNOWN	uncharacterized LOC100889507 [Source:NCBI_NR;ACC:XP_003723384.1]	5	3.07	0.51	1.07	0	0.62	1.08	N	0.585017	1	-1.15	-
525	TBIU000525	TBIGR001_TRINITY_DN12214_c0_g1_i1	-	Un	1	327	+	-	NOVEL	-	6	1.74	1.07	0.17	1.42	0.36	0.82	N	0.86989	1	0.259	-
526	TBIU000526	TBIGR001_TRINITY_DN12228_c0_g1_i1	MGMT	Un	1	380	+	-	KNOWN	Methylated-DNA--protein-cysteine methyltransferase [Source:SWISS;ACC:Q6TDU1]	6	2.93	2.98	1.38	2.81	1.42	1.77	N	0.891182	1	0.12	GO:0003677,GO:0003908,GO:0005634,GO:0006281,GO:0046872
527	TBIU000527	TBIGR001_TRINITY_DN1224_c0_g1_i1	-	Un	1	355	+	-	NOVEL	-	3	2.02	0	1.69	0	0	0.42	N	0.163753	0.892303	-2.95	-
528	TBIU000528	TBIGR001_TRINITY_DN12263_c0_g1_i1	L3mbtl3	Un	1	293	+	-	KNOWN	Lethal(3)malignant brain tumor-like protein 3 [Source:SWISS;ACC:Q8BLB7]	6	2.16	2.61	0.95	0.72	0.81	1.07	N	0.357765	0.993051	-0.735	GO:0005634,GO:0006351,GO:0006355,GO:0016568,GO:0030099,GO:0030225,GO:0030851,GO:0043249
529	TBIU000529	TBIGR001_TRINITY_DN12263_c1_g1_i1	-	Un	1	271	+	-	NOVEL	-	1	10.75	0	0	0	0	0	N	0.63605	1	-7.41	-
530	TBIU000530	TBIGR001_TRINITY_DN12269_c0_g1_i1	mib1	Un	1	241	+	-	KNOWN	E3 ubiquitin-protein ligase mib1 [Source:SWISS;ACC:Q6GNY1]	0	0	0	0	0	0	0	N	-	-	-	GO:0004842,GO:0005737,GO:0005815,GO:0007219,GO:0008270,GO:0016874
531	TBIU000531	TBIGR001_TRINITY_DN12269_c0_g2_i1	Mib1	Un	1	241	+	-	KNOWN	E3 ubiquitin-protein ligase MIB1 [Source:SWISS;ACC:Q80SY4]	1	20.2	0	0	0	0	0	N	1	1	-6.41	GO:0001568,GO:0001701,GO:0001756,GO:0001841,GO:0001947,GO:0004842,GO:0005813,GO:0005886,GO:0007219,GO:0007507,GO:0008270,GO:0014069,GO:0016874,GO:0031410,GO:0045665,GO:0045807
532	TBIU000532	TBIGR001_TRINITY_DN12269_c0_g3_i1	mib1	Un	1	403	+	-	KNOWN	E3 ubiquitin-protein ligase mind-bomb [Source:SWISS;ACC:Q9VUX2]	1	0	0	0	0	4.79	0	N	1	1	6.38	GO:0000209,GO:0004842,GO:0005737,GO:0005829,GO:0006897,GO:0007219,GO:0007423,GO:0008104,GO:0008270,GO:0008593,GO:0016567,GO:0016874,GO:0045179,GO:0045747,GO:0046331
533	TBIU000533	TBIGR001_TRINITY_DN12271_c0_g1_i1	LOC101859266	Un	1	260	+	-	KNOWN	uncharacterized LOC101859266 [Source:NCBI_NR;ACC:XP_005107479.1]	0	0	0	0	0	0	0	N	-	-	-	-
534	TBIU000534	TBIGR001_TRINITY_DN12274_c0_g1_i1	-	Un	1	665	+	-	NOVEL	-	6	6.61	7.07	4.65	3.06	4.41	7.22	N	1	1	0.0176	-
535	TBIU000535	TBIGR001_TRINITY_DN1227_c0_g1_i1	Aftph	Un	1	251	+	-	KNOWN	Aftiphilin [Source:SWISS;ACC:Q80WT5]	5	1.45	2.45	1.16	1.18	0	1.5	N	0.618785	1	-0.574	GO:0005829,GO:0015031,GO:0030121
536	TBIU000536	TBIGR001_TRINITY_DN12286_c0_g1_i1	LOC100890445	Un	1	578	+	-	KNOWN	uncharacterized LOC100890445 [Source:NCBI_NR;ACC:XP_003730196.1]	1	6.37	0	0	0	0	0	N	1	1	-6.41	-
537	TBIU000537	TBIGR001_TRINITY_DN12288_c0_g1_i1	-	Un	1	670	+	-	NOVEL	-	2	8.76	5.15	0	0	0	0	N	0.557822	1	-7.99	-
538	TBIU000538	TBIGR001_TRINITY_DN122_c0_g1_i1	TDRD12	Un	1	306	+	-	KNOWN	Putative ATP-dependent RNA helicase TDRD12 [Source:SWISS;ACC:Q587J7]	4	3.51	0.86	0	2.83	0	1.38	N	0.831773	1	0.442	GO:0003676,GO:0004386,GO:0005524,GO:0007140,GO:0007275,GO:0007283,GO:0009566,GO:0030154,GO:0031047,GO:0034587,GO:0043046
539	TBIU000539	TBIGR001_TRINITY_DN12309_c0_g1_i1	-	Un	1	258	+	-	KNOWN	-	1	12.76	0	0	0	0	0	N	1	1	-6.41	-
540	TBIU000540	TBIGR001_TRINITY_DN12317_c0_g1_i1	-	Un	1	309	+	-	NOVEL	-	5	1.2	1.71	0.54	1.56	0.57	0	N	0.902374	1	-0.258	-
541	TBIU000541	TBIGR001_TRINITY_DN12317_c0_g2_i1	-	Un	1	277	+	-	NOVEL	-	2	1.54	0	0	0	0	1.51	N	0.94782	1	0.4	-
542	TBIU000542	TBIGR001_TRINITY_DN12319_c0_g1_i1	-	Un	1	469	+	-	NOVEL	-	6	6.21	3.21	7.58	12.39	14.1	7.15	N	0.0620116	0.757691	1.3	-
543	TBIU000543	TBIGR001_TRINITY_DN12324_c0_g1_i1	-	Un	1	282	+	-	NOVEL	-	1	1.5	0	0	0	0	0	N	1	1	-6.41	-
544	TBIU000544	TBIGR001_TRINITY_DN12338_c0_g1_i1	NFIX	Un	1	1115	+	-	KNOWN	Nuclear factor 1 X-type [Source:SWISS;ACC:Q90932]	6	13.68	9.89	9.29	11.66	5.79	11.83	N	0.728827	1	0.193	GO:0003677,GO:0003700,GO:0005634,GO:0006260,GO:0006351
545	TBIU000545	TBIGR001_TRINITY_DN12338_c0_g1_i2	NFI	Un	1	252	+	-	KNOWN	Nuclear factor 1 [Source:SWISS;ACC:P14057]	5	0	4.27	4.84	5.36	6.82	4.15	N	0.288326	0.975195	1.12	GO:0003677,GO:0003700,GO:0005634,GO:0006260,GO:0006351
546	TBIU000546	TBIGR001_TRINITY_DN12342_c0_g1_i1	-	Un	1	205	+	-	NOVEL	-	3	3.13	3.33	3.05	0	0	0	N	0.109502	0.843692	-9.18	-
547	TBIU000547	TBIGR001_TRINITY_DN12350_c0_g1_i1	Hex-t2	Un	1	395	+	-	KNOWN	Hexokinase type 2 [Source:SWISS;ACC:Q9NFT7]	2	3.77	0	0.95	0	0	0	N	0.259416	0.954721	-8.85	GO:0001678,GO:0004340,GO:0005524,GO:0005829,GO:0006096,GO:0008865,GO:0019158,GO:0019318,GO:0046835,GO:0051156
548	TBIU000548	TBIGR001_TRINITY_DN12357_c0_g1_i1	-	Un	1	300	+	-	NOVEL	-	4	3.77	0.67	0.72	0	2.01	0	N	0.6178	1	-0.924	-
549	TBIU000549	TBIGR001_TRINITY_DN12365_c0_g1_i1	Slc28a3	Un	1	205	+	-	KNOWN	Solute carrier family 28 member 3 [Source:SWISS;ACC:Q9ERH8]	3	1.76	1.14	0	0	0	0.91	N	0.519733	1	-1.26	GO:0001882,GO:0005887,GO:0006863,GO:0015389,GO:0015390,GO:0015855,GO:0015860,GO:0015864,GO:0072531
550	TBIU000550	TBIGR001_TRINITY_DN12365_c1_g1_i1	Slc28a3	Un	1	543	+	-	KNOWN	Solute carrier family 28 member 3 [Source:SWISS;ACC:Q8VIH3]	0	0	0	0	0	0	0	N	-	-	-	GO:0001882,GO:0001895,GO:0005415,GO:0016021
551	TBIU000551	TBIGR001_TRINITY_DN12368_c0_g1_i1	Pitpnm1	Un	1	542	+	-	KNOWN	Membrane-associated phosphatidylinositol transfer protein 1 [Source:SWISS;ACC:O35954]	1	7.59	0	0	0	0	0	N	1	1	-6.41	GO:0005543,GO:0005789,GO:0005811,GO:0015031,GO:0030496,GO:0032154,GO:0032580,GO:0046872
552	TBIU000552	TBIGR001_TRINITY_DN1236_c0_g1_i1	LOTGIDRAFT_159013	Un	1	244	+	-	KNOWN	hypothetical protein [Source:NCBI_NR;ACC:XP_009050929.1]	0	0	0	0	0	0	0	N	-	-	-	-
553	TBIU000553	TBIGR001_TRINITY_DN12370_c0_g1_i1	wdr26	Un	1	902	+	-	KNOWN	WD repeat-containing protein 26 [Source:SWISS;ACC:Q28D01]	1	8.66	0	0	0	0	0	N	1	1	-6.41	GO:0005737
554	TBIU000554	TBIGR001_TRINITY_DN12375_c0_g1_i1	-	Un	1	284	+	-	NOVEL	-	2	1.27	1.27	0	0	0	0	N	0.336721	0.993051	-8.41	-
555	TBIU000555	TBIGR001_TRINITY_DN12384_c0_g1_i1	CS-2	Un	1	250	+	-	KNOWN	Chitin synthase 2 [Source:NCBI_NR;ACC:NP_001137997.2]	1	15	0	0	0	0	0	N	1	1	-6.41	GO:0004100
556	TBIU000556	TBIGR001_TRINITY_DN12393_c0_g1_i1	-	Un	1	473	+	-	NOVEL	-	6	0.56	1.63	0.45	0.57	0.48	0.72	N	0.918943	1	-0.183	-
557	TBIU000557	TBIGR001_TRINITY_DN12397_c0_g1_i1	-	Un	1	383	+	-	KNOWN	-	1	1.26	0	0	0	0	0	N	1	1	-6.41	-
558	TBIU000558	TBIGR001_TRINITY_DN12398_c0_g1_i1	-	Un	1	2142	+	-	NOVEL	-	0	0	0	0	0	0	0	N	-	-	-	-
559	TBIU000559	TBIGR001_TRINITY_DN12399_c0_g1_i1	Vhl	Un	1	414	+	-	KNOWN	Von Hippel-Lindau disease tumor suppressor [Source:SWISS;ACC:Q64259]	6	1.74	1.98	1.01	3.09	0.18	0.33	N	1	1	0.00715	GO:0000122,GO:0001525,GO:0001666,GO:0005634,GO:0005667,GO:0005739,GO:0005829,GO:0005929,GO:0006355,GO:0008134,GO:0010498,GO:0016020,GO:0016567,GO:0030182,GO:0030198,GO:0030891,GO:0032403,GO:0042069,GO:0043534,GO:0045471,GO:0051291,GO:0070244,GO:2001233
560	TBIU000560	TBIGR001_TRINITY_DN12409_c0_g1_i1	GST-A	Un	1	453	+	-	KNOWN	Glutathione S-transferase A [Source:SWISS;ACC:P30568]	6	2.66	1.05	0.55	6.82	1.93	1.69	N	0.147726	0.878153	1.73	GO:0004364,GO:0005737
561	TBIU000561	TBIGR001_TRINITY_DN12416_c0_g1_i1	LOTGIDRAFT_232244	Un	1	642	+	-	KNOWN	hypothetical protein [Source:NCBI_NR;ACC:XP_009054461.1]	0	0	0	0	0	0	0	N	-	-	-	-
562	TBIU000562	TBIGR001_TRINITY_DN1242_c0_g1_i1	-	Un	1	332	+	-	NOVEL	-	3	0.87	0.43	0.45	0	0	0	N	0.174871	0.892303	-8.55	-
563	TBIU000563	TBIGR001_TRINITY_DN12430_c0_g1_i1	-	Un	1	275	+	-	NOVEL	-	3	2.16	3.74	0.56	0	0	0	N	0.0251428	0.600804	-10	-
564	TBIU000564	TBIGR001_TRINITY_DN1243_c0_g1_i1	-	Un	1	405	+	-	NOVEL	-	0	0	0	0	0	0	0	N	-	-	-	-
565	TBIU000565	TBIGR001_TRINITY_DN12456_c0_g1_i1	LOTGIDRAFT_157147	Un	1	448	+	-	KNOWN	hypothetical protein [Source:NCBI_NR;ACC:XP_009047172.1]	5	1.86	0.62	0	1.98	1.52	0.66	N	0.413155	1	1.24	-
566	TBIU000566	TBIGR001_TRINITY_DN12460_c0_g1_i1	kel	Un	1	357	+	-	KNOWN	Ring canal kelch homolog [Source:SWISS;ACC:Q70JS2]	6	7.29	9.63	6.55	4.77	5.61	7.5	N	0.957792	1	-0.0299	GO:0005737,GO:0005856
567	TBIU000567	TBIGR001_TRINITY_DN12463_c0_g1_i1	-	Un	1	758	+	-	NOVEL	-	2	6.37	7.75	0	0	0	0	N	0.537363	1	-7.41	-
568	TBIU000568	TBIGR001_TRINITY_DN12465_c0_g1_i1	-	Un	1	512	+	-	NOVEL	-	2	7.06	0	0	6.58	0	0	N	0.893749	1	0.498	-
569	TBIU000569	TBIGR001_TRINITY_DN12468_c1_g1_i1	-	Un	1	274	+	-	NOVEL	-	6	6.32	10.11	3.24	2.37	0.57	3.77	N	0.142321	0.866703	-1.17	-
570	TBIU000570	TBIGR001_TRINITY_DN12469_c0_g1_i1	CYP9E2	Un	1	208	+	-	KNOWN	Cytochrome P450 9e2 [Source:SWISS;ACC:Q964T2]	0	0	0	0	0	0	0	N	-	-	-	GO:0004497,GO:0005506,GO:0005789,GO:0016705,GO:0020037
571	TBIU000571	TBIGR001_TRINITY_DN12472_c0_g1_i1	LOC101852056	Un	1	348	+	-	KNOWN	uncharacterized LOC101852056 [Source:NCBI_NR;ACC:XP_005110090.1]	6	6.16	5.78	2.33	5.71	2.5	4.61	N	0.709649	1	0.252	-
572	TBIU000572	TBIGR001_TRINITY_DN12476_c0_g1_i1	-	Un	1	453	+	-	NOVEL	-	5	7.25	6.45	5.51	0.72	0	10.87	N	0.705524	1	-0.519	-
573	TBIU000573	TBIGR001_TRINITY_DN12477_c0_g1_i1	-	Un	1	275	+	-	KNOWN	-	0	0	0	0	0	0	0	N	-	-	-	-
574	TBIU000574	TBIGR001_TRINITY_DN12479_c0_g1_i1	BRAFLDRAFT_128887	Un	1	250	+	-	KNOWN	hypothetical protein [Source:NCBI_NR;ACC:XP_002611788.1]	3	3.88	0	3.7	5.94	0	0	N	1	1	-0.0443	-
575	TBIU000575	TBIGR001_TRINITY_DN12479_c0_g1_i2	-	Un	1	336	+	-	NOVEL	-	0	0	0	0	0	0	0	N	-	-	-	-
576	TBIU000576	TBIGR001_TRINITY_DN12481_c0_g1_i1	SKIV2L	Un	1	250	+	-	KNOWN	Helicase SKI2W [Source:SWISS;ACC:Q15477]	6	1.71	1	1.44	0.28	1.61	1.79	N	1	1	0.111	GO:0003723,GO:0004004,GO:0005524,GO:0005634,GO:0006200,GO:0055087
577	TBIU000577	TBIGR001_TRINITY_DN1248_c0_g1_i1	LOC100145503	Un	1	221	+	-	KNOWN	uncharacterized LOC100145503 [Source:NCBI_NR;ACC:NP_001120419.1]	1	4.38	0	0	0	0	0	N	1	1	-6.41	-
578	TBIU000578	TBIGR001_TRINITY_DN12509_c0_g1_i1	-	Un	1	221	+	-	NOVEL	-	5	1.5	5.23	2.29	0	0.93	0.8	N	0.210844	0.925407	-2.12	-
579	TBIU000579	TBIGR001_TRINITY_DN12512_c0_g1_i1	-	Un	1	420	+	-	NOVEL	-	5	1.2	1.17	0.84	0.64	2.36	0	N	1	1	0.275	-
580	TBIU000580	TBIGR001_TRINITY_DN12512_c0_g2_i1	LOTGIDRAFT_229056	Un	1	222	+	-	KNOWN	hypothetical protein [Source:NCBI_NR;ACC:XP_009060182.1]	6	0.73	1.42	1.03	0.2	2.24	1.26	N	0.704025	1	0.548	-
581	TBIU000581	TBIGR001_TRINITY_DN12512_c0_g3_i1	LOTGIDRAFT_229056	Un	1	626	+	-	KNOWN	hypothetical protein [Source:NCBI_NR;ACC:XP_009060182.1]	0	0	0	0	0	0	0	N	-	-	-	-
582	TBIU000582	TBIGR001_TRINITY_DN12518_c0_g1_i1	-	Un	1	286	+	-	NOVEL	-	6	1.68	2.06	2.2	0.34	1.5	0.88	N	0.478049	1	-0.847	-
583	TBIU000583	TBIGR001_TRINITY_DN12523_c0_g1_i1	RPL12	Un	1	216	+	-	KNOWN	60S ribosomal protein L12 [Source:SWISS;ACC:P30050]	6	950.62	793.78	1306.93	2328.02	2026.07	1267.66	N	0.0353786	0.663955	1.19	GO:0000184,GO:0003735,GO:0005829,GO:0005925,GO:0006412,GO:0006413,GO:0006414,GO:0006415,GO:0006614,GO:0010467,GO:0016020,GO:0016032,GO:0016070,GO:0016071,GO:0019058,GO:0019083,GO:0022625,GO:0044267,GO:0044822,GO:0070062
584	TBIU000584	TBIGR001_TRINITY_DN12536_c0_g1_i1	X-element\ORF2	Un	1	273	+	-	KNOWN	Probable RNA-directed DNA polymerase from transposon X-element [Source:SWISS;ACC:Q9NBX4]	6	2.7	2.06	1.09	0.86	1.13	2.48	N	1	1	0.000643	GO:0003964,GO:0006278,GO:0006313
585	TBIU000585	TBIGR001_TRINITY_DN12539_c0_g1_i1	-	Un	1	246	+	-	NOVEL	-	1	11.7	0	0	0	0	0	N	0.648485	1	-7.99	-
586	TBIU000586	TBIGR001_TRINITY_DN1253_c0_g1_i1	LOC101858379	Un	1	628	+	-	KNOWN	protein FAM184A-like [Source:NCBI_NR;ACC:XP_005090770.1]	0	0	0	0	0	0	0	N	-	-	-	-
587	TBIU000587	TBIGR001_TRINITY_DN1253_c1_g1_i1	-	Un	1	259	+	-	KNOWN	-	0	0	0	0	0	0	0	N	-	-	-	-
588	TBIU000588	TBIGR001_TRINITY_DN12548_c1_g1_i1	-	Un	1	427	+	-	NOVEL	-	4	1.26	2.63	1.25	0.98	0	0	N	0.461002	1	-1.91	-
589	TBIU000589	TBIGR001_TRINITY_DN12552_c0_g1_i1	Slc16a7	Un	1	578	+	-	KNOWN	Monocarboxylate transporter 2 [Source:SWISS;ACC:Q63344]	4	5.04	1.65	2.2	0	0	3.53	N	0.510082	1	-1.06	GO:0005737,GO:0005886,GO:0005887,GO:0008028,GO:0015129,GO:0015293,GO:0015355,GO:0035873,GO:0035879,GO:0050833,GO:1901475
590	TBIU000590	TBIGR001_TRINITY_DN12560_c0_g1_i1	Wnt7b	Un	1	206	+	-	KNOWN	Protein Wnt-7b [Source:SWISS;ACC:P28047]	1	23.46	0	0	0	0	0	N	0.636039	1	-7.41	GO:0001525,GO:0001701,GO:0001944,GO:0003338,GO:0005109,GO:0005578,GO:0005615,GO:0005788,GO:0008284,GO:0009986,GO:0010628,GO:0016055,GO:0016332,GO:0021846,GO:0021871,GO:0022009,GO:0030182,GO:0030324,GO:0032364,GO:0042475,GO:0042592,GO:0044237,GO:0045165,GO:0045669,GO:0045879,GO:0046330,GO:0048018,GO:0048568,GO:0048864,GO:0050768,GO:0050808,GO:0051145,GO:0060033,GO:0060070,GO:0060425,GO:0060428,GO:…
591	TBIU000591	TBIGR001_TRINITY_DN12560_c1_g1_i1	-	Un	1	354	+	-	NOVEL	-	0	0	0	0	0	0	0	N	-	-	-	-
592	TBIU000592	TBIGR001_TRINITY_DN12566_c0_g1_i1	-	Un	1	302	+	-	NOVEL	-	4	3.19	2.83	0.31	2.12	0	0	N	0.529313	1	-1.08	-
593	TBIU000593	TBIGR001_TRINITY_DN12572_c0_g1_i1	-	Un	1	325	+	-	NOVEL	-	4	2.37	2.32	0.41	0	0	0.41	N	0.0633884	0.759107	-3.27	-
594	TBIU000594	TBIGR001_TRINITY_DN1257_c0_g1_i1	-	Un	1	402	+	-	NOVEL	-	6	3.04	4.12	4.73	5.07	8.6	4.12	N	0.199861	0.914264	0.908	-
595	TBIU000595	TBIGR001_TRINITY_DN1260_c0_g1_i1	-	Un	1	203	+	-	NOVEL	-	5	6.55	4.15	7.33	1.51	3.92	0	N	0.191822	0.910803	-1.44	-
596	TBIU000596	TBIGR001_TRINITY_DN12630_c1_g1_i1	USP40	Un	1	221	+	-	KNOWN	Ubiquitin carboxyl-terminal hydrolase 40 [Source:SWISS;ACC:Q9NVE5]	4	2.25	1.16	2.24	0	0	8.72	N	0.783786	1	0.731	GO:0006511,GO:0008234,GO:0036459
597	TBIU000597	TBIGR001_TRINITY_DN12649_c0_g1_i1	LOC100374595	Un	1	250	+	-	KNOWN	uncharacterized LOC100374595 [Source:NCBI_NR;ACC:XP_006823517.1]	5	2.48	1.73	0	0.56	0.63	0.57	N	0.547373	1	-0.774	-
598	TBIU000598	TBIGR001_TRINITY_DN12650_c0_g1_i1	-	Un	1	479	+	-	NOVEL	-	1	2.78	0	0	0	0	0	N	0.367956	0.993051	-8.73	-
599	TBIU000599	TBIGR001_TRINITY_DN12655_c0_g1_i1	-	Un	1	279	+	-	NOVEL	-	6	6.63	1.61	3.52	5.39	4.81	3.45	N	0.511126	1	0.57	-
600	TBIU000600	TBIGR001_TRINITY_DN12682_c0_g1_i1	-	Un	1	370	+	-	NOVEL	-	5	53.85	30.75	5.73	3.45	0	23.47	N	0.232842	0.941393	-1.4	-
601	TBIU000601	TBIGR001_TRINITY_DN12682_c0_g1_i3	-	Un	1	505	+	-	NOVEL	-	5	438.43	515.86	0	132.21	59.12	330.91	N	0.33065	0.993051	-1.31	-
602	TBIU000602	TBIGR001_TRINITY_DN12690_c0_g1_i1	-	Un	1	247	+	-	NOVEL	-	0	0	0	0	0	0	0	N	-	-	-	-
603	TBIU000603	TBIGR001_TRINITY_DN12695_c0_g1_i1	LOC101855479	Un	1	749	+	-	KNOWN	neurofilament heavy polypeptide-like [Source:NCBI_NR;ACC:XP_005094897.1]	1	0	0	0	0	15.52	0	N	1	1	6.38	-
604	TBIU000604	TBIGR001_TRINITY_DN12708_c0_g1_i1	LOTGIDRAFT_144381	Un	1	390	+	-	KNOWN	hypothetical protein [Source:NCBI_NR;ACC:XP_009053428.1]	0	0	0	0	0	0	0	N	-	-	-	-
605	TBIU000605	TBIGR001_TRINITY_DN12708_c0_g2_i1	LOTGIDRAFT_144381	Un	1	380	+	-	KNOWN	hypothetical protein [Source:NCBI_NR;ACC:XP_009053428.1]	4	0.49	0.98	0.52	0	0	0.52	N	0.464517	1	-1.67	-
606	TBIU000606	TBIGR001_TRINITY_DN12709_c0_g1_i1	-	Un	1	399	+	-	NOVEL	-	1	13.85	0	0	0	0	0	N	1	1	-6.41	-
607	TBIU000607	TBIGR001_TRINITY_DN12721_c0_g1_i1	GART	Un	1	223	+	-	KNOWN	Trifunctional purine biosynthetic protein adenosine-3 [Source:SWISS;ACC:Q59A32]	4	2.43	1.19	1.7	0.65	0	0	N	0.0997354	0.831369	-2.64	GO:0004637,GO:0004641,GO:0004644,GO:0005524,GO:0005737,GO:0006189,GO:0008168,GO:0009113,GO:0046872,GO:0070062
608	TBIU000608	TBIGR001_TRINITY_DN12728_c0_g1_i1	PLEC	Un	1	213	+	-	KNOWN	Plectin [Source:SWISS;ACC:Q15149]	3	4.05	0	3.7	3.15	0	0	N	1	1	-1.04	GO:0005737,GO:0005829,GO:0005886,GO:0005925,GO:0006915,GO:0006921,GO:0008307,GO:0016528,GO:0030056,GO:0030198,GO:0030506,GO:0031581,GO:0034329,GO:0042383,GO:0043034,GO:0044822,GO:0045111,GO:0070062
609	TBIU000609	TBIGR001_TRINITY_DN1274_c0_g1_i1	-	Un	1	336	+	-	NOVEL	-	6	3.16	1.02	1.12	0.64	1.83	0.55	N	0.770961	1	-0.41	-
610	TBIU000610	TBIGR001_TRINITY_DN12755_c0_g1_i1	-	Un	1	279	+	-	NOVEL	-	4	1.14	1.18	1.14	0	3.08	0	N	1	1	-0.0354	-
611	TBIU000611	TBIGR001_TRINITY_DN12778_c0_g1_i1	ACSS1	Un	1	422	+	-	KNOWN	Acetyl-coenzyme A synthetase 2-like, mitochondrial [Source:SWISS;ACC:Q9NUB1]	4	0	1.34	2.54	0	1.78	1.44	N	1	1	-0.333	GO:0003987,GO:0005524,GO:0005759,GO:0006069,GO:0006085,GO:0006805,GO:0016208,GO:0019413,GO:0019427,GO:0019542,GO:0044281
612	TBIU000612	TBIGR001_TRINITY_DN12789_c0_g1_i1	-	Un	1	338	+	-	NOVEL	-	4	2.4	0	1.19	2.81	1.63	0	N	1	1	0.602	-
613	TBIU000613	TBIGR001_TRINITY_DN12815_c0_g1_i1	-	Un	1	296	+	-	NOVEL	-	6	2.12	2.13	2.18	0.56	3.53	1.52	N	1	1	0.0497	-
614	TBIU000614	TBIGR001_TRINITY_DN12819_c0_g1_i1	ZFYVE20	Un	1	707	+	-	KNOWN	Rabenosyn-5 [Source:SWISS;ACC:Q9H1K0]	3	1	2.04	2.01	0	0	0	N	0.117824	0.845233	-8.96	GO:0005768,GO:0005886,GO:0007596,GO:0008270,GO:0010008,GO:0015031,GO:0016197,GO:0031901,GO:0043231,GO:0070062
615	TBIU000615	TBIGR001_TRINITY_DN12828_c0_g1_i1	Prtg	Un	1	517	+	-	KNOWN	Protogenin [Source:SWISS;ACC:Q2VWP9]	4	2.15	0.42	0.45	1.39	0	0	N	0.857567	1	-0.657	GO:0007275,GO:0016021
616	TBIU000616	TBIGR001_TRINITY_DN12840_c0_g1_i1	-	Un	1	577	+	-	NOVEL	-	1	20.2	0	0	0	0	0	N	1	1	-6.41	-
617	TBIU000617	TBIGR001_TRINITY_DN1284_c0_g1_i1	LOC102804671	Un	1	342	+	-	KNOWN	uncharacterized LOC102804671 [Source:NCBI_NR;ACC:XP_006820476.1]	6	3.31	1.29	2.45	4.29	8.14	6.57	N	0.0374477	0.67348	1.74	-
618	TBIU000618	TBIGR001_TRINITY_DN12859_c0_g1_i1	-	Un	1	221	+	-	KNOWN	-	2	2.05	1.05	0	0	0	0	N	0.55781	1	-7.99	-
619	TBIU000619	TBIGR001_TRINITY_DN12870_c0_g1_i1	Pcnxl4	Un	1	911	+	-	KNOWN	Pecanex-like protein 4 [Source:SWISS;ACC:Q3UVY5]	6	1.89	2.17	0.6	1.06	0.1	0.9	N	0.381769	1	-0.772	GO:0016021
620	TBIU000620	TBIGR001_TRINITY_DN12875_c0_g1_i1	Trim2	Un	1	346	+	-	KNOWN	Tripartite motif-containing protein 2 [Source:SWISS;ACC:Q9ESN6]	6	4.23	1.2	2.5	6.28	5.18	1.93	N	0.314423	0.993051	1.08	GO:0004842,GO:0005737,GO:0008270,GO:0016874,GO:0017022,GO:0043523,GO:0061630
621	TBIU000621	TBIGR001_TRINITY_DN1287_c1_g1_i1	-	Un	1	279	+	-	NOVEL	-	1	15	0	0	0	0	0	N	1	1	-6.41	-
622	TBIU000622	TBIGR001_TRINITY_DN12885_c0_g1_i1	-	Un	1	215	+	-	NOVEL	-	4	2.6	1.9	0	1.32	0	1.36	N	0.913878	1	-0.291	-
623	TBIU000623	TBIGR001_TRINITY_DN12890_c0_g1_i1	-	Un	1	414	+	-	NOVEL	-	0	0	0	0	0	0	0	N	-	-	-	-
624	TBIU000624	TBIGR001_TRINITY_DN1289_c0_g1_i1	-	Un	1	231	+	-	NOVEL	-	2	2.04	0	0	0	0	2.44	N	1	1	0.472	-
625	TBIU000625	TBIGR001_TRINITY_DN12903_c0_g1_i1	LOTGIDRAFT_137890	Un	1	220	+	-	KNOWN	hypothetical protein [Source:NCBI_NR;ACC:XP_009046167.1]	5	3.29	3.32	0.84	3.26	4.19	0	N	0.89488	1	0.416	-
626	TBIU000626	TBIGR001_TRINITY_DN12926_c0_g1_i1	-	Un	1	452	+	-	NOVEL	-	1	0	0	0	0	0	59.49	N	1	1	6.12	-
627	TBIU000627	TBIGR001_TRINITY_DN1292_c0_g1_i1	-	Un	1	233	+	-	NOVEL	-	2	1.23	0.61	0	0	0	0	N	0.557797	1	-7.99	-
628	TBIU000628	TBIGR001_TRINITY_DN12948_c0_g1_i1	MORN4	Un	1	218	+	-	KNOWN	MORN repeat-containing protein 4 [Source:SWISS;ACC:Q0VD26]	3	2.39	0	0.42	0	1.89	0	N	1	1	-0.153	-
629	TBIU000629	TBIGR001_TRINITY_DN12964_c0_g1_i1	-	Un	1	213	+	-	NOVEL	-	2	3.54	0.9	0	0	0	0	N	0.267253	0.954721	-8.73	-
630	TBIU000630	TBIGR001_TRINITY_DN12976_c0_g1_i1	-	Un	1	272	+	-	NOVEL	-	1	0	30.53	0	0	0	0	N	1	1	-6.4	-
631	TBIU000631	TBIGR001_TRINITY_DN12977_c0_g1_i1	-	Un	1	207	+	-	NOVEL	-	6	6.11	9.58	3.27	3.74	3.3	2.52	N	0.412828	1	-0.58	-
632	TBIU000632	TBIGR001_TRINITY_DN12979_c0_g1_i1	-	Un	1	313	+	-	NOVEL	-	6	3.62	4.74	1.59	1.39	1.71	3.09	N	0.724352	1	-0.301	-
633	TBIU000633	TBIGR001_TRINITY_DN1298_c0_g1_i1	-	Un	1	507	+	-	NOVEL	-	1	15	0	0	0	0	0	N	1	1	-6.41	-
634	TBIU000634	TBIGR001_TRINITY_DN12998_c0_g1_i1	-	Un	1	489	+	-	NOVEL	-	5	9.3	5.68	36.72	0	8.46	2.03	N	0.072828	0.784879	-2.31	-
635	TBIU000635	TBIGR001_TRINITY_DN12998_c0_g2_i1	-	Un	1	206	+	-	NOVEL	-	4	1.73	2.66	9.76	0	0	14.12	N	1	1	-0.00282	-
636	TBIU000636	TBIGR001_TRINITY_DN13008_c0_g1_i1	-	Un	1	2053	+	-	NOVEL	-	4	3.03	0	4.07	0	1.33	5.55	N	1	1	-0.0171	-
637	TBIU000637	TBIGR001_TRINITY_DN13010_c0_g1_i1	LOC101858759	Un	1	491	+	-	KNOWN	dentin sialophosphoprotein-like [Source:NCBI_NR;ACC:XP_005111999.1]	2	7.8	0	0	3.02	0	0	N	1	1	-0.765	-
638	TBIU000638	TBIGR001_TRINITY_DN13019_c0_g1_i1	Taf1	Un	1	410	+	-	KNOWN	Transcription initiation factor TFIID subunit 1 [Source:SWISS;ACC:Q80UV9]	3	1.67	1.31	1.06	0	0	0	N	0.0114978	0.467347	-10.1	GO:0003677,GO:0004402,GO:0004674,GO:0005524,GO:0005634,GO:0005669,GO:0006352,GO:0006355,GO:0007049,GO:0016573,GO:0045120,GO:0071339
639	TBIU000639	TBIGR001_TRINITY_DN13023_c0_g1_i1	-	Un	1	503	+	-	NOVEL	-	0	0	0	0	0	0	0	N	-	-	-	-
640	TBIU000640	TBIGR001_TRINITY_DN13027_c0_g1_i1	-	Un	1	404	+	-	NOVEL	-	3	1.1	1.08	0.77	0	0	0	N	0.0462925	0.713977	-9.55	-
641	TBIU000641	TBIGR001_TRINITY_DN13032_c0_g1_i1	SPAN	Un	1	232	+	-	KNOWN	Protein SpAN [Source:SWISS;ACC:P98068]	1	19.5	0	0	0	0	0	N	1	1	-6.41	GO:0004222,GO:0007275,GO:0008270
642	TBIU000642	TBIGR001_TRINITY_DN13041_c0_g1_i2	LOC101854634	Un	1	1031	+	-	KNOWN	uncharacterized LOC101854634 [Source:NCBI_NR;ACC:XP_005097188.1]	6	7.71	4.28	5.07	4.56	8.92	4.23	N	0.48783	1	0.439	-
643	TBIU000643	TBIGR001_TRINITY_DN13053_c0_g1_i1	ELA1_SALSA	Un	1	210	+	-	KNOWN	Elastase-1 [Source:SWISS;ACC:Q7SIG3]	5	2.48	0	1.92	9.42	3.05	1.98	N	0.114236	0.844314	2	GO:0004252,GO:0005576,GO:0046872
644	TBIU000644	TBIGR001_TRINITY_DN13054_c0_g1_i1	YCX91_PHAAO	Un	1	376	+	-	KNOWN	Uncharacterized protein ORF91 [Source:SWISS;ACC:Q3BAI2]	3	1.37	1.06	0.29	0	0	0	N	0.029499	0.632192	-9.79	GO:0009507
645	TBIU000645	TBIGR001_TRINITY_DN13064_c0_g1_i1	Ehmt2	Un	1	236	+	-	KNOWN	Histone-lysine N-methyltransferase EHMT2 [Source:SWISS;ACC:Q9Z148]	1	8.78	0	0	0	0	0	N	0.648468	1	-7.99	GO:0000122,GO:0000977,GO:0005634,GO:0005694,GO:0006275,GO:0006306,GO:0006357,GO:0007130,GO:0007281,GO:0007286,GO:0008270,GO:0009566,GO:0010424,GO:0016571,GO:0018024,GO:0018027,GO:0035265,GO:0046974,GO:0046976,GO:0051567,GO:0070734,GO:0070742
646	TBIU000646	TBIGR001_TRINITY_DN13067_c0_g1_i1	DCLRE1A	Un	1	1050	+	-	KNOWN	DNA cross-link repair 1A protein [Source:SWISS;ACC:Q5QJC4]	3	1.27	2.54	0	0	1.57	0	N	0.8415	1	-0.842	GO:0000715,GO:0005654,GO:0006281
647	TBIU000647	TBIGR001_TRINITY_DN13067_c1_g1_i1	DCLRE1A	Un	1	678	+	-	KNOWN	DNA cross-link repair 1A protein [Source:SWISS;ACC:Q6PJP8]	0	0	0	0	0	0	0	N	-	-	-	GO:0005634,GO:0006289,GO:0007067
648	TBIU000648	TBIGR001_TRINITY_DN13070_c0_g1_i1	Nsmaf	Un	1	619	+	-	KNOWN	Protein FAN [Source:SWISS;ACC:O35242]	4	1.65	1.33	0.29	0	0.32	0	N	0.0820238	0.806319	-2.89	GO:0005123,GO:0016230,GO:0043065
649	TBIU000649	TBIGR001_TRINITY_DN13097_c0_g1_i1	LOTGIDRAFT_236486	Un	1	949	+	-	KNOWN	hypothetical protein [Source:NCBI_NR;ACC:XP_009065665.1]	2	1.59	1.58	0	0	0	0	N	0.167054	0.892303	-8.99	-
650	TBIU000650	TBIGR001_TRINITY_DN13098_c0_g1_i1	-	Un	1	240	+	-	KNOWN	-	0	0	0	0	0	0	0	N	-	-	-	-
651	TBIU000651	TBIGR001_TRINITY_DN130_c0_g1_i1	-	Un	1	465	+	-	NOVEL	-	6	219.11	155.11	516.06	436	316.77	373.85	N	0.968979	1	-0.0745	-
652	TBIU000652	TBIGR001_TRINITY_DN13100_c0_g1_i1	-	Un	1	230	+	-	NOVEL	-	1	25.57	0	0	0	0	0	N	1	1	-6.41	-
653	TBIU000653	TBIGR001_TRINITY_DN13103_c0_g1_i1	-	Un	1	549	+	-	NOVEL	-	0	0	0	0	0	0	0	N	-	-	-	-
654	TBIU000654	TBIGR001_TRINITY_DN13104_c0_g1_i1	HSPA12B	Un	1	2187	+	-	KNOWN	Heat shock 70 kDa protein 12B [Source:SWISS;ACC:Q96MM6]	4	2.05	7.36	0	0	5.42	5.64	N	0.736727	1	0.601	GO:0005524
655	TBIU000655	TBIGR001_TRINITY_DN13128_c0_g1_i1	-	Un	1	3414	+	-	NOVEL	-	6	4.38	6.94	4.68	3.86	2.8	3.98	N	0.735372	1	-0.245	-
656	TBIU000656	TBIGR001_TRINITY_DN1312_c0_g1_i1	Pdia4	Un	1	449	+	-	KNOWN	Protein disulfide-isomerase A4 [Source:SWISS;ACC:P08003]	5	2.19	3.88	0.92	1.41	1.04	0	N	0.458259	1	-1.06	GO:0003756,GO:0005783,GO:0005788,GO:0006457,GO:0009986,GO:0034976,GO:0042470,GO:0044822,GO:0045454,GO:0061077
657	TBIU000657	TBIGR001_TRINITY_DN13138_c0_g1_i1	RTase	Un	1	497	+	-	KNOWN	Probable RNA-directed DNA polymerase from transposon BS [Source:SWISS;ACC:Q95SX7]	0	0	0	0	0	0	0	N	-	-	-	GO:0003964,GO:0006278,GO:0006313
658	TBIU000658	TBIGR001_TRINITY_DN13139_c0_g1_i1	-	Un	1	1032	+	-	NOVEL	-	5	5.55	4.49	1.58	0	1.82	2.13	N	0.270427	0.958594	-1.2	-
659	TBIU000659	TBIGR001_TRINITY_DN13156_c0_g1_i1	Heg1	Un	1	232	+	-	KNOWN	Protein HEG homolog 1 [Source:SWISS;ACC:E9Q7X6]	1	11.24	0	0	0	0	0	N	1	1	-6.41	GO:0001570,GO:0001701,GO:0001885,GO:0001886,GO:0001944,GO:0001945,GO:0003017,GO:0003209,GO:0003222,GO:0003281,GO:0005509,GO:0005911,GO:0007043,GO:0007507,GO:0009791,GO:0009897,GO:0009986,GO:0016021,GO:0030324,GO:0035264,GO:0045216,GO:0048845,GO:0050878,GO:0055017,GO:0060039,GO:0090271
660	TBIU000660	TBIGR001_TRINITY_DN13163_c0_g1_i1	Usp34	Un	1	445	+	-	KNOWN	Ubiquitin carboxyl-terminal hydrolase 34 [Source:SWISS;ACC:Q6ZQ93]	3	2.14	0	1.67	0	0	0.57	N	0.246199	0.944122	-2.58	GO:0004197,GO:0004221,GO:0004843,GO:0006511,GO:0016055,GO:0071108,GO:0090263
661	TBIU000661	TBIGR001_TRINITY_DN13170_c0_g1_i1	VWA8	Un	1	252	+	-	KNOWN	von Willebrand factor A domain-containing protein 8 [Source:SWISS;ACC:A3KMH1]	1	16.85	0	0	0	0	0	N	1	1	-6.41	GO:0005524,GO:0005576,GO:0005739,GO:0016887
662	TBIU000662	TBIGR001_TRINITY_DN13173_c0_g1_i1	-	Un	1	311	+	-	NOVEL	-	5	1.89	0.92	2.19	0.52	0	0.16	N	0.0334132	0.650531	-2.59	-
663	TBIU000663	TBIGR001_TRINITY_DN13189_c0_g1_i1	-	Un	1	638	+	-	NOVEL	-	4	12.98	7.41	0	0	5.69	4.27	N	0.605034	1	-0.971	-
664	TBIU000664	TBIGR001_TRINITY_DN13195_c0_g1_i1	-	Un	1	260	+	-	NOVEL	-	5	0.67	0.66	0.35	0	0.79	0.35	N	1	1	-0.197	-
665	TBIU000665	TBIGR001_TRINITY_DN1319_c1_g1_i1	FAM20B	Un	1	331	+	-	KNOWN	Glycosaminoglycan xylosylkinase [Source:SWISS;ACC:O75063]	1	1.71	0	0	0	0	0	N	0.64845	1	-7.99	GO:0000139,GO:0005524,GO:0005794,GO:0016021,GO:0016301,GO:0016773
666	TBIU000666	TBIGR001_TRINITY_DN13200_c0_g1_i1	-	Un	1	896	+	-	NOVEL	-	4	1.91	1.88	1	0	0	2.52	N	0.782991	1	-0.645	-
667	TBIU000667	TBIGR001_TRINITY_DN13216_c0_g1_i1	pcnx	Un	1	250	+	-	KNOWN	Pecanex-like protein 1 [Source:SWISS;ACC:Q98UF7]	1	9.89	0	0	0	0	0	N	0.636029	1	-7.41	GO:0016021
668	TBIU000668	TBIGR001_TRINITY_DN13217_c0_g1_i1	-	Un	1	223	+	-	NOVEL	-	2	1.13	0.56	0	0	0	0	N	0.557785	1	-7.99	-
669	TBIU000669	TBIGR001_TRINITY_DN1322_c0_g1_i1	-	Un	1	383	+	-	KNOWN	-	6	1.85	2.73	0.48	0.74	0.55	0.97	N	0.728592	1	-0.747	-
670	TBIU000670	TBIGR001_TRINITY_DN1322_c1_g1_i1	MORC3	Un	1	320	+	-	KNOWN	MORC family CW-type zinc finger protein 3 [Source:SWISS;ACC:Q14149]	3	1.36	0	2.68	0	0	3.07	N	1	1	-0.474	GO:0006468,GO:0007569,GO:0008270,GO:0009791,GO:0016605,GO:0018105,GO:0048147,GO:0050821,GO:0051457
671	TBIU000671	TBIGR001_TRINITY_DN1323_c0_g1_i1	Wrnip1	Un	1	400	+	-	KNOWN	ATPase WRNIP1 [Source:SWISS;ACC:Q8CG07]	5	1.4	1.36	0.89	0	1.3	0.29	N	0.567056	1	-0.822	GO:0000731,GO:0003677,GO:0005524,GO:0005634,GO:0006200,GO:0006260,GO:0016020,GO:0016887,GO:0030174,GO:0046872,GO:0048471
672	TBIU000672	TBIGR001_TRINITY_DN13242_c1_g1_i1	-	Un	1	331	+	-	NOVEL	-	0	0	0	0	0	0	0	N	-	-	-	-
673	TBIU000673	TBIGR001_TRINITY_DN13243_c0_g1_i1	-	Un	1	821	+	-	NOVEL	-	6	16.58	12.96	29.87	10.63	19.5	3.13	N	0.497936	1	-0.581	-
674	TBIU000674	TBIGR001_TRINITY_DN13244_c0_g1_i1	-	Un	1	436	+	-	NOVEL	-	3	2.83	2.98	0	0	0	1.61	N	0.705607	1	-1.53	-
675	TBIU000675	TBIGR001_TRINITY_DN13248_c0_g1_i1	LOC102358703	Un	1	224	+	-	KNOWN	tigger transposable element-derived protein 4-like [Source:NCBI_NR;ACC:XP_006005673.1]	5	1.05	1.37	1.1	0	0.41	0.37	N	0.2956	0.978385	-1.88	-
676	TBIU000676	TBIGR001_TRINITY_DN1324_c0_g1_i1	coil	Un	1	351	+	-	KNOWN	Coilin [Source:SWISS;ACC:Q09003]	6	4.26	3.93	3.34	5.74	5.39	5.93	N	0.137776	0.855523	0.926	GO:0071601
677	TBIU000677	TBIGR001_TRINITY_DN1325_c0_g1_i1	PIPOX	Un	1	221	+	-	KNOWN	Peroxisomal sarcosine oxidase [Source:SWISS;ACC:Q9P0Z9]	6	5.47	3.46	2.95	4.32	1.32	2.83	N	0.875698	1	-0.11	GO:0005102,GO:0005777,GO:0008115,GO:0033514,GO:0046653,GO:0050031,GO:0055114
678	TBIU000678	TBIGR001_TRINITY_DN1325_c0_g2_i1	PIPOX	Un	1	363	+	-	KNOWN	Peroxisomal sarcosine oxidase [Source:SWISS;ACC:Q9P0Z9]	6	0.03	0.87	0.05	0.36	1.5	0.37	N	0.143565	0.8704	1.71	GO:0005102,GO:0005777,GO:0008115,GO:0033514,GO:0046653,GO:0050031,GO:0055114
679	TBIU000679	TBIGR001_TRINITY_DN13265_c0_g1_i1	-	Un	1	397	+	-	NOVEL	-	6	1.59	1.17	0.42	1.61	0.47	0.42	N	1	1	0.0869	-
680	TBIU000680	TBIGR001_TRINITY_DN13275_c0_g1_i1	Pcnx	Un	1	759	+	-	KNOWN	Pecanex-like protein 1 [Source:SWISS;ACC:Q9QYC1]	1	9.87	0	0	0	0	0	N	1	1	-6.41	GO:0016021
681	TBIU000681	TBIGR001_TRINITY_DN13277_c0_g1_i1	LOC101852280	Un	1	967	+	-	KNOWN	mucin-12-like [Source:NCBI_NR;ACC:XP_005109666.1]	5	1.43	1.05	0	1.15	0.42	0.37	N	1	1	0.151	-
682	TBIU000682	TBIGR001_TRINITY_DN1329_c0_g1_i1	INPP4A	Un	1	244	+	-	KNOWN	Type I inositol 3,4-bisphosphate 4-phosphatase [Source:SWISS;ACC:Q96PE3]	5	1.24	1.22	0.87	0	0.98	0.43	N	0.672161	1	-0.904	GO:0005829,GO:0006644,GO:0006661,GO:0007165,GO:0016316,GO:0034597,GO:0043647,GO:0044281
683	TBIU000683	TBIGR001_TRINITY_DN13305_c0_g1_i1	-	Un	1	392	+	-	NOVEL	-	1	12.74	0	0	0	0	0	N	0.636019	1	-7.41	-
684	TBIU000684	TBIGR001_TRINITY_DN13312_c0_g1_i1	-	Un	1	291	+	-	NOVEL	-	4	1.05	1.57	0.55	0	0	1.12	N	0.587742	1	-1.21	-
685	TBIU000685	TBIGR001_TRINITY_DN13316_c0_g1_i1	LOTGIDRAFT_157217	Un	1	268	+	-	KNOWN	hypothetical protein [Source:NCBI_NR;ACC:XP_009047229.1]	6	3.43	1.6	3.24	1.95	1.75	3.1	N	0.953969	1	0.0355	-
686	TBIU000686	TBIGR001_TRINITY_DN13320_c0_g1_i1	-	Un	1	551	+	-	NOVEL	-	0	0	0	0	0	0	0	N	-	-	-	-
687	TBIU000687	TBIGR001_TRINITY_DN13333_c0_g1_i1	TMEM116	Un	1	552	+	-	KNOWN	Transmembrane protein 116 [Source:SWISS;ACC:Q8NCL8]	6	1.04	2.1	0.82	0.31	0.75	0.49	N	0.310077	0.989967	-0.959	GO:0016021
688	TBIU000688	TBIGR001_TRINITY_DN13340_c0_g1_i1	-	Un	1	259	+	-	NOVEL	-	5	2.87	3.99	4.17	5.52	4.9	0	N	0.833865	1	0.233	-
689	TBIU000689	TBIGR001_TRINITY_DN13349_c0_g1_i1	DNAJC27	Un	1	418	+	-	KNOWN	DnaJ homolog subfamily C member 27 [Source:SWISS;ACC:Q6IMM1]	0	0	0	0	0	0	0	N	-	-	-	GO:0005525,GO:0005634,GO:0005739,GO:0007264
690	TBIU000690	TBIGR001_TRINITY_DN1334_c0_g1_i1	ZO26_XENLA	Un	1	1223	+	-	KNOWN	Oocyte zinc finger protein XlCOF26 [Source:SWISS;ACC:P18746]	2	2.06	1.53	0	0	0	0	N	0.123773	0.846173	-9.21	GO:0003677,GO:0005634,GO:0006351,GO:0006355,GO:0046872
691	TBIU000691	TBIGR001_TRINITY_DN1334_c1_g1_i1	ZNF486	Un	1	202	+	-	KNOWN	Zinc finger protein 486 [Source:SWISS;ACC:Q96H40]	2	7.93	0	7.5	0	0	0	N	0.549426	1	-7.69	GO:0003677,GO:0005634,GO:0006351,GO:0006355,GO:0046872,GO:0070062
692	TBIU000692	TBIGR001_TRINITY_DN13351_c0_g1_i1	TBB_HALDI	Un	1	201	+	-	KNOWN	Tubulin beta chain [Source:SWISS;ACC:P41386]	6	188.73	300.52	199.51	93.35	71.72	140.7	N	0.125306	0.850439	-0.841	GO:0003924,GO:0005200,GO:0005525,GO:0005737,GO:0005874,GO:0007017,GO:0051258
693	TBIU000693	TBIGR001_TRINITY_DN1336_c0_g1_i1	-	Un	1	468	+	-	NOVEL	-	2	6.27	0	0	0	5.44	0	N	1	1	-0.26	-
694	TBIU000694	TBIGR001_TRINITY_DN1336_c1_g1_i1	-	Un	1	1146	+	-	NOVEL	-	6	3.15	1.55	0.41	1.91	0.47	1.24	N	1	1	-0.0575	-
695	TBIU000695	TBIGR001_TRINITY_DN13372_c0_g1_i1	KIAA1524	Un	1	348	+	-	KNOWN	KIAA1524 ortholog [Source:NCBI_NR;ACC:XP_005514629.1]	0	0	0	0	0	0	0	N	-	-	-	-
696	TBIU000696	TBIGR001_TRINITY_DN13375_c0_g1_i1	MRPL21	Un	1	526	+	-	KNOWN	39S ribosomal protein L21, mitochondrial [Source:SWISS;ACC:Q2TBS2]	6	6.15	6.12	6.38	4.35	4.35	7.61	N	0.837729	1	0.131	GO:0005739,GO:0005840
697	TBIU000697	TBIGR001_TRINITY_DN13378_c0_g2_i1	-	Un	1	363	+	-	NOVEL	-	2	1.96	2.61	0	0	0	0	N	0.123834	0.846173	-9.21	-
698	TBIU000698	TBIGR001_TRINITY_DN1338_c0_g1_i1	-	Un	1	355	+	-	NOVEL	-	5	1.92	1.55	0.69	0.52	0.36	0	N	0.150112	0.882485	-1.78	-
699	TBIU000699	TBIGR001_TRINITY_DN13398_c0_g1_i1	pgant9	Un	1	297	+	-	KNOWN	Putative polypeptide N-acetylgalactosaminyltransferase 9 [Source:SWISS;ACC:Q8MRC9]	0	0	0	0	0	0	0	N	-	-	-	GO:0000139,GO:0004653,GO:0006486,GO:0016021,GO:0030246,GO:0032504,GO:0046872
700	TBIU000700	TBIGR001_TRINITY_DN1339_c0_g1_i1	-	Un	1	435	+	-	NOVEL	-	0	0	0	0	0	0	0	N	-	-	-	-
701	TBIU000701	TBIGR001_TRINITY_DN13406_c0_g1_i1	-	Un	1	219	+	-	NOVEL	-	0	0	0	0	0	0	0	N	-	-	-	-
702	TBIU000702	TBIGR001_TRINITY_DN1340_c0_g1_i1	BRAFLDRAFT_106251	Un	1	1157	+	-	KNOWN	hypothetical protein [Source:NCBI_NR;ACC:XP_002595788.1]	5	2.51	0.08	0	1.56	0.78	0.09	N	0.794513	1	0.438	-
703	TBIU000703	TBIGR001_TRINITY_DN13419_c0_g1_i1	Cecr5	Un	1	851	+	-	KNOWN	Cat eye syndrome critical region protein 5 homolog [Source:SWISS;ACC:Q91WM2]	1	13.3	0	0	0	0	0	N	1	1	-6.41	GO:0005739
704	TBIU000704	TBIGR001_TRINITY_DN1341_c0_g1_i1	-	Un	1	548	+	-	NOVEL	-	6	8.07	6.32	5.85	4.33	7.53	5.35	N	0.823876	1	0.141	-
705	TBIU000705	TBIGR001_TRINITY_DN13421_c0_g1_i1	LOC101853914	Un	1	303	+	-	KNOWN	uncharacterized LOC101853914 [Source:NCBI_NR;ACC:XP_005092258.1]	2	1.53	0	0	0.62	0	0	N	1	1	-0.765	-
706	TBIU000706	TBIGR001_TRINITY_DN13423_c0_g1_i2	-	Un	1	1020	+	-	NOVEL	-	2	0.51	0.25	0	0	0	0	N	0.557772	1	-7.99	-
707	TBIU000707	TBIGR001_TRINITY_DN13432_c0_g1_i1	-	Un	1	242	+	-	KNOWN	-	4	2.08	0.55	0.2	1.54	0	0	N	0.854909	1	-0.39	-
708	TBIU000708	TBIGR001_TRINITY_DN1343_c0_g1_i1	ascc3	Un	1	631	+	-	KNOWN	Activating signal cointegrator 1 complex subunit 3 [Source:SWISS;ACC:F1NTD6]	4	2.18	2.13	0	0	0.36	4.23	N	0.770199	1	0.495	GO:0005524,GO:0005634,GO:0005794,GO:0006307,GO:0006351,GO:0006355,GO:0008283,GO:0016020,GO:0032508,GO:0043140,GO:0044822
709	TBIU000709	TBIGR001_TRINITY_DN1343_c1_g1_i1	ASCC3	Un	1	205	+	-	KNOWN	Activating signal cointegrator 1 complex subunit 3 [Source:SWISS;ACC:Q8N3C0]	1	20.62	0	0	0	0	0	N	0.636008	1	-7.41	GO:0005524,GO:0005622,GO:0005634,GO:0005737,GO:0005794,GO:0006307,GO:0006351,GO:0006355,GO:0008283,GO:0016020,GO:0032508,GO:0043140,GO:0044822
710	TBIU000710	TBIGR001_TRINITY_DN1345_c0_g1_i1	ATP13A1	Un	1	445	+	-	KNOWN	Manganese-transporting ATPase 13A1 [Source:SWISS;ACC:Q9HD20]	5	1.72	2.15	0.52	0.6	0	0.51	N	0.222282	0.941393	-1.58	GO:0005524,GO:0005789,GO:0016020,GO:0016021,GO:0019829,GO:0046872
711	TBIU000711	TBIGR001_TRINITY_DN1345_c1_g1_i1	C10C6.6	Un	1	210	+	-	KNOWN	Probable manganese-transporting ATPase C10C6.6 [Source:SWISS;ACC:P90747]	2	1.14	1.13	0	0	0	0	N	0.336711	0.993051	-8.41	GO:0005524,GO:0005789,GO:0016021,GO:0019829,GO:0046872
712	TBIU000712	TBIGR001_TRINITY_DN13467_c0_g1_i1	LOTGIDRAFT_232026	Un	1	364	+	-	KNOWN	hypothetical protein [Source:NCBI_NR;ACC:XP_009053838.1]	6	2.29	0.59	0.98	1.62	0.52	0.63	N	1	1	-0.0915	-
713	TBIU000713	TBIGR001_TRINITY_DN13469_c0_g1_i1	-	Un	1	608	+	-	NOVEL	-	5	2.72	11.41	1.34	6.34	0	10.76	N	0.753298	1	0.556	-
714	TBIU000714	TBIGR001_TRINITY_DN13495_c0_g1_i1	-	Un	1	457	+	-	KNOWN	-	3	4.99	11.11	0	1.9	0	0	N	0.394625	1	-2.35	-
715	TBIU000715	TBIGR001_TRINITY_DN1349_c0_g1_i1	-	Un	1	293	+	-	NOVEL	-	6	0.61	1.82	0.63	1.46	2.99	0.65	N	0.452824	1	1.1	-
716	TBIU000716	TBIGR001_TRINITY_DN13507_c0_g1_i1	-	Un	1	241	+	-	NOVEL	-	5	0.92	0.93	0.93	0.73	0	1	N	1	1	-0.418	-
717	TBIU000717	TBIGR001_TRINITY_DN13509_c0_g2_i1	-	Un	1	222	+	-	NOVEL	-	6	1.72	2.51	1.52	1.4	1	2.39	N	1	1	0.0674	-
718	TBIU000718	TBIGR001_TRINITY_DN13517_c0_g1_i1	AN10074	Un	1	262	+	-	KNOWN	Putative acyl-coenzyme A synthetase [Source:SWISS;ACC:C8VTR6]	6	1.46	0.94	1.31	2.19	1.65	0.88	N	0.412475	1	0.7	GO:0005737,GO:0005777,GO:0005886,GO:0006631,GO:0009847,GO:0016874,GO:0019748,GO:1900557,GO:1900617,GO:1900796,GO:1900815,GO:1901512
719	TBIU000719	TBIGR001_TRINITY_DN13520_c0_g1_i1	-	Un	1	635	+	-	NOVEL	-	1	0	1.37	0	0	0	0	N	0.641731	1	-7.4	-
720	TBIU000720	TBIGR001_TRINITY_DN13529_c0_g1_i1	-	Un	1	2010	+	-	NOVEL	-	1	0	4.73	0	0	0	0	N	0.641719	1	-7.4	-
721	TBIU000721	TBIGR001_TRINITY_DN13529_c0_g2_i1	AKR1	Un	1	2002	+	-	KNOWN	Palmitoyltransferase AKR1 [Source:SWISS;ACC:Q755Y0]	3	9.1	0.94	0	18.97	0	0	N	0.427246	1	1.44	GO:0000139,GO:0006612,GO:0008270,GO:0010969,GO:0016021,GO:0018345,GO:0019706,GO:0030100,GO:0031901
722	TBIU000722	TBIGR001_TRINITY_DN13530_c0_g1_i1	-	Un	1	333	+	-	NOVEL	-	5	0.36	1.91	1.12	0	2.08	2.22	N	0.559676	1	0.676	-
723	TBIU000723	TBIGR001_TRINITY_DN13530_c0_g2_i1	-	Un	1	220	+	-	NOVEL	-	2	1.52	0	0	2.11	0	0	N	0.631845	1	0.996	-
724	TBIU000724	TBIGR001_TRINITY_DN13533_c0_g1_i1	pno1	Un	1	1019	+	-	KNOWN	RNA-binding protein PNO1 [Source:SWISS;ACC:Q8AVH4]	6	201.4	157.63	289.26	310.08	329.38	211.11	N	0.215652	0.933701	0.7	GO:0003723,GO:0005730
725	TBIU000725	TBIGR001_TRINITY_DN13534_c0_g1_i1	-	Un	1	530	+	-	NOVEL	-	6	4.88	1.75	3.25	0.36	3.18	2.8	N	0.740501	1	-0.356	-
726	TBIU000726	TBIGR001_TRINITY_DN13541_c0_g1_i1	-	Un	1	327	+	-	NOVEL	-	5	1.38	4.31	2.64	0	0.32	1.15	N	0.0704991	0.77638	-2.23	-
727	TBIU000727	TBIGR001_TRINITY_DN1354_c0_g1_i1	MIMI_R617	Un	1	448	+	-	KNOWN	Uncharacterized protein R617 [Source:SWISS;ACC:Q5UR67]	4	2.16	1.76	0	1.75	0	2.26	N	0.835607	1	0.486	-
728	TBIU000728	TBIGR001_TRINITY_DN13557_c0_g2_i1	-	Un	1	910	+	-	NOVEL	-	0	0	0	0	0	0	0	N	-	-	-	-
729	TBIU000729	TBIGR001_TRINITY_DN1356_c0_g1_i1	LOC102486278	Un	1	783	+	-	KNOWN	uncharacterized LOC102486278 [Source:NCBI_NR;ACC:XP_006147066.1]	1	0	0	0	1.18	0	0	N	0.452656	1	7.6	-
730	TBIU000730	TBIGR001_TRINITY_DN1356_c0_g1_i2	TLR1	Un	1	271	+	-	KNOWN	Toll-like receptor 1 [Source:SWISS;ACC:Q15399]	5	1.76	2.61	0.58	2.07	0	0.84	N	0.811266	1	-0.349	GO:0002755,GO:0004872,GO:0004888,GO:0005886,GO:0005887,GO:0006954,GO:0006955,GO:0007165,GO:0016020,GO:0030670,GO:0034130,GO:0035354,GO:0042116,GO:0042495,GO:0042535,GO:0045087,GO:0045410,GO:0046982,GO:0050707,GO:0071727
731	TBIU000731	TBIGR001_TRINITY_DN1356_c1_g1_i1	-	Un	1	238	+	-	NOVEL	-	6	2.22	2.79	2.7	2.61	0.76	1.29	N	0.630695	1	-0.392	-
732	TBIU000732	TBIGR001_TRINITY_DN13592_c0_g1_i1	Tbck	Un	1	262	+	-	KNOWN	TBC domain-containing protein kinase-like protein [Source:SWISS;ACC:Q8BM85]	0	0	0	0	0	0	0	N	-	-	-	GO:0005097,GO:0016772
733	TBIU000733	TBIGR001_TRINITY_DN13595_c0_g1_i1	LOTGIDRAFT_154964	Un	1	654	+	-	KNOWN	hypothetical protein [Source:NCBI_NR;ACC:XP_009063719.1]	6	1.35	0.53	12.03	1.75	0.31	6.74	N	0.647691	1	-0.593	-
734	TBIU000734	TBIGR001_TRINITY_DN13600_c0_g1_i1	LOTGIDRAFT_138633	Un	1	653	+	-	KNOWN	hypothetical protein [Source:NCBI_NR;ACC:XP_009047023.1]	6	2.68	0.75	2.02	0.31	0.45	2.81	N	0.826764	1	-0.361	-
735	TBIU000735	TBIGR001_TRINITY_DN13602_c0_g1_i1	NEMVEDRAFT_v1g213290	Un	1	560	+	-	KNOWN	hypothetical protein [Source:NCBI_NR;ACC:XP_001628138.1]	0	0	0	0	0	0	0	N	-	-	-	-
736	TBIU000736	TBIGR001_TRINITY_DN13627_c0_g1_i1	NEMVEDRAFT_v1g129151	Un	1	560	+	-	KNOWN	hypothetical protein [Source:NCBI_NR;ACC:XP_001625678.1]	2	2.14	0	0	0	1.43	0	N	1	1	-0.26	-
737	TBIU000737	TBIGR001_TRINITY_DN1362_c0_g1_i1	HCYG_SEPOF	Un	1	306	+	-	KNOWN	Hemocyanin, units G and H [Source:SWISS;ACC:P56826]	5	1.96	0.48	3.07	1.18	0	3.11	N	0.910256	1	-0.194	GO:0005344,GO:0016491,GO:0046872
738	TBIU000738	TBIGR001_TRINITY_DN1362_c1_g1_i1	HCY2A_RAPVE	Un	1	355	+	-	KNOWN	Hemocyanin type 2 unit a [Source:SWISS;ACC:P80960]	5	4.36	0	1.77	6.91	6.73	4.75	N	0.0935741	0.829814	1.87	GO:0005344,GO:0005615,GO:0016491,GO:0046872
739	TBIU000739	TBIGR001_TRINITY_DN13638_c0_g1_i1	-	Un	1	374	+	-	NOVEL	-	3	1.39	1.36	0.37	0	0	0	N	0.0382248	0.67348	-9.64	-
740	TBIU000740	TBIGR001_TRINITY_DN1363_c0_g1_i1	USF2	Un	1	309	+	-	KNOWN	Upstream stimulatory factor 2 [Source:SWISS;ACC:Q15853]	6	1.99	2.06	1.73	1.07	0.77	0.86	N	0.31787	0.993051	-0.739	GO:0000430,GO:0000432,GO:0000978,GO:0003690,GO:0003700,GO:0003705,GO:0005634,GO:0006366,GO:0007595,GO:0019086,GO:0042803,GO:0043425,GO:0043565,GO:0045944,GO:0046982,GO:0055088
741	TBIU000741	TBIGR001_TRINITY_DN13642_c0_g1_i1	-	Un	1	834	+	-	NOVEL	-	5	1.67	1.1	2.89	0.89	0	0.59	N	0.266901	0.954721	-1.7	-
742	TBIU000742	TBIGR001_TRINITY_DN13645_c0_g1_i1	Ap1b1	Un	1	621	+	-	KNOWN	AP-1 complex subunit beta-1 [Source:SWISS;ACC:O35643]	6	87.68	98.08	68.66	62.64	62.03	76.11	N	0.953378	1	0.0293	GO:0005802,GO:0006886,GO:0008565,GO:0016192,GO:0019901,GO:0030131,GO:0030665
743	TBIU000743	TBIGR001_TRINITY_DN13656_c0_g1_i1	-	Un	1	304	+	-	NOVEL	-	1	3.62	0	0	0	0	0	N	1	1	-6.41	-
744	TBIU000744	TBIGR001_TRINITY_DN13666_c0_g1_i1	-	Un	1	263	+	-	NOVEL	-	0	0	0	0	0	0	0	N	-	-	-	-
745	TBIU000745	TBIGR001_TRINITY_DN13670_c0_g1_i1	Rassf8	Un	1	209	+	-	KNOWN	Ras association domain-containing protein 8 [Source:SWISS;ACC:Q8CJ96]	0	0	0	0	0	0	0	N	-	-	-	GO:0007165
746	TBIU000746	TBIGR001_TRINITY_DN13671_c0_g1_i1	-	Un	1	400	+	-	NOVEL	-	6	3.96	4.36	0.84	3.43	1.22	4.39	N	0.691674	1	0.397	-
747	TBIU000747	TBIGR001_TRINITY_DN13674_c0_g1_i1	-	Un	1	552	+	-	NOVEL	-	1	9.45	0	0	0	0	0	N	1	1	-6.41	-
748	TBIU000748	TBIGR001_TRINITY_DN13676_c0_g1_i1	Edrf1	Un	1	971	+	-	KNOWN	Erythroid differentiation-related factor 1 [Source:SWISS;ACC:Q6GQV7]	5	0.91	1.11	2.19	0.19	0	1.19	N	0.345577	0.993051	-1.43	GO:0005634,GO:0006351,GO:0006355
749	TBIU000749	TBIGR001_TRINITY_DN13680_c0_g1_i1	ATP6V1B	Un	1	218	+	-	KNOWN	V-type proton ATPase subunit B [Source:SWISS;ACC:P49712]	1	7.49	0	0	0	0	0	N	0.648433	1	-7.99	GO:0005524,GO:0015991,GO:0016820,GO:0033180
750	TBIU000750	TBIGR001_TRINITY_DN13685_c0_g1_i1	Lrch1	Un	1	702	+	-	KNOWN	Leucine-rich repeat and calponin homology domain-containing protein 1 [Source:SWISS;ACC:P62046]	3	1.87	0	0.49	1.13	0	0	N	1	1	-0.62	-
751	TBIU000751	TBIGR001_TRINITY_DN13695_c0_g1_i1	-	Un	1	213	+	-	NOVEL	-	3	12.15	0	0	9.45	0	11.31	N	0.643273	1	1.07	-
752	TBIU000752	TBIGR001_TRINITY_DN13695_c1_g1_i1	-	Un	1	245	+	-	NOVEL	-	3	2.17	0	0.56	0	0.66	0	N	0.545316	1	-1.7	-
753	TBIU000753	TBIGR001_TRINITY_DN1369_c0_g1_i1	DPF1	Un	1	529	+	-	KNOWN	Zinc finger protein neuro-d4 [Source:SWISS;ACC:P58267]	3	3.79	0	1.3	0.5	0	0	N	0.251675	0.951516	-2.91	GO:0003676,GO:0005634,GO:0005737,GO:0006351,GO:0006355,GO:0007399,GO:0008270
754	TBIU000754	TBIGR001_TRINITY_DN13708_c0_g1_i1	-	Un	1	242	+	-	NOVEL	-	1	5.48	0	0	0	0	0	N	0.635998	1	-7.41	-
755	TBIU000755	TBIGR001_TRINITY_DN13731_c0_g1_i1	-	Un	1	208	+	-	NOVEL	-	1	0	2.44	0	0	0	0	N	1	1	-6.4	-
756	TBIU000756	TBIGR001_TRINITY_DN13745_c0_g1_i1	-	Un	1	313	+	-	NOVEL	-	0	0	0	0	0	0	0	N	-	-	-	-
757	TBIU000757	TBIGR001_TRINITY_DN1374_c0_g1_i1	LRRC9	Un	1	404	+	-	KNOWN	Leucine-rich repeat-containing protein 9 [Source:SWISS;ACC:Q6ZRR7]	3	0.86	0.42	0.9	0	0	0	N	0.117991	0.845233	-8.96	-
758	TBIU000758	TBIGR001_TRINITY_DN13755_c0_g1_i1	-	Un	1	422	+	-	NOVEL	-	2	1.42	0.59	0	0	0	0	N	0.0807984	0.802776	-9.73	-
759	TBIU000759	TBIGR001_TRINITY_DN13755_c1_g1_i1	-	Un	1	692	+	-	NOVEL	-	2	1.39	1.46	0	0	0	0	N	0.537346	1	-7.41	-
760	TBIU000760	TBIGR001_TRINITY_DN13757_c0_g1_i1	TUBGCP3	Un	1	408	+	-	KNOWN	Gamma-tubulin complex component 3 [Source:SWISS;ACC:Q96CW5]	5	1.75	0.58	1.21	0	2.85	1.86	N	0.737907	1	0.662	GO:0000086,GO:0000278,GO:0005198,GO:0005200,GO:0005737,GO:0005813,GO:0005814,GO:0005819,GO:0005827,GO:0005829,GO:0007020,GO:0007338,GO:0016020,GO:0043015
761	TBIU000761	TBIGR001_TRINITY_DN13757_c1_g1_i1	tubgcp3	Un	1	334	+	-	KNOWN	Gamma-tubulin complex component 3 homolog [Source:SWISS;ACC:O73787]	2	1.33	0	1.31	0	0	0	N	0.549413	1	-7.69	GO:0000922,GO:0005737,GO:0005815,GO:0005874,GO:0007020
762	TBIU000762	TBIGR001_TRINITY_DN13768_c0_g1_i1	IP3R	Un	1	335	+	-	KNOWN	Inositol 1,4,5-trisphosphate receptor {ECO:0000312|EMBL:BAB84088.1} [Source:SWISS;ACC:Q8WSR4]	0	0	0	0	0	0	0	N	-	-	-	GO:0005220,GO:0005789,GO:0007275,GO:0007338,GO:0016021
763	TBIU000763	TBIGR001_TRINITY_DN1377_c0_g1_i1	Msh6	Un	1	957	+	-	KNOWN	DNA mismatch repair protein Msh6 [Source:SWISS;ACC:P54276]	5	0.91	3.32	0	1.11	1.31	1.65	N	0.765723	1	0.406	GO:0000287,GO:0000400,GO:0000710,GO:0000790,GO:0003677,GO:0003682,GO:0003684,GO:0005524,GO:0005794,GO:0005886,GO:0006200,GO:0006298,GO:0007131,GO:0008094,GO:0008340,GO:0008630,GO:0009411,GO:0016446,GO:0016447,GO:0030983,GO:0032137,GO:0032138,GO:0032142,GO:0032143,GO:0032301,GO:0032357,GO:0035064,GO:0043531,GO:0043570,GO:0045190,GO:0045910,GO:0051096,GO:0097193
764	TBIU000764	TBIGR001_TRINITY_DN13781_c0_g1_i1	-	Un	1	536	+	-	NOVEL	-	0	0	0	0	0	0	0	N	-	-	-	-
765	TBIU000765	TBIGR001_TRINITY_DN13784_c0_g1_i1	NCS-1	Un	1	419	+	-	KNOWN	Neuronal calcium sensor 1 [Source:SWISS;ACC:Q16981]	6	9.6	21.19	10.13	10	3.6	13.36	N	0.707214	1	-0.253	GO:0005509
766	TBIU000766	TBIGR001_TRINITY_DN13786_c0_g1_i1	-	Un	1	661	+	-	NOVEL	-	4	4.1	0	3.09	0	5.42	3.38	N	0.898414	1	0.389	-
767	TBIU000767	TBIGR001_TRINITY_DN13793_c0_g1_i1	cfap74	Un	1	365	+	-	KNOWN	cilia and flagella associated protein 74 [Source:NCBI_NR;ACC:NP_001184181.1]	1	1.2	0	0	0	0	0	N	1	1	-6.41	-
768	TBIU000768	TBIGR001_TRINITY_DN13794_c0_g1_i1	-	Un	1	683	+	-	NOVEL	-	6	2.99	2.18	1.85	1.62	0.86	0.78	N	0.44348	1	-0.736	-
769	TBIU000769	TBIGR001_TRINITY_DN13799_c0_g1_i1	-	Un	1	204	+	-	NOVEL	-	3	1.56	1.15	0	0	0	0.41	N	0.303939	0.985711	-2.33	-
770	TBIU000770	TBIGR001_TRINITY_DN13813_c0_g1_i1	-	Un	1	420	+	-	NOVEL	-	1	15.85	0	0	0	0	0	N	0.635988	1	-7.41	-
771	TBIU000771	TBIGR001_TRINITY_DN13820_c0_g1_i1	-	Un	1	296	+	-	NOVEL	-	0	0	0	0	0	0	0	N	-	-	-	-
772	TBIU000772	TBIGR001_TRINITY_DN13828_c0_g1_i1	LOC102801208	Un	1	401	+	-	KNOWN	uncharacterized LOC102801208 [Source:NCBI_NR;ACC:XP_006819570.1]	1	12.24	0	0	0	0	0	N	1	1	-6.41	-
773	TBIU000773	TBIGR001_TRINITY_DN13829_c0_g1_i1	-	Un	1	1212	+	-	NOVEL	-	1	22.39	0	0	0	0	0	N	1	1	-6.41	-
774	TBIU000774	TBIGR001_TRINITY_DN1382_c0_g1_i1	-	Un	1	1051	+	-	NOVEL	-	6	5.58	3.55	5.33	3.98	3.15	2.31	N	0.69219	1	-0.272	-
775	TBIU000775	TBIGR001_TRINITY_DN13832_c0_g1_i1	-	Un	1	332	+	-	NOVEL	-	0	0	0	0	0	0	0	N	-	-	-	-
776	TBIU000776	TBIGR001_TRINITY_DN13839_c0_g1_i1	ACVR2B	Un	1	638	+	-	KNOWN	Activin receptor type-2B [Source:SWISS;ACC:Q66T47]	4	1.07	0.26	0.57	0.22	0	0	N	0.25	0.949224	-2.74	GO:0004702,GO:0005024,GO:0005524,GO:0005886,GO:0016021,GO:0046872
777	TBIU000777	TBIGR001_TRINITY_DN1383_c0_g1_i1	tctex1d1-b	Un	1	774	+	-	KNOWN	Tctex1 domain-containing protein 1-B [Source:SWISS;ACC:A2VDD2]	4	1.37	0	0	0.22	0.32	0.57	N	1	1	0.169	-
778	TBIU000778	TBIGR001_TRINITY_DN13847_c0_g1_i1	AMZ2	Un	1	484	+	-	KNOWN	Archaemetzincin-2 [Source:SWISS;ACC:Q4R684]	2	1.21	0	0	0	0	0.64	N	1	1	-0.528	GO:0008237,GO:0008270
779	TBIU000779	TBIGR001_TRINITY_DN1384_c0_g1_i1	-	Un	1	298	+	-	NOVEL	-	6	4.06	9.06	6.28	5.1	5.23	4.58	N	0.979389	1	-0.0346	-
780	TBIU000780	TBIGR001_TRINITY_DN13855_c0_g1_i1	phf2	Un	1	1147	+	-	KNOWN	Lysine-specific demethylase phf2 [Source:SWISS;ACC:Q6P949]	5	0.77	1.9	0.94	0	0.37	0.79	N	0.258269	0.954721	-1.3	GO:0005506,GO:0005730,GO:0006351,GO:0006482,GO:0008270,GO:0032454,GO:0033169,GO:0035064,GO:0051213,GO:0061188
781	TBIU000781	TBIGR001_TRINITY_DN13868_c0_g1_i1	QRICH1	Un	1	455	+	-	KNOWN	Glutamine-rich protein 1 [Source:SWISS;ACC:Q0P5J0]	6	2.43	2.39	2.13	0.65	1.44	1.28	N	0.519387	1	-0.73	GO:0005634
782	TBIU000782	TBIGR001_TRINITY_DN13869_c0_g1_i1	-	Un	1	435	+	-	NOVEL	-	1	22.39	0	0	0	0	0	N	1	1	-6.41	-
783	TBIU000783	TBIGR001_TRINITY_DN1386_c0_g1_i1	STK36	Un	1	468	+	-	KNOWN	Serine/threonine-protein kinase 36 [Source:SWISS;ACC:Q9NRP7]	6	1.8	1.56	0.19	0.59	1.03	1.11	N	1	1	0.0676	GO:0000287,GO:0003351,GO:0004674,GO:0005524,GO:0005634,GO:0005737,GO:0006468,GO:0007228,GO:0007420,GO:0008134,GO:0009791,GO:0042384,GO:0045880,GO:0051090
784	TBIU000784	TBIGR001_TRINITY_DN13871_c0_g1_i1	-	Un	1	631	+	-	NOVEL	-	1	3.72	0	0	0	0	0	N	0.475144	1	-8.41	-
785	TBIU000785	TBIGR001_TRINITY_DN13884_c0_g1_i1	NPHS1	Un	1	1440	+	-	KNOWN	Nephrin [Source:SWISS;ACC:O60500]	6	1.76	0.97	0.27	2.04	0.58	1.3	N	0.467999	1	0.828	GO:0005886,GO:0005887,GO:0007155,GO:0007254,GO:0007519,GO:0007520,GO:0007588,GO:0017022,GO:0030838,GO:0032836,GO:0036057,GO:0042995,GO:0043234,GO:0044062,GO:0045121,GO:0070062,GO:0072015
786	TBIU000786	TBIGR001_TRINITY_DN13889_c0_g1_i1	arhgap42a	Un	1	206	+	-	KNOWN	Rho GTPase-activating protein 42 [Source:SWISS;ACC:Q6ZM89]	5	1.41	3.54	0.73	0	0.88	0.76	N	0.332093	0.993051	-1.46	GO:0005096,GO:0005622,GO:0007165
787	TBIU000787	TBIGR001_TRINITY_DN13893_c0_g1_i1	ADORA2B	Un	1	204	+	-	KNOWN	Adenosine receptor A2b [Source:SWISS;ACC:O13076]	6	2.99	4.94	2.91	2.47	2.63	1.92	N	0.731914	1	-0.253	GO:0001609,GO:0002882,GO:0005886,GO:0007189,GO:0010575,GO:0016021,GO:0030819,GO:0031284,GO:0031668,GO:0032722,GO:0032755,GO:0043306,GO:0060087
788	TBIU000788	TBIGR001_TRINITY_DN13902_c0_g1_i1	-	Un	1	441	+	-	KNOWN	-	1	28.2	0	0	0	0	0	N	1	1	-6.41	-
789	TBIU000789	TBIGR001_TRINITY_DN1390_c0_g2_i1	-	Un	1	261	+	-	NOVEL	-	0	0	0	0	0	0	0	N	-	-	-	-
790	TBIU000790	TBIGR001_TRINITY_DN13919_c0_g1_i1	LOTGIDRAFT_208058	Un	1	1158	+	-	KNOWN	hypothetical protein [Source:NCBI_NR;ACC:XP_009043661.1]	5	1.77	1.79	0	1.4	3.41	4.81	N	0.202675	0.918348	1.84	-
791	TBIU000791	TBIGR001_TRINITY_DN13934_c0_g1_i1	DDB_G0279427	Un	1	239	+	-	KNOWN	Sestrin homolog [Source:SWISS;ACC:Q54WU6]	4	2.44	2.46	3.32	1.93	0	0	N	0.354342	0.993051	-1.73	GO:0005634,GO:0016021,GO:1901031
792	TBIU000792	TBIGR001_TRINITY_DN13951_c0_g1_i1	-	Un	1	731	+	-	NOVEL	-	3	2.16	2.37	0	0	0	2.61	N	1	1	-0.526	-
793	TBIU000793	TBIGR001_TRINITY_DN13958_c0_g1_i1	-	Un	1	268	+	-	NOVEL	-	2	0.63	1.87	0	0	0	0	N	0.36404	0.993051	-8.41	-
794	TBIU000794	TBIGR001_TRINITY_DN13960_c0_g1_i1	-	Un	1	292	+	-	NOVEL	-	2	3.66	2.53	0	0	0	0	N	0.234129	0.941393	-8.73	-
795	TBIU000795	TBIGR001_TRINITY_DN13975_c0_g1_i1	-	Un	1	925	+	-	NOVEL	-	0	0	0	0	0	0	0	N	-	-	-	-
796	TBIU000796	TBIGR001_TRINITY_DN13988_c0_g1_i1	-	Un	1	212	+	-	KNOWN	-	0	0	0	0	0	0	0	N	-	-	-	-
797	TBIU000797	TBIGR001_TRINITY_DN1398_c0_g1_i1	ANXA4	Un	1	520	+	-	KNOWN	Annexin A4 [Source:SWISS;ACC:P13214]	6	2.12	0.85	0.94	1.01	0.81	2.55	N	0.619283	1	0.509	GO:0005509,GO:0005544,GO:0006357,GO:0008201,GO:0009986,GO:0016324,GO:0030246,GO:0030855,GO:0031965,GO:0032088,GO:0035374,GO:0042584,GO:0042802,GO:0048306,GO:0048471,GO:0070062,GO:2000483
798	TBIU000798	TBIGR001_TRINITY_DN13993_c0_g1_i1	Vps37a	Un	1	677	+	-	KNOWN	Vacuolar protein sorting-associated protein 37A [Source:SWISS;ACC:Q8CHS8]	0	0	0	0	0	0	0	N	-	-	-	GO:0000813,GO:0005634,GO:0005813,GO:0015031,GO:0031902,GO:0043162
799	TBIU000799	TBIGR001_TRINITY_DN1399_c0_g1_i1	Fps85D	Un	1	296	+	-	KNOWN	Tyrosine-protein kinase Fps85D [Source:SWISS;ACC:P18106]	2	2.95	0	0.99	0	0	0	N	0.242189	0.941393	-8.56	GO:0004713,GO:0004715,GO:0005524,GO:0005543,GO:0005886,GO:0005912,GO:0006468,GO:0007391,GO:0007394,GO:0007411,GO:0018108,GO:0019898,GO:0046664,GO:0051017
800	TBIU000800	TBIGR001_TRINITY_DN13_c0_g1_i1	-	Un	1	569	+	-	KNOWN	-	4	2.11	0.44	0	0.12	1.37	0	N	0.881342	1	-0.225	-
801	TBIU000801	TBIGR001_TRINITY_DN14001_c0_g1_i1	Cpt1a	Un	1	335	+	-	KNOWN	Carnitine O-palmitoyltransferase 1, liver isoform [Source:SWISS;ACC:P97742]	6	0.94	1.54	1.33	1.28	1.1	0.66	N	1	1	-0.00257	GO:0001676,GO:0004095,GO:0005739,GO:0005743,GO:0006006,GO:0006635,GO:0006641,GO:0006810,GO:0009437,GO:0014070,GO:0030855,GO:0031307,GO:0032000,GO:0042493,GO:0042755,GO:0050796,GO:0051260,GO:0071398
802	TBIU000802	TBIGR001_TRINITY_DN1401_c0_g1_i1	YH010_MOUSE	Un	1	282	+	-	KNOWN	Putative IQ motif and ankyrin repeat domain-containing protein LOC642574 homolog [Source:SWISS;ACC:Q3TYL0]	6	1.8	0.22	1.92	0.92	0.52	2.57	N	0.820152	1	0.262	-
803	TBIU000803	TBIGR001_TRINITY_DN14025_c0_g1_i1	-	Un	1	274	+	-	NOVEL	-	1	1	0	0	0	0	0	N	1	1	-6.41	-
804	TBIU000804	TBIGR001_TRINITY_DN1403_c0_g1_i1	-	Un	1	220	+	-	NOVEL	-	6	1.67	0.59	1.46	1.12	2.29	2.82	N	0.246088	0.944122	1.05	-
805	TBIU000805	TBIGR001_TRINITY_DN14049_c0_g1_i1	-	Un	1	689	+	-	NOVEL	-	3	27.13	0	0	8.09	0	50.77	N	0.805771	1	0.831	-
806	TBIU000806	TBIGR001_TRINITY_DN14050_c0_g1_i1	-	Un	1	403	+	-	NOVEL	-	0	0	0	0	0	0	0	N	-	-	-	-
807	TBIU000807	TBIGR001_TRINITY_DN14066_c0_g1_i1	LOTGIDRAFT_238252	Un	1	1651	+	-	KNOWN	hypothetical protein [Source:NCBI_NR;ACC:XP_009047738.1]	3	0.55	1.76	0.58	0	0	0	N	0.00789041	0.402726	-10.5	-
808	TBIU000808	TBIGR001_TRINITY_DN1406_c0_g1_i1	-	Un	1	358	+	-	KNOWN	-	4	1.71	2.94	0.9	0	2.04	0	N	0.503889	1	-1.05	-
809	TBIU000809	TBIGR001_TRINITY_DN14074_c0_g1_i1	-	Un	1	904	+	-	NOVEL	-	0	0	0	0	0	0	0	N	-	-	-	-
810	TBIU000810	TBIGR001_TRINITY_DN1408_c0_g1_i1	-	Un	1	1472	+	-	NOVEL	-	1	5.37	0	0	0	0	0	N	1	1	-6.41	-
811	TBIU000811	TBIGR001_TRINITY_DN140_c0_g1_i1	Lphn3	Un	1	760	+	-	KNOWN	Latrophilin-3 [Source:SWISS;ACC:Q9Z173]	3	1.7	0	1.73	0	0	0.92	N	0.522437	1	-1.81	GO:0004930,GO:0005886,GO:0007218,GO:0007420,GO:0016021,GO:0030246
812	TBIU000812	TBIGR001_TRINITY_DN14104_c0_g1_i1	Npr1	Un	1	213	+	-	KNOWN	Atrial natriuretic peptide receptor 1 [Source:SWISS;ACC:P18910]	6	1.96	4.23	2.47	0.63	0.46	1.23	N	0.163386	0.892303	-1.58	GO:0004383,GO:0004672,GO:0005524,GO:0005525,GO:0005886,GO:0006182,GO:0007166,GO:0007168,GO:0016021,GO:0016941,GO:0017046,GO:0019901,GO:0030828,GO:0035556,GO:0042417,GO:0043235,GO:0048662,GO:0050880
813	TBIU000813	TBIGR001_TRINITY_DN1410_c0_g1_i1	BTAF1	Un	1	1013	+	-	KNOWN	TATA-binding protein-associated factor 172 [Source:SWISS;ACC:O14981]	1	0	31.53	0	0	0	0	N	1	1	-6.4	GO:0003677,GO:0003700,GO:0004386,GO:0005524,GO:0005634,GO:0035562,GO:0045892
814	TBIU000814	TBIGR001_TRINITY_DN14125_c1_g1_i1	-	Un	1	1123	+	-	NOVEL	-	0	0	0	0	0	0	0	N	-	-	-	-
815	TBIU000815	TBIGR001_TRINITY_DN14130_c0_g1_i1	-	Un	1	518	+	-	NOVEL	-	4	1.28	0.42	0	0	1.52	0.45	N	0.828293	1	0.679	-
816	TBIU000816	TBIGR001_TRINITY_DN14134_c0_g1_i1	AMBRA1	Un	1	201	+	-	KNOWN	Activating molecule in BECN1-regulated autophagy protein 1 [Source:SWISS;ACC:Q9C0C7]	1	4.2	0	0	0	0	0	N	0.635978	1	-7.41	GO:0005737,GO:0005776,GO:0005829,GO:0005930,GO:0006914,GO:0008285,GO:0021915,GO:0030154,GO:0031625,GO:0043524,GO:0045335
817	TBIU000817	TBIGR001_TRINITY_DN1413_c0_g1_i1	-	Un	1	235	+	-	KNOWN	-	4	0.74	1.5	0.76	2.96	0	0	N	0.83094	1	0.412	-
818	TBIU000818	TBIGR001_TRINITY_DN1413_c0_g2_i1	-	Un	1	652	+	-	KNOWN	-	0	0	0	0	0	0	0	N	-	-	-	-
819	TBIU000819	TBIGR001_TRINITY_DN14144_c0_g1_i1	Hsd17b7	Un	1	231	+	-	KNOWN	3-keto-steroid reductase [Source:SWISS;ACC:O88736]	3	2.02	0.67	0.69	0	0	0	N	0.192475	0.910803	-8.85	GO:0000253,GO:0004303,GO:0005783,GO:0005886,GO:0006695,GO:0006703,GO:0016021
820	TBIU000820	TBIGR001_TRINITY_DN14147_c0_g1_i1	-	Un	1	387	+	-	NOVEL	-	1	2.67	0	0	0	0	0	N	0.635967	1	-7.41	-
821	TBIU000821	TBIGR001_TRINITY_DN1414_c1_g1_i1	-	Un	1	304	+	-	NOVEL	-	6	0.5	2.1	0.36	2.18	0.38	2.07	N	0.336156	0.993051	1.04	-
822	TBIU000822	TBIGR001_TRINITY_DN14151_c0_g1_i1	-	Un	1	566	+	-	NOVEL	-	2	5.88	0	0	1.14	0	0	N	0.77083	1	-1.77	-
823	TBIU000823	TBIGR001_TRINITY_DN14155_c0_g1_i1	DAPK1	Un	1	266	+	-	KNOWN	Death-associated protein kinase 1 [Source:SWISS;ACC:P53355]	3	1.96	0	1.3	0	0	0.51	N	0.190859	0.910803	-2.45	GO:0004672,GO:0004674,GO:0004683,GO:0005516,GO:0005524,GO:0005737,GO:0005886,GO:0006468,GO:0006915,GO:0008625,GO:0010506,GO:0015629,GO:0017075,GO:0017148,GO:0035556,GO:0042802,GO:0042981,GO:0043065,GO:0046777,GO:0071346,GO:0097190,GO:1902042,GO:2000310
824	TBIU000824	TBIGR001_TRINITY_DN14160_c0_g1_i1	-	Un	1	249	+	-	NOVEL	-	3	3.85	0	0.45	2.07	0	0	N	0.908948	1	-0.563	-
825	TBIU000825	TBIGR001_TRINITY_DN14163_c0_g1_i1	LOTGIDRAFT_172686	Un	1	223	+	-	KNOWN	hypothetical protein [Source:NCBI_NR;ACC:XP_009047831.1]	1	3.03	0	0	0	0	0	N	1	1	-6.41	-
826	TBIU000826	TBIGR001_TRINITY_DN14182_c0_g1_i1	-	Un	1	898	+	-	NOVEL	-	4	1.06	2.43	1.12	0	0	0.37	N	0.0410712	0.688055	-3.36	-
827	TBIU000827	TBIGR001_TRINITY_DN14183_c0_g1_i1	LOC101855182	Un	1	400	+	-	KNOWN	UPF0378 protein KIAA0100-like [Source:NCBI_NR;ACC:XP_005096164.1]	5	1.39	1.64	1.16	0.25	0	0.64	N	0.0776516	0.797261	-1.92	-
828	TBIU000828	TBIGR001_TRINITY_DN1418_c0_g1_i1	-	Un	1	415	+	-	KNOWN	-	4	1.56	1.91	0	0.63	0	0.41	N	0.5511	1	-1.26	-
829	TBIU000829	TBIGR001_TRINITY_DN1418_c1_g1_i1	-	Un	1	466	+	-	NOVEL	-	1	1.24	0	0	0	0	0	N	1	1	-6.41	-
830	TBIU000830	TBIGR001_TRINITY_DN1419_c0_g1_i1	-	Un	1	450	+	-	NOVEL	-	4	2.61	0	0	2.81	2.59	0.92	N	0.266682	0.954721	1.78	-
831	TBIU000831	TBIGR001_TRINITY_DN141_c0_g1_i1	-	Un	1	627	+	-	NOVEL	-	2	3.37	1.16	0	0	0	0	N	0.364506	0.993051	-8.41	-
832	TBIU000832	TBIGR001_TRINITY_DN14200_c0_g1_i1	FucTC	Un	1	375	+	-	KNOWN	Alpha-(1,3)-fucosyltransferase C [Source:SWISS;ACC:P83088]	1	11.73	0	0	0	0	0	N	1	1	-6.41	GO:0006486,GO:0008417,GO:0016021,GO:0032580
833	TBIU000833	TBIGR001_TRINITY_DN1420_c0_g1_i1	LOTGIDRAFT_235994	Un	1	367	+	-	KNOWN	hypothetical protein [Source:NCBI_NR;ACC:XP_009064330.1]	6	2.68	8.66	5.12	5.25	2.43	6.76	N	0.85377	1	0.136	-
834	TBIU000834	TBIGR001_TRINITY_DN14220_c0_g1_i1	-	Un	1	201	+	-	NOVEL	-	3	3.62	4.17	0	0	6.52	0	N	1	1	-0.258	-
835	TBIU000835	TBIGR001_TRINITY_DN14235_c0_g1_i1	Psd	Un	1	288	+	-	KNOWN	PH and SEC7 domain-containing protein 1 [Source:SWISS;ACC:Q9ESQ7]	4	1.07	0.35	0	0.29	0	0.37	N	1	1	-0.641	GO:0001408,GO:0001409,GO:0001726,GO:0005086,GO:0005543,GO:0005886,GO:0015854,GO:0016021,GO:0030054,GO:0030182,GO:0032012,GO:0043547
836	TBIU000836	TBIGR001_TRINITY_DN14248_c0_g1_i1	Gria3	Un	1	889	+	-	KNOWN	Glutamate receptor 3 [Source:SWISS;ACC:Q9Z2W9]	6	150.44	70.76	122.79	267.23	224.95	131.09	N	0.309202	0.989636	0.803	GO:0004971,GO:0005234,GO:0016020,GO:0030054,GO:0030425,GO:0032281,GO:0034220,GO:0035235,GO:0035249,GO:0045211
837	TBIU000837	TBIGR001_TRINITY_DN1426_c0_g1_i1	unc-80	Un	1	737	+	-	KNOWN	Protein unc-80 [Source:SWISS;ACC:Q9XV66]	3	2.26	1.12	0.59	0	0	0	N	0.0804105	0.802464	-9.3	GO:0005261,GO:0006812,GO:0030424,GO:0034703,GO:0040017,GO:0042493,GO:0055080,GO:0098655
838	TBIU000838	TBIGR001_TRINITY_DN14276_c0_g1_i1	-	Un	1	467	+	-	NOVEL	-	3	8.78	0	10.84	0	0	7.53	N	0.442679	1	-1.65	-
839	TBIU000839	TBIGR001_TRINITY_DN1427_c0_g1_i1	Gp150	Un	1	317	+	-	KNOWN	CG5820 gene product from transcript CG5820-RC [Source:NCBI_NR;ACC:NP_001286713.1]	3	1.89	0.1	0.79	0	0	0	N	0.00347317	0.28388	-11.3	GO:0002121,GO:0005886,GO:0007185,GO:0048749
840	TBIU000840	TBIGR001_TRINITY_DN1427_c1_g1_i1	GR101_LYMST	Un	1	497	+	-	KNOWN	G-protein coupled receptor GRL101 [Source:SWISS;ACC:P46023]	1	1.16	0	0	0	0	0	N	0.194414	0.911854	-9.58	GO:0005886,GO:0016021,GO:0016500
841	TBIU000841	TBIGR001_TRINITY_DN14285_c0_g1_i1	-	Un	1	252	+	-	NOVEL	-	2	1.05	0.34	0	0	0	0	N	0.364496	0.993051	-8.41	-
842	TBIU000842	TBIGR001_TRINITY_DN14286_c0_g1_i1	LOTGIDRAFT_153260	Un	1	3634	+	-	KNOWN	hypothetical protein [Source:NCBI_NR;ACC:XP_009055416.1]	0	0	0	0	0	0	0	N	-	-	-	-
843	TBIU000843	TBIGR001_TRINITY_DN142_c0_g1_i1	ZNF880	Un	1	383	+	-	KNOWN	Zinc finger protein 880 [Source:SWISS;ACC:Q6PDB4]	5	1.36	0.26	0.29	0.66	0.32	0	N	0.838701	1	-0.514	GO:0003676,GO:0003700,GO:0005622,GO:0006355,GO:0046872
844	TBIU000844	TBIGR001_TRINITY_DN142_c1_g1_i1	LOC100679336	Un	1	444	+	-	KNOWN	uncharacterized LOC100679336 [Source:NCBI_NR;ACC:XP_008216110.1]	0	0	0	0	0	0	0	N	-	-	-	-
845	TBIU000845	TBIGR001_TRINITY_DN14305_c0_g1_i1	-	Un	1	285	+	-	NOVEL	-	0	0	0	0	0	0	0	N	-	-	-	-
846	TBIU000846	TBIGR001_TRINITY_DN14315_c0_g1_i1	-	Un	1	613	+	-	NOVEL	-	6	2.08	1.63	3.05	3.01	1.97	1.74	N	0.848024	1	0.266	-
847	TBIU000847	TBIGR001_TRINITY_DN1431_c0_g1_i1	Mlh1	Un	1	317	+	-	KNOWN	DNA mismatch repair protein Mlh1 [Source:SWISS;ACC:Q9JK91]	4	1.6	0	0	0.84	1.26	1.66	N	0.275843	0.964411	1.69	GO:0000289,GO:0000712,GO:0000793,GO:0000794,GO:0000795,GO:0001673,GO:0002204,GO:0003697,GO:0005524,GO:0005654,GO:0005694,GO:0005712,GO:0006200,GO:0006281,GO:0006298,GO:0006303,GO:0006974,GO:0007060,GO:0007126,GO:0007129,GO:0007131,GO:0007140,GO:0007283,GO:0008630,GO:0016020,GO:0016446,GO:0016447,GO:0016887,GO:0032137,GO:0032389,GO:0043060,GO:0043566,GO:0045132,GO:0045190,GO:0045950,GO:0048477,GO:…
848	TBIU000848	TBIGR001_TRINITY_DN1431_c1_g1_i1	MLH1	Un	1	787	+	-	KNOWN	DNA mismatch repair protein Mlh1 [Source:SWISS;ACC:P40692]	3	2.02	2.07	2.03	0	0	0	N	0.109531	0.843692	-9.18	GO:0000289,GO:0000712,GO:0000795,GO:0001673,GO:0005524,GO:0005634,GO:0005712,GO:0006200,GO:0006298,GO:0006303,GO:0007060,GO:0007129,GO:0007283,GO:0008630,GO:0016020,GO:0016446,GO:0016887,GO:0032137,GO:0032389,GO:0043060,GO:0045190,GO:0045950,GO:0048477,GO:0051257
849	TBIU000849	TBIGR001_TRINITY_DN1432_c0_g1_i1	FNIP2	Un	1	268	+	-	KNOWN	Folliculin-interacting protein 2 [Source:SWISS;ACC:Q9P278]	5	1.15	2.22	1.02	0.31	0	0.59	N	0.0954513	0.829846	-1.95	GO:0000122,GO:0001932,GO:0005634,GO:0005737,GO:0005815,GO:0005886,GO:0006468,GO:0008630,GO:0033138
850	TBIU000850	TBIGR001_TRINITY_DN1432_c1_g1_i1	Fnip2	Un	1	788	+	-	KNOWN	Folliculin-interacting protein 2 [Source:SWISS;ACC:Q80TD3]	5	1.29	1.26	0	0.79	0.38	1.35	N	0.750585	1	0.428	GO:0000122,GO:0001932,GO:0005634,GO:0005737,GO:0005886,GO:0006468,GO:0008630,GO:0033138
851	TBIU000851	TBIGR001_TRINITY_DN14334_c0_g1_i1	ND4	Un	1	315	+	-	KNOWN	NADH-ubiquinone oxidoreductase chain 4 [Source:SWISS;ACC:P51898]	1	10.77	0	0	0	0	0	N	1	1	-6.41	GO:0008137,GO:0016021,GO:0031966,GO:0042773,GO:0070469
852	TBIU000852	TBIGR001_TRINITY_DN14336_c0_g1_i1	-	Un	1	206	+	-	NOVEL	-	0	0	0	0	0	0	0	N	-	-	-	-
853	TBIU000853	TBIGR001_TRINITY_DN14341_c0_g1_i1	-	Un	1	251	+	-	NOVEL	-	1	3.49	0	0	0	0	0	N	1	1	-6.41	-
854	TBIU000854	TBIGR001_TRINITY_DN14342_c0_g1_i1	-	Un	1	252	+	-	NOVEL	-	2	4.21	4.93	0	0	0	0	N	0.537328	1	-7.41	-
855	TBIU000855	TBIGR001_TRINITY_DN14345_c0_g1_i1	-	Un	1	286	+	-	NOVEL	-	1	7.97	0	0	0	0	0	N	0.648416	1	-7.99	-
856	TBIU000856	TBIGR001_TRINITY_DN1434_c0_g1_i1	-	Un	1	260	+	-	NOVEL	-	6	1.21	2.12	1.03	0.2	0.28	0.25	N	0.0971186	0.831369	-2.22	-
857	TBIU000857	TBIGR001_TRINITY_DN14360_c0_g1_i1	LOTGIDRAFT_239025	Un	1	219	+	-	KNOWN	hypothetical protein [Source:NCBI_NR;ACC:XP_009050763.1]	3	2.31	0.77	2.36	0	0	0	N	0.0623527	0.757691	-9.46	-
858	TBIU000858	TBIGR001_TRINITY_DN14361_c0_g1_i1	-	Un	1	216	+	-	NOVEL	-	1	13.85	0	0	0	0	0	N	1	1	-6.41	-
859	TBIU000859	TBIGR001_TRINITY_DN14366_c0_g1_i1	LOC101849638	Un	1	529	+	-	KNOWN	uncharacterized LOC101849638 [Source:NCBI_NR;ACC:XP_005106075.1]	0	0	0	0	0	0	0	N	-	-	-	-
860	TBIU000860	TBIGR001_TRINITY_DN1436_c0_g1_i1	-	Un	1	332	+	-	NOVEL	-	5	1.58	4.47	1.64	3.04	0	1.59	N	0.801429	1	-0.36	-
861	TBIU000861	TBIGR001_TRINITY_DN1436_c0_g2_i1	Mettl13	Un	1	547	+	-	KNOWN	Methyltransferase-like protein 13 [Source:SWISS;ACC:Q91YR5]	1	0.4	0	0	0	0	0	N	0.635957	1	-7.26	GO:0008168
862	TBIU000862	TBIGR001_TRINITY_DN14370_c0_g1_i1	-	Un	1	228	+	-	NOVEL	-	4	2.83	0	1.17	0	0.69	0.6	N	0.484142	1	-1.36	-
863	TBIU000863	TBIGR001_TRINITY_DN14384_c0_g1_i1	-	Un	1	242	+	-	NOVEL	-	1	1.27	0	0	0	0	0	N	0.635947	1	-7.41	-
864	TBIU000864	TBIGR001_TRINITY_DN1439_c0_g1_i1	-	Un	1	316	+	-	NOVEL	-	6	192.2	286.01	346.76	87.58	199.13	123.64	N	0.225907	0.941393	-0.713	-
865	TBIU000865	TBIGR001_TRINITY_DN14407_c0_g1_i1	CLN6	Un	1	319	+	-	KNOWN	Ceroid-lipofuscinosis neuronal protein 6 homolog [Source:SWISS;ACC:Q5JZQ8]	1	6.13	0	0	0	0	0	N	0.648399	1	-7.99	GO:0001573,GO:0005783,GO:0005788,GO:0005789,GO:0007042,GO:0008203,GO:0016021,GO:0030203,GO:0042803,GO:0045862
866	TBIU000866	TBIGR001_TRINITY_DN14408_c0_g1_i1	maoA	Un	1	260	+	-	KNOWN	Probable flavin-containing monoamine oxidase A [Source:SWISS;ACC:Q54IT3]	1	1.99	0	0	0	0	0	N	1	1	-6.41	GO:0016491
867	TBIU000867	TBIGR001_TRINITY_DN14414_c0_g1_i1	-	Un	1	437	+	-	NOVEL	-	1	0	0	0	3.9	0	0	N	0.157824	0.892303	8.88	-
868	TBIU000868	TBIGR001_TRINITY_DN14415_c0_g1_i1	USP34	Un	1	322	+	-	KNOWN	Ubiquitin carboxyl-terminal hydrolase 34 [Source:SWISS;ACC:Q70CQ2]	0	0	0	0	0	0	0	N	-	-	-	GO:0004197,GO:0004221,GO:0004843,GO:0006511,GO:0016055,GO:0016579,GO:0071108,GO:0090263
869	TBIU000869	TBIGR001_TRINITY_DN14421_c0_g1_i1	-	Un	1	201	+	-	NOVEL	-	0	0	0	0	0	0	0	N	-	-	-	-
870	TBIU000870	TBIGR001_TRINITY_DN14424_c0_g1_i1	-	Un	1	227	+	-	NOVEL	-	2	1.01	1.31	0	0	0	0	N	0.123838	0.846173	-9.21	-
871	TBIU000871	TBIGR001_TRINITY_DN14430_c0_g1_i1	Hpd	Un	1	321	+	-	KNOWN	4-hydroxyphenylpyruvate dioxygenase [Source:SWISS;ACC:P32755]	4	1.91	0.97	6.76	1.51	0	0	N	0.234971	0.941393	-2.46	GO:0000139,GO:0003868,GO:0005783,GO:0005789,GO:0005794,GO:0006559,GO:0006572,GO:0046872
872	TBIU000872	TBIGR001_TRINITY_DN14433_c0_g1_i1	-	Un	1	382	+	-	NOVEL	-	3	0.78	0.78	1.59	0	0	0	N	0.192773	0.910803	-8.69	-
873	TBIU000873	TBIGR001_TRINITY_DN14436_c0_g1_i1	-	Un	1	493	+	-	NOVEL	-	2	0	0	1.09	5.98	0	0	N	0.362586	0.993051	2.53	-
874	TBIU000874	TBIGR001_TRINITY_DN14443_c0_g1_i1	HSD17B8	Un	1	203	+	-	KNOWN	Estradiol 17-beta-dehydrogenase 8 [Source:SWISS;ACC:Q5TJF5]	2	12.76	0	0	12.81	0	0	N	1	1	0.235	GO:0004303,GO:0005759,GO:0006633,GO:0006703,GO:0047035
875	TBIU000875	TBIGR001_TRINITY_DN1444_c0_g1_i1	-	Un	1	210	+	-	NOVEL	-	4	3.95	2.59	0.92	0	0	1.38	N	0.146699	0.87592	-2.1	-
876	TBIU000876	TBIGR001_TRINITY_DN14450_c0_g1_i1	-	Un	1	297	+	-	NOVEL	-	2	1.91	1.95	0	0	0	0	N	0.336701	0.993051	-8.41	-
877	TBIU000877	TBIGR001_TRINITY_DN14450_c1_g1_i1	Rgs12	Un	1	1552	+	-	KNOWN	Regulator of G-protein signaling 12 [Source:SWISS;ACC:O08774]	4	1.82	0.88	0.97	0	0	0.31	N	0.0155692	0.515964	-3.26	GO:0001965,GO:0005057,GO:0005096,GO:0005634,GO:0005737,GO:0005829,GO:0005886,GO:0038032,GO:0043025,GO:0043234,GO:0043547,GO:0045744,GO:0097440
878	TBIU000878	TBIGR001_TRINITY_DN14453_c0_g1_i1	LOC101855252	Un	1	205	+	-	KNOWN	uncharacterized LOC101855252 [Source:NCBI_NR;ACC:XP_005098046.1]	0	0	0	0	0	0	0	N	-	-	-	-
879	TBIU000879	TBIGR001_TRINITY_DN14456_c0_g1_i1	Nsa2	Un	1	259	+	-	KNOWN	Ribosome biogenesis protein NSA2 homolog [Source:SWISS;ACC:Q9QYU7]	1	0	0	0	0	13.23	0	N	1	1	6.38	GO:0005730,GO:0006364,GO:0030529
880	TBIU000880	TBIGR001_TRINITY_DN14456_c1_g1_i1	-	Un	1	404	+	-	NOVEL	-	1	0	0	0	3.02	0	0	N	1	1	5.88	-
881	TBIU000881	TBIGR001_TRINITY_DN14473_c0_g1_i1	set3	Un	1	211	+	-	KNOWN	SET domain-containing protein 3 [Source:SWISS;ACC:Q10362]	4	3.13	1.67	0	2.42	2.27	0	N	1	1	0.425	GO:0005634,GO:0006351,GO:0006355,GO:0008270,GO:0018024,GO:0019787,GO:0034967,GO:0034968,GO:0051321,GO:0070210
882	TBIU000882	TBIGR001_TRINITY_DN14479_c0_g1_i1	-	Un	1	648	+	-	NOVEL	-	1	0	0	0	0	0	8.19	N	1	1	6.12	-
883	TBIU000883	TBIGR001_TRINITY_DN14480_c0_g1_i1	Ncan	Un	1	224	+	-	KNOWN	Neurocan core protein [Source:SWISS;ACC:P55066]	2	1.32	0	0	0	0	2.12	N	1	1	1.06	GO:0005509,GO:0005540,GO:0005576,GO:0005886,GO:0007155,GO:0030246,GO:0051823
884	TBIU000884	TBIGR001_TRINITY_DN14490_c0_g1_i1	-	Un	1	612	+	-	KNOWN	-	1	3.62	0	0	0	0	0	N	1	1	-6.41	-
885	TBIU000885	TBIGR001_TRINITY_DN14491_c0_g1_i1	-	Un	1	343	+	-	NOVEL	-	2	2.74	0	2.84	0	0	0	N	0.0518813	0.727035	-10	-
886	TBIU000886	TBIGR001_TRINITY_DN1449_c0_g1_i1	LOTGIDRAFT_228315	Un	1	1507	+	-	KNOWN	hypothetical protein [Source:NCBI_NR;ACC:XP_009051587.1]	6	1.18	1.14	0.28	1.07	0.74	0.41	N	0.931113	1	0.221	-
887	TBIU000887	TBIGR001_TRINITY_DN14506_c0_g1_i1	XPO5	Un	1	408	+	-	KNOWN	Exportin-5 [Source:SWISS;ACC:Q9HAV4]	1	0	10.84	0	0	0	0	N	1	1	-6.4	GO:0000049,GO:0003723,GO:0005634,GO:0005654,GO:0005737,GO:0005829,GO:0006611,GO:0008565,GO:0010467,GO:0031047,GO:0044822
888	TBIU000888	TBIGR001_TRINITY_DN14506_c1_g1_i1	XPO5	Un	1	356	+	-	KNOWN	Exportin-5 [Source:SWISS;ACC:Q9HAV4]	2	3.49	0	6.39	0	0	0	N	0.360593	0.993051	-8.36	GO:0000049,GO:0003723,GO:0005634,GO:0005654,GO:0005737,GO:0005829,GO:0006611,GO:0008565,GO:0010467,GO:0031047,GO:0044822
889	TBIU000889	TBIGR001_TRINITY_DN14536_c0_g1_i1	LOC101851625	Un	1	264	+	-	KNOWN	glycerol-3-phosphate acyltransferase 1, mitochondrial-like [Source:NCBI_NR;ACC:XP_005091194.1]	2	1.26	1.89	0	0	0	0	N	0.233618	0.941393	-8.73	-
890	TBIU000890	TBIGR001_TRINITY_DN1453_c0_g1_i1	Agps	Un	1	340	+	-	KNOWN	Alkyldihydroxyacetonephosphate synthase, peroxisomal [Source:SWISS;ACC:Q8C0I1]	6	2.36	2.73	0.76	1.45	1.07	1.46	N	0.889733	1	-0.139	GO:0005730,GO:0005739,GO:0005778,GO:0008609,GO:0008611,GO:0008762,GO:0071949
891	TBIU000891	TBIGR001_TRINITY_DN14547_c0_g1_i1	SCAPER	Un	1	257	+	-	KNOWN	S phase cyclin A-associated protein in the endoplasmic reticulum [Source:SWISS;ACC:Q9BY12]	5	1.09	1.52	0.91	0.3	0	0.63	N	0.123474	0.846173	-1.61	GO:0005634,GO:0005783,GO:0046872
892	TBIU000892	TBIGR001_TRINITY_DN14555_c0_g1_i1	CHRNA10	Un	1	287	+	-	KNOWN	Neuronal acetylcholine receptor subunit alpha-10 [Source:SWISS;ACC:Q9I8C7]	6	1.58	1.94	0.92	0.24	0.33	0.74	N	0.145233	0.873296	-1.41	GO:0004889,GO:0005262,GO:0016021,GO:0030054,GO:0045211
893	TBIU000893	TBIGR001_TRINITY_DN14557_c0_g1_i1	-	Un	1	257	+	-	NOVEL	-	0	0	0	0	0	0	0	N	-	-	-	-
894	TBIU000894	TBIGR001_TRINITY_DN14557_c0_g2_i1	-	Un	1	289	+	-	NOVEL	-	1	3.72	0	0	0	0	0	N	0.648381	1	-7.99	-
895	TBIU000895	TBIGR001_TRINITY_DN14581_c0_g1_i1	-	Un	1	308	+	-	NOVEL	-	1	3.75	0	0	0	0	0	N	1	1	-6.41	-
896	TBIU000896	TBIGR001_TRINITY_DN14605_c1_g1_i1	-	Un	1	335	+	-	NOVEL	-	3	1.05	1.53	0.28	0	0	0	N	0.0316899	0.64053	-9.92	-
897	TBIU000897	TBIGR001_TRINITY_DN14609_c0_g1_i1	LOTGIDRAFT_103875	Un	1	293	+	-	KNOWN	hypothetical protein [Source:NCBI_NR;ACC:XP_009051742.1]	4	3.37	2.55	0.86	0	7.53	0	N	0.908128	1	0.474	-
898	TBIU000898	TBIGR001_TRINITY_DN14610_c0_g1_i1	atp6v0a1	Un	1	324	+	-	KNOWN	V-type proton ATPase 116 kDa subunit a isoform 1 [Source:SWISS;ACC:A1A5G6]	1	4.05	0	0	0	0	0	N	1	1	-6.41	GO:0000220,GO:0015078,GO:0015991,GO:0016021,GO:0030659,GO:0042470
899	TBIU000899	TBIGR001_TRINITY_DN14611_c0_g1_i1	-	Un	1	601	+	-	NOVEL	-	0	0	0	0	0	0	0	N	-	-	-	-
900	TBIU000900	TBIGR001_TRINITY_DN14615_c0_g1_i1	-	Un	1	218	+	-	NOVEL	-	6	0.91	1.76	0.84	2.99	0.59	3.76	N	0.110068	0.843692	1.41	-
901	TBIU000901	TBIGR001_TRINITY_DN14617_c0_g1_i1	-	Un	1	1520	+	-	NOVEL	-	3	3.62	0	3.31	0	0	4.9	N	1	1	-0.807	-
902	TBIU000902	TBIGR001_TRINITY_DN1461_c1_g1_i1	-	Un	1	325	+	-	NOVEL	-	0	0	0	0	0	0	0	N	-	-	-	-
903	TBIU000903	TBIGR001_TRINITY_DN14637_c1_g1_i1	-	Un	1	233	+	-	NOVEL	-	4	2.94	0	4.32	0	2.1	5.04	N	1	1	-0.107	-
904	TBIU000904	TBIGR001_TRINITY_DN14642_c0_g1_i1	RBE_0220	Un	1	232	+	-	KNOWN	Putative ankyrin repeat protein RBE_0220 [Source:SWISS;ACC:Q1RK13]	2	31.21	0	0	0	0	149.41	N	0.8379	1	1.47	-
905	TBIU000905	TBIGR001_TRINITY_DN1464_c0_g1_i1	GR101_LYMST	Un	1	281	+	-	KNOWN	G-protein coupled receptor GRL101 [Source:SWISS;ACC:P46023]	2	0.84	1.23	0	0	0	0	N	0.233651	0.941393	-8.73	GO:0005886,GO:0016021,GO:0016500
906	TBIU000906	TBIGR001_TRINITY_DN14652_c0_g1_i1	-	Un	1	465	+	-	NOVEL	-	6	2.37	4.15	1.51	0.19	0.82	0.74	N	0.07069	0.77638	-1.82	-
907	TBIU000907	TBIGR001_TRINITY_DN14654_c0_g1_i1	LOTGIDRAFT_231024	Un	1	216	+	-	KNOWN	hypothetical protein [Source:NCBI_NR;ACC:XP_009049767.1]	0	0	0	0	0	0	0	N	-	-	-	-
908	TBIU000908	TBIGR001_TRINITY_DN14657_c0_g1_i1	-	Un	1	352	+	-	NOVEL	-	4	2.01	0.65	0.71	0	0.51	0	N	0.169274	0.892303	-2.28	-
909	TBIU000909	TBIGR001_TRINITY_DN14668_c0_g2_i1	-	Un	1	302	+	-	NOVEL	-	4	14.42	94.12	16.29	45.62	0	0	N	0.685949	1	-1.07	-
910	TBIU000910	TBIGR001_TRINITY_DN1466_c0_g1_i1	-	Un	1	888	+	-	NOVEL	-	5	0.67	1.98	0.71	1.45	0.87	0	N	0.88375	1	-0.129	-
911	TBIU000911	TBIGR001_TRINITY_DN14670_c0_g1_i1	-	Un	1	456	+	-	NOVEL	-	4	2.81	0	0.42	0	3.32	0.42	N	0.833583	1	0.634	-
912	TBIU000912	TBIGR001_TRINITY_DN1467_c0_g1_i1	pol	Un	1	618	+	-	KNOWN	Retrovirus-related Pol polyprotein from transposon opus [Source:SWISS;ACC:Q8I7P9]	5	1.59	0.46	2.03	0	0.54	0.33	N	0.112285	0.843692	-1.95	GO:0003676,GO:0003964,GO:0004519,GO:0005634,GO:0006278,GO:0006313,GO:0008233,GO:0015074
913	TBIU000913	TBIGR001_TRINITY_DN1467_c1_g1_i1	Tf2-8	Un	1	428	+	-	KNOWN	Transposon Tf2-8 polyprotein [Source:SWISS;ACC:P0CT43]	1	27.3	0	0	0	0	0	N	1	1	-6.41	GO:0003677,GO:0003723,GO:0003887,GO:0003964,GO:0004190,GO:0004519,GO:0006310,GO:0015074,GO:0046872
914	TBIU000914	TBIGR001_TRINITY_DN14680_c0_g1_i1	-	Un	1	297	+	-	NOVEL	-	1	24.75	0	0	0	0	0	N	1	1	-6.41	-
915	TBIU000915	TBIGR001_TRINITY_DN14684_c0_g1_i1	-	Un	1	280	+	-	NOVEL	-	3	5.33	1.4	0	0	0	1.51	N	0.548467	1	-1.85	-
916	TBIU000916	TBIGR001_TRINITY_DN1468_c0_g1_i1	-	Un	1	814	+	-	NOVEL	-	6	1.67	2.36	0.84	0.4	0.44	1.21	N	0.30969	0.989684	-0.869	-
917	TBIU000917	TBIGR001_TRINITY_DN14708_c0_g1_i1	-	Un	1	303	+	-	NOVEL	-	6	2.62	1.37	1.29	9.17	1.82	2.95	N	0.181444	0.903413	1.76	-
918	TBIU000918	TBIGR001_TRINITY_DN14715_c0_g1_i1	STK36	Un	1	216	+	-	KNOWN	Serine/threonine-protein kinase 36 [Source:SWISS;ACC:Q9NRP7]	6	1.98	2.33	2.5	0.32	2.81	0.83	N	0.679045	1	-0.484	GO:0000287,GO:0003351,GO:0004674,GO:0005524,GO:0005634,GO:0005737,GO:0006468,GO:0007228,GO:0007420,GO:0008134,GO:0009791,GO:0042384,GO:0045880,GO:0051090
919	TBIU000919	TBIGR001_TRINITY_DN14716_c0_g1_i1	fng	Un	1	233	+	-	KNOWN	Fringe glycosyltransferase [Source:SWISS;ACC:Q24342]	2	4.56	0	4.16	0	0	0	N	0.549397	1	-7.69	GO:0001708,GO:0001745,GO:0005783,GO:0005794,GO:0005795,GO:0005797,GO:0006004,GO:0006493,GO:0007219,GO:0007293,GO:0007450,GO:0007451,GO:0007476,GO:0008194,GO:0008375,GO:0008587,GO:0008593,GO:0030173,GO:0033829,GO:0035017,GO:0036011,GO:0036099,GO:0045746,GO:0046872,GO:0048190,GO:0048477,GO:0048749
920	TBIU000920	TBIGR001_TRINITY_DN14717_c0_g1_i1	Xiap	Un	1	233	+	-	KNOWN	E3 ubiquitin-protein ligase XIAP [Source:SWISS;ACC:Q60989]	6	3.37	4.13	6.04	1.47	1.46	1.28	N	0.0304145	0.638333	-1.38	GO:0004842,GO:0005634,GO:0005737,GO:0005829,GO:0008270,GO:0016055,GO:0016567,GO:0016874,GO:0043066,GO:0043154,GO:0043234,GO:0043524,GO:0048471,GO:0051402,GO:1990001
921	TBIU000921	TBIGR001_TRINITY_DN14725_c0_g1_i1	-	Un	1	251	+	-	NOVEL	-	1	13.31	0	0	0	0	0	N	0.635936	1	-7.41	-
922	TBIU000922	TBIGR001_TRINITY_DN14728_c0_g1_i1	-	Un	1	311	+	-	NOVEL	-	3	1.28	0.42	0.45	0	0	0	N	0.192487	0.910803	-8.85	-
923	TBIU000923	TBIGR001_TRINITY_DN1472_c0_g1_i1	-	Un	1	223	+	-	NOVEL	-	6	4.7	4.1	3.19	3.67	1.05	3.04	N	0.715709	1	-0.267	-
924	TBIU000924	TBIGR001_TRINITY_DN14730_c0_g1_i1	-	Un	1	853	+	-	NOVEL	-	4	2.21	0	0.46	0.36	0	0.93	N	0.825407	1	-0.702	-
925	TBIU000925	TBIGR001_TRINITY_DN14731_c0_g1_i1	-	Un	1	215	+	-	NOVEL	-	4	1.24	0.62	0.64	0	0.76	0	N	0.470167	1	-1.41	-
926	TBIU000926	TBIGR001_TRINITY_DN14735_c0_g1_i1	PUS7	Un	1	219	+	-	KNOWN	Pseudouridylate synthase 7 homolog [Source:SWISS;ACC:Q08DI8]	1	14.42	0	0	0	0	0	N	1	1	-6.41	GO:0001522,GO:0003723,GO:0008033,GO:0009982
927	TBIU000927	TBIGR001_TRINITY_DN1473_c0_g1_i1	Pgp	Un	1	783	+	-	KNOWN	Phosphoglycolate phosphatase [Source:SWISS;ACC:Q8CHP8]	6	1.94	2.01	1.33	1.27	1.22	1.75	N	0.972914	1	0.0508	GO:0000287,GO:0004725,GO:0005975,GO:0008967,GO:0016311,GO:0035335,GO:0098519
928	TBIU000928	TBIGR001_TRINITY_DN1473_c1_g1_i1	-	Un	1	215	+	-	NOVEL	-	6	1.96	2.23	1.72	2.91	1.91	0.68	N	0.858271	1	0.259	-
929	TBIU000929	TBIGR001_TRINITY_DN14743_c0_g1_i1	-	Un	1	227	+	-	NOVEL	-	0	0	0	0	0	0	0	N	-	-	-	-
930	TBIU000930	TBIGR001_TRINITY_DN14746_c0_g1_i1	LOTGIDRAFT_153051	Un	1	233	+	-	KNOWN	hypothetical protein [Source:NCBI_NR;ACC:XP_009051780.1]	1	23.94	0	0	0	0	0	N	1	1	-6.41	-
931	TBIU000931	TBIGR001_TRINITY_DN1474_c0_g1_i1	-	Un	1	268	+	-	NOVEL	-	6	1.06	1.57	0.62	0.31	0.11	0.98	N	0.405699	1	-0.852	-
932	TBIU000932	TBIGR001_TRINITY_DN14759_c0_g1_i1	-	Un	1	268	+	-	NOVEL	-	2	1.23	0.61	0	0	0	0	N	0.55776	1	-7.99	-
933	TBIU000933	TBIGR001_TRINITY_DN14763_c0_g1_i1	-	Un	1	208	+	-	NOVEL	-	1	24.47	0	0	0	0	0	N	0.635926	1	-7.41	-
934	TBIU000934	TBIGR001_TRINITY_DN14770_c0_g1_i1	-	Un	1	202	+	-	KNOWN	-	6	2.45	6.08	1.53	0.92	0.36	1.54	N	0.0830738	0.810027	-1.45	-
935	TBIU000935	TBIGR001_TRINITY_DN14788_c0_g1_i1	IVD	Un	1	373	+	-	KNOWN	Isovaleryl-CoA dehydrogenase, mitochondrial [Source:SWISS;ACC:Q5RBD5]	1	8.66	0	0	0	0	0	N	1	1	-6.41	GO:0003995,GO:0005759,GO:0006552,GO:0050660
936	TBIU000936	TBIGR001_TRINITY_DN14791_c0_g1_i1	LOTGIDRAFT_139886	Un	1	766	+	-	KNOWN	hypothetical protein [Source:NCBI_NR;ACC:XP_009048167.1]	2	3.69	0	0	0	0	2.17	N	1	1	-0.528	-
937	TBIU000937	TBIGR001_TRINITY_DN14791_c1_g1_i1	LOTGIDRAFT_133974	Un	1	339	+	-	KNOWN	hypothetical protein [Source:NCBI_NR;ACC:XP_009066209.1]	4	1.81	0.6	1.25	0	0.74	0	N	0.341693	0.993051	-2.04	-
938	TBIU000938	TBIGR001_TRINITY_DN14792_c0_g1_i1	LOTGIDRAFT_174685	Un	1	269	+	-	KNOWN	hypothetical protein [Source:NCBI_NR;ACC:XP_009052522.1]	6	2.34	1.63	1.76	3.25	0.39	1.05	N	1	1	0.0614	-
939	TBIU000939	TBIGR001_TRINITY_DN14803_c0_g1_i1	CUBN	Un	1	203	+	-	KNOWN	Cubilin [Source:SWISS;ACC:Q9TU53]	2	2.99	0	0	0	0	1.09	N	1	1	-1.11	GO:0004872,GO:0005509,GO:0005765,GO:0006898,GO:0008203,GO:0010008,GO:0015031,GO:0031419
940	TBIU000940	TBIGR001_TRINITY_DN14825_c0_g1_i1	-	Un	1	1511	+	-	NOVEL	-	1	3.01	0	0	0	0	0	N	0.475137	1	-8.41	-
941	TBIU000941	TBIGR001_TRINITY_DN14826_c1_g1_i1	-	Un	1	296	+	-	NOVEL	-	1	0.84	0	0	0	0	0	N	1	1	-6.41	-
942	TBIU000942	TBIGR001_TRINITY_DN14834_c0_g1_i1	BRAFLDRAFT_97801	Un	1	247	+	-	KNOWN	hypothetical protein [Source:NCBI_NR;ACC:XP_002589751.1]	2	2.5	0	0	0	0	0.67	N	0.773896	1	-1.53	-
943	TBIU000943	TBIGR001_TRINITY_DN14836_c0_g1_i1	zmcm3	Un	1	365	+	-	KNOWN	Zygotic DNA replication licensing factor mcm3 [Source:SWISS;ACC:Q7ZXZ0]	2	3.13	7.13	0	0	0	0	N	0.55751	1	-7.99	GO:0003677,GO:0003678,GO:0005524,GO:0005634,GO:0006270,GO:0007049,GO:0030174,GO:0042555
944	TBIU000944	TBIGR001_TRINITY_DN14853_c1_g1_i1	-	Un	1	205	+	-	NOVEL	-	0	0	0	0	0	0	0	N	-	-	-	-
945	TBIU000945	TBIGR001_TRINITY_DN14856_c0_g1_i1	-	Un	1	211	+	-	NOVEL	-	0	0	0	0	0	0	0	N	-	-	-	-
946	TBIU000946	TBIGR001_TRINITY_DN1485_c0_g1_i1	-	Un	1	763	+	-	NOVEL	-	3	14.16	0	2.63	10.82	0	0	N	1	1	-0.127	-
947	TBIU000947	TBIGR001_TRINITY_DN1485_c1_g1_i1	LOC101861670	Un	1	296	+	-	KNOWN	uncharacterized LOC101861670 [Source:NCBI_NR;ACC:XP_005103206.1]	0	0	0	0	0	0	0	N	-	-	-	-
948	TBIU000948	TBIGR001_TRINITY_DN1485_c1_g2_i1	LOC101861670	Un	1	386	+	-	KNOWN	uncharacterized LOC101861670 [Source:NCBI_NR;ACC:XP_005103206.1]	6	2.04	0.82	1.27	4.16	1.36	1.58	N	0.188011	0.910803	1.14	-
949	TBIU000949	TBIGR001_TRINITY_DN14874_c1_g1_i1	-	Un	1	240	+	-	NOVEL	-	1	6.65	0	0	0	0	0	N	1	1	-6.41	-
950	TBIU000950	TBIGR001_TRINITY_DN14882_c0_g1_i1	RpS15Aa	Un	1	362	+	-	KNOWN	40S ribosomal protein S15a [Source:SWISS;ACC:Q6XIM8]	1	3.77	0	0	0	0	0	N	0.475127	1	-8.41	GO:0003735,GO:0005840,GO:0006412
951	TBIU000951	TBIGR001_TRINITY_DN14884_c0_g1_i1	-	Un	1	286	+	-	NOVEL	-	6	2.2	2.76	16.64	5.36	1.1	1.31	N	0.236018	0.941393	-1.31	-
952	TBIU000952	TBIGR001_TRINITY_DN14891_c0_g1_i1	SI	Un	1	361	+	-	KNOWN	Sucrase-isomaltase, intestinal [Source:SWISS;ACC:P14410]	1	4.31	0	0	0	0	0	N	0.635916	1	-7.41	GO:0004558,GO:0004574,GO:0004575,GO:0005794,GO:0005886,GO:0005903,GO:0005975,GO:0016021,GO:0016324,GO:0030246,GO:0044245,GO:0044281,GO:0070062
953	TBIU000953	TBIGR001_TRINITY_DN14894_c0_g1_i1	Anks1a	Un	1	467	+	-	KNOWN	Ankyrin repeat and SAM domain-containing protein 1A [Source:SWISS;ACC:P59672]	2	1.22	0.3	0	0	0	0	N	0.267269	0.954721	-8.73	GO:0005634,GO:0005737,GO:0006929,GO:0016322,GO:0043005,GO:0046875,GO:0048013
954	TBIU000954	TBIGR001_TRINITY_DN14895_c0_g1_i1	-	Un	1	344	+	-	NOVEL	-	3	1.78	1.15	0.63	0	0	0	N	0.0181171	0.538699	-10.1	-
955	TBIU000955	TBIGR001_TRINITY_DN14896_c0_g1_i1	CCDC102A	Un	1	223	+	-	KNOWN	Coiled-coil domain-containing protein 102A [Source:SWISS;ACC:A0JNH6]	4	0.78	1.54	0.82	0	0	0.82	N	0.348239	0.993051	-1.67	-
956	TBIU000956	TBIGR001_TRINITY_DN14899_c0_g1_i1	BRAFLDRAFT_129807	Un	1	230	+	-	KNOWN	hypothetical protein [Source:NCBI_NR;ACC:XP_002604999.1]	3	1.42	0.93	0	0	0	0.5	N	0.520219	1	-1.85	-
957	TBIU000957	TBIGR001_TRINITY_DN1489_c0_g1_i1	-	Un	1	235	+	-	NOVEL	-	4	1.54	0.6	0.98	1.26	0	0	N	0.658428	1	-0.93	-
958	TBIU000958	TBIGR001_TRINITY_DN1489_c1_g1_i1	SLC8A1	Un	1	1621	+	-	KNOWN	Sodium/calcium exchanger 1 [Source:SWISS;ACC:P48765]	5	1.08	1.04	0.38	0.15	0	0.74	N	0.3829	1	-1.14	GO:0002026,GO:0002028,GO:0005432,GO:0005886,GO:0005901,GO:0006814,GO:0006816,GO:0006874,GO:0007154,GO:0007204,GO:0016021,GO:0035725,GO:0042383,GO:0046872,GO:0051924
959	TBIU000959	TBIGR001_TRINITY_DN14900_c0_g1_i1	-	Un	1	247	+	-	NOVEL	-	2	3.12	1.07	0	0	0	0	N	0.364487	0.993051	-8.41	-
960	TBIU000960	TBIGR001_TRINITY_DN14900_c1_g1_i1	-	Un	1	393	+	-	NOVEL	-	1	2.62	0	0	0	0	0	N	0.635905	1	-7.41	-
961	TBIU000961	TBIGR001_TRINITY_DN14901_c0_g1_i1	-	Un	1	222	+	-	NOVEL	-	0	0	0	0	0	0	0	N	-	-	-	-
962	TBIU000962	TBIGR001_TRINITY_DN1492_c0_g1_i1	pol	Un	1	419	+	-	KNOWN	RNA-directed DNA polymerase from mobile element jockey [Source:SWISS;ACC:P21328]	5	2.95	2.68	0.59	0	0.42	0.57	N	0.0585412	0.749117	-2.23	GO:0003964
963	TBIU000963	TBIGR001_TRINITY_DN1492_c1_g1_i1	-	Un	1	424	+	-	NOVEL	-	4	2.18	4.48	1.09	0	0	1.2	N	0.241847	0.941393	-2.42	-
964	TBIU000964	TBIGR001_TRINITY_DN14947_c0_g1_i1	-	Un	1	363	+	-	NOVEL	-	0	0	0	0	0	0	0	N	-	-	-	-
965	TBIU000965	TBIGR001_TRINITY_DN1495_c0_g1_i1	-	Un	1	541	+	-	NOVEL	-	4	2.88	0.35	0.38	0	0	0.38	N	0.14777	0.878153	-2.91	-
966	TBIU000966	TBIGR001_TRINITY_DN14976_c0_g1_i1	-	Un	1	214	+	-	NOVEL	-	0	0	0	0	0	0	0	N	-	-	-	-
967	TBIU000967	TBIGR001_TRINITY_DN14985_c0_g1_i1	RPS3A	Un	1	254	+	-	KNOWN	40S ribosomal protein S3a {ECO:0000255|HAMAP-Rule:MF_03122} [Source:SWISS;ACC:P49395]	6	1266.21	991.01	1791.56	2492.93	2499.59	1675.29	N	0.0667468	0.766678	1.03	GO:0003735,GO:0006412,GO:0022627
968	TBIU000968	TBIGR001_TRINITY_DN1498_c0_g1_i1	PDE9A	Un	1	226	+	-	KNOWN	High affinity cGMP-specific 3',5'-cyclic phosphodiesterase 9A [Source:SWISS;ACC:O76083]	6	2.52	4.1	2.52	2.93	0.46	2.34	N	0.677556	1	-0.33	GO:0004114,GO:0005783,GO:0005794,GO:0005829,GO:0007165,GO:0007596,GO:0008152,GO:0019934,GO:0032587,GO:0043204,GO:0046872,GO:0047555,GO:0048471
969	TBIU000969	TBIGR001_TRINITY_DN15001_c0_g1_i1	-	Un	1	259	+	-	NOVEL	-	4	1.98	0.66	4.09	1.58	0	0	N	0.348811	0.993051	-1.83	-
970	TBIU000970	TBIGR001_TRINITY_DN15005_c0_g1_i1	-	Un	1	308	+	-	NOVEL	-	0	0	0	0	0	0	0	N	-	-	-	-
971	TBIU000971	TBIGR001_TRINITY_DN15007_c0_g1_i1	-	Un	1	279	+	-	NOVEL	-	1	11.21	0	0	0	0	0	N	0.635895	1	-7.41	-
972	TBIU000972	TBIGR001_TRINITY_DN15012_c0_g1_i1	LOC100370451	Un	1	306	+	-	KNOWN	peroxisomal fatty acid beta-oxidation multifunctional protein AIM1-like [Source:NCBI_NR;ACC:XP_006813149.1]	2	3.03	0	0	1.59	0	0	N	1	1	-0.35	-
973	TBIU000973	TBIGR001_TRINITY_DN1501_c0_g1_i1	-	Un	1	334	+	-	NOVEL	-	3	40.4	0	0	48.85	47.43	0	N	1	1	1.01	-
974	TBIU000974	TBIGR001_TRINITY_DN15020_c0_g1_i1	-	Un	1	333	+	-	NOVEL	-	3	23.94	31.53	0	0	55.62	0	N	1	1	-0.258	-
975	TBIU000975	TBIGR001_TRINITY_DN15022_c0_g1_i1	-	Un	1	205	+	-	NOVEL	-	0	0	0	0	0	0	0	N	-	-	-	-
976	TBIU000976	TBIGR001_TRINITY_DN15022_c0_g2_i1	-	Un	1	341	+	-	NOVEL	-	1	30.09	0	0	0	0	0	N	1	1	-6.41	-
977	TBIU000977	TBIGR001_TRINITY_DN15023_c1_g1_i1	Nmdmc	Un	1	352	+	-	KNOWN	Bifunctional methylenetetrahydrofolate dehydrogenase/cyclohydrolase, mitochondrial [Source:SWISS;ACC:Q04448]	1	4.08	0	0	0	0	0	N	0.635885	1	-7.41	GO:0000287,GO:0004477,GO:0004487,GO:0004488,GO:0005739,GO:0006730,GO:0009396,GO:0042301,GO:0046653
978	TBIU000978	TBIGR001_TRINITY_DN15024_c0_g1_i1	-	Un	1	418	+	-	NOVEL	-	2	2.35	2.6	0	0	0	0	N	0.537311	1	-7.41	-
979	TBIU000979	TBIGR001_TRINITY_DN15028_c0_g1_i1	-	Un	1	233	+	-	NOVEL	-	1	5.6	0	0	0	0	0	N	1	1	-6.41	-
980	TBIU000980	TBIGR001_TRINITY_DN15032_c0_g1_i1	tmem69	Un	1	1074	+	-	KNOWN	Transmembrane protein 69 [Source:SWISS;ACC:Q0V9J0]	6	4.25	5.77	4.91	4.63	4.67	4.03	N	0.795474	1	0.183	GO:0016021
981	TBIU000981	TBIGR001_TRINITY_DN1503_c0_g1_i1	-	Un	1	530	+	-	NOVEL	-	6	1.11	3.29	0.86	0.26	0.09	1.31	N	0.20275	0.918348	-1.32	-
982	TBIU000982	TBIGR001_TRINITY_DN15051_c0_g1_i1	LOC101240217	Un	1	215	+	-	KNOWN	uncharacterized LOC101240217 [Source:NCBI_NR;ACC:XP_004206864.1]	2	2.62	0.89	0	0	0	0	N	0.364472	0.993051	-8.41	-
983	TBIU000983	TBIGR001_TRINITY_DN15056_c0_g1_i1	-	Un	1	253	+	-	KNOWN	-	1	5.15	0	0	0	0	0	N	1	1	-6.41	-
984	TBIU000984	TBIGR001_TRINITY_DN1505_c1_g1_i1	LOTGIDRAFT_162529	Un	1	358	+	-	KNOWN	hypothetical protein [Source:NCBI_NR;ACC:XP_009056754.1]	1	0	10.33	0	0	0	0	N	1	1	-6.4	-
985	TBIU000985	TBIGR001_TRINITY_DN15071_c0_g1_i1	LOC101857968	Un	1	303	+	-	KNOWN	urea-proton symporter DUR3-like [Source:NCBI_NR;ACC:XP_005104639.1]	2	2.42	0.95	0	0	0	0	N	0.135308	0.852103	-9.22	-
986	TBIU000986	TBIGR001_TRINITY_DN15073_c0_g1_i1	CTDP1	Un	1	257	+	-	KNOWN	RNA polymerase II subunit A C-terminal domain phosphatase [Source:SWISS;ACC:Q9Y5B0]	1	4.75	0	0	0	0	0	N	1	1	-6.41	GO:0000922,GO:0003899,GO:0005634,GO:0005654,GO:0005737,GO:0005813,GO:0005819,GO:0006366,GO:0006368,GO:0006470,GO:0008420,GO:0010458,GO:0010467,GO:0015629,GO:0016032,GO:0030496,GO:0050434,GO:0051233
987	TBIU000987	TBIGR001_TRINITY_DN15093_c0_g1_i1	-	Un	1	429	+	-	NOVEL	-	1	11.24	0	0	0	0	0	N	1	1	-6.41	-
988	TBIU000988	TBIGR001_TRINITY_DN15133_c0_g1_i1	-	Un	1	409	+	-	NOVEL	-	0	0	0	0	0	0	0	N	-	-	-	-
989	TBIU000989	TBIGR001_TRINITY_DN15141_c0_g1_i1	-	Un	1	746	+	-	NOVEL	-	0	0	0	0	0	0	0	N	-	-	-	-
990	TBIU000990	TBIGR001_TRINITY_DN15145_c0_g1_i1	-	Un	1	250	+	-	NOVEL	-	4	0.95	0.94	0	2.3	1.14	0	N	0.470968	1	1.38	-
991	TBIU000991	TBIGR001_TRINITY_DN1515_c0_g1_i1	DYH1B	Un	1	326	+	-	KNOWN	Cytoplasmic dynein 2 heavy chain 1 [Source:SWISS;ACC:Q27802]	2	2.5	2.78	0	0	0	0	N	0.537293	1	-7.41	GO:0003777,GO:0005524,GO:0005737,GO:0005874,GO:0005886,GO:0005929,GO:0007018,GO:0007275,GO:0016887,GO:0030286,GO:0042384
992	TBIU000992	TBIGR001_TRINITY_DN15166_c0_g1_i1	-	Un	1	419	+	-	NOVEL	-	1	3.89	0	0	0	0	0	N	0.296291	0.978385	-8.99	-
993	TBIU000993	TBIGR001_TRINITY_DN15173_c0_g1_i1	LOTGIDRAFT_229368	Un	1	382	+	-	KNOWN	hypothetical protein [Source:NCBI_NR;ACC:XP_009062207.1]	1	8.1	0	0	0	0	0	N	0.635875	1	-7.41	-
994	TBIU000994	TBIGR001_TRINITY_DN1517_c0_g1_i1	-	Un	1	234	+	-	NOVEL	-	4	1.75	4.31	0	1.06	0	0.46	N	0.407345	1	-1.51	-
995	TBIU000995	TBIGR001_TRINITY_DN15189_c0_g1_i1	-	Un	1	883	+	-	NOVEL	-	4	1.13	0.37	0.4	0	0.45	0	N	0.482267	1	-1.7	-
996	TBIU000996	TBIGR001_TRINITY_DN15194_c0_g1_i1	-	Un	1	552	+	-	NOVEL	-	6	6.43	5.55	6.15	5.21	2.76	2	N	0.439021	1	-0.507	-
997	TBIU000997	TBIGR001_TRINITY_DN15196_c0_g1_i1	-	Un	1	242	+	-	NOVEL	-	3	3.54	0.9	0.9	0	0	0	N	0.136267	0.852103	-9.09	-
998	TBIU000998	TBIGR001_TRINITY_DN15204_c0_g1_i1	-	Un	1	314	+	-	NOVEL	-	2	5.54	2.91	0	0	0	0	N	0.176461	0.892303	-8.99	-
999	TBIU000999	TBIGR001_TRINITY_DN15204_c1_g1_i1	LOTGIDRAFT_160565	Un	1	229	+	-	KNOWN	hypothetical protein [Source:NCBI_NR;ACC:XP_009053933.1]	5	1.83	3.03	0.63	0	0.75	2.6	N	0.873888	1	-0.383	-
1000	TBIU001000	TBIGR001_TRINITY_DN1520_c0_g1_i1	STI1L_PLAFA	Un	1	324	+	-	KNOWN	STI1-like protein [Source:SWISS;ACC:P25407]	3	1.1	1.09	0	0	0.67	0	N	0.710036	1	-1.26	-
1001	TBIU001001	TBIGR001_TRINITY_DN1520_c1_g1_i1	-	Un	1	582	+	-	NOVEL	-	1	30.09	0	0	0	0	0	N	1	1	-6.41	-
1002	TBIU001002	TBIGR001_TRINITY_DN15216_c0_g1_i1	Gucy1b3	Un	1	212	+	-	KNOWN	Guanylate cyclase soluble subunit beta-1 [Source:SWISS;ACC:P20595]	1	6.1	0	0	0	0	0	N	1	1	-6.41	GO:0004383,GO:0005525,GO:0005829,GO:0006182,GO:0007263,GO:0008074,GO:0020037,GO:0043167,GO:0043231,GO:0043234,GO:0046872,GO:0046982,GO:0051879
1003	TBIU001003	TBIGR001_TRINITY_DN15229_c0_g1_i1	-	Un	1	232	+	-	NOVEL	-	1	1.01	0	0	0	0	0	N	1	1	-6.41	-
1004	TBIU001004	TBIGR001_TRINITY_DN15243_c0_g1_i1	-	Un	1	236	+	-	NOVEL	-	4	1.06	0	0.44	0	1.06	0.56	N	0.84372	1	0.486	-
1005	TBIU001005	TBIGR001_TRINITY_DN15243_c0_g2_i1	-	Un	1	310	+	-	NOVEL	-	5	1.16	3.85	1.69	2.16	0	1.66	N	0.677661	1	-0.466	-
1006	TBIU001006	TBIGR001_TRINITY_DN1524_c0_g1_i1	TRMT44	Un	1	517	+	-	KNOWN	Probable tRNA (uracil-O(2)-)-methyltransferase [Source:SWISS;ACC:Q8IYL2]	2	25.57	0	0	66.1	0	0	N	1	1	1.23	GO:0005737,GO:0008033,GO:0008168,GO:0046872
1007	TBIU001007	TBIGR001_TRINITY_DN1525_c0_g1_i1	sls	Un	1	338	+	-	KNOWN	Titin [Source:SWISS;ACC:Q9I7U4]	1	3.12	0	0	0	0	0	N	0.296308	0.978385	-8.99	GO:0000794,GO:0003779,GO:0005863,GO:0005875,GO:0007062,GO:0007076,GO:0007498,GO:0007517,GO:0007519,GO:0007520,GO:0007522,GO:0007525,GO:0008307,GO:0016203,GO:0030017,GO:0030018,GO:0031674,GO:0035206,GO:0040011,GO:0045214
1008	TBIU001008	TBIGR001_TRINITY_DN1526_c0_g1_i1	Mical3	Un	1	335	+	-	KNOWN	Protein-methionine sulfoxide oxidase MICAL3 [Source:SWISS;ACC:Q8CJ19]	5	2.43	2.76	0.31	0.7	0	0.44	N	0.12292	0.846173	-1.83	GO:0003779,GO:0005634,GO:0005737,GO:0005856,GO:0006887,GO:0007010,GO:0008270,GO:0016709,GO:0030042,GO:0055114,GO:0071949
1009	TBIU001009	TBIGR001_TRINITY_DN15275_c0_g1_i1	LOTGIDRAFT_168627	Un	1	1157	+	-	KNOWN	hypothetical protein [Source:NCBI_NR;ACC:XP_009064760.1]	2	4.44	0	2.09	0	0	0	N	0.337318	0.993051	-8.19	-
1010	TBIU001010	TBIGR001_TRINITY_DN1527_c0_g1_i1	-	Un	1	270	+	-	NOVEL	-	1	2.93	0	0	0	0	0	N	1	1	-6.41	-
1011	TBIU001011	TBIGR001_TRINITY_DN15295_c0_g1_i1	-	Un	1	234	+	-	NOVEL	-	4	2.48	0.69	1.12	3.44	0	0	N	1	1	0.0891	-
1012	TBIU001012	TBIGR001_TRINITY_DN15302_c0_g1_i1	-	Un	1	216	+	-	NOVEL	-	2	29.13	0	0	38.35	0	0	N	1	1	0.235	-
1013	TBIU001013	TBIGR001_TRINITY_DN15303_c0_g1_i1	-	Un	1	251	+	-	NOVEL	-	3	2.12	2.1	0.55	0	0	0	N	0.0382279	0.67348	-9.64	-
1014	TBIU001014	TBIGR001_TRINITY_DN15315_c0_g1_i1	-	Un	1	902	+	-	NOVEL	-	1	2.36	0	0	0	0	0	N	0.635864	1	-7.41	-
1015	TBIU001015	TBIGR001_TRINITY_DN1531_c0_g1_i1	-	Un	1	249	+	-	NOVEL	-	3	4.53	0.92	0	0.72	0	0	N	0.428558	1	-2.35	-
1016	TBIU001016	TBIGR001_TRINITY_DN1531_c1_g1_i1	-	Un	1	350	+	-	NOVEL	-	5	1.37	2.39	0.87	0	0.63	0.28	N	0.145948	0.874679	-1.95	-
1017	TBIU001017	TBIGR001_TRINITY_DN15320_c0_g1_i1	LOTGIDRAFT_234578	Un	1	204	+	-	KNOWN	hypothetical protein [Source:NCBI_NR;ACC:XP_009060962.1]	6	1.8	0.66	1.39	0.21	0.58	0.97	N	0.394719	1	-0.806	-
1018	TBIU001018	TBIGR001_TRINITY_DN15332_c0_g1_i1	KCNK9	Un	1	400	+	-	KNOWN	Potassium channel subfamily K member 9 [Source:SWISS;ACC:Q9NPC2]	0	0	0	0	0	0	0	N	-	-	-	GO:0005244,GO:0005267,GO:0005886,GO:0006813,GO:0007268,GO:0008021,GO:0016021,GO:0090102
1019	TBIU001019	TBIGR001_TRINITY_DN15336_c0_g1_i1	At5g54830	Un	1	398	+	-	KNOWN	Cytochrome b561, DM13 and DOMON domain-containing protein At5g54830 [Source:SWISS;ACC:Q9FFU6]	3	0.87	0.43	0	4.57	0	0	N	0.25092	0.950191	2.35	GO:0005768,GO:0005794,GO:0005802,GO:0016021,GO:0046872,GO:0055114
1020	TBIU001020	TBIGR001_TRINITY_DN15350_c0_g1_i1	LOTGIDRAFT_230983	Un	1	370	+	-	KNOWN	hypothetical protein [Source:NCBI_NR;ACC:XP_009049220.1]	5	1.35	4.87	2.35	0.36	0	2.84	N	0.4318	1	-1.15	-
1021	TBIU001021	TBIGR001_TRINITY_DN15350_c1_g1_i1	LOTGIDRAFT_230983	Un	1	769	+	-	KNOWN	hypothetical protein [Source:NCBI_NR;ACC:XP_009049220.1]	5	1.19	2.9	0.31	1.93	0	0.31	N	0.834102	1	-0.512	-
1022	TBIU001022	TBIGR001_TRINITY_DN15356_c0_g1_i1	-	Un	1	336	+	-	NOVEL	-	0	0	0	0	0	0	0	N	-	-	-	-
1023	TBIU001023	TBIGR001_TRINITY_DN15358_c0_g1_i1	-	Un	1	217	+	-	NOVEL	-	6	3.49	9.48	5.41	2.64	2.05	2.4	N	0.152569	0.887898	-1.03	-
1024	TBIU001024	TBIGR001_TRINITY_DN15365_c0_g1_i1	-	Un	1	664	+	-	NOVEL	-	5	3.66	1.04	0.54	5.04	1.9	0	N	0.555439	1	0.876	-
1025	TBIU001025	TBIGR001_TRINITY_DN15367_c0_g1_i1	-	Un	1	256	+	-	NOVEL	-	2	2.4	0	0	0	1.47	0	N	1	1	-0.26	-
1026	TBIU001026	TBIGR001_TRINITY_DN15378_c0_g1_i1	LOC100892021	Un	1	218	+	-	KNOWN	uncharacterized LOC100892021 [Source:NCBI_NR;ACC:XP_003730259.1]	2	2.1	0.7	0	0	0	0	N	0.364466	0.993051	-8.41	-
1027	TBIU001027	TBIGR001_TRINITY_DN15379_c0_g1_i1	BAAT	Un	1	502	+	-	KNOWN	Bile acid-CoA:amino acid N-acyltransferase [Source:SWISS;ACC:Q14032]	2	1.42	0	0.99	0	0	0	N	0.168753	0.892303	-8.96	GO:0001889,GO:0002152,GO:0005102,GO:0005777,GO:0005782,GO:0005829,GO:0006544,GO:0006631,GO:0006637,GO:0006699,GO:0008206,GO:0015721,GO:0016290,GO:0016410,GO:0019530,GO:0031100,GO:0044281,GO:0047963,GO:0052689,GO:0052815,GO:0052816,GO:0052817
1028	TBIU001028	TBIGR001_TRINITY_DN15389_c0_g1_i1	vac14	Un	1	220	+	-	KNOWN	Protein VAC14 homolog [Source:SWISS;ACC:Q68F38]	0	0	0	0	0	0	0	N	-	-	-	GO:0010008,GO:0043550,GO:0070772
1029	TBIU001029	TBIGR001_TRINITY_DN15398_c0_g1_i1	LOC101855213	Un	1	239	+	-	KNOWN	uncharacterized LOC101855213 [Source:NCBI_NR;ACC:XP_005107726.1]	4	1.39	0.22	0.74	0.57	0	0	N	0.391428	1	-1.68	-
1030	TBIU001030	TBIGR001_TRINITY_DN15405_c0_g1_i1	LOC101862713	Un	1	273	+	-	KNOWN	uncharacterized LOC101862713 [Source:NCBI_NR;ACC:XP_005094572.1]	6	2.4	3.98	5	3.16	3.02	3.71	N	0.920508	1	0.0868	-
1031	TBIU001031	TBIGR001_TRINITY_DN15415_c0_g1_i1	-	Un	1	343	+	-	NOVEL	-	0	0	0	0	0	0	0	N	-	-	-	-
1032	TBIU001032	TBIGR001_TRINITY_DN15419_c0_g1_i1	LOTGIDRAFT_159199	Un	1	1250	+	-	KNOWN	hypothetical protein [Source:NCBI_NR;ACC:XP_009051087.1]	1	2.28	0	0	0	0	0	N	1	1	-6.41	-
1033	TBIU001033	TBIGR001_TRINITY_DN15423_c0_g1_i1	ccdc149b	Un	1	212	+	-	KNOWN	Coiled-coil domain-containing protein 149-B [Source:SWISS;ACC:Q6DH86]	3	2.94	1.55	1.44	0	0	0	N	0.174871	0.892303	-8.55	-
1034	TBIU001034	TBIGR001_TRINITY_DN15424_c0_g1_i1	Egfr	Un	1	355	+	-	KNOWN	Epidermal growth factor receptor [Source:SWISS;ACC:P0CY46]	3	0.39	0.76	1.22	0	0	0	N	0.0902281	0.822906	-9.27	GO:0004714,GO:0005524,GO:0007169,GO:0007275,GO:0016021
1035	TBIU001035	TBIGR001_TRINITY_DN15426_c0_g1_i1	galc	Un	1	225	+	-	KNOWN	Galactocerebrosidase [Source:SWISS;ACC:B5X3C1]	0	0	0	0	0	0	0	N	-	-	-	GO:0004336,GO:0005764,GO:0005975,GO:0006683
1036	TBIU001036	TBIGR001_TRINITY_DN15429_c0_g1_i1	-	Un	1	1179	+	-	NOVEL	-	1	5.85	0	0	0	0	0	N	1	1	-6.41	-
1037	TBIU001037	TBIGR001_TRINITY_DN15429_c1_g1_i1	-	Un	1	557	+	-	KNOWN	-	3	2.77	0	0	3.23	1.95	0	N	0.79431	1	1.38	-
1038	TBIU001038	TBIGR001_TRINITY_DN15435_c0_g1_i1	edem3	Un	1	504	+	-	KNOWN	ER degradation-enhancing alpha-mannosidase-like protein 3 [Source:SWISS;ACC:Q6GQB9]	6	2.31	2.86	1.8	0.91	0.51	1.86	N	0.281497	0.969418	-0.737	GO:0004571,GO:0005509,GO:0005788,GO:0006986,GO:0016020
1039	TBIU001039	TBIGR001_TRINITY_DN15445_c0_g1_i1	rnaseh2b	Un	1	283	+	-	KNOWN	Ribonuclease H2 subunit B [Source:SWISS;ACC:Q28GD9]	1	8.66	0	0	0	0	0	N	1	1	-6.41	GO:0005634,GO:0006401,GO:0032299
1040	TBIU001040	TBIGR001_TRINITY_DN15446_c0_g1_i1	-	Un	1	259	+	-	NOVEL	-	3	1.02	0	0.36	0	0	0.36	N	0.5277	1	-1.67	-
1041	TBIU001041	TBIGR001_TRINITY_DN15458_c0_g1_i1	lpcat2	Un	1	343	+	-	KNOWN	Lysophosphatidylcholine acyltransferase 2 [Source:SWISS;ACC:Q502J0]	1	15	0	0	0	0	0	N	1	1	-6.41	GO:0000139,GO:0003841,GO:0005509,GO:0005789,GO:0005811,GO:0008654,GO:0016021,GO:0047184,GO:0047192
1042	TBIU001042	TBIGR001_TRINITY_DN15484_c0_g1_i1	NDOR1	Un	1	815	+	-	KNOWN	NADPH-dependent diflavin oxidoreductase 1 {ECO:0000255|HAMAP-Rule:MF_03178} [Source:SWISS;ACC:Q9UHB4]	1	1.8	0	0	0	0	0	N	0.648364	1	-7.99	GO:0003958,GO:0005506,GO:0005634,GO:0005737,GO:0005829,GO:0008219,GO:0010181,GO:0016226,GO:0016491,GO:0016709,GO:0036245,GO:0044281,GO:0045111,GO:0048471,GO:0050660,GO:0050661,GO:0055114
1043	TBIU001043	TBIGR001_TRINITY_DN15498_c0_g1_i1	-	Un	1	225	+	-	NOVEL	-	5	1.53	0	1.08	0.41	0.59	2.39	N	0.677599	1	0.635	-
1044	TBIU001044	TBIGR001_TRINITY_DN15530_c0_g1_i1	-	Un	1	300	+	-	NOVEL	-	0	0	0	0	0	0	0	N	-	-	-	-
1045	TBIU001045	TBIGR001_TRINITY_DN15537_c0_g1_i1	-	Un	1	242	+	-	NOVEL	-	5	4.24	4.25	5.08	4.51	6.17	0	N	1	1	-0.0579	-
1046	TBIU001046	TBIGR001_TRINITY_DN1553_c0_g1_i1	LOC101850494	Un	1	411	+	-	KNOWN	myosin-10-like [Source:NCBI_NR;ACC:XP_005103756.1]	5	1.06	1.53	0.68	0	0.95	0.54	N	0.512895	1	-0.724	-
1047	TBIU001047	TBIGR001_TRINITY_DN15562_c0_g1_i1	-	Un	1	219	+	-	NOVEL	-	2	1.38	0.91	0	0	0	0	N	0.234116	0.941393	-8.73	-
1048	TBIU001048	TBIGR001_TRINITY_DN1556_c0_g1_i1	-	Un	1	584	+	-	KNOWN	-	6	4.09	3.13	5.83	14.88	16.71	11.09	N	0.00335229	0.280119	2.01	-
1049	TBIU001049	TBIGR001_TRINITY_DN1557_c0_g1_i1	-	Un	1	202	+	-	NOVEL	-	6	33.58	25.99	34.91	30.62	43.75	22.49	N	0.490165	1	0.388	-
1050	TBIU001050	TBIGR001_TRINITY_DN15594_c0_g1_i1	SPATA20	Un	1	330	+	-	KNOWN	Spermatogenesis-associated protein 20 [Source:SWISS;ACC:Q8TB22]	2	2.22	0	0	0	0	2.69	N	1	1	0.472	GO:0003824,GO:0005576,GO:0007275,GO:0007283,GO:0030154
1051	TBIU001051	TBIGR001_TRINITY_DN15594_c1_g1_i1	SPATA20	Un	1	254	+	-	KNOWN	Spermatogenesis-associated protein 20 [Source:SWISS;ACC:Q8TB22]	1	2.93	0	0	0	0	0	N	1	1	-6.41	GO:0003824,GO:0005576,GO:0007275,GO:0007283,GO:0030154
1052	TBIU001052	TBIGR001_TRINITY_DN155_c1_g1_i1	LOC101845682	Un	1	300	+	-	KNOWN	uncharacterized LOC101845682 [Source:NCBI_NR;ACC:XP_005096298.1]	5	1.11	1.54	0.51	0.65	0	0.33	N	0.302375	0.984775	-1.3	-
1053	TBIU001053	TBIGR001_TRINITY_DN15609_c0_g1_i1	-	Un	1	208	+	-	NOVEL	-	1	18.15	0	0	0	0	0	N	1	1	-6.41	-
1054	TBIU001054	TBIGR001_TRINITY_DN15614_c0_g1_i1	PLC_HALLA	Un	1	331	+	-	KNOWN	Perlucin [Source:SWISS;ACC:P82596]	2	3.46	0.43	0	0	0	0	N	0.134833	0.852103	-9.58	GO:0030246
1055	TBIU001055	TBIGR001_TRINITY_DN15618_c0_g1_i1	-	Un	1	335	+	-	NOVEL	-	6	8.86	6.09	6.93	8.76	12.66	11.66	N	0.184234	0.906855	0.922	-
1056	TBIU001056	TBIGR001_TRINITY_DN15619_c0_g1_i1	-	Un	1	289	+	-	NOVEL	-	4	4.88	0	0.83	0.64	0	0.88	N	0.501304	1	-1.53	-
1057	TBIU001057	TBIGR001_TRINITY_DN15633_c0_g1_i1	-	Un	1	336	+	-	NOVEL	-	1	1.4	0	0	0	0	0	N	0.475117	1	-8.41	-
1058	TBIU001058	TBIGR001_TRINITY_DN15639_c0_g1_i1	-	Un	1	215	+	-	NOVEL	-	1	0	13.47	0	0	0	0	N	0.641707	1	-7.4	-
1059	TBIU001059	TBIGR001_TRINITY_DN15641_c0_g1_i1	-	Un	1	299	+	-	NOVEL	-	6	2.06	1.38	4.23	4.13	2.88	6.04	N	0.217165	0.936206	1.01	-
1060	TBIU001060	TBIGR001_TRINITY_DN15641_c0_g2_i1	-	Un	1	606	+	-	NOVEL	-	1	0	8.53	0	0	0	0	N	1	1	-6.4	-
1061	TBIU001061	TBIGR001_TRINITY_DN15641_c1_g1_i1	-	Un	1	239	+	-	NOVEL	-	4	2.57	0	7.21	1.96	0	25.73	N	0.517674	1	1.22	-
1062	TBIU001062	TBIGR001_TRINITY_DN15647_c0_g1_i1	LOC101847930	Un	1	255	+	-	KNOWN	integrator complex subunit 3-like [Source:NCBI_NR;ACC:XP_005091080.1]	0	0	0	0	0	0	0	N	-	-	-	-
1063	TBIU001063	TBIGR001_TRINITY_DN15661_c0_g1_i1	Aoc1	Un	1	273	+	-	KNOWN	Amiloride-sensitive amine oxidase [copper-containing] [Source:SWISS;ACC:P36633]	5	4.48	4.42	0.52	0.4	0	1.58	N	0.1609	0.892303	-1.86	GO:0004872,GO:0005261,GO:0005507,GO:0005615,GO:0005886,GO:0005923,GO:0006812,GO:0008131,GO:0008144,GO:0008201,GO:0008270,GO:0009308,GO:0032403,GO:0035874,GO:0042493,GO:0046677,GO:0048038,GO:0052597,GO:0052598,GO:0052599,GO:0052600,GO:0055114,GO:0071280,GO:0071420,GO:0097185,GO:0098655
1064	TBIU001064	TBIGR001_TRINITY_DN15665_c0_g1_i1	LOTGIDRAFT_165666	Un	1	262	+	-	KNOWN	hypothetical protein [Source:NCBI_NR;ACC:XP_009060957.1]	2	0.97	0	0	0	5.07	0	N	0.526303	1	2.74	-
1065	TBIU001065	TBIGR001_TRINITY_DN15667_c0_g1_i1	-	Un	1	247	+	-	KNOWN	-	5	1.26	1.22	0.84	0.64	0.18	0	N	0.170843	0.892303	-1.61	-
1066	TBIU001066	TBIGR001_TRINITY_DN15667_c1_g1_i1	-	Un	1	207	+	-	NOVEL	-	4	3.61	0	0.74	0	0.9	0.78	N	0.621012	1	-1.07	-
1067	TBIU001067	TBIGR001_TRINITY_DN1566_c0_g1_i1	-	Un	1	237	+	-	NOVEL	-	6	52.03	63.17	79.67	55.64	46.1	50.36	N	0.917997	1	-0.0618	-
1068	TBIU001068	TBIGR001_TRINITY_DN15671_c0_g1_i1	-	Un	1	313	+	-	NOVEL	-	0	0	0	0	0	0	0	N	-	-	-	-
1069	TBIU001069	TBIGR001_TRINITY_DN15676_c0_g1_i1	ari-2	Un	1	648	+	-	KNOWN	Protein ariadne-2 [Source:SWISS;ACC:O76924]	5	1.18	1.14	2.17	3.03	0	0.52	N	1	1	-0.0497	GO:0003676,GO:0005634,GO:0008270
1070	TBIU001070	TBIGR001_TRINITY_DN15676_c1_g1_i1	ari-2	Un	1	235	+	-	KNOWN	Protein ariadne-2 [Source:SWISS;ACC:O76924]	4	2.24	0	0.58	0.45	1.36	0	N	1	1	-0.265	GO:0003676,GO:0005634,GO:0008270
1071	TBIU001071	TBIGR001_TRINITY_DN15682_c0_g1_i1	Cdh23	Un	1	236	+	-	KNOWN	Cadherin-23 [Source:SWISS;ACC:P58365]	1	5.6	0	0	0	0	0	N	1	1	-6.41	GO:0005509,GO:0005886,GO:0007156,GO:0007605,GO:0016021,GO:0045177,GO:0047485
1072	TBIU001072	TBIGR001_TRINITY_DN15685_c0_g1_i1	-	Un	1	217	+	-	NOVEL	-	6	10.84	5.61	7.91	23.98	24.39	8.26	N	0.0609014	0.757691	1.52	-
1073	TBIU001073	TBIGR001_TRINITY_DN15688_c0_g1_i1	LOTGIDRAFT_232307	Un	1	733	+	-	KNOWN	hypothetical protein [Source:NCBI_NR;ACC:XP_009054752.1]	6	2.79	0.68	1.84	0.57	3.69	1.83	N	0.732911	1	0.506	-
1074	TBIU001074	TBIGR001_TRINITY_DN15689_c0_g1_i1	LOTGIDRAFT_159383	Un	1	328	+	-	KNOWN	hypothetical protein [Source:NCBI_NR;ACC:XP_009051954.1]	0	0	0	0	0	0	0	N	-	-	-	-
1075	TBIU001075	TBIGR001_TRINITY_DN1568_c0_g1_i1	-	Un	1	215	+	-	NOVEL	-	4	2.59	0.84	0.46	0	0	1.12	N	0.401406	1	-1.44	-
1076	TBIU001076	TBIGR001_TRINITY_DN15698_c0_g1_i1	AP-N	Un	1	315	+	-	KNOWN	Aminopeptidase N [Source:SWISS;ACC:Q10737]	2	1.64	1.09	0	0	0	0	N	0.234106	0.941393	-8.73	GO:0004177,GO:0008237,GO:0008270,GO:0016021
1077	TBIU001077	TBIGR001_TRINITY_DN15700_c0_g1_i1	-	Un	1	274	+	-	NOVEL	-	0	0	0	0	0	0	0	N	-	-	-	-
1078	TBIU001078	TBIGR001_TRINITY_DN15700_c1_g1_i1	-	Un	1	318	+	-	NOVEL	-	1	12.76	0	0	0	0	0	N	1	1	-6.41	-
1079	TBIU001079	TBIGR001_TRINITY_DN15708_c0_g1_i1	LOC101851793	Un	1	235	+	-	KNOWN	uncharacterized LOC101851793 [Source:NCBI_NR;ACC:XP_005093461.1]	6	2.79	3.32	0.98	2.59	0.68	1.93	N	0.984361	1	-0.0391	-
1080	TBIU001080	TBIGR001_TRINITY_DN15709_c0_g1_i1	-	Un	1	223	+	-	NOVEL	-	6	5.16	3.89	3.61	2.11	3.1	3.54	N	0.79855	1	-0.172	-
1081	TBIU001081	TBIGR001_TRINITY_DN1570_c0_g1_i1	Tp53bp1	Un	1	362	+	-	KNOWN	Tumor suppressor p53-binding protein 1 [Source:SWISS;ACC:P70399]	6	1.49	1.04	0.72	0.66	0.61	1.39	N	1	1	0.0805	GO:0000776,GO:0000777,GO:0003684,GO:0005634,GO:0005657,GO:0006281,GO:0006351,GO:0006355,GO:0006974,GO:0008134,GO:0035064,GO:0042162,GO:0043565
1082	TBIU001082	TBIGR001_TRINITY_DN15711_c0_g1_i1	-	Un	1	400	+	-	NOVEL	-	6	2.74	2.65	2.09	1.75	2.69	1.01	N	0.956309	1	-0.081	-
1083	TBIU001083	TBIGR001_TRINITY_DN15712_c0_g1_i1	-	Un	1	310	+	-	NOVEL	-	6	13.56	6.56	17.03	23.69	18.29	20.64	N	0.177153	0.893546	0.995	-
1084	TBIU001084	TBIGR001_TRINITY_DN15718_c0_g1_i1	Avil	Un	1	1183	+	-	KNOWN	Advillin [Source:SWISS;ACC:O88398]	4	1.4	0.82	0	0.45	0	0.58	N	0.844832	1	-0.64	GO:0003779,GO:0005737,GO:0005856,GO:0007015,GO:0010976,GO:0030424,GO:0042995,GO:0043005,GO:0051693,GO:0060271
1085	TBIU001085	TBIGR001_TRINITY_DN15725_c0_g1_i1	GalNAc-T2	Un	1	252	+	-	KNOWN	N-acetylgalactosaminyltransferase 7 [Source:SWISS;ACC:Q8MV48]	6	2.22	1.94	2.84	9.45	6.09	5.56	N	0.00569736	0.358765	1.91	GO:0000139,GO:0004653,GO:0005795,GO:0006486,GO:0009312,GO:0012505,GO:0016021,GO:0030246,GO:0046872
1086	TBIU001086	TBIGR001_TRINITY_DN15729_c0_g1_i1	MYCBP2	Un	1	433	+	-	KNOWN	E3 ubiquitin-protein ligase MYCBP2 [Source:SWISS;ACC:O75592]	0	0	0	0	0	0	0	N	-	-	-	GO:0004842,GO:0005634,GO:0006351,GO:0006355,GO:0008270,GO:0015630,GO:0016020,GO:0016874,GO:0021785,GO:0021952,GO:0030424,GO:0032880,GO:0042177,GO:0051493
1087	TBIU001087	TBIGR001_TRINITY_DN1572_c0_g1_i1	rmdn2	Un	1	460	+	-	KNOWN	Regulator of microtubule dynamics protein 2 [Source:SWISS;ACC:Q0P4W3]	6	2.37	2.43	0.91	0.88	0.6	2.2	N	0.778596	1	-0.249	GO:0016021
1088	TBIU001088	TBIGR001_TRINITY_DN15740_c0_g1_i1	-	Un	1	859	+	-	NOVEL	-	1	0.84	0	0	0	0	0	N	0.635854	1	-7.41	-
1089	TBIU001089	TBIGR001_TRINITY_DN15740_c1_g1_i1	-	Un	1	349	+	-	NOVEL	-	0	0	0	0	0	0	0	N	-	-	-	-
1090	TBIU001090	TBIGR001_TRINITY_DN15742_c0_g1_i1	-	Un	1	272	+	-	NOVEL	-	0	0	0	0	0	0	0	N	-	-	-	-
1091	TBIU001091	TBIGR001_TRINITY_DN15745_c0_g1_i1	PLCL_MYTGA	Un	1	609	+	-	KNOWN	Perlucin-like protein {ECO:0000303|PubMed:21643827} [Source:SWISS;ACC:P86854]	5	2.1	0	3.98	14.44	16.39	1034.55	Y	2.09308e-05	0.0111651	7.25	GO:0005576,GO:0030246
1092	TBIU001092	TBIGR001_TRINITY_DN15747_c0_g1_i1	-	Un	1	448	+	-	KNOWN	-	0	0	0	0	0	0	0	N	-	-	-	-
1093	TBIU001093	TBIGR001_TRINITY_DN15748_c0_g1_i1	-	Un	1	1384	+	-	NOVEL	-	2	1.63	4.1	0	0	0	0	N	0.135909	0.852103	-9.21	-
1094	TBIU001094	TBIGR001_TRINITY_DN15755_c0_g1_i1	-	Un	1	288	+	-	NOVEL	-	3	1.45	0.95	3.03	0	0	0	N	0.0209078	0.564861	-10.2	-
1095	TBIU001095	TBIGR001_TRINITY_DN15756_c0_g1_i1	-	Un	1	325	+	-	NOVEL	-	4	2.42	13.43	4.54	0	0	3.5	N	0.193062	0.910879	-2.45	-
1096	TBIU001096	TBIGR001_TRINITY_DN15762_c0_g1_i1	ERCC4	Un	1	320	+	-	KNOWN	DNA repair endonuclease XPF [Source:SWISS;ACC:Q92889]	4	3.19	0.85	0	0.24	0	0.6	N	0.307448	0.989415	-1.82	GO:0000014,GO:0000109,GO:0000110,GO:0000712,GO:0000718,GO:0000723,GO:0000724,GO:0000737,GO:0000781,GO:0000784,GO:0003684,GO:0003697,GO:0004520,GO:0005634,GO:0005654,GO:0005669,GO:0006281,GO:0006283,GO:0006289,GO:0006295,GO:0006296,GO:0008022,GO:0009411,GO:0009650,GO:0010834,GO:0032205,GO:0033683,GO:0047485,GO:1901255
1097	TBIU001097	TBIGR001_TRINITY_DN15765_c0_g1_i1	Rnf11	Un	1	665	+	-	KNOWN	RING finger protein 11 [Source:SWISS;ACC:Q9QYK7]	3	5.6	6.74	5.13	0	0	0	N	0.28938	0.975195	-8.18	GO:0000151,GO:0004842,GO:0005634,GO:0005769,GO:0006511,GO:0008270,GO:0042787,GO:0051865,GO:0055037,GO:0070062
1098	TBIU001098	TBIGR001_TRINITY_DN15772_c0_g1_i1	-	Un	1	337	+	-	NOVEL	-	2	6.37	7.75	0	0	0	0	N	0.537276	1	-7.41	-
1099	TBIU001099	TBIGR001_TRINITY_DN15777_c0_g1_i1	-	Un	1	1252	+	-	NOVEL	-	5	1.54	0	0.82	0.42	0.3	1.07	N	1	1	-0.103	-
1100	TBIU001100	TBIGR001_TRINITY_DN15779_c0_g1_i1	Hip1	Un	1	627	+	-	KNOWN	Huntingtin-interacting protein 1 {ECO:0000250|UniProtKB:O00291} [Source:SWISS;ACC:Q8VD75]	4	2.26	1.12	0	0	0.69	0.6	N	0.605026	1	-0.971	GO:0005634,GO:0005794,GO:0006351,GO:0006355,GO:0006897,GO:0006915,GO:0006919,GO:0030136,GO:0030154,GO:0030276,GO:0030665,GO:0035091,GO:0042981,GO:0048260,GO:0048268,GO:0097190
1101	TBIU001101	TBIGR001_TRINITY_DN15785_c0_g1_i1	GSH-FDH	Un	1	236	+	-	KNOWN	Alcohol dehydrogenase class-3 [Source:SWISS;ACC:P79896]	6	59.36	43.24	50.5	74.85	54.21	49.36	N	0.276608	0.965376	0.576	GO:0004022,GO:0005737,GO:0006069,GO:0008270,GO:0051903
1102	TBIU001102	TBIGR001_TRINITY_DN15789_c0_g1_i1	LOTGIDRAFT_159497	Un	1	219	+	-	KNOWN	hypothetical protein [Source:NCBI_NR;ACC:XP_009052049.1]	5	6.7	2.99	1.53	5.92	0	4.81	N	0.861892	1	0.343	-
1103	TBIU001103	TBIGR001_TRINITY_DN15797_c0_g1_i1	-	Un	1	284	+	-	NOVEL	-	6	1.62	2.12	1.12	1.51	0.39	1.31	N	0.795569	1	-0.228	-
1104	TBIU001104	TBIGR001_TRINITY_DN15797_c1_g1_i1	ZSCAN22	Un	1	1077	+	-	KNOWN	Zinc finger and SCAN domain-containing protein 22 [Source:SWISS;ACC:P10073]	1	0.51	0	0	0	0	0	N	1	1	-6.41	GO:0003677,GO:0003700,GO:0005634,GO:0006351,GO:0046872
1105	TBIU001105	TBIGR001_TRINITY_DN1579_c0_g1_i1	Btg2	Un	1	284	+	-	KNOWN	Protein BTG2 [Source:SWISS;ACC:Q04211]	6	306.37	278.06	281.69	394.73	433.75	479.68	N	0.0618544	0.757691	0.946	GO:0001077,GO:0006479,GO:0006974,GO:0008285,GO:0008306,GO:0009612,GO:0009952,GO:0014070,GO:0017148,GO:0021542,GO:0021954,GO:0031175,GO:0035914,GO:0043434,GO:0043524,GO:0051602,GO:0060213,GO:0070062,GO:2000178
1106	TBIU001106	TBIGR001_TRINITY_DN15800_c1_g1_i1	Ampd2	Un	1	205	+	-	KNOWN	AMP deaminase 2 [Source:SWISS;ACC:Q02356]	5	3.65	3.03	1.26	0.49	0	0.65	N	0.105025	0.840282	-2.43	GO:0003876,GO:0032264,GO:0046872,GO:0052652,GO:0097009
1107	TBIU001107	TBIGR001_TRINITY_DN15808_c0_g1_i1	-	Un	1	233	+	-	NOVEL	-	2	0.86	2.08	0	0	0	0	N	0.00234469	0.22725	-11.7	-
1108	TBIU001108	TBIGR001_TRINITY_DN15808_c0_g2_i1	-	Un	1	680	+	-	NOVEL	-	5	1.36	0	0.47	0.5	0.69	2.07	N	0.296222	0.978385	1.2	-
1109	TBIU001109	TBIGR001_TRINITY_DN1580_c0_g1_i1	-	Un	1	334	+	-	NOVEL	-	4	0	1.52	4.24	1.12	0	1.64	N	0.781032	1	-1.04	-
1110	TBIU001110	TBIGR001_TRINITY_DN1580_c1_g1_i1	NEMVEDRAFT_v1g232141	Un	1	231	+	-	KNOWN	hypothetical protein [Source:NCBI_NR;ACC:XP_001638172.1]	6	0.43	3.13	1.74	3.9	0.12	3.12	N	0.487367	1	0.738	-
1111	TBIU001111	TBIGR001_TRINITY_DN15811_c0_g1_i1	-	Un	1	247	+	-	NOVEL	-	4	1.02	1.24	0.81	0	0	1.59	N	0.723234	1	-0.673	-
1112	TBIU001112	TBIGR001_TRINITY_DN15814_c0_g1_i1	LYST	Un	1	534	+	-	KNOWN	Lysosomal-trafficking regulator [Source:SWISS;ACC:Q99698]	6	1.79	1.83	1.08	0.09	0.76	0.58	N	0.17159	0.892303	-1.34	GO:0002446,GO:0002456,GO:0005829,GO:0006644,GO:0007017,GO:0007040,GO:0007596,GO:0015630,GO:0030595,GO:0032438,GO:0032510,GO:0032816,GO:0033299,GO:0033364,GO:0042267,GO:0042493,GO:0042742,GO:0042832,GO:0043473,GO:0051607,GO:0055091
1113	TBIU001113	TBIGR001_TRINITY_DN15820_c0_g1_i1	PSMD10	Un	1	210	+	-	KNOWN	26S proteasome non-ATPase regulatory subunit 10 [Source:SWISS;ACC:O75832]	5	1.5	1.77	0.89	0	0.95	0.52	N	0.32556	0.993051	-1.12	GO:0000082,GO:0000122,GO:0000209,GO:0000278,GO:0000502,GO:0002474,GO:0002479,GO:0005634,GO:0005654,GO:0005737,GO:0005829,GO:0005838,GO:0006521,GO:0006915,GO:0006977,GO:0007253,GO:0008134,GO:0010467,GO:0016032,GO:0016070,GO:0016071,GO:0030307,GO:0031145,GO:0031398,GO:0032088,GO:0032436,GO:0034641,GO:0042590,GO:0042981,GO:0043066,GO:0043409,GO:0043518,GO:0044281,GO:0045111,GO:0045737,GO:0051436,GO:…
1114	TBIU001114	TBIGR001_TRINITY_DN1582_c0_g1_i1	-	Un	1	413	+	-	NOVEL	-	4	3.84	0	1.1	0	0.82	0.37	N	0.366893	0.993051	-1.69	-
1115	TBIU001115	TBIGR001_TRINITY_DN15835_c0_g1_i1	-	Un	1	623	+	-	KNOWN	-	1	25.57	0	0	0	0	0	N	1	1	-6.41	-
1116	TBIU001116	TBIGR001_TRINITY_DN15839_c0_g1_i1	-	Un	1	226	+	-	NOVEL	-	1	16.22	0	0	0	0	0	N	1	1	-6.41	-
1117	TBIU001117	TBIGR001_TRINITY_DN15842_c0_g1_i1	EP400	Un	1	413	+	-	KNOWN	E1A-binding protein p400 [Source:SWISS;ACC:Q96L91]	2	0.8	0	0	0	1.02	0	N	1	1	0.74	GO:0000812,GO:0003677,GO:0003682,GO:0004386,GO:0005524,GO:0005654,GO:0006325,GO:0016607,GO:0035267,GO:0043967,GO:0043968
1118	TBIU001118	TBIGR001_TRINITY_DN15843_c0_g1_i1	LOC101856339	Un	1	453	+	-	KNOWN	uncharacterized LOC101856339 [Source:NCBI_NR;ACC:XP_005096940.1]	2	9.45	0	0	0	0	18.03	N	1	1	0.472	-
1119	TBIU001119	TBIGR001_TRINITY_DN15858_c0_g1_i1	-	Un	1	235	+	-	NOVEL	-	6	1.26	0.85	1.35	0.72	0.28	0.13	N	0.257454	0.954721	-1.27	-
1120	TBIU001120	TBIGR001_TRINITY_DN15860_c0_g1_i1	-	Un	1	515	+	-	NOVEL	-	0	0	0	0	0	0	0	N	-	-	-	-
1121	TBIU001121	TBIGR001_TRINITY_DN15861_c0_g1_i1	GSPATT00022389001	Un	1	241	+	-	KNOWN	hypothetical protein [Source:NCBI_NR;ACC:XP_001456615.1]	6	1.48	2.65	0.57	0.43	0.72	0.22	N	0.164851	0.892303	-1.33	-
1122	TBIU001122	TBIGR001_TRINITY_DN15864_c0_g1_i1	Pex12	Un	1	283	+	-	KNOWN	Peroxisome assembly protein 12 [Source:SWISS;ACC:Q8VC48]	6	7.26	9.46	5.45	5.19	4.95	4.66	N	0.732549	1	-0.2	GO:0005779,GO:0008270,GO:0016558
1123	TBIU001123	TBIGR001_TRINITY_DN15866_c0_g1_i1	PAQR5	Un	1	340	+	-	KNOWN	Membrane progestin receptor gamma [Source:SWISS;ACC:Q9NXK6]	1	13.85	0	0	0	0	0	N	1	1	-6.41	GO:0004872,GO:0005496,GO:0007275,GO:0016021,GO:0048477
1124	TBIU001124	TBIGR001_TRINITY_DN15868_c0_g1_i1	LOC101864076	Un	1	238	+	-	KNOWN	uncharacterized LOC101864076 [Source:NCBI_NR;ACC:XP_005102800.1]	6	1.24	2.52	1.48	0.34	0.78	0.99	N	0.275356	0.963877	-0.967	-
1125	TBIU001125	TBIGR001_TRINITY_DN15876_c0_g1_i1	SLC16A4	Un	1	206	+	-	KNOWN	Monocarboxylate transporter 5 [Source:SWISS;ACC:O15374]	4	0.51	1.71	0.14	0	0.29	0	N	0.139161	0.858743	-2.54	GO:0005887,GO:0008028,GO:0015293,GO:0015718,GO:0016020
1126	TBIU001126	TBIGR001_TRINITY_DN15876_c1_g1_i1	LOTGIDRAFT_111770	Un	1	341	+	-	KNOWN	hypothetical protein [Source:NCBI_NR;ACC:XP_009048061.1]	0	0	0	0	0	0	0	N	-	-	-	-
1127	TBIU001127	TBIGR001_TRINITY_DN15899_c0_g1_i1	-	Un	1	379	+	-	NOVEL	-	2	3.62	0	3.31	0	0	0	N	0.549381	1	-7.69	-
1128	TBIU001128	TBIGR001_TRINITY_DN1589_c0_g1_i1	LOTGIDRAFT_238146	Un	1	250	+	-	KNOWN	hypothetical protein [Source:NCBI_NR;ACC:XP_009047506.1]	6	1.93	6.99	8.05	1.57	1.1	3.15	N	0.127523	0.852103	-1.29	-
1129	TBIU001129	TBIGR001_TRINITY_DN15900_c0_g1_i1	-	Un	1	267	+	-	NOVEL	-	0	0	0	0	0	0	0	N	-	-	-	-
1130	TBIU001130	TBIGR001_TRINITY_DN15903_c0_g1_i1	-	Un	1	275	+	-	NOVEL	-	6	1.76	1.53	3.56	3.87	7.21	4.17	N	0.0729224	0.785299	1.43	-
1131	TBIU001131	TBIGR001_TRINITY_DN15905_c0_g1_i1	Taar4	Un	1	561	+	-	KNOWN	Trace amine-associated receptor 4 [Source:SWISS;ACC:Q5QD15]	6	1.9	0.99	0.63	2.15	1.99	1.35	N	0.199303	0.912877	1.06	GO:0001594,GO:0001662,GO:0005886,GO:0007606,GO:0007635,GO:0008227,GO:0016021,GO:1990080
1132	TBIU001132	TBIGR001_TRINITY_DN15906_c0_g1_i1	ds	Un	1	248	+	-	KNOWN	Protein dachsous [Source:SWISS;ACC:Q24292]	6	1.02	1.12	0.47	0.12	0.16	0.45	N	0.226192	0.941393	-1.46	GO:0000904,GO:0001736,GO:0001737,GO:0004871,GO:0004872,GO:0005509,GO:0005887,GO:0007156,GO:0007157,GO:0007164,GO:0007165,GO:0007476,GO:0007480,GO:0008283,GO:0016021,GO:0016318,GO:0016337,GO:0016339,GO:0018149,GO:0030010,GO:0035159,GO:0035222,GO:0042067,GO:0044331,GO:0045198,GO:0045296,GO:0045317,GO:0048592,GO:0050839,GO:0090175,GO:0090176
1133	TBIU001133	TBIGR001_TRINITY_DN15906_c1_g1_i1	ds	Un	1	422	+	-	KNOWN	Protein dachsous [Source:SWISS;ACC:Q24292]	1	1.89	0	0	0	0	0	N	0.648347	1	-7.99	GO:0000904,GO:0001736,GO:0001737,GO:0004871,GO:0004872,GO:0005509,GO:0005887,GO:0007156,GO:0007157,GO:0007164,GO:0007165,GO:0007476,GO:0007480,GO:0008283,GO:0016021,GO:0016318,GO:0016337,GO:0016339,GO:0018149,GO:0030010,GO:0035159,GO:0035222,GO:0042067,GO:0044331,GO:0045198,GO:0045296,GO:0045317,GO:0048592,GO:0050839,GO:0090175,GO:0090176
1134	TBIU001134	TBIGR001_TRINITY_DN15907_c0_g1_i1	LOC101857506	Un	1	241	+	-	KNOWN	neurofilament heavy polypeptide-like [Source:NCBI_NR;ACC:XP_005104903.1]	4	1.53	2.47	0.27	0	0.59	0	N	0.162885	0.892303	-2.38	-
1135	TBIU001135	TBIGR001_TRINITY_DN15908_c0_g1_i1	-	Un	1	238	+	-	NOVEL	-	4	2.14	2.12	1.67	0	0	1.13	N	0.155623	0.892303	-2.15	-
1136	TBIU001136	TBIGR001_TRINITY_DN15910_c0_g1_i1	GALNS	Un	1	256	+	-	KNOWN	N-acetylgalactosamine-6-sulfatase [Source:SWISS;ACC:Q32KH5]	4	1.11	0.86	0.47	1.8	0	0	N	1	1	-0.00917	GO:0005764,GO:0043890,GO:0046872,GO:0070062
1137	TBIU001137	TBIGR001_TRINITY_DN15917_c0_g1_i1	Pomgnt1	Un	1	218	+	-	KNOWN	Protein O-linked-mannose beta-1,2-N-acetylglucosaminyltransferase 1 [Source:SWISS;ACC:Q91X88]	3	1.4	1.72	0	0	0	0.73	N	0.427358	1	-1.7	GO:0000139,GO:0006493,GO:0016021,GO:0047223
1138	TBIU001138	TBIGR001_TRINITY_DN15917_c1_g1_i1	fam3c	Un	1	487	+	-	KNOWN	Protein FAM3C [Source:SWISS;ACC:B0BLS9]	4	2.17	1.77	0.76	0	0	1.89	N	0.611885	1	-0.997	GO:0005576,GO:0007275
1139	TBIU001139	TBIGR001_TRINITY_DN15918_c0_g1_i1	LOC101864362	Un	1	420	+	-	KNOWN	uncharacterized LOC101864362 [Source:NCBI_NR;ACC:XP_005113294.1]	2	1.61	0.89	0	0	0	0	N	0.0613972	0.757691	-9.87	-
1140	TBIU001140	TBIGR001_TRINITY_DN15922_c0_g1_i1	GUITHDRAFT_48955	Un	1	228	+	-	KNOWN	hypothetical protein [Source:NCBI_NR;ACC:XP_005836300.1]	0	0	0	0	0	0	0	N	-	-	-	-
1141	TBIU001141	TBIGR001_TRINITY_DN15929_c0_g1_i1	Duox2	Un	1	442	+	-	KNOWN	Dual oxidase 2 [Source:SWISS;ACC:Q9ES45]	1	14.42	0	0	0	0	0	N	1	1	-6.41	GO:0004601,GO:0005509,GO:0006590,GO:0016021,GO:0016174,GO:0016324,GO:0019221,GO:0020037,GO:0042335,GO:0042446,GO:0042744,GO:0051591
1142	TBIU001142	TBIGR001_TRINITY_DN15931_c0_g1_i1	-	Un	1	519	+	-	NOVEL	-	3	9.06	0	0	24.27	40.38	0	N	0.391012	1	2.78	-
1143	TBIU001143	TBIGR001_TRINITY_DN15931_c0_g2_i1	-	Un	1	258	+	-	NOVEL	-	3	15.17	18.73	0	0	16.37	0	N	0.710038	1	-1.26	-
1144	TBIU001144	TBIGR001_TRINITY_DN15932_c0_g1_i1	-	Un	1	542	+	-	NOVEL	-	3	2.99	2.98	1.24	0	0	0	N	0.0171989	0.527112	-10.1	-
1145	TBIU001145	TBIGR001_TRINITY_DN15936_c0_g1_i1	NUDT16	Un	1	243	+	-	KNOWN	U8 snoRNA-decapping enzyme [Source:SWISS;ACC:A1A4Q9]	6	2.32	3.74	1.63	1.57	0.79	1.55	N	0.371484	0.996235	-0.597	GO:0000287,GO:0003729,GO:0005525,GO:0005634,GO:0005654,GO:0005730,GO:0005737,GO:0006382,GO:0006402,GO:0006508,GO:0008235,GO:0008284,GO:0016077,GO:0016311,GO:0030145,GO:0030515,GO:0035863,GO:0035870,GO:0042803,GO:0046709,GO:0050072,GO:0050897,GO:0090068,GO:0098519,GO:1901639,GO:1901640,GO:1901641,GO:2000233,GO:2000781
1146	TBIU001146	TBIGR001_TRINITY_DN15954_c0_g1_i1	-	Un	1	586	+	-	KNOWN	-	2	1.58	0	0.56	0	0	0	N	0.108111	0.843692	-9.56	-
1147	TBIU001147	TBIGR001_TRINITY_DN15954_c1_g1_i1	LOTGIDRAFT_165177	Un	1	478	+	-	KNOWN	hypothetical protein [Source:NCBI_NR;ACC:XP_009060439.1]	0	0	0	0	0	0	0	N	-	-	-	-
1148	TBIU001148	TBIGR001_TRINITY_DN15963_c0_g1_i1	-	Un	1	407	+	-	NOVEL	-	2	4.84	0	0	0	3.93	0	N	1	1	-0.26	-
1149	TBIU001149	TBIGR001_TRINITY_DN15967_c0_g1_i1	-	Un	1	224	+	-	NOVEL	-	1	0	0	0	17.49	0	0	N	0.45264	1	7.46	-
1150	TBIU001150	TBIGR001_TRINITY_DN1596_c0_g1_i1	-	Un	1	231	+	-	NOVEL	-	0	0	0	0	0	0	0	N	-	-	-	-
1151	TBIU001151	TBIGR001_TRINITY_DN15974_c0_g1_i1	SLC6A2	Un	1	267	+	-	KNOWN	Sodium-dependent noradrenaline transporter [Source:SWISS;ACC:P51143]	1	0	5.55	0	0	0	0	N	0.641695	1	-7.4	GO:0005328,GO:0005887
1152	TBIU001152	TBIGR001_TRINITY_DN15979_c0_g1_i1	-	Un	1	562	+	-	NOVEL	-	4	0.64	0.47	0.34	0	0	0.17	N	0.115183	0.845158	-2.83	-
1153	TBIU001153	TBIGR001_TRINITY_DN15979_c1_g1_i1	ABCC4	Un	1	506	+	-	KNOWN	Multidrug resistance-associated protein 4 [Source:SWISS;ACC:O15439]	3	0.8	1.17	0	0	0	0.84	N	0.793578	1	-0.848	GO:0002576,GO:0005524,GO:0005886,GO:0007596,GO:0010243,GO:0014070,GO:0016020,GO:0016021,GO:0016323,GO:0016404,GO:0030168,GO:0031088,GO:0042493,GO:0042626,GO:0048661,GO:0055085,GO:0055114
1154	TBIU001154	TBIGR001_TRINITY_DN15982_c0_g1_i1	-	Un	1	287	+	-	NOVEL	-	6	1.79	1.49	1.9	1.04	0.3	1.86	N	0.775012	1	-0.412	-
1155	TBIU001155	TBIGR001_TRINITY_DN15996_c0_g1_i1	-	Un	1	633	+	-	NOVEL	-	5	2.58	1	0.72	0	0.55	4.29	N	0.800303	1	0.501	-
1156	TBIU001156	TBIGR001_TRINITY_DN15996_c0_g2_i1	-	Un	1	697	+	-	NOVEL	-	2	1.4	0	0	0	0.97	0	N	1	1	-0.0227	-
1157	TBIU001157	TBIGR001_TRINITY_DN15_c0_g1_i1	-	Un	1	287	+	-	NOVEL	-	6	2.43	1.72	4.06	4.71	5.54	1.91	N	0.232061	0.941393	0.877	-
1158	TBIU001158	TBIGR001_TRINITY_DN16001_c0_g1_i1	NBEA	Un	1	421	+	-	KNOWN	Neurobeachin [Source:SWISS;ACC:Q8NFP9]	1	21.65	0	0	0	0	0	N	1	1	-6.41	GO:0005802,GO:0005829,GO:0005886,GO:0008104,GO:0012505
1159	TBIU001159	TBIGR001_TRINITY_DN16003_c0_g1_i1	-	Un	1	224	+	-	NOVEL	-	6	2.06	3.89	1.02	0.14	0.58	1.59	N	0.203868	0.920555	-1.21	-
1160	TBIU001160	TBIGR001_TRINITY_DN16012_c0_g1_i1	Ppn	Un	1	228	+	-	KNOWN	Papilin [Source:SWISS;ACC:Q868Z9]	4	1.84	0.2	0	0	0.47	0.21	N	0.657894	1	-1.08	GO:0004222,GO:0004867,GO:0005201,GO:0005604,GO:0007275,GO:0008270,GO:0030198
1161	TBIU001161	TBIGR001_TRINITY_DN16017_c0_g1_i1	-	Un	1	222	+	-	KNOWN	-	5	1.28	0.93	0.34	0.26	0	0.33	N	0.312953	0.992657	-1.72	-
1162	TBIU001162	TBIGR001_TRINITY_DN16028_c0_g1_i1	-	Un	1	673	+	-	NOVEL	-	3	2.34	2.9	0	0	0.71	0	N	0.243929	0.94151	-2.43	-
1163	TBIU001163	TBIGR001_TRINITY_DN16030_c0_g1_i1	-	Un	1	448	+	-	NOVEL	-	2	13.14	25.73	0	0	0	0	N	0.0978969	0.831369	-9.41	-
1164	TBIU001164	TBIGR001_TRINITY_DN16031_c0_g1_i1	Mrps18a	Un	1	758	+	-	KNOWN	28S ribosomal protein S18a, mitochondrial [Source:SWISS;ACC:Q99N85]	6	44.37	27.28	48.12	58.81	59.07	44.87	N	0.179325	0.898601	0.765	GO:0003735,GO:0005739,GO:0005840,GO:0006412
1165	TBIU001165	TBIGR001_TRINITY_DN16034_c0_g1_i1	-	Un	1	204	+	-	NOVEL	-	6	2.54	3.08	1.13	0.86	0.97	2.41	N	0.783353	1	-0.293	-
1166	TBIU001166	TBIGR001_TRINITY_DN1603_c0_g1_i1	-	Un	1	794	+	-	NOVEL	-	3	0.92	2.8	0	6.53	0	0	N	0.496283	1	1.41	-
1167	TBIU001167	TBIGR001_TRINITY_DN16043_c1_g1_i1	LOTGIDRAFT_173709	Un	1	358	+	-	KNOWN	hypothetical protein [Source:NCBI_NR;ACC:XP_009049729.1]	5	1.51	0.89	1.6	0	1.06	1.58	N	0.811017	1	-0.341	-
1168	TBIU001168	TBIGR001_TRINITY_DN16055_c0_g1_i1	-	Un	1	252	+	-	NOVEL	-	5	1.67	0.49	0.25	0.39	0.55	0	N	0.734685	1	-0.887	-
1169	TBIU001169	TBIGR001_TRINITY_DN16061_c0_g1_i1	-	Un	1	238	+	-	NOVEL	-	2	14.42	37.65	0	0	0	0	N	0.557532	1	-7.99	-
1170	TBIU001170	TBIGR001_TRINITY_DN16061_c1_g1_i1	-	Un	1	252	+	-	NOVEL	-	0	0	0	0	0	0	0	N	-	-	-	-
1171	TBIU001171	TBIGR001_TRINITY_DN16062_c0_g1_i1	-	Un	1	361	+	-	NOVEL	-	4	2.33	1.56	1.59	0	0	1.68	N	0.444211	1	-1.5	-
1172	TBIU001172	TBIGR001_TRINITY_DN16065_c0_g1_i1	-	Un	1	642	+	-	NOVEL	-	1	2.2	0	0	0	0	0	N	0.103704	0.836475	-10.1	-
1173	TBIU001173	TBIGR001_TRINITY_DN16076_c0_g1_i1	Rps6ka3	Un	1	540	+	-	KNOWN	Ribosomal protein S6 kinase alpha-3 [Source:SWISS;ACC:P18654]	2	3.49	16.03	0	0	0	0	N	0.26717	0.954721	-8.73	GO:0000287,GO:0002224,GO:0004674,GO:0005524,GO:0005634,GO:0005737,GO:0007049,GO:0019901,GO:0032496,GO:0035556,GO:0043027,GO:0045944
1174	TBIU001174	TBIGR001_TRINITY_DN16077_c0_g1_i1	mvpB	Un	1	268	+	-	KNOWN	Major vault protein beta [Source:SWISS;ACC:P54659]	2	1.47	0	1.51	0	0	0	N	0.234755	0.941393	-8.69	GO:0005634,GO:0030529,GO:0045335
1175	TBIU001175	TBIGR001_TRINITY_DN16083_c0_g1_i1	ALKBH4	Un	1	214	+	-	KNOWN	Alpha-ketoglutarate-dependent dioxygenase alkB homolog 4 [Source:SWISS;ACC:Q9NXW9]	6	1.45	4.84	4.32	3.56	2.02	1.5	N	0.771416	1	-0.271	GO:0003779,GO:0005634,GO:0005737,GO:0006351,GO:0006355,GO:0006482,GO:0016706,GO:0030496,GO:0031032,GO:0032451,GO:0036090,GO:0046872,GO:0070938
1176	TBIU001176	TBIGR001_TRINITY_DN16083_c1_g1_i1	-	Un	1	217	+	-	NOVEL	-	6	1.6	3.41	7.77	8.65	4.67	5.54	N	0.615832	1	0.636	-
1177	TBIU001177	TBIGR001_TRINITY_DN16090_c0_g2_i1	-	Un	1	330	+	-	NOVEL	-	5	0.93	1.34	0.37	0	0.13	1.31	N	0.772065	1	-0.519	-
1178	TBIU001178	TBIGR001_TRINITY_DN16094_c0_g1_i1	ZFYVE19	Un	1	230	+	-	KNOWN	Abscission/NoCut checkpoint regulator [Source:SWISS;ACC:Q96K21]	6	4.42	5.38	1.79	9.79	3.41	2.89	N	0.39967	1	0.89	GO:0005737,GO:0005813,GO:0008270,GO:0009838,GO:0030496,GO:0031565,GO:0032154,GO:0032266,GO:0032466,GO:0051301
1179	TBIU001179	TBIGR001_TRINITY_DN16094_c1_g1_i1	LOC101846913	Un	1	483	+	-	KNOWN	zinc finger FYVE domain-containing protein 19-like [Source:NCBI_NR;ACC:XP_005107511.1]	5	0.75	2.21	0.79	0	0.88	2.36	N	1	1	0.106	-
1180	TBIU001180	TBIGR001_TRINITY_DN16113_c0_g1_i1	UNC80	Un	1	201	+	-	KNOWN	Protein unc-80 homolog [Source:SWISS;ACC:Q8N2C7]	4	0.36	1.75	1.13	0	0.42	0	N	0.151094	0.884574	-2.62	GO:0005886,GO:0016021,GO:0034220,GO:0055085
1181	TBIU001181	TBIGR001_TRINITY_DN16121_c0_g1_i1	-	Un	1	418	+	-	NOVEL	-	1	0	19.63	0	0	0	0	N	1	1	-6.4	-
1182	TBIU001182	TBIGR001_TRINITY_DN16129_c0_g1_i1	-	Un	1	244	+	-	NOVEL	-	1	6.27	0	0	0	0	0	N	0.635844	1	-7.41	-
1183	TBIU001183	TBIGR001_TRINITY_DN1613_c0_g1_i1	HUWE1	Un	1	280	+	-	KNOWN	E3 ubiquitin-protein ligase HUWE1 [Source:SWISS;ACC:Q7Z6Z7]	2	6.06	0	2.8	0	0	0	N	0.337328	0.993051	-8.19	GO:0000209,GO:0003677,GO:0004842,GO:0005634,GO:0005737,GO:0006284,GO:0006513,GO:0016020,GO:0016574,GO:0016874,GO:0030154,GO:0042787,GO:0044822,GO:0070062
1184	TBIU001184	TBIGR001_TRINITY_DN16142_c0_g1_i1	Ccp110	Un	1	543	+	-	KNOWN	Centriolar coiled-coil protein of 110 kDa [Source:SWISS;ACC:Q7TSH4]	2	1.84	0	0	0	5.57	0	N	0.770101	1	1.74	GO:0005813,GO:0005814,GO:0007099,GO:0030030,GO:0032465,GO:0043234,GO:0051298
1185	TBIU001185	TBIGR001_TRINITY_DN16143_c0_g1_i1	-	Un	1	454	+	-	NOVEL	-	1	2.04	0	0	0	0	0	N	1	1	-6.41	-
1186	TBIU001186	TBIGR001_TRINITY_DN16149_c0_g1_i1	-	Un	1	248	+	-	NOVEL	-	6	1.21	2.18	0.65	0.25	0.17	0.99	N	0.273208	0.961576	-1.16	-
1187	TBIU001187	TBIGR001_TRINITY_DN16151_c0_g1_i1	-	Un	1	266	+	-	NOVEL	-	2	12.15	4.72	0	0	0	0	N	0.364492	0.993051	-8.41	-
1188	TBIU001188	TBIGR001_TRINITY_DN16154_c0_g1_i1	HMCN2	Un	1	273	+	-	KNOWN	Hemicentin-2 [Source:SWISS;ACC:Q8NDA2]	1	0.37	0	0	0	0	0	N	1	1	-6.41	GO:0005509,GO:0005578,GO:0050896
1189	TBIU001189	TBIGR001_TRINITY_DN16154_c1_g1_i1	LOC102804356	Un	1	361	+	-	KNOWN	fibroblast growth factor receptor 2-like [Source:NCBI_NR;ACC:XP_006812876.1]	1	1.84	0	0	0	0	0	N	1	1	-6.41	-
1190	TBIU001190	TBIGR001_TRINITY_DN16155_c1_g1_i1	LOTGIDRAFT_220799	Un	1	430	+	-	KNOWN	hypothetical protein [Source:NCBI_NR;ACC:XP_009063058.1]	3	1.74	1.73	0	0	0	0.62	N	0.387794	1	-2.11	-
1191	TBIU001191	TBIGR001_TRINITY_DN16158_c1_g1_i1	-	Un	1	478	+	-	NOVEL	-	2	0.72	1.45	0	0	0	0	N	0.557554	1	-7.99	-
1192	TBIU001192	TBIGR001_TRINITY_DN16162_c0_g1_i1	-	Un	1	312	+	-	NOVEL	-	0	0	0	0	0	0	0	N	-	-	-	-
1193	TBIU001193	TBIGR001_TRINITY_DN1616_c0_g1_i1	-	Un	1	335	+	-	NOVEL	-	3	4.26	0	2.6	0	0	12.02	N	0.623242	1	0.958	-
1194	TBIU001194	TBIGR001_TRINITY_DN16170_c0_g1_i1	ppip5k2	Un	1	233	+	-	KNOWN	Inositol hexakisphosphate and diphosphoinositol-pentakisphosphate kinase 2 [Source:SWISS;ACC:Q5XHF8]	3	1.92	1.24	0	0	0.49	0	N	0.289001	0.975195	-2.17	GO:0000827,GO:0000832,GO:0003993,GO:0005524,GO:0005829,GO:0006020,GO:0033857,GO:0052723,GO:0052724
1195	TBIU001195	TBIGR001_TRINITY_DN16174_c0_g1_i1	LOTGIDRAFT_170455	Un	1	459	+	-	KNOWN	hypothetical protein [Source:NCBI_NR;ACC:XP_009067355.1]	5	2.98	0.84	1.34	1.71	0.51	0	N	0.580538	1	-0.813	-
1196	TBIU001196	TBIGR001_TRINITY_DN16176_c0_g1_i1	-	Un	1	416	+	-	NOVEL	-	6	1.29	0.63	0.35	0.4	0.18	1.67	N	0.843097	1	0.362	-
1197	TBIU001197	TBIGR001_TRINITY_DN16177_c0_g1_i1	ARL2BP	Un	1	264	+	-	KNOWN	ADP-ribosylation factor-like protein 2-binding protein [Source:SWISS;ACC:Q5R9K8]	1	8.28	0	0	0	0	0	N	1	1	-6.41	GO:0003713,GO:0005634,GO:0005758,GO:0005813,GO:0005819,GO:0005929,GO:0030496,GO:0042517,GO:0051457,GO:1903506
1198	TBIU001198	TBIGR001_TRINITY_DN1617_c1_g1_i1	CG5065	Un	1	398	+	-	KNOWN	Putative fatty acyl-CoA reductase CG5065 {ECO:0000250|UniProtKB:Q922J9, ECO:0000312|EMBL:AAF57974.1} [Source:SWISS;ACC:A1ZAI5]	0	0	0	0	0	0	0	N	-	-	-	GO:0005777,GO:0005778,GO:0006629,GO:0010025,GO:0016021,GO:0050062,GO:0080019
1199	TBIU001199	TBIGR001_TRINITY_DN16184_c0_g1_i1	-	Un	1	716	+	-	NOVEL	-	6	4.64	2.53	3.15	1.75	1.6	1.83	N	0.356814	0.993051	-0.634	-
1200	TBIU001200	TBIGR001_TRINITY_DN16193_c0_g1_i1	-	Un	1	206	+	-	NOVEL	-	5	1.49	0.37	0.39	0	2.2	1.56	N	0.490229	1	1.11	-
1201	TBIU001201	TBIGR001_TRINITY_DN16196_c0_g1_i1	rhbdf2	Un	1	640	+	-	KNOWN	Inactive rhomboid protein 2 [Source:SWISS;ACC:A0JPA1]	4	1.91	0	0.34	0.78	0.37	0	N	0.856639	1	-0.514	GO:0004252,GO:0005789,GO:0015031,GO:0016021,GO:0050709
1202	TBIU001202	TBIGR001_TRINITY_DN16201_c0_g1_i1	LOC104394002	Un	1	567	+	-	KNOWN	uncharacterized LOC104394002 [Source:NCBI_NR;ACC:XP_010001838.1]	2	0	0.29	0	0	0	1.23	N	0.621483	1	2.48	-
1203	TBIU001203	TBIGR001_TRINITY_DN16201_c0_g2_i1	LOC104394002	Un	1	911	+	-	KNOWN	uncharacterized LOC104394002 [Source:NCBI_NR;ACC:XP_010001838.1]	3	1.18	0	0.63	0.72	0	0	N	0.839616	1	-0.957	-
1204	TBIU001204	TBIGR001_TRINITY_DN16201_c1_g1_i1	LOTGIDRAFT_229375	Un	1	283	+	-	KNOWN	hypothetical protein [Source:NCBI_NR;ACC:XP_009062233.1]	6	1.46	0.72	1.92	0.3	1.29	0.38	N	0.636444	1	-0.793	-
1205	TBIU001205	TBIGR001_TRINITY_DN16204_c0_g1_i1	-	Un	1	224	+	-	NOVEL	-	4	0.83	3.36	0	2.64	1.06	0	N	1	1	0.354	-
1206	TBIU001206	TBIGR001_TRINITY_DN16210_c0_g1_i1	-	Un	1	335	+	-	NOVEL	-	1	3.36	0	0	0	0	0	N	1	1	-6.41	-
1207	TBIU001207	TBIGR001_TRINITY_DN16217_c0_g1_i1	-	Un	1	621	+	-	NOVEL	-	2	4.7	6.66	0	0	0	0	N	0.123832	0.846173	-9.21	-
1208	TBIU001208	TBIGR001_TRINITY_DN16221_c0_g1_i1	LOC101858461	Un	1	322	+	-	KNOWN	nuclear hormone receptor E75-like [Source:NCBI_NR;ACC:XP_005112667.1]	1	3.25	0	0	0	0	0	N	1	1	-6.41	-
1209	TBIU001209	TBIGR001_TRINITY_DN16222_c0_g1_i1	-	Un	1	349	+	-	NOVEL	-	4	0.93	1.89	5.65	0	0	3.05	N	0.427867	1	-1.47	-
1210	TBIU001210	TBIGR001_TRINITY_DN16223_c0_g1_i1	-	Un	1	452	+	-	NOVEL	-	4	6.49	0	2.99	14.94	5.69	0	N	0.579149	1	1.35	-
1211	TBIU001211	TBIGR001_TRINITY_DN16226_c0_g1_i1	-	Un	1	241	+	-	NOVEL	-	2	4.38	15.44	0	0	0	0	N	0.364025	0.993051	-8.41	-
1212	TBIU001212	TBIGR001_TRINITY_DN16233_c0_g1_i1	EPS15L1	Un	1	226	+	-	KNOWN	Epidermal growth factor receptor substrate 15-like 1 [Source:SWISS;ACC:Q9UBC2]	4	1.29	1.26	1.03	0	0	1.69	N	0.689824	1	-0.823	GO:0005509,GO:0005634,GO:0005886,GO:0006897,GO:0007173,GO:0016020,GO:0030132,GO:0042059
1213	TBIU001213	TBIGR001_TRINITY_DN16237_c0_g1_i1	-	Un	1	203	+	-	NOVEL	-	2	3.79	0	0.65	0	0	0	N	0.153705	0.889861	-9.3	-
1214	TBIU001214	TBIGR001_TRINITY_DN16241_c0_g1_i1	Ubr4	Un	1	1360	+	-	KNOWN	E3 ubiquitin-protein ligase UBR4 [Source:SWISS;ACC:A2AN08]	2	2.66	0	0	0	8.83	0	N	0.770087	1	1.74	GO:0004842,GO:0005634,GO:0005737,GO:0005813,GO:0008270,GO:0016021,GO:0016874,GO:0042787
1215	TBIU001215	TBIGR001_TRINITY_DN16243_c0_g1_i1	athl1	Un	1	224	+	-	KNOWN	Acid trehalase-like protein 1 [Source:SWISS;ACC:A0JMP0]	6	1.86	1.08	1	4.96	2.62	0.57	N	0.103011	0.83524	1.45	GO:0005975,GO:0016798
1216	TBIU001216	TBIGR001_TRINITY_DN16243_c1_g1_i1	athl1	Un	1	564	+	-	KNOWN	Acid trehalase-like protein 1 [Source:SWISS;ACC:A0JMP0]	2	7.59	0	0	0	0	13.17	N	1	1	0.472	GO:0005975,GO:0016798
1217	TBIU001217	TBIGR001_TRINITY_DN1624_c0_g1_i1	LOTGIDRAFT_165808	Un	1	393	+	-	KNOWN	hypothetical protein [Source:NCBI_NR;ACC:XP_009061073.1]	5	2.14	0	0.38	1.15	3.35	1.49	N	0.202964	0.918746	1.67	-
1218	TBIU001218	TBIGR001_TRINITY_DN16251_c0_g1_i1	-	Un	1	263	+	-	NOVEL	-	2	1.48	0	2.51	0	0	0	N	0.0315218	0.64053	-10.4	-
1219	TBIU001219	TBIGR001_TRINITY_DN16258_c0_g1_i1	EHMT1	Un	1	321	+	-	KNOWN	Histone-lysine N-methyltransferase EHMT1 [Source:SWISS;ACC:Q9H9B1]	4	0.94	3.71	0	1.89	1.13	0	N	1	1	-0.113	GO:0000122,GO:0002039,GO:0005634,GO:0005654,GO:0005694,GO:0005737,GO:0005886,GO:0006306,GO:0008168,GO:0008270,GO:0009790,GO:0016279,GO:0016568,GO:0016571,GO:0018024,GO:0018026,GO:0018027,GO:0045892,GO:0046974,GO:0046976
1220	TBIU001220	TBIGR001_TRINITY_DN16267_c0_g1_i1	-	Un	1	743	+	-	NOVEL	-	1	2.66	0	0	0	0	0	N	1	1	-6.41	-
1221	TBIU001221	TBIGR001_TRINITY_DN16269_c0_g1_i1	-	Un	1	245	+	-	NOVEL	-	5	1.49	0.1	0.43	0.16	0.56	0	N	0.543096	1	-1.02	-
1222	TBIU001222	TBIGR001_TRINITY_DN1626_c0_g1_i1	TNNC2	Un	1	206	+	-	KNOWN	Troponin C, skeletal muscle [Source:SWISS;ACC:P02587]	6	2.74	0.67	0.24	2.23	0.79	1.66	N	0.472268	1	0.813	GO:0005509
1223	TBIU001223	TBIGR001_TRINITY_DN16272_c0_g1_i1	thap11	Un	1	267	+	-	KNOWN	THAP domain-containing protein 11 [Source:SWISS;ACC:A4IGQ8]	4	1.68	0.83	0.44	0	0	0.88	N	0.45984	1	-1.42	GO:0003677,GO:0005634,GO:0006351,GO:0006355,GO:0008270
1224	TBIU001224	TBIGR001_TRINITY_DN16273_c0_g1_i1	-	Un	1	405	+	-	NOVEL	-	6	12.78	11.13	16.92	15.28	17.3	15.51	N	0.33385	0.993051	0.554	-
1225	TBIU001225	TBIGR001_TRINITY_DN16277_c0_g1_i1	-	Un	1	423	+	-	NOVEL	-	5	2.41	0.78	0	1.44	2.38	1.49	N	0.269309	0.957634	1.24	-
1226	TBIU001226	TBIGR001_TRINITY_DN16287_c0_g1_i1	ACSL1	Un	1	410	+	-	KNOWN	Long-chain-fatty-acid--CoA ligase 1 [Source:SWISS;ACC:Q9JID6]	0	0	0	0	0	0	0	N	-	-	-	GO:0004467,GO:0005524,GO:0005741,GO:0005778,GO:0005789
1227	TBIU001227	TBIGR001_TRINITY_DN16294_c1_g1_i1	-	Un	1	324	+	-	NOVEL	-	1	0	0	29.31	0	0	0	N	1	1	-6.92	-
1228	TBIU001228	TBIGR001_TRINITY_DN16300_c0_g1_i1	-	Un	1	467	+	-	NOVEL	-	6	4.6	4.43	4.8	2.44	3.52	3.58	N	0.781083	1	-0.203	-
1229	TBIU001229	TBIGR001_TRINITY_DN16302_c0_g1_i1	-	Un	1	457	+	-	NOVEL	-	1	11.69	0	0	0	0	0	N	0.635833	1	-7.41	-
1230	TBIU001230	TBIGR001_TRINITY_DN16304_c0_g1_i1	-	Un	1	247	+	-	NOVEL	-	2	1.6	0	0	7.41	0	0	N	0.419014	1	2.82	-
1231	TBIU001231	TBIGR001_TRINITY_DN16308_c0_g1_i1	-	Un	1	436	+	-	NOVEL	-	2	3.33	0	0	0	0	0.9	N	0.773887	1	-1.53	-
1232	TBIU001232	TBIGR001_TRINITY_DN16308_c0_g2_i1	-	Un	1	1405	+	-	NOVEL	-	1	0	0	0	0	0	0.9	N	1	1	6.12	-
1233	TBIU001233	TBIGR001_TRINITY_DN16329_c0_g1_i1	LOTGIDRAFT_235933	Un	1	369	+	-	KNOWN	hypothetical protein [Source:NCBI_NR;ACC:XP_009064214.1]	3	1.14	0	0	5.48	0	3.03	N	0.0896255	0.822906	3.4	-
1234	TBIU001234	TBIGR001_TRINITY_DN16331_c0_g1_i1	-	Un	1	224	+	-	NOVEL	-	4	2	0.67	0	0	0.83	1.43	N	1	1	0.153	-
1235	TBIU001235	TBIGR001_TRINITY_DN16335_c0_g1_i1	BAIAP3	Un	1	466	+	-	KNOWN	BAI1-associated protein 3 [Source:SWISS;ACC:O94812]	2	4.2	2.3	0	0	0	0	N	0.557747	1	-7.99	GO:0007186,GO:0007269,GO:0008022
1236	TBIU001236	TBIGR001_TRINITY_DN16335_c1_g1_i1	Unc13d	Un	1	226	+	-	KNOWN	Protein unc-13 homolog D [Source:SWISS;ACC:B2RUP2]	2	14.42	18.82	0	0	0	0	N	0.537258	1	-7.41	GO:0002432,GO:0002467,GO:0005764,GO:0005770,GO:0006909,GO:0016020,GO:0043304,GO:0043320,GO:0045921,GO:0051607,GO:0055037,GO:0070382
1237	TBIU001237	TBIGR001_TRINITY_DN16337_c0_g1_i1	-	Un	1	225	+	-	NOVEL	-	3	1.28	1.25	0	1.03	0	0	N	0.836461	1	-0.763	-
1238	TBIU001238	TBIGR001_TRINITY_DN16358_c0_g1_i1	-	Un	1	272	+	-	NOVEL	-	3	1.5	0.58	0	0	0	0.31	N	0.224938	0.941393	-2.33	-
1239	TBIU001239	TBIGR001_TRINITY_DN16365_c0_g1_i1	rsad2	Un	1	636	+	-	KNOWN	Radical S-adenosyl methionine domain-containing protein 2 [Source:SWISS;ACC:O93384]	4	1.94	0.27	0	0	0.64	0.29	N	0.862526	1	-0.758	GO:0003824,GO:0005789,GO:0005811,GO:0045087,GO:0046872,GO:0051539,GO:0051607
1240	TBIU001240	TBIGR001_TRINITY_DN16365_c1_g1_i1	rsad2	Un	1	284	+	-	KNOWN	Radical S-adenosyl methionine domain-containing protein 2 [Source:SWISS;ACC:Q5RH95]	3	2.26	0	0.34	0	1.89	0	N	1	1	-0.0128	GO:0003824,GO:0005789,GO:0005811,GO:0009615,GO:0045087,GO:0046872,GO:0051539,GO:0051607
1241	TBIU001241	TBIGR001_TRINITY_DN16366_c0_g1_i1	AT5G40710	Un	1	247	+	-	KNOWN	C2H2 type zinc finger protein [Source:NCBI_NR;ACC:NP_198887.1]	6	18.89	26.07	23.5	30.4	31.71	41.74	N	0.0839701	0.812951	0.935	GO:0003676,GO:0005739,GO:0008150,GO:0008270,GO:0046872
1242	TBIU001242	TBIGR001_TRINITY_DN16376_c0_g1_i1	-	Un	1	206	+	-	NOVEL	-	4	1.99	0.97	2.38	3.85	0	0	N	0.956131	1	-0.151	-
1243	TBIU001243	TBIGR001_TRINITY_DN16388_c0_g1_i1	CgIL-17 {ECO:0000303|PubMed:18395796}	Un	1	202	+	-	KNOWN	Interleukin 17-like protein [Source:SWISS;ACC:A9XE49]	6	3.54	3.4	4.88	2.5	3.66	2.69	N	0.904485	1	-0.0969	GO:0005576,GO:0006954
1244	TBIU001244	TBIGR001_TRINITY_DN16391_c0_g1_i1	-	Un	1	1165	+	-	NOVEL	-	5	1.15	0	0.4	0.27	0.36	1.09	N	0.702659	1	0.507	-
1245	TBIU001245	TBIGR001_TRINITY_DN16391_c0_g2_i1	-	Un	1	205	+	-	NOVEL	-	3	0.55	1.3	0	0.43	0	0	N	0.327366	0.993051	-1.62	-
1246	TBIU001246	TBIGR001_TRINITY_DN16393_c0_g1_i1	-	Un	1	341	+	-	NOVEL	-	1	18.82	0	0	0	0	0	N	1	1	-6.41	-
1247	TBIU001247	TBIGR001_TRINITY_DN16397_c0_g1_i1	ODC1	Un	1	474	+	-	KNOWN	Ornithine decarboxylase [Source:SWISS;ACC:P11926]	6	278.35	260.73	239.12	282.4	308.05	313.21	N	0.247879	0.946145	0.578	GO:0001822,GO:0004586,GO:0005737,GO:0005829,GO:0006521,GO:0006595,GO:0008284,GO:0009615,GO:0033387,GO:0034641,GO:0042176,GO:0042803,GO:0044281
1248	TBIU001248	TBIGR001_TRINITY_DN163_c0_g1_i1	Tulp4	Un	1	302	+	-	KNOWN	Tubby-related protein 4 [Source:SWISS;ACC:Q9JIL5]	5	0.74	0.89	0.2	0	0.21	0.19	N	0.39779	1	-1.77	GO:0005737,GO:0016567,GO:0035556
1249	TBIU001249	TBIGR001_TRINITY_DN16401_c0_g1_i1	-	Un	1	268	+	-	NOVEL	-	6	3.51	0.15	0.51	5.08	0.91	3.13	N	0.158554	0.892303	1.56	-
1250	TBIU001250	TBIGR001_TRINITY_DN16403_c0_g1_i1	LOC101856989	Un	1	233	+	-	KNOWN	Hermansky-Pudlak syndrome 3 protein homolog [Source:NCBI_NR;ACC:XP_005110365.1]	0	0	0	0	0	0	0	N	-	-	-	-
1251	TBIU001251	TBIGR001_TRINITY_DN16407_c0_g1_i1	-	Un	1	272	+	-	NOVEL	-	1	7.59	0	0	0	0	0	N	1	1	-6.41	-
1252	TBIU001252	TBIGR001_TRINITY_DN16408_c0_g1_i1	EHF	Un	1	401	+	-	KNOWN	ETS homologous factor [Source:SWISS;ACC:A1YG61]	6	5.59	3.24	4.21	5.15	3.31	4.06	N	0.612076	1	0.296	GO:0003700,GO:0005634,GO:0006351,GO:0043565
1253	TBIU001253	TBIGR001_TRINITY_DN16411_c0_g1_i1	-	Un	1	779	+	-	NOVEL	-	6	1.68	1.46	1.61	0.82	0.57	0.52	N	0.318726	0.993051	-0.971	-
1254	TBIU001254	TBIGR001_TRINITY_DN16413_c0_g1_i1	-	Un	1	740	+	-	NOVEL	-	6	7.61	4.5	7.47	7.03	7.36	3.92	N	0.719687	1	0.243	-
1255	TBIU001255	TBIGR001_TRINITY_DN16418_c0_g1_i1	PTPRZ1	Un	1	241	+	-	KNOWN	Receptor-type tyrosine-protein phosphatase zeta [Source:SWISS;ACC:P23471]	0	0	0	0	0	0	0	N	-	-	-	GO:0002244,GO:0004725,GO:0005001,GO:0005578,GO:0005887,GO:0006470,GO:0007409,GO:0007417,GO:0007611,GO:0035335,GO:0048709,GO:0070445,GO:0072534
1256	TBIU001256	TBIGR001_TRINITY_DN16420_c1_g1_i1	-	Un	1	406	+	-	KNOWN	-	3	2.61	1.28	0.34	0	0	0	N	0.0207694	0.564567	-10.2	-
1257	TBIU001257	TBIGR001_TRINITY_DN16423_c0_g1_i1	-	Un	1	488	+	-	NOVEL	-	3	0.84	1.24	1.32	0	0	0	N	0.0515993	0.72696	-9.62	-
1258	TBIU001258	TBIGR001_TRINITY_DN16423_c1_g1_i1	-	Un	1	203	+	-	NOVEL	-	4	2.18	1.42	1.15	0	0	2.66	N	0.825548	1	-0.556	-
1259	TBIU001259	TBIGR001_TRINITY_DN16424_c0_g1_i1	-	Un	1	335	+	-	NOVEL	-	6	3.46	2.13	1.34	0.31	0.11	0.69	N	0.01391	0.497659	-2.27	-
1260	TBIU001260	TBIGR001_TRINITY_DN16425_c0_g1_i1	-	Un	1	204	+	-	NOVEL	-	3	2.38	0	0	0	0.47	0.83	N	1	1	-0.433	-
1261	TBIU001261	TBIGR001_TRINITY_DN16428_c0_g1_i1	spice1	Un	1	376	+	-	KNOWN	Spindle and centriole-associated protein 1 [Source:SWISS;ACC:Q6DF94]	6	1.06	3.08	0.33	0.37	0.86	1.25	N	0.683059	1	-0.422	GO:0005814,GO:0005819,GO:0007067,GO:0046599
1262	TBIU001262	TBIGR001_TRINITY_DN16436_c0_g1_i1	-	Un	1	231	+	-	NOVEL	-	6	12.2	14.52	7.08	4.6	5.63	9.56	N	0.513028	1	-0.395	-
1263	TBIU001263	TBIGR001_TRINITY_DN16437_c0_g1_i1	Tprkb	Un	1	375	+	-	KNOWN	EKC/KEOPS complex subunit Tprkb [Source:SWISS;ACC:Q8QZZ7]	6	5.76	6.27	8.46	13.51	8.84	12.65	N	0.102959	0.83524	1.07	GO:0005634,GO:0005829,GO:0008033,GO:0019901
1264	TBIU001264	TBIGR001_TRINITY_DN16440_c0_g1_i1	-	Un	1	608	+	-	NOVEL	-	6	1.55	1.16	1.28	1.79	1.57	0.53	N	0.777031	1	0.327	-
1265	TBIU001265	TBIGR001_TRINITY_DN16441_c0_g1_i1	CTSL	Un	1	446	+	-	KNOWN	Cathepsin L1 [Source:SWISS;ACC:Q28944]	5	2.58	1.33	0	1.46	0.67	0.61	N	1	1	-0.0158	GO:0005764,GO:0008234
1266	TBIU001266	TBIGR001_TRINITY_DN16443_c0_g1_i1	-	Un	1	284	+	-	NOVEL	-	4	1.88	1.13	0.13	0.38	0	0	N	0.101137	0.831369	-2.54	-
1267	TBIU001267	TBIGR001_TRINITY_DN16449_c0_g1_i1	LOC101855797	Un	1	493	+	-	KNOWN	uncharacterized LOC101855797 [Source:NCBI_NR;ACC:XP_005100609.1]	6	1.99	4.6	0.96	2.75	0.84	2.67	N	0.880226	1	0.134	-
1268	TBIU001268	TBIGR001_TRINITY_DN16450_c0_g1_i1	-	Un	1	387	+	-	NOVEL	-	1	2.28	0	0	0	0	0	N	0.635823	1	-7.41	-
1269	TBIU001269	TBIGR001_TRINITY_DN16455_c0_g1_i2	LOTGIDRAFT_160712	Un	1	236	+	-	KNOWN	hypothetical protein [Source:NCBI_NR;ACC:XP_009054165.1]	5	2.97	0.71	0	11.11	1.59	2.91	N	0.0227858	0.581705	2.59	-
1270	TBIU001270	TBIGR001_TRINITY_DN1645_c0_g1_i1	Capsl	Un	1	610	+	-	KNOWN	Calcyphosin-like protein [Source:SWISS;ACC:Q6P8Y1]	6	56.6	53.69	59.69	65.28	82.61	75.69	N	0.154436	0.891143	0.74	GO:0005509,GO:0005737
1271	TBIU001271	TBIGR001_TRINITY_DN16461_c0_g1_i1	-	Un	1	226	+	-	NOVEL	-	2	0.98	0	0.99	0	0	0	N	0.549366	1	-7.69	-
1272	TBIU001272	TBIGR001_TRINITY_DN16462_c0_g1_i1	Dffa	Un	1	280	+	-	KNOWN	DNA fragmentation factor subunit alpha [Source:SWISS;ACC:O54786]	6	3.33	2.03	1.91	4.45	1.88	2.85	N	0.328877	0.993051	0.71	GO:0000790,GO:0005634,GO:0005829,GO:0043065,GO:0070242,GO:1900118,GO:1902511
1273	TBIU001273	TBIGR001_TRINITY_DN16470_c0_g1_i1	Mtcl1	Un	1	321	+	-	KNOWN	Microtubule cross-linking factor 1 [Source:SWISS;ACC:Q3UHU5]	5	1.22	0.13	0.09	0.05	0.01	0	N	0.0282466	0.61966	-4.14	GO:0000922,GO:0001578,GO:0005615,GO:0005737,GO:0005856,GO:0008017,GO:0010506,GO:0016324,GO:0016327,GO:0016328,GO:0030496,GO:0042803,GO:0044822,GO:0045197,GO:0090314,GO:0097427,GO:2000576
1274	TBIU001274	TBIGR001_TRINITY_DN16470_c0_g2_i1	Mtcl1	Un	1	318	+	-	KNOWN	Microtubule cross-linking factor 1 [Source:SWISS;ACC:Q3UHU5]	6	1.24	1.16	0.73	0.43	0.12	0.6	N	0.204156	0.920578	-1.08	GO:0000922,GO:0001578,GO:0005615,GO:0005737,GO:0005856,GO:0008017,GO:0010506,GO:0016324,GO:0016327,GO:0016328,GO:0030496,GO:0042803,GO:0044822,GO:0045197,GO:0090314,GO:0097427,GO:2000576
1275	TBIU001275	TBIGR001_TRINITY_DN16473_c1_g1_i1	POU6F2	Un	1	521	+	-	KNOWN	POU domain, class 6, transcription factor 2 [Source:SWISS;ACC:P78424]	5	1.58	1.25	0.15	0.35	0.33	0	N	0.262231	0.954721	-1.64	GO:0003677,GO:0003700,GO:0005634,GO:0006355,GO:0006366,GO:0007402,GO:0007417,GO:0007601
1276	TBIU001276	TBIGR001_TRINITY_DN16478_c0_g1_i1	-	Un	1	210	+	-	NOVEL	-	6	2.3	1.75	0.88	0.94	0.19	0.34	N	0.183109	0.90486	-1.34	-
1277	TBIU001277	TBIGR001_TRINITY_DN1647_c0_g1_i1	-	Un	1	297	+	-	NOVEL	-	1	22.39	0	0	0	0	0	N	1	1	-6.41	-
1278	TBIU001278	TBIGR001_TRINITY_DN16481_c0_g1_i1	-	Un	1	397	+	-	KNOWN	-	6	2.06	0.34	1.45	7.24	1.21	1.8	N	0.121345	0.846173	1.74	-
1279	TBIU001279	TBIGR001_TRINITY_DN16495_c1_g1_i1	-	Un	1	336	+	-	NOVEL	-	1	0.77	0	0	0	0	0	N	0.648331	1	-7.99	-
1280	TBIU001280	TBIGR001_TRINITY_DN16502_c0_g1_i1	-	Un	1	222	+	-	NOVEL	-	6	1.42	0.68	0.33	1.41	0.34	0.63	N	0.689299	1	0.4	-
1281	TBIU001281	TBIGR001_TRINITY_DN16503_c0_g1_i1	ZNF580	Un	1	201	+	-	KNOWN	Zinc finger protein 580 [Source:SWISS;ACC:Q9UK33]	6	0.53	0.8	1.69	0.74	0.6	0.5	N	0.60556	1	-0.441	GO:0001938,GO:0002690,GO:0003677,GO:0005634,GO:0006351,GO:0006355,GO:0006935,GO:0006954,GO:0010595,GO:0010628,GO:0032757,GO:0046872,GO:0070301
1282	TBIU001282	TBIGR001_TRINITY_DN16503_c0_g2_i1	-	Un	1	642	+	-	KNOWN	-	6	2.01	2.82	0.87	0.33	0.45	1.09	N	0.105717	0.841098	-1.21	-
1283	TBIU001283	TBIGR001_TRINITY_DN16507_c0_g1_i1	-	Un	1	271	+	-	NOVEL	-	5	2.96	0.76	2.87	0.63	1.38	0	N	0.295346	0.978385	-1.41	-
1284	TBIU001284	TBIGR001_TRINITY_DN16508_c0_g1_i1	CaM	Un	1	291	+	-	KNOWN	Calmodulin [Source:SWISS;ACC:P27166]	6	29.94	45.86	23.56	26.36	12.46	36.34	N	0.939779	1	-0.0722	GO:0005509
1285	TBIU001285	TBIGR001_TRINITY_DN16513_c0_g1_i1	STAMBP	Un	1	465	+	-	KNOWN	STAM-binding protein [Source:SWISS;ACC:O95630]	6	1.38	4.04	0.29	1.8	0.32	1.15	N	0.792797	1	-0.363	GO:0000281,GO:0004843,GO:0005634,GO:0005737,GO:0005769,GO:0005886,GO:0007259,GO:0008237,GO:0008284,GO:0014067,GO:0016579,GO:0032154,GO:0043524,GO:0046580,GO:0046872,GO:0070062
1286	TBIU001286	TBIGR001_TRINITY_DN16514_c0_g1_i1	-	Un	1	269	+	-	NOVEL	-	1	9.04	0	0	0	0	0	N	1	1	-6.41	-
1287	TBIU001287	TBIGR001_TRINITY_DN16517_c0_g1_i1	FR	Un	1	495	+	-	KNOWN	FMRFamide receptor [Source:SWISS;ACC:Q9VZW5]	6	17.19	21.42	17.48	14.72	18.52	25.23	N	0.450629	1	0.407	GO:0001653,GO:0002209,GO:0004930,GO:0005887,GO:0007186,GO:0007204,GO:0007218,GO:0008188,GO:0008344,GO:0008345,GO:0016021
1288	TBIU001288	TBIGR001_TRINITY_DN16520_c0_g1_i1	Wfs1	Un	1	436	+	-	KNOWN	Wolframin [Source:SWISS;ACC:P56695]	4	3.35	5.38	0	3.87	0	5.84	N	0.843009	1	0.624	GO:0001822,GO:0003091,GO:0005215,GO:0005783,GO:0007601,GO:0007605,GO:0030176,GO:0030425,GO:0030433,GO:0030968,GO:0031398,GO:0031625,GO:0032469,GO:0033613,GO:0034976,GO:0042048,GO:0042593,GO:0043069,GO:0043433,GO:0043524,GO:0045862,GO:0045927,GO:0050821,GO:0050877,GO:0051117,GO:0051247,GO:0051726,GO:0051928,GO:0055074,GO:0070845,GO:1902236,GO:2000675
1289	TBIU001289	TBIGR001_TRINITY_DN16520_c1_g1_i1	LOTGIDRAFT_171654	Un	1	221	+	-	KNOWN	hypothetical protein [Source:NCBI_NR;ACC:XP_009046104.1]	4	1.8	1.41	0.38	0	0.85	0	N	0.443425	1	-1.64	-
1290	TBIU001290	TBIGR001_TRINITY_DN16524_c0_g1_i1	sim1a	Un	1	375	+	-	KNOWN	Single-minded homolog 1-A [Source:SWISS;ACC:Q98SJ5]	6	3.97	0.32	0.3	0.17	1.65	1.42	N	1	1	-0.0177	GO:0003677,GO:0003700,GO:0004871,GO:0005634,GO:0006351,GO:0007411,GO:0021536,GO:0021979,GO:0071542
1291	TBIU001291	TBIGR001_TRINITY_DN16524_c0_g2_i1	sim1a	Un	1	305	+	-	KNOWN	Single-minded homolog 1-A [Source:SWISS;ACC:Q98SJ5]	3	0	1.81	1.6	0.96	0	0	N	0.353688	0.993051	-1.53	GO:0003677,GO:0003700,GO:0004871,GO:0005634,GO:0006351,GO:0007411,GO:0021536,GO:0021979,GO:0071542
1292	TBIU001292	TBIGR001_TRINITY_DN16524_c0_g3_i1	-	Un	1	266	+	-	NOVEL	-	6	6.72	2.92	7.89	8.67	7.47	1.92	N	0.688921	1	0.354	-
1293	TBIU001293	TBIGR001_TRINITY_DN16525_c0_g1_i1	LOC101847301	Un	1	361	+	-	KNOWN	uncharacterized LOC101847301 [Source:NCBI_NR;ACC:XP_005111704.1]	6	1.51	0.16	0.18	2.32	0.19	0.35	N	0.418764	1	1.1	-
1294	TBIU001294	TBIGR001_TRINITY_DN16525_c1_g1_i1	LOC101847301	Un	1	689	+	-	KNOWN	uncharacterized LOC101847301 [Source:NCBI_NR;ACC:XP_005111704.1]	6	2.72	1.08	1.13	2.18	1.32	4.61	N	0.394961	1	1.04	-
1295	TBIU001295	TBIGR001_TRINITY_DN16531_c0_g1_i1	Sometsuke	Un	1	233	+	-	KNOWN	Ependymin-related protein 1 [Source:SWISS;ACC:P86734]	4	1.37	4.81	0.71	0	0	1.47	N	0.31155	0.990377	-1.91	GO:0005509,GO:0005576,GO:0007160
1296	TBIU001296	TBIGR001_TRINITY_DN16531_c1_g1_i1	Sometsuke	Un	1	236	+	-	KNOWN	Ependymin-related protein 1 [Source:SWISS;ACC:P86734]	2	0	11.62	0	0	0	0.65	N	0.133126	0.852103	-3.77	GO:0005509,GO:0005576,GO:0007160
1297	TBIU001297	TBIGR001_TRINITY_DN16532_c0_g1_i1	LOC100641969	Un	1	432	+	-	KNOWN	uncharacterized LOC100641969 [Source:NCBI_NR;ACC:XP_003386297.1]	6	8.16	2.25	6.35	33.84	17.08	17.91	N	0.000556244	0.103037	2.38	-
1298	TBIU001298	TBIGR001_TRINITY_DN16540_c0_g1_i1	LOC100533267	Un	1	203	+	-	KNOWN	neuropeptide precursor [Source:NCBI_NR;ACC:NP_001191504.1]	6	1200.13	832.57	1557.73	1535.9	1989.65	1191.17	N	0.201515	0.917207	0.716	-
1299	TBIU001299	TBIGR001_TRINITY_DN16545_c0_g1_i1	Cmpk2	Un	1	312	+	-	KNOWN	UMP-CMP kinase 2, mitochondrial [Source:SWISS;ACC:Q3U5Q7]	2	5.86	0	0	2.24	0	0	N	1	1	-0.765	GO:0004127,GO:0004550,GO:0004798,GO:0005524,GO:0005634,GO:0005739,GO:0006165,GO:0006227,GO:0006233,GO:0009142,GO:0033862,GO:0071222
1300	TBIU001300	TBIGR001_TRINITY_DN16546_c0_g1_i1	LOC101853935	Un	1	242	+	-	KNOWN	DNA excision repair protein ERCC-6-like [Source:NCBI_NR;ACC:XP_005098039.1]	3	0.92	3.74	0	0.73	0	0	N	0.544956	1	-2.08	-
1301	TBIU001301	TBIGR001_TRINITY_DN16549_c0_g1_i1	samd4a	Un	1	475	+	-	KNOWN	Protein Smaug homolog 1 [Source:SWISS;ACC:Q5FWP2]	4	2.48	3.12	0.37	0	0	0.37	N	0.0351615	0.663955	-3.65	GO:0005737,GO:0006417,GO:0030054,GO:0030425,GO:0045202
1302	TBIU001302	TBIGR001_TRINITY_DN1654_c0_g1_i1	LOTGIDRAFT_173469	Un	1	332	+	-	KNOWN	hypothetical protein [Source:NCBI_NR;ACC:XP_009049451.1]	1	3.03	0	0	0	0	0	N	1	1	-6.41	-
1303	TBIU001303	TBIGR001_TRINITY_DN16552_c0_g1_i1	CRHR1	Un	1	232	+	-	KNOWN	Corticotropin-releasing factor receptor 1 [Source:SWISS;ACC:O62772]	6	1.27	1.97	0.73	0.64	0.11	0.8	N	0.317242	0.993051	-0.986	GO:0005768,GO:0010579,GO:0015056,GO:0016021,GO:0031226,GO:0051458,GO:0071376,GO:2000852
1304	TBIU001304	TBIGR001_TRINITY_DN16554_c0_g1_i1	-	Un	1	305	+	-	NOVEL	-	1	7.26	0	0	0	0	0	N	0.648315	1	-7.99	-
1305	TBIU001305	TBIGR001_TRINITY_DN16556_c0_g1_i1	-	Un	1	339	+	-	NOVEL	-	6	2.96	2.55	0.99	0.45	1.27	0.19	N	0.197968	0.912877	-1.32	-
1306	TBIU001306	TBIGR001_TRINITY_DN16557_c0_g1_i1	KNTC1	Un	1	271	+	-	KNOWN	Kinetochore-associated protein 1 [Source:SWISS;ACC:P50748]	6	2.31	0.82	0.45	1.71	1.93	2.39	N	0.209908	0.923949	1.18	GO:0000278,GO:0000777,GO:0000922,GO:0005634,GO:0005737,GO:0005828,GO:0005829,GO:0005886,GO:0006461,GO:0007067,GO:0007093,GO:0007096,GO:0015629
1307	TBIU001307	TBIGR001_TRINITY_DN16558_c0_g1_i1	Parp14	Un	1	326	+	-	KNOWN	Poly [ADP-ribose] polymerase 14 [Source:SWISS;ACC:Q2EMV9]	2	2.52	0.35	0	0	0	0	N	0.133528	0.852103	-9.41	GO:0003676,GO:0003950,GO:0005634,GO:0005737,GO:0006351,GO:0006355,GO:0016020
1308	TBIU001308	TBIGR001_TRINITY_DN16563_c0_g1_i1	mtx3	Un	1	249	+	-	KNOWN	Metaxin-3 [Source:SWISS;ACC:Q4VBW0]	6	24.58	30.93	25.69	21.39	18.77	37.41	N	0.651646	1	0.261	GO:0005741,GO:0006626
1309	TBIU001309	TBIGR001_TRINITY_DN16563_c0_g2_i1	LOTGIDRAFT_234567	Un	1	413	+	-	KNOWN	hypothetical protein [Source:NCBI_NR;ACC:XP_009060952.1]	6	52.81	51.19	69.14	103.36	86.79	72.76	N	0.094293	0.829814	0.922	-
1310	TBIU001310	TBIGR001_TRINITY_DN16571_c0_g1_i1	-	Un	1	241	+	-	KNOWN	-	5	1.22	1.35	0.19	0.43	0.2	0	N	0.241657	0.941393	-1.66	-
1311	TBIU001311	TBIGR001_TRINITY_DN16572_c0_g1_i1	-	Un	1	210	+	-	NOVEL	-	5	1.73	2.61	2.06	0	0.44	5.37	N	0.938537	1	0.129	-
1312	TBIU001312	TBIGR001_TRINITY_DN16584_c0_g1_i1	BRAFLDRAFT_131039	Un	1	315	+	-	KNOWN	hypothetical protein [Source:NCBI_NR;ACC:XP_002599730.1]	4	1.31	0	0.23	0.18	0	0.23	N	0.501305	1	-1.53	-
1313	TBIU001313	TBIGR001_TRINITY_DN16586_c0_g1_i1	-	Un	1	243	+	-	NOVEL	-	4	3.21	2.43	0.82	0	0	0.87	N	0.170245	0.892303	-2.6	-
1314	TBIU001314	TBIGR001_TRINITY_DN16587_c0_g1_i1	PCR2	Un	1	510	+	-	KNOWN	Protein PLANT CADMIUM RESISTANCE 2 [Source:SWISS;ACC:Q9LQU4]	6	402.26	200.5	278.71	373.04	407.87	260.93	N	0.259285	0.954721	0.612	GO:0005886,GO:0006979,GO:0016021
1315	TBIU001315	TBIGR001_TRINITY_DN16588_c0_g1_i1	-	Un	1	224	+	-	NOVEL	-	1	13.3	0	0	0	0	0	N	1	1	-6.41	-
1316	TBIU001316	TBIGR001_TRINITY_DN16592_c0_g1_i1	Eml5	Un	1	243	+	-	KNOWN	Echinoderm microtubule-associated protein-like 5 [Source:SWISS;ACC:Q8BQM8]	1	1.44	0	0	0	0	0	N	0.648298	1	-7.99	GO:0005737,GO:0005874,GO:0070062
1317	TBIU001317	TBIGR001_TRINITY_DN16592_c1_g1_i1	EML6	Un	1	244	+	-	KNOWN	Echinoderm microtubule-associated protein-like 6 [Source:SWISS;ACC:Q6ZMW3]	0	0	0	0	0	0	0	N	-	-	-	GO:0005737,GO:0005874
1318	TBIU001318	TBIGR001_TRINITY_DN16593_c0_g1_i1	K02A2.6	Un	1	214	+	-	KNOWN	Uncharacterized protein K02A2.6 [Source:SWISS;ACC:Q09575]	6	1.09	3.56	0.88	0.22	1.39	5.21	N	0.547872	1	0.66	GO:0003676,GO:0008270,GO:0015074
1319	TBIU001319	TBIGR001_TRINITY_DN16605_c0_g1_i1	-	Un	1	308	+	-	NOVEL	-	4	24.77	0	13.53	23.54	9.66	0	N	1	1	-0.0897	-
1320	TBIU001320	TBIGR001_TRINITY_DN16612_c0_g1_i1	-	Un	1	218	+	-	KNOWN	-	1	13.3	0	0	0	0	0	N	1	1	-6.41	-
1321	TBIU001321	TBIGR001_TRINITY_DN16613_c0_g1_i1	-	Un	1	349	+	-	NOVEL	-	3	1.23	3.22	6.03	0	0	0	N	0.00156423	0.184881	-11.4	-
1322	TBIU001322	TBIGR001_TRINITY_DN16618_c0_g1_i1	-	Un	1	685	+	-	NOVEL	-	6	4.47	4.35	3.92	4.25	2.78	3.22	N	0.933936	1	0.0461	-
1323	TBIU001323	TBIGR001_TRINITY_DN16622_c0_g1_i1	-	Un	1	278	+	-	NOVEL	-	0	0	0	0	0	0	0	N	-	-	-	-
1324	TBIU001324	TBIGR001_TRINITY_DN16627_c0_g1_i1	-	Un	1	241	+	-	KNOWN	-	6	3.7	0.4	0.59	0.34	0.47	0.71	N	0.26035	0.954721	-1.21	-
1325	TBIU001325	TBIGR001_TRINITY_DN16632_c0_g1_i1	-	Un	1	209	+	-	NOVEL	-	0	0	0	0	0	0	0	N	-	-	-	-
1326	TBIU001326	TBIGR001_TRINITY_DN16634_c0_g1_i1	CG12084	Un	1	306	+	-	KNOWN	Protein zer-1 homolog [Source:SWISS;ACC:Q9W0E8]	6	5.12	4.6	3.16	3.25	3.23	3.59	N	0.964893	1	0.0288	GO:0004842,GO:0016567,GO:0031462,GO:0051438
1327	TBIU001327	TBIGR001_TRINITY_DN16638_c0_g1_i1	CCAP-R	Un	1	273	+	-	KNOWN	Cardioacceleratory peptide receptor [Source:SWISS;ACC:Q868T3]	6	9.81	10.64	9.49	5.56	7.77	11.79	N	0.871049	1	0.0918	GO:0005000,GO:0005887,GO:0007186,GO:0007218,GO:0008188,GO:0016021,GO:0018990
1328	TBIU001328	TBIGR001_TRINITY_DN16639_c0_g1_i1	-	Un	1	221	+	-	NOVEL	-	4	1.32	0	0.71	1.35	0	2.39	N	0.407642	1	1.19	-
1329	TBIU001329	TBIGR001_TRINITY_DN16639_c0_g2_i1	-	Un	1	269	+	-	NOVEL	-	2	0	1.43	0	0	0.93	0	N	1	1	-0.104	-
1330	TBIU001330	TBIGR001_TRINITY_DN16643_c0_g1_i1	FBXL13	Un	1	263	+	-	KNOWN	F-box/LRR-repeat protein 13 [Source:SWISS;ACC:Q8NEE6]	2	3.43	1.84	0	0	0	0	N	0.557735	1	-7.99	-
1331	TBIU001331	TBIGR001_TRINITY_DN16646_c0_g1_i1	-	Un	1	432	+	-	NOVEL	-	5	0.76	1.87	0.8	0.62	0	2.8	N	0.899476	1	0.294	-
1332	TBIU001332	TBIGR001_TRINITY_DN16648_c0_g1_i1	hsp90ab1	Un	1	302	+	-	KNOWN	Heat shock protein HSP 90-beta [Source:SWISS;ACC:O57521]	1	0	131.23	0	0	0	0	N	0.163696	0.892303	-9.73	GO:0001568,GO:0005524,GO:0005737,GO:0006457,GO:0006950,GO:0007517
1333	TBIU001333	TBIGR001_TRINITY_DN16649_c0_g1_i1	-	Un	1	338	+	-	NOVEL	-	6	1.32	1.84	0.5	0.76	0.44	1.15	N	0.802768	1	-0.234	-
1334	TBIU001334	TBIGR001_TRINITY_DN16651_c0_g1_i1	Ankrd6	Un	1	374	+	-	KNOWN	Ankyrin repeat domain-containing protein 6 [Source:SWISS;ACC:Q69ZU8]	2	0	0.31	1.28	0	0	0	N	0.174588	0.892303	-9.49	GO:0005634,GO:0005737,GO:0046330,GO:0090090,GO:2000096
1335	TBIU001335	TBIGR001_TRINITY_DN16651_c0_g2_i1	MM_0045	Un	1	233	+	-	KNOWN	Putative ankyrin repeat protein MM_0045 [Source:SWISS;ACC:Q8Q0U0]	5	1.09	2.06	0	0.51	0.53	1.12	N	1	1	-0.0924	-
1336	TBIU001336	TBIGR001_TRINITY_DN16659_c0_g1_i1	FMO5	Un	1	358	+	-	KNOWN	Dimethylaniline monooxygenase [N-oxide-forming] 5 [Source:SWISS;ACC:P49109]	5	1.57	1.65	0.15	0.93	0	0.88	N	0.71207	1	-0.46	GO:0004499,GO:0005789,GO:0016021,GO:0050660,GO:0050661
1337	TBIU001337	TBIGR001_TRINITY_DN16661_c0_g1_i1	Supt20h	Un	1	351	+	-	KNOWN	Transcription factor SPT20 homolog [Source:SWISS;ACC:Q66HC7]	3	0.5	0.49	0.8	0	0	0	N	0.0534331	0.728829	-9.46	GO:0000124,GO:0003712,GO:0007369,GO:0045722
1338	TBIU001338	TBIGR001_TRINITY_DN16662_c0_g1_i1	mfsd4	Un	1	245	+	-	KNOWN	Major facilitator superfamily domain-containing protein 4 [Source:SWISS;ACC:Q5BIZ0]	6	5.93	3.71	3.56	2.24	2.59	3.33	N	0.604038	1	-0.322	GO:0016021,GO:0055085
1339	TBIU001339	TBIGR001_TRINITY_DN16664_c0_g1_i1	-	Un	1	242	+	-	NOVEL	-	0	0	0	0	0	0	0	N	-	-	-	-
1340	TBIU001340	TBIGR001_TRINITY_DN16666_c0_g1_i1	EXD3	Un	1	215	+	-	KNOWN	Exonuclease mut-7 homolog [Source:SWISS;ACC:Q8N9H8]	6	2.8	1.61	0.6	2.85	0.97	0.76	N	0.710293	1	0.322	GO:0003676,GO:0008408,GO:0046872
1341	TBIU001341	TBIGR001_TRINITY_DN16672_c0_g1_i1	-	Un	1	270	+	-	NOVEL	-	6	5.74	6.43	3.96	4.98	8.04	6.52	N	0.343076	0.993051	0.65	-
1342	TBIU001342	TBIGR001_TRINITY_DN16678_c0_g1_i1	loxl2b	Un	1	304	+	-	KNOWN	Lysyl oxidase homolog 2B [Source:SWISS;ACC:A1L1V4]	4	1.63	0	0	0.38	0.81	0.73	N	0.789103	1	0.719	GO:0001666,GO:0001837,GO:0001935,GO:0002040,GO:0004720,GO:0005044,GO:0005507,GO:0005604,GO:0005634,GO:0005694,GO:0006351,GO:0016020,GO:0016568,GO:0030199,GO:0032332,GO:0043542,GO:0045892
1343	TBIU001343	TBIGR001_TRINITY_DN16686_c0_g1_i1	-	Un	1	431	+	-	NOVEL	-	6	20.2	15	16.06	20.48	18.95	14.6	N	0.414101	1	0.442	-
1344	TBIU001344	TBIGR001_TRINITY_DN16688_c0_g1_i1	-	Un	1	487	+	-	NOVEL	-	0	0	0	0	0	0	0	N	-	-	-	-
1345	TBIU001345	TBIGR001_TRINITY_DN16688_c0_g1_i2	-	Un	1	515	+	-	NOVEL	-	6	3.67	2.64	3.42	0.81	3.3	1.09	N	0.499491	1	-0.536	-
1346	TBIU001346	TBIGR001_TRINITY_DN16690_c0_g1_i1	-	Un	1	218	+	-	NOVEL	-	1	3.49	0	0	0	0	0	N	1	1	-6.41	-
1347	TBIU001347	TBIGR001_TRINITY_DN16691_c0_g1_i1	-	Un	1	298	+	-	NOVEL	-	6	1.94	1.12	1.39	0.32	0.29	0.4	N	0.0600195	0.754853	-1.79	-
1348	TBIU001348	TBIGR001_TRINITY_DN16694_c0_g1_i1	DHX57	Un	1	266	+	-	KNOWN	Putative ATP-dependent RNA helicase DHX57 [Source:SWISS;ACC:Q6P158]	1	2.83	0	0	0	0	0	N	1	1	-6.41	GO:0005524,GO:0008026,GO:0044822,GO:0046872
1349	TBIU001349	TBIGR001_TRINITY_DN16704_c0_g1_i1	HOX71_XENLA	Un	1	602	+	-	KNOWN	Homeobox protein XHOX-7.1 [Source:SWISS;ACC:Q04281]	6	2.25	3.15	2.18	1.94	0.76	3.02	N	0.973981	1	-0.0756	GO:0005634,GO:0006355,GO:0007275,GO:0043565
1350	TBIU001350	TBIGR001_TRINITY_DN16704_c1_g1_i1	-	Un	1	373	+	-	NOVEL	-	6	4.05	3.4	7.33	3.88	3.01	3.82	N	0.830848	1	-0.198	-
1351	TBIU001351	TBIGR001_TRINITY_DN16707_c0_g1_i1	Orct	Un	1	357	+	-	KNOWN	Organic cation transporter protein [Source:SWISS;ACC:Q9VCA2]	4	1.4	0.92	0.98	0	0.56	0	N	0.228266	0.941393	-2.23	GO:0006811,GO:0006915,GO:0016021,GO:0022857
1352	TBIU001352	TBIGR001_TRINITY_DN16709_c0_g1_i1	-	Un	1	363	+	-	NOVEL	-	1	15.85	0	0	0	0	0	N	0.635813	1	-7.41	-
1353	TBIU001353	TBIGR001_TRINITY_DN16713_c0_g1_i1	-	Un	1	224	+	-	NOVEL	-	3	0.35	1.69	0	0.84	0	0	N	0.848906	1	-0.762	-
1354	TBIU001354	TBIGR001_TRINITY_DN16719_c0_g1_i1	lbx1	Un	1	715	+	-	KNOWN	Transcription factor LBX1 [Source:SWISS;ACC:Q2PYN8]	6	3.43	4.77	3.4	2.82	2.49	4.61	N	0.83944	1	0.121	GO:0000122,GO:0003700,GO:0005634,GO:0005667,GO:0006351,GO:0006355,GO:0007517,GO:0030154,GO:0043565,GO:0051450
1355	TBIU001355	TBIGR001_TRINITY_DN16720_c0_g1_i1	Pde7a	Un	1	258	+	-	KNOWN	High affinity cAMP-specific 3',5'-cyclic phosphodiesterase 7A [Source:SWISS;ACC:P70453]	2	1.72	0	0.88	0	0	0	N	0.337326	0.993051	-8.19	GO:0004115,GO:0006198,GO:0007165,GO:0046872
1356	TBIU001356	TBIGR001_TRINITY_DN16723_c0_g1_i1	Fat4	Un	1	246	+	-	KNOWN	Protocadherin Fat 4 [Source:SWISS;ACC:Q2PZL6]	0	0	0	0	0	0	0	N	-	-	-	GO:0001658,GO:0001736,GO:0001822,GO:0003007,GO:0005509,GO:0005886,GO:0007009,GO:0007156,GO:0007157,GO:0016021,GO:0021987,GO:0022008,GO:0035329,GO:0043931,GO:0045177,GO:0048565,GO:0060122,GO:0070062,GO:0072307
1357	TBIU001357	TBIGR001_TRINITY_DN16733_c0_g1_i1	-	Un	1	215	+	-	NOVEL	-	2	0	4.28	2.68	0	0	0	N	0.168878	0.892303	-8.96	-
1358	TBIU001358	TBIGR001_TRINITY_DN16741_c0_g1_i1	DIAPH2	Un	1	422	+	-	KNOWN	Protein diaphanous homolog 2 [Source:SWISS;ACC:O60879]	6	1.92	2.71	1.26	2.29	1.51	1.06	N	0.919753	1	0.119	GO:0000910,GO:0005102,GO:0005769,GO:0005829,GO:0007275,GO:0007292,GO:0030041,GO:0048477
1359	TBIU001359	TBIGR001_TRINITY_DN16741_c1_g1_i1	DIAPH1	Un	1	258	+	-	KNOWN	Protein diaphanous homolog 1 [Source:SWISS;ACC:O60610]	4	0.45	0.58	0.8	0	0	0.31	N	0.135913	0.852103	-2.35	GO:0005102,GO:0005737,GO:0007010,GO:0007605,GO:0008360,GO:0030041,GO:0030335,GO:0032587,GO:0032886,GO:0035372,GO:0044325,GO:0044822,GO:0051279,GO:0071420,GO:0072686
1360	TBIU001360	TBIGR001_TRINITY_DN16745_c0_g1_i1	-	Un	1	531	+	-	NOVEL	-	1	1.98	0	0	0	0	0	N	0.163296	0.892303	-9.73	-
1361	TBIU001361	TBIGR001_TRINITY_DN16749_c0_g1_i1	cwf19l1	Un	1	273	+	-	KNOWN	CWF19-like protein 1 [Source:SWISS;ACC:Q8AVL0]	6	1.27	4.23	1.12	1.33	0.45	0.59	N	0.199011	0.912877	-1.08	GO:0003824
1362	TBIU001362	TBIGR001_TRINITY_DN1674_c0_g1_i1	-	Un	1	253	+	-	NOVEL	-	2	6.27	3.57	0	0	0	0	N	0.557722	1	-7.99	-
1363	TBIU001363	TBIGR001_TRINITY_DN16750_c0_g1_i1	KLHL31	Un	1	838	+	-	KNOWN	Kelch-like protein 31 [Source:SWISS;ACC:Q9H511]	3	3.6	1.24	1.19	0	0	0	N	0.19248	0.910803	-8.85	GO:0006351,GO:0006355
1364	TBIU001364	TBIGR001_TRINITY_DN16752_c0_g1_i1	-	Un	1	231	+	-	NOVEL	-	3	4.16	1.46	0	0	0	3.14	N	1	1	-0.527	-
1365	TBIU001365	TBIGR001_TRINITY_DN16755_c0_g1_i1	atg13	Un	1	1027	+	-	KNOWN	Autophagy-related protein 13 [Source:SWISS;ACC:Q7SYE0]	5	0.38	2.26	0.4	0	0.45	0.4	N	0.363904	0.993051	-1.46	GO:0000045,GO:0000407,GO:0005829,GO:0019901,GO:0034273,GO:0070969
1366	TBIU001366	TBIGR001_TRINITY_DN16757_c0_g1_i1	-	Un	1	238	+	-	NOVEL	-	6	1.9	0.49	0.35	0.38	0.88	0.85	N	0.973395	1	0.072	-
1367	TBIU001367	TBIGR001_TRINITY_DN16759_c0_g1_i1	-	Un	1	209	+	-	NOVEL	-	6	1.54	1.56	1.6	0.82	0.62	1.08	N	0.847904	1	-0.608	-
1368	TBIU001368	TBIGR001_TRINITY_DN16761_c0_g1_i1	ISY1	Un	1	480	+	-	KNOWN	Pre-mRNA-splicing factor ISY1 homolog [Source:SWISS;ACC:Q9ULR0]	6	1.82	2.91	1.88	2.76	0.3	1.66	N	0.881383	1	-0.141	GO:0000398,GO:0044822,GO:0071013
1369	TBIU001369	TBIGR001_TRINITY_DN16766_c0_g1_i1	-	Un	1	293	+	-	NOVEL	-	1	30.01	0	0	0	0	0	N	0.635803	1	-7.41	-
1370	TBIU001370	TBIGR001_TRINITY_DN1676_c0_g1_i1	-	Un	1	333	+	-	NOVEL	-	1	3.8	0	0	0	0	0	N	0.367937	0.993051	-8.73	-
1371	TBIU001371	TBIGR001_TRINITY_DN16772_c0_g1_i1	LOC101862067	Un	1	209	+	-	KNOWN	dentin sialophosphoprotein-like [Source:NCBI_NR;ACC:XP_005108259.1]	1	2.11	0	0	0	0	0	N	0.475106	1	-8.41	-
1372	TBIU001372	TBIGR001_TRINITY_DN16772_c1_g1_i1	LOTGIDRAFT_154791	Un	1	216	+	-	KNOWN	hypothetical protein [Source:NCBI_NR;ACC:XP_009062236.1]	5	1.2	1.17	1.28	0	0.23	1.45	N	0.545188	1	-0.852	-
1373	TBIU001373	TBIGR001_TRINITY_DN16774_c0_g1_i1	polr1d	Un	1	221	+	-	KNOWN	DNA-directed RNA polymerases I and III subunit RPAC2 [Source:SWISS;ACC:Q5XK67]	6	22.96	24.35	21.48	66.14	37.6	30.14	N	0.034613	0.662411	1.3	GO:0003677,GO:0003899,GO:0005634,GO:0006351
1374	TBIU001374	TBIGR001_TRINITY_DN16775_c0_g1_i1	-	Un	1	600	+	-	NOVEL	-	6	4.24	5.03	1.75	3.64	1.9	5.38	N	0.657572	1	0.371	-
1375	TBIU001375	TBIGR001_TRINITY_DN16780_c0_g1_i1	-	Un	1	389	+	-	NOVEL	-	6	1.91	2.3	1.53	0.39	0.36	1.31	N	0.206951	0.920986	-1.15	-
1376	TBIU001376	TBIGR001_TRINITY_DN16781_c0_g1_i1	-	Un	1	366	+	-	NOVEL	-	2	3.33	1.68	0	0	0	0	N	0.176448	0.892303	-8.99	-
1377	TBIU001377	TBIGR001_TRINITY_DN16783_c0_g1_i1	S100A2	Un	1	486	+	-	KNOWN	Protein S100-A2 [Source:SWISS;ACC:P29034]	3	3.79	2.63	1.25	0	0	0	N	0.113645	0.843692	-9.09	GO:0005509,GO:0042802,GO:0043542
1378	TBIU001378	TBIGR001_TRINITY_DN16787_c0_g1_i1	Abcc10	Un	1	303	+	-	KNOWN	Multidrug resistance-associated protein 7 [Source:SWISS;ACC:Q8R4P9]	3	1.14	0	0.59	0.46	0	0	N	0.702938	1	-1.54	GO:0005524,GO:0005765,GO:0005886,GO:0016021,GO:0042626
1379	TBIU001379	TBIGR001_TRINITY_DN16787_c1_g1_i1	YCF1	Un	1	208	+	-	KNOWN	Metal resistance protein YCF1 [Source:SWISS;ACC:P39109]	4	2.87	0.97	0.97	6.03	0	0	N	0.656822	1	0.795	GO:0000329,GO:0005524,GO:0006749,GO:0010038,GO:0015127,GO:0015431,GO:0015723,GO:0016021,GO:0042144,GO:0045454,GO:0046686,GO:0055085
1380	TBIU001380	TBIGR001_TRINITY_DN16789_c0_g1_i1	-	Un	1	224	+	-	NOVEL	-	4	1.91	3.17	0.66	0	0	1.36	N	0.285253	0.974243	-1.76	-
1381	TBIU001381	TBIGR001_TRINITY_DN16792_c0_g1_i1	-	Un	1	316	+	-	NOVEL	-	3	1.9	0	1.49	0	0	1	N	0.435511	1	-1.58	-
1382	TBIU001382	TBIGR001_TRINITY_DN16794_c0_g1_i1	Hadha	Un	1	1449	+	-	KNOWN	Trifunctional enzyme subunit alpha, mitochondrial [Source:SWISS;ACC:Q8BMS1]	6	26.54	28.34	19.5	26.93	20.41	24.14	N	0.536963	1	0.318	GO:0000062,GO:0003988,GO:0004300,GO:0005739,GO:0005743,GO:0006635,GO:0016507,GO:0016508,GO:0016509,GO:0032868,GO:0042493,GO:0042645,GO:0051287
1383	TBIU001383	TBIGR001_TRINITY_DN16795_c0_g1_i1	LOC101848137	Un	1	475	+	-	KNOWN	39S ribosomal protein L38, mitochondrial-like [Source:NCBI_NR;ACC:XP_005105462.1]	6	3.53	4.99	0.26	4.46	1.22	3.73	N	0.648726	1	0.556	-
1384	TBIU001384	TBIGR001_TRINITY_DN16795_c0_g2_i1	LOC101848137	Un	1	228	+	-	KNOWN	39S ribosomal protein L38, mitochondrial-like [Source:NCBI_NR;ACC:XP_005105462.1]	2	0	0	0.26	0	1.22	0	N	0.480076	1	2.23	-
1385	TBIU001385	TBIGR001_TRINITY_DN16795_c0_g3_i1	MRPL38	Un	1	281	+	-	KNOWN	39S ribosomal protein L38, mitochondrial [Source:SWISS;ACC:Q3ZBF3]	6	5.18	5.11	5.25	5.13	4.34	5	N	0.704763	1	0.24	GO:0005739,GO:0005840
1386	TBIU001386	TBIGR001_TRINITY_DN16797_c0_g1_i1	-	Un	1	810	+	-	NOVEL	-	6	1.5	7.28	3.45	1.62	0.87	1.04	N	0.124788	0.849635	-1.45	-
1387	TBIU001387	TBIGR001_TRINITY_DN167_c0_g1_i1	-	Un	1	207	+	-	NOVEL	-	6	1.94	2.03	1.07	0.28	0.1	0.35	N	0.00310648	0.268444	-2.41	-
1388	TBIU001388	TBIGR001_TRINITY_DN16800_c0_g1_i1	PFDN4	Un	1	289	+	-	KNOWN	Prefoldin subunit 4 [Source:SWISS;ACC:Q9NQP4]	6	57.31	63.78	74.14	63.94	73.66	67.65	N	0.468312	1	0.392	GO:0005634,GO:0005737,GO:0005739,GO:0005829,GO:0006457,GO:0016272,GO:0044267,GO:0051084,GO:0051087
1389	TBIU001389	TBIGR001_TRINITY_DN16802_c0_g1_i1	-	Un	1	620	+	-	NOVEL	-	2	9.87	0	9.76	0	0	0	N	0.549353	1	-7.69	-
1390	TBIU001390	TBIGR001_TRINITY_DN16805_c0_g1_i1	-	Un	1	1266	+	-	NOVEL	-	0	0	0	0	0	0	0	N	-	-	-	-
1391	TBIU001391	TBIGR001_TRINITY_DN16807_c0_g1_i1	-	Un	1	212	+	-	NOVEL	-	2	3.01	0.76	0	0	0	0	N	0.267273	0.954721	-8.73	-
1392	TBIU001392	TBIGR001_TRINITY_DN16811_c0_g1_i1	-	Un	1	224	+	-	NOVEL	-	1	3.66	0	0	0	0	0	N	0.648282	1	-7.99	-
1393	TBIU001393	TBIGR001_TRINITY_DN16811_c1_g1_i1	-	Un	1	242	+	-	NOVEL	-	0	0	0	0	0	0	0	N	-	-	-	-
1394	TBIU001394	TBIGR001_TRINITY_DN16816_c0_g1_i1	-	Un	1	529	+	-	NOVEL	-	6	1.46	0.74	0.33	0.19	0.86	0.47	N	0.805267	1	-0.28	-
1395	TBIU001395	TBIGR001_TRINITY_DN16819_c0_g1_i1	LOTGIDRAFT_175151	Un	1	268	+	-	KNOWN	hypothetical protein [Source:NCBI_NR;ACC:XP_009053752.1]	6	2.8	1.63	0.59	5.9	2.92	1.75	N	0.112942	0.843692	1.52	-
1396	TBIU001396	TBIGR001_TRINITY_DN16819_c1_g1_i1	LOTGIDRAFT_175151	Un	1	766	+	-	KNOWN	hypothetical protein [Source:NCBI_NR;ACC:XP_009053752.1]	6	1.38	0.17	0.18	0.14	0.39	1.07	N	0.898618	1	0.301	-
1397	TBIU001397	TBIGR001_TRINITY_DN16825_c0_g1_i1	LOTGIDRAFT_229368	Un	1	719	+	-	KNOWN	hypothetical protein [Source:NCBI_NR;ACC:XP_009062207.1]	6	2.14	0.32	1.41	1.08	0.75	1.19	N	1	1	-0.0335	-
1398	TBIU001398	TBIGR001_TRINITY_DN16837_c0_g1_i1	-	Un	1	793	+	-	NOVEL	-	5	1.09	2.91	0	2.21	0.95	0.57	N	0.793362	1	0.385	-
1399	TBIU001399	TBIGR001_TRINITY_DN16837_c1_g1_i1	-	Un	1	209	+	-	NOVEL	-	2	0	1.84	0	0	3.52	0	N	0.845391	1	1.33	-
1400	TBIU001400	TBIGR001_TRINITY_DN16838_c0_g1_i1	GAK	Un	1	214	+	-	KNOWN	Cyclin-G-associated kinase [Source:SWISS;ACC:O14976]	2	9.04	11.38	0	0	0	0	N	0.537241	1	-7.41	GO:0004674,GO:0005524,GO:0005794,GO:0005925,GO:0007029,GO:0007030,GO:0007049,GO:0009913,GO:0016020,GO:0035622,GO:0043231,GO:0048468,GO:0048471,GO:0048853,GO:0061436,GO:0072318,GO:0072583,GO:2000179
1401	TBIU001401	TBIGR001_TRINITY_DN16839_c0_g1_i1	LOTGIDRAFT_232026	Un	1	464	+	-	KNOWN	hypothetical protein [Source:NCBI_NR;ACC:XP_009053838.1]	6	3.34	1.91	1.32	1.92	1.31	1.56	N	0.94647	1	-0.0525	-
1402	TBIU001402	TBIGR001_TRINITY_DN16841_c0_g2_i1	TRY2_XENLA	Un	1	477	+	-	KNOWN	Trypsin [Source:SWISS;ACC:P70059]	6	24.91	10.48	19.14	23.9	5.73	9.04	N	0.828189	1	-0.151	GO:0004252,GO:0005615,GO:0007586,GO:0046872
1403	TBIU001403	TBIGR001_TRINITY_DN16847_c0_g1_i1	LOTGIDRAFT_94557	Un	1	303	+	-	KNOWN	hypothetical protein [Source:NCBI_NR;ACC:XP_009054159.1]	6	2.12	1.96	1.46	0.49	0.67	0.7	N	0.128601	0.852103	-1.21	-
1404	TBIU001404	TBIGR001_TRINITY_DN16848_c0_g1_i1	-	Un	1	270	+	-	NOVEL	-	2	4.36	1.77	0	0	0	0	N	0.135305	0.852103	-9.22	-
1405	TBIU001405	TBIGR001_TRINITY_DN16852_c0_g1_i1	Yeats2	Un	1	273	+	-	KNOWN	YEATS domain-containing protein 2 [Source:SWISS;ACC:Q3TUF7]	3	1.52	1.12	0	0.31	0	0	N	0.299974	0.982709	-2.57	GO:0000122,GO:0005634,GO:0005671,GO:0043966,GO:0072686
1406	TBIU001406	TBIGR001_TRINITY_DN16852_c1_g1_i1	-	Un	1	215	+	-	NOVEL	-	2	0.43	2.51	0	0	0	0	N	0.163983	0.892303	-9.21	-
1407	TBIU001407	TBIGR001_TRINITY_DN16855_c0_g1_i1	GDAP1L1	Un	1	544	+	-	KNOWN	Ganglioside-induced differentiation-associated protein 1-like 1 [Source:SWISS;ACC:Q96MZ0]	3	2.09	0	0	0.42	2.53	0	N	0.736713	1	0.974	-
1408	TBIU001408	TBIGR001_TRINITY_DN16858_c0_g1_i1	N	Un	1	216	+	-	KNOWN	Neurogenic locus Notch protein [Source:SWISS;ACC:P07207]	6	1.8	0.8	1.04	1.47	0.31	1	N	1	1	-0.0314	GO:0000122,GO:0001708,GO:0001745,GO:0003682,GO:0004872,GO:0004888,GO:0005509,GO:0005622,GO:0005634,GO:0005654,GO:0005737,GO:0005768,GO:0005788,GO:0005796,GO:0005829,GO:0005886,GO:0005912,GO:0006351,GO:0007015,GO:0007155,GO:0007157,GO:0007219,GO:0007252,GO:0007293,GO:0007297,GO:0007298,GO:0007314,GO:0007346,GO:0007391,GO:0007398,GO:0007400,GO:0007403,GO:0007411,GO:0007419,GO:0007422,GO:0007423,GO:…
1409	TBIU001409	TBIGR001_TRINITY_DN16860_c0_g1_i1	IARS2	Un	1	342	+	-	KNOWN	Isoleucine--tRNA ligase, mitochondrial [Source:SWISS;ACC:Q9NSE4]	6	1.75	1.08	0.8	1.33	0.57	0.77	N	1	1	-0.0576	GO:0002161,GO:0004822,GO:0005524,GO:0005737,GO:0005739,GO:0005759,GO:0006418,GO:0006428,GO:0010467
1410	TBIU001410	TBIGR001_TRINITY_DN16862_c0_g1_i1	BACOVA_02644	Un	1	662	+	-	KNOWN	Beta-glucosidase BoGH3A [Source:SWISS;ACC:A7LXS8]	3	2.17	0	0.66	0	1.81	0	N	1	1	-0.238	GO:0008422,GO:0042597,GO:0085030,GO:2000899
1411	TBIU001411	TBIGR001_TRINITY_DN16862_c1_g1_i1	Xyl2	Un	1	251	+	-	KNOWN	Beta-xylosidase/alpha-L-arabinofuranosidase 2 {ECO:0000303|PubMed:17615411, ECO:0000312|EMBL:ABQ45228.1} [Source:SWISS;ACC:A5JTQ3]	0	0	0	0	0	0	0	N	-	-	-	GO:0005578,GO:0009044,GO:0045493,GO:0046556
1412	TBIU001412	TBIGR001_TRINITY_DN16866_c0_g1_i1	-	Un	1	210	+	-	NOVEL	-	4	2.12	1.12	0.41	0.31	0	0	N	0.050304	0.726381	-3.08	-
1413	TBIU001413	TBIGR001_TRINITY_DN16867_c0_g1_i1	S100A9	Un	1	379	+	-	KNOWN	Protein S100-A9 [Source:SWISS;ACC:P06702]	6	2.12	2.1	0.55	0.43	2.57	0.56	N	1	1	-0.0263	GO:0001816,GO:0002523,GO:0002544,GO:0004871,GO:0005509,GO:0005576,GO:0005615,GO:0005634,GO:0005829,GO:0005856,GO:0005886,GO:0006914,GO:0006919,GO:0006954,GO:0007165,GO:0007267,GO:0008017,GO:0008270,GO:0010043,GO:0016209,GO:0030307,GO:0030593,GO:0031532,GO:0032119,GO:0032496,GO:0032602,GO:0035662,GO:0042742,GO:0045087,GO:0045113,GO:0045471,GO:0050544,GO:0050729,GO:0050786,GO:0050832,GO:0051092,GO:…
1414	TBIU001414	TBIGR001_TRINITY_DN1686_c0_g1_i1	-	Un	1	223	+	-	NOVEL	-	4	1.5	1.59	0	0	2.16	1.72	N	1	1	0.614	-
1415	TBIU001415	TBIGR001_TRINITY_DN16874_c0_g1_i1	rho-5	Un	1	225	+	-	KNOWN	Inactive rhomboid protein 1 [Source:SWISS;ACC:Q76NQ1]	3	1.06	1.05	0	0	0	1.69	N	1	1	0.0588	GO:0005783,GO:0005789,GO:0006508,GO:0010841,GO:0015031,GO:0016021,GO:0030431,GO:0042058,GO:0042059
1416	TBIU001416	TBIGR001_TRINITY_DN16874_c1_g1_i1	rhbdf2	Un	1	293	+	-	KNOWN	Inactive rhomboid protein 2 [Source:SWISS;ACC:A0JPA1]	3	2.56	2.59	0	2.7	0	0	N	1	1	-0.348	GO:0004252,GO:0005789,GO:0015031,GO:0016021,GO:0050709
1417	TBIU001417	TBIGR001_TRINITY_DN16878_c0_g1_i1	Birc6	Un	1	603	+	-	KNOWN	Baculoviral IAP repeat-containing protein 6 [Source:SWISS;ACC:O88738]	3	1.94	0	1.85	0	0	6.9	N	1	1	0.778	GO:0000922,GO:0001890,GO:0004869,GO:0005768,GO:0005802,GO:0005815,GO:0006915,GO:0007067,GO:0008284,GO:0010951,GO:0016020,GO:0016567,GO:0016881,GO:0030496,GO:0032465,GO:0042127,GO:0043066,GO:0060711,GO:0060712,GO:0061631,GO:2001237
1418	TBIU001418	TBIGR001_TRINITY_DN16880_c0_g1_i1	LanA	Un	1	298	+	-	KNOWN	Laminin subunit alpha [Source:SWISS;ACC:Q00174]	6	1.76	1.41	0.95	0.79	0.42	0.52	N	0.244151	0.9419	-0.863	GO:0001964,GO:0002121,GO:0005604,GO:0005605,GO:0005606,GO:0007155,GO:0007411,GO:0007476,GO:0007498,GO:0007507,GO:0008021,GO:0016321,GO:0030054,GO:0030155,GO:0030334,GO:0030424,GO:0031987,GO:0035001,GO:0035011,GO:0036062,GO:0045886,GO:0045995,GO:0048854
1419	TBIU001419	TBIGR001_TRINITY_DN16880_c0_g2_i1	LanA	Un	1	257	+	-	KNOWN	Laminin subunit alpha [Source:SWISS;ACC:Q00174]	0	0	0	0	0	0	0	N	-	-	-	GO:0001964,GO:0002121,GO:0005604,GO:0005605,GO:0005606,GO:0007155,GO:0007411,GO:0007476,GO:0007498,GO:0007507,GO:0008021,GO:0016321,GO:0030054,GO:0030155,GO:0030334,GO:0030424,GO:0031987,GO:0035001,GO:0035011,GO:0036062,GO:0045886,GO:0045995,GO:0048854
1420	TBIU001420	TBIGR001_TRINITY_DN16885_c0_g1_i1	FAXDC2	Un	1	407	+	-	KNOWN	Fatty acid hydroxylase domain-containing protein 2 [Source:SWISS;ACC:Q9GKT2]	5	0	0.07	0.43	2.6	2.61	1.55	Y	0.000168045	0.0478801	3.91	GO:0005506,GO:0006633,GO:0016021,GO:0016491
1421	TBIU001421	TBIGR001_TRINITY_DN16885_c0_g2_i1	FAXDC2	Un	1	247	+	-	KNOWN	Fatty acid hydroxylase domain-containing protein 2 [Source:SWISS;ACC:Q9GKT2]	4	2.63	0.62	0	1.06	1.42	0	N	0.93467	1	0.157	GO:0005506,GO:0006633,GO:0016021,GO:0016491
1422	TBIU001422	TBIGR001_TRINITY_DN16887_c0_g1_i1	Hypk	Un	1	236	+	-	KNOWN	Huntingtin-interacting protein K [Source:SWISS;ACC:Q9CR41]	6	56.78	62.23	77.37	68.61	75.38	76.37	N	0.369895	0.994489	0.482	GO:0005634,GO:0005737
1423	TBIU001423	TBIGR001_TRINITY_DN1688_c0_g1_i1	As3mt	Un	1	492	+	-	KNOWN	Arsenite methyltransferase [Source:SWISS;ACC:Q91WU5]	1	26.42	0	0	0	0	0	N	1	1	-6.41	GO:0005739,GO:0005829,GO:0009404,GO:0018872,GO:0030791,GO:0030792,GO:0046685
1424	TBIU001424	TBIGR001_TRINITY_DN16890_c0_g1_i1	-	Un	1	247	+	-	NOVEL	-	2	0.5	0.49	0	0	0	0	N	0.537223	1	-7.41	-
1425	TBIU001425	TBIGR001_TRINITY_DN16895_c1_g1_i1	-	Un	1	332	+	-	NOVEL	-	1	8.28	0	0	0	0	0	N	1	1	-6.41	-
1426	TBIU001426	TBIGR001_TRINITY_DN16896_c0_g1_i1	SGK1	Un	1	339	+	-	KNOWN	Serine/threonine-protein kinase Sgk1 [Source:SWISS;ACC:A7MB74]	0	0	0	0	0	0	0	N	-	-	-	GO:0004674,GO:0004712,GO:0005524,GO:0005634,GO:0005739,GO:0005789,GO:0005886,GO:0006915,GO:0006974
1427	TBIU001427	TBIGR001_TRINITY_DN16898_c0_g1_i1	-	Un	1	226	+	-	NOVEL	-	0	0	0	0	0	0	0	N	-	-	-	-
1428	TBIU001428	TBIGR001_TRINITY_DN16902_c0_g1_i1	LOC101862563	Un	1	370	+	-	KNOWN	uncharacterized LOC101862563 [Source:NCBI_NR;ACC:XP_005092388.1]	2	2.15	1.27	0	0	0	0	N	0.0978147	0.831369	-9.41	-
1429	TBIU001429	TBIGR001_TRINITY_DN16903_c0_g1_i1	-	Un	1	303	+	-	NOVEL	-	2	2.66	0	4.95	0	0	0	N	0.360592	0.993051	-8.36	-
1430	TBIU001430	TBIGR001_TRINITY_DN16909_c0_g1_i1	arf-1.2	Un	1	243	+	-	KNOWN	ADP-ribosylation factor 1-like 2 [Source:SWISS;ACC:Q61LA8]	5	1.29	1	1.37	0	2.39	2.68	N	0.553542	1	0.756	GO:0005525,GO:0005794,GO:0007264,GO:0015031,GO:0016192
1431	TBIU001431	TBIGR001_TRINITY_DN16912_c0_g1_i1	-	Un	1	261	+	-	KNOWN	-	3	0.91	2.69	0	0	1.09	0	N	0.717436	1	-1.26	-
1432	TBIU001432	TBIGR001_TRINITY_DN16915_c1_g1_i1	-	Un	1	806	+	-	NOVEL	-	3	4.06	7.38	1.66	0	0	0	N	0.0069682	0.386265	-10.5	-
1433	TBIU001433	TBIGR001_TRINITY_DN16917_c0_g1_i1	LOTGIDRAFT_172309	Un	1	254	+	-	KNOWN	hypothetical protein [Source:NCBI_NR;ACC:XP_009047431.1]	4	1.33	0.33	0.7	0.81	0	0	N	0.673605	1	-1.15	-
1434	TBIU001434	TBIGR001_TRINITY_DN16924_c0_g1_i1	chc-1	Un	1	424	+	-	KNOWN	Probable clathrin heavy chain 1 [Source:SWISS;ACC:P34574]	0	0	0	0	0	0	0	N	-	-	-	GO:0005198,GO:0005737,GO:0005886,GO:0005938,GO:0006886,GO:0006898,GO:0008104,GO:0009792,GO:0009898,GO:0016324,GO:0030130,GO:0030132,GO:0030139,GO:0030866,GO:0031410,GO:0045334,GO:0072686
1435	TBIU001435	TBIGR001_TRINITY_DN16928_c0_g1_i1	-	Un	1	716	+	-	NOVEL	-	6	4.24	4.38	1.45	1.51	0.61	0.97	N	0.204826	0.920986	-1.29	-
1436	TBIU001436	TBIGR001_TRINITY_DN16930_c1_g1_i1	-	Un	1	385	+	-	NOVEL	-	3	1.67	3.8	0.3	0	0	0	N	0.00665189	0.381508	-10.8	-
1437	TBIU001437	TBIGR001_TRINITY_DN16937_c0_g1_i1	Spag1	Un	1	405	+	-	KNOWN	Sperm-associated antigen 1 [Source:SWISS;ACC:Q5U2X2]	3	0.88	1.3	1.39	0	0	0	N	0.0515949	0.72696	-9.62	GO:0005525,GO:0005634,GO:0005737,GO:0007338,GO:0015630,GO:0016787,GO:0070286
1438	TBIU001438	TBIGR001_TRINITY_DN16942_c0_g1_i1	ric-3	Un	1	509	+	-	KNOWN	Resistance to inhibitors of cholinesterase protein 3 [Source:SWISS;ACC:Q22472]	6	2.77	5.1	1.49	2.34	0.73	3.94	N	0.984774	1	-0.0396	GO:0005783,GO:0005789,GO:0007271,GO:0016021,GO:0032224,GO:0034394,GO:0043005,GO:0043025,GO:0043231
1439	TBIU001439	TBIGR001_TRINITY_DN16943_c0_g1_i1	-	Un	1	239	+	-	NOVEL	-	6	1.11	1.63	0.59	1.58	1.29	0.87	N	0.624824	1	0.572	-
1440	TBIU001440	TBIGR001_TRINITY_DN16949_c0_g1_i1	fabG	Un	1	257	+	-	KNOWN	3-oxoacyl-[acyl-carrier-protein] reductase FabG [Source:SWISS;ACC:O54438]	6	1.7	4.31	1.73	4.72	8.73	2.77	N	0.23056	0.941393	1.39	GO:0004316,GO:0030497,GO:0050661,GO:0051287
1441	TBIU001441	TBIGR001_TRINITY_DN16952_c0_g1_i1	-	Un	1	350	+	-	NOVEL	-	3	3	3.18	0	0	0	1.72	N	0.705607	1	-1.53	-
1442	TBIU001442	TBIGR001_TRINITY_DN16958_c1_g1_i1	-	Un	1	491	+	-	NOVEL	-	3	1.53	1.63	7.47	0	0	0	N	0.0951623	0.829814	-9.6	-
1443	TBIU001443	TBIGR001_TRINITY_DN16967_c0_g1_i1	LOC101862939	Un	1	230	+	-	KNOWN	uncharacterized LOC101862939 [Source:NCBI_NR;ACC:XP_005096374.1]	6	7.54	7.96	7.06	4.21	5.14	9.73	N	0.906579	1	0.0889	-
1444	TBIU001444	TBIGR001_TRINITY_DN16970_c0_g1_i1	slt-1	Un	1	263	+	-	KNOWN	Slit homolog 1 protein [Source:SWISS;ACC:G5EFX6]	1	8.28	0	0	0	0	0	N	1	1	-6.41	GO:0001764,GO:0005102,GO:0005509,GO:0005576,GO:0033563,GO:0048843
1445	TBIU001445	TBIGR001_TRINITY_DN16973_c0_g1_i1	-	Un	1	300	+	-	NOVEL	-	6	1.78	2.52	1.91	2.75	3.65	0.54	N	0.533918	1	0.544	-
1446	TBIU001446	TBIGR001_TRINITY_DN16977_c0_g1_i1	-	Un	1	1844	+	-	NOVEL	-	3	1.17	0.14	0	0	0.5	0	N	0.781572	1	-0.844	-
1447	TBIU001447	TBIGR001_TRINITY_DN16_c0_g1_i1	unc-7	Un	1	218	+	-	KNOWN	Innexin unc-7 [Source:SWISS;ACC:Q03412]	6	46.59	54.92	26.96	17.53	22.9	29.73	N	0.361941	0.993051	-0.48	GO:0005243,GO:0005886,GO:0005911,GO:0005921,GO:0016021,GO:0016264,GO:0018991,GO:0032589,GO:0034220,GO:0040011,GO:0043051,GO:0055077,GO:0072347
1448	TBIU001448	TBIGR001_TRINITY_DN17000_c0_g1_i1	Os09g0558000	Un	1	255	+	-	KNOWN	Probable protein phosphatase 2C 70 [Source:SWISS;ACC:Q653S3]	4	6.1	7.39	0	44.95	0	19.46	N	0.197394	0.912877	2.74	GO:0004722,GO:0006470,GO:0046872
1449	TBIU001449	TBIGR001_TRINITY_DN17001_c0_g1_i1	-	Un	1	310	+	-	NOVEL	-	5	4.99	2.26	1.61	0	0.45	1.21	N	0.105645	0.841098	-2.08	-
1450	TBIU001450	TBIGR001_TRINITY_DN17004_c0_g1_i1	LOTGIDRAFT_229926	Un	1	242	+	-	KNOWN	hypothetical protein [Source:NCBI_NR;ACC:XP_009044341.1]	3	4.56	0	0	0	25.51	5.57	N	0.246444	0.944584	2.85	-
1451	TBIU001451	TBIGR001_TRINITY_DN17007_c0_g1_i1	-	Un	1	205	+	-	NOVEL	-	6	1.27	1.03	0.9	1.55	0.24	1.1	N	0.916077	1	0.201	-
1452	TBIU001452	TBIGR001_TRINITY_DN17014_c0_g1_i1	MM_0045	Un	1	263	+	-	KNOWN	Putative ankyrin repeat protein MM_0045 [Source:SWISS;ACC:Q8Q0U0]	6	2.63	2.83	1.6	3.67	1.5	1.94	N	0.6624	1	0.394	-
1453	TBIU001453	TBIGR001_TRINITY_DN17015_c0_g1_i1	MOB3B	Un	1	673	+	-	KNOWN	MOB kinase activator 3B [Source:SWISS;ACC:Q29RK9]	6	1.51	2.55	1.21	1.23	1.08	1.56	N	1	1	-0.0807	GO:0046872
1454	TBIU001454	TBIGR001_TRINITY_DN17018_c0_g1_i1	LOTGIDRAFT_120502	Un	1	565	+	-	KNOWN	hypothetical protein [Source:NCBI_NR;ACC:XP_009056768.1]	2	2.14	0	0	0	0	4.73	N	0.837893	1	1.47	-
1455	TBIU001455	TBIGR001_TRINITY_DN17022_c0_g1_i1	Col12a1	Un	1	605	+	-	KNOWN	Collagen alpha-1(XII) chain [Source:SWISS;ACC:Q60847]	5	3.14	1.21	1.16	0	1.41	0.74	N	0.368821	0.993613	-0.938	GO:0005578,GO:0005581,GO:0005615,GO:0007155,GO:0031012,GO:0070062
1456	TBIU001456	TBIGR001_TRINITY_DN17025_c0_g2_i1	-	Un	1	684	+	-	NOVEL	-	2	2.49	0	0	0.2	0	0	N	0.367925	0.993051	-3.09	-
1457	TBIU001457	TBIGR001_TRINITY_DN17029_c0_g1_i1	YC006_HUMAN	Un	1	222	+	-	KNOWN	Uncharacterized protein FLJ43738 [Source:SWISS;ACC:Q6ZUG5]	1	0	0	0.2	0	0	0	N	1	1	-6.92	-
1458	TBIU001458	TBIGR001_TRINITY_DN17029_c0_g2_i1	YC006_HUMAN	Un	1	323	+	-	KNOWN	Uncharacterized protein FLJ43738 [Source:SWISS;ACC:Q6ZUG5]	3	1.48	1.43	0.2	0	0	0	N	0.00955374	0.436044	-10.5	-
1459	TBIU001459	TBIGR001_TRINITY_DN1702_c0_g1_i1	-	Un	1	256	+	-	NOVEL	-	6	2.36	3.27	1.06	1.12	0.74	1.69	N	0.490156	1	-0.52	-
1460	TBIU001460	TBIGR001_TRINITY_DN17030_c0_g1_i1	Slc7a11	Un	1	587	+	-	KNOWN	Cystine/glutamate transporter [Source:SWISS;ACC:Q9WTR6]	3	1.64	1.75	0	0	0	1.9	N	1	1	-0.526	GO:0005791,GO:0005856,GO:0005886,GO:0006979,GO:0007420,GO:0009636,GO:0015171,GO:0016021,GO:0035094,GO:0070306,GO:0070527
1461	TBIU001461	TBIGR001_TRINITY_DN17036_c0_g1_i2	-	Un	1	496	+	-	KNOWN	-	3	2.04	2.23	0	3.13	0	0	N	1	1	0.237	-
1462	TBIU001462	TBIGR001_TRINITY_DN17041_c0_g1_i1	-	Un	1	730	+	-	NOVEL	-	4	1.13	1.1	1.18	0.3	0	0	N	0.114227	0.844314	-3.13	-
1463	TBIU001463	TBIGR001_TRINITY_DN17042_c0_g1_i1	-	Un	1	574	+	-	NOVEL	-	1	0	6.74	0	0	0	0	N	1	1	-6.4	-
1464	TBIU001464	TBIGR001_TRINITY_DN17044_c0_g1_i1	-	Un	1	641	+	-	NOVEL	-	6	1.6	2.31	1.79	3.73	1.86	2.21	N	0.239278	0.941393	0.805	-
1465	TBIU001465	TBIGR001_TRINITY_DN17045_c0_g1_i1	triap1	Un	1	649	+	-	KNOWN	TP53-regulated inhibitor of apoptosis 1 {ECO:0000312|EMBL:AAI57193.1} [Source:SWISS;ACC:A9ULB4]	6	3.97	5.42	1.42	0.45	0.25	1.02	N	0.0126398	0.485973	-2.26	GO:0005739,GO:0005758,GO:0006869,GO:0006915,GO:0048471,GO:0048793,GO:1902166
1466	TBIU001466	TBIGR001_TRINITY_DN17059_c0_g1_i1	Tmem167b	Un	1	202	+	-	KNOWN	Protein kish-B [Source:SWISS;ACC:Q80X45]	6	2.29	2.37	0.53	0.4	0.19	0.34	N	0.069374	0.775576	-2.06	GO:0000139,GO:0016021
1467	TBIU001467	TBIGR001_TRINITY_DN17060_c1_g1_i1	-	Un	1	271	+	-	NOVEL	-	5	5.43	3.19	0.38	0	1.28	3.41	N	0.725241	1	-0.538	-
1468	TBIU001468	TBIGR001_TRINITY_DN17065_c0_g1_i1	Gp2	Un	1	253	+	-	KNOWN	Pancreatic secretory granule membrane major glycoprotein GP2 [Source:SWISS;ACC:P19218]	4	1.09	0.36	0	0.29	0	2.28	N	0.509489	1	1.25	GO:0005576,GO:0005886,GO:0031225
1469	TBIU001469	TBIGR001_TRINITY_DN17073_c0_g1_i1	LOC101850808	Un	1	267	+	-	KNOWN	filaggrin-like [Source:NCBI_NR;ACC:XP_005100589.1]	6	4.35	4.02	1.69	0.48	0.91	2.46	N	0.274146	0.962654	-1.02	-
1470	TBIU001470	TBIGR001_TRINITY_DN17076_c0_g1_i1	klhl26	Un	1	234	+	-	KNOWN	Kelch-like protein 26 [Source:SWISS;ACC:Q5RGB8]	5	1.25	1.39	0.41	0.63	0	0.1	N	0.189107	0.910803	-1.64	-
1471	TBIU001471	TBIGR001_TRINITY_DN17077_c0_g1_i1	RpS8	Un	1	273	+	-	KNOWN	40S ribosomal protein S8 [Source:SWISS;ACC:Q8WQI5]	6	1922.46	1466.66	3119.81	4141.35	3880.35	2414.71	N	0.0941736	0.829814	0.977	GO:0003735,GO:0005840,GO:0006412
1472	TBIU001472	TBIGR001_TRINITY_DN17081_c0_g1_i1	-	Un	1	201	+	-	NOVEL	-	6	26.04	14.78	30.41	24	19.09	13.53	N	0.985519	1	-0.0198	-
1473	TBIU001473	TBIGR001_TRINITY_DN17088_c0_g1_i1	-	Un	1	262	+	-	NOVEL	-	6	2.96	1.24	1.24	1.26	1.31	1.19	N	0.87475	1	-0.138	-
1474	TBIU001474	TBIGR001_TRINITY_DN17089_c0_g1_i1	Lrrc34	Un	1	431	+	-	KNOWN	Leucine-rich repeat-containing protein 34 [Source:SWISS;ACC:Q4V8D9]	6	2.14	3.05	1.2	0.15	0.31	0.38	N	0.00705455	0.388702	-2.52	-
1475	TBIU001475	TBIGR001_TRINITY_DN17098_c0_g1_i1	v1g187067	Un	1	642	+	-	KNOWN	Coiled-coil domain-containing protein 42 homolog [Source:SWISS;ACC:A7S8T5]	2	1.6	0	0	6.18	0	0	N	0.501946	1	2.56	-
1476	TBIU001476	TBIGR001_TRINITY_DN17100_c1_g1_i1	-	Un	1	327	+	-	KNOWN	-	6	1.21	1.75	0.49	0.44	0.34	1.48	N	0.81803	1	-0.233	-
1477	TBIU001477	TBIGR001_TRINITY_DN17102_c0_g1_i1	-	Un	1	253	+	-	NOVEL	-	0	0	0	0	0	0	0	N	-	-	-	-
1478	TBIU001478	TBIGR001_TRINITY_DN17113_c0_g1_i1	-	Un	1	753	+	-	NOVEL	-	3	2.18	0	1.09	0	2.91	0	N	1	1	-0.0366	-
1479	TBIU001479	TBIGR001_TRINITY_DN17127_c0_g1_i1	-	Un	1	384	+	-	NOVEL	-	6	2.03	1.22	1.59	2.38	0.89	1.79	N	0.555255	1	0.407	-
1480	TBIU001480	TBIGR001_TRINITY_DN17128_c0_g1_i1	-	Un	1	375	+	-	NOVEL	-	1	21.53	0	0	0	0	0	N	0.635792	1	-7.41	-
1481	TBIU001481	TBIGR001_TRINITY_DN17133_c0_g1_i1	-	Un	1	216	+	-	NOVEL	-	5	6.67	16.77	7.89	9.34	0	1.51	N	0.443904	1	-1.09	-
1482	TBIU001482	TBIGR001_TRINITY_DN17137_c0_g1_i1	-	Un	1	494	+	-	NOVEL	-	3	1.91	2.82	0	0	0.57	0	N	0.198095	0.912877	-2.58	-
1483	TBIU001483	TBIGR001_TRINITY_DN17141_c0_g1_i1	-	Un	1	222	+	-	NOVEL	-	1	0	2.14	0	0	0	0	N	0.480294	1	-8.22	-
1484	TBIU001484	TBIGR001_TRINITY_DN17146_c0_g1_i1	LOTGIDRAFT_163176	Un	1	297	+	-	KNOWN	hypothetical protein [Source:NCBI_NR;ACC:XP_009057486.1]	1	0.9	0	0	0	0	0	N	1	1	-6.41	-
1485	TBIU001485	TBIGR001_TRINITY_DN17146_c1_g1_i1	-	Un	1	372	+	-	KNOWN	-	1	0	0	6.47	0	0	0	N	1	1	-6.92	-
1486	TBIU001486	TBIGR001_TRINITY_DN17147_c0_g1_i1	LOC101852175	Un	1	441	+	-	KNOWN	uncharacterized LOC101852175 [Source:NCBI_NR;ACC:XP_005098034.1]	0	0	0	0	0	0	0	N	-	-	-	-
1487	TBIU001487	TBIGR001_TRINITY_DN17154_c0_g1_i1	-	Un	1	209	+	-	KNOWN	-	6	2.2	2.86	3.27	3.66	1.27	0.55	N	0.754493	1	-0.269	-
1488	TBIU001488	TBIGR001_TRINITY_DN17156_c0_g1_i1	sox9-b	Un	1	509	+	-	KNOWN	Transcription factor Sox-9-B [Source:SWISS;ACC:Q6DFF5]	5	2.36	0.57	1.56	2.63	0	1.84	N	0.871779	1	0.312	GO:0000981,GO:0003677,GO:0005634,GO:0005737,GO:0007506,GO:0014029,GO:0043049,GO:0044389,GO:0045893,GO:0045944,GO:0051216
1489	TBIU001489	TBIGR001_TRINITY_DN17162_c0_g1_i1	gtdc1	Un	1	265	+	-	KNOWN	Glycosyltransferase-like domain-containing protein 1 [Source:SWISS;ACC:Q568B7]	6	3.42	2.83	2.36	6.39	7.64	3.03	N	0.147674	0.878153	1.32	GO:0009058,GO:0016757
1490	TBIU001490	TBIGR001_TRINITY_DN17171_c0_g1_i1	RCHY1	Un	1	247	+	-	KNOWN	RING finger and CHY zinc finger domain-containing protein 1 [Source:SWISS;ACC:Q96PM5]	3	2.18	1.29	0	0	0.52	0	N	0.245881	0.943748	-2.26	GO:0000151,GO:0002039,GO:0004842,GO:0005634,GO:0005737,GO:0008270,GO:0016567,GO:0016607,GO:0016874,GO:0031398,GO:0032436,GO:0042787,GO:0042803,GO:0051865
1491	TBIU001491	TBIGR001_TRINITY_DN17172_c0_g1_i1	-	Un	1	210	+	-	NOVEL	-	6	3.47	2.57	1.6	0.65	0.56	0.92	N	0.0596772	0.754205	-1.46	-
1492	TBIU001492	TBIGR001_TRINITY_DN17177_c0_g1_i1	EHMT2	Un	1	484	+	-	KNOWN	Histone-lysine N-methyltransferase EHMT2 [Source:SWISS;ACC:Q96KQ7]	1	2.26	0	0	0	0	0	N	0.475099	1	-8.41	GO:0002039,GO:0005634,GO:0005654,GO:0005694,GO:0006275,GO:0006306,GO:0008270,GO:0016279,GO:0016571,GO:0018024,GO:0018027,GO:0046974,GO:0046976,GO:0051567,GO:0070734,GO:0070742
1493	TBIU001493	TBIGR001_TRINITY_DN17178_c0_g1_i1	Tspan3	Un	1	470	+	-	KNOWN	Tetraspanin-3 [Source:SWISS;ACC:Q9QY33]	6	5.27	3.27	2.37	2.95	16.02	5.33	N	0.0254955	0.602367	1.59	GO:0016021,GO:0070062
1494	TBIU001494	TBIGR001_TRINITY_DN17179_c1_g1_i1	-	Un	1	263	+	-	NOVEL	-	2	0	0	0	5.16	2.47	0	N	0.187584	0.910803	8.32	-
1495	TBIU001495	TBIGR001_TRINITY_DN17180_c0_g1_i1	LOC101859215	Un	1	305	+	-	KNOWN	uncharacterized LOC101859215 [Source:NCBI_NR;ACC:XP_005090080.1]	6	1.98	1.16	1.25	0.67	0.27	0.79	N	0.211011	0.925407	-0.989	-
1496	TBIU001496	TBIGR001_TRINITY_DN17181_c0_g1_i1	LOC101860159	Un	1	458	+	-	KNOWN	uncharacterized LOC101860159 [Source:NCBI_NR;ACC:XP_005095518.1]	2	4.56	10.07	0	0	0	0	N	0.176509	0.892303	-8.99	-
1497	TBIU001497	TBIGR001_TRINITY_DN17187_c0_g1_i1	-	Un	1	458	+	-	NOVEL	-	5	1.76	2.6	1.39	0	3.68	1.39	N	1	1	0.153	-
1498	TBIU001498	TBIGR001_TRINITY_DN17188_c0_g1_i1	-	Un	1	397	+	-	NOVEL	-	6	2.12	3.71	2.41	1.41	0.15	2.46	N	0.461786	1	-0.723	-
1499	TBIU001499	TBIGR001_TRINITY_DN1719_c0_g1_i1	-	Un	1	683	+	-	NOVEL	-	1	6.86	0	0	0	0	0	N	0.475092	1	-8.41	-
1500	TBIU001500	TBIGR001_TRINITY_DN171_c0_g1_i1	TRIM9	Un	1	374	+	-	KNOWN	E3 ubiquitin-protein ligase TRIM9 [Source:SWISS;ACC:Q29RQ5]	0	0	0	0	0	0	0	N	-	-	-	GO:0004842,GO:0005737,GO:0005856,GO:0008021,GO:0008270,GO:0016874,GO:0030054,GO:0030425,GO:0043161
1501	TBIU001501	TBIGR001_TRINITY_DN17201_c0_g1_i1	-	Un	1	530	+	-	NOVEL	-	1	14.42	0	0	0	0	0	N	1	1	-6.41	-
1502	TBIU001502	TBIGR001_TRINITY_DN17201_c1_g1_i1	-	Un	1	202	+	-	NOVEL	-	1	7.93	0	0	0	0	0	N	1	1	-6.41	-
1503	TBIU001503	TBIGR001_TRINITY_DN17203_c0_g1_i1	-	Un	1	448	+	-	NOVEL	-	6	0.92	0.3	0.98	0.5	0.36	1.93	N	0.644196	1	0.577	-
1504	TBIU001504	TBIGR001_TRINITY_DN17205_c0_g1_i1	Neo1	Un	1	600	+	-	KNOWN	Neogenin [Source:SWISS;ACC:P97603]	1	5.31	0	0	0	0	0	N	0.635782	1	-7.41	GO:0005886,GO:0007155,GO:0016021
1505	TBIU001505	TBIGR001_TRINITY_DN17205_c1_g1_i1	NEO1	Un	1	353	+	-	KNOWN	Neogenin [Source:SWISS;ACC:Q92859]	3	1.99	0	1	0	0	1.09	N	0.705992	1	-1.31	GO:0004872,GO:0005886,GO:0005887,GO:0006355,GO:0007155,GO:0007411,GO:0007520,GO:0042692,GO:0051149,GO:0055072
1506	TBIU001506	TBIGR001_TRINITY_DN17209_c0_g1_i1	LOTGIDRAFT_161833	Un	1	232	+	-	KNOWN	hypothetical protein [Source:NCBI_NR;ACC:XP_009055969.1]	2	2.62	1.31	0	0	0	0	N	0.176424	0.892303	-8.99	-
1507	TBIU001507	TBIGR001_TRINITY_DN17210_c0_g1_i1	-	Un	1	474	+	-	NOVEL	-	0	0	0	0	0	0	0	N	-	-	-	-
1508	TBIU001508	TBIGR001_TRINITY_DN17228_c0_g1_i1	-	Un	1	261	+	-	NOVEL	-	1	23.94	0	0	0	0	0	N	1	1	-6.41	-
1509	TBIU001509	TBIGR001_TRINITY_DN17248_c0_g1_i1	-	Un	1	342	+	-	KNOWN	-	3	2.37	0.58	0.31	0	0	0	N	0.0430154	0.699265	-9.92	-
1510	TBIU001510	TBIGR001_TRINITY_DN17251_c0_g1_i1	-	Un	1	408	+	-	KNOWN	-	1	11.24	0	0	0	0	0	N	1	1	-6.41	-
1511	TBIU001511	TBIGR001_TRINITY_DN17255_c0_g1_i1	HOX71_XENLA	Un	1	394	+	-	KNOWN	Homeobox protein XHOX-7.1 [Source:SWISS;ACC:Q04281]	6	1.48	1.48	1.52	1.71	0.48	1.26	N	1	1	-0.0413	GO:0005634,GO:0006355,GO:0007275,GO:0043565
1512	TBIU001512	TBIGR001_TRINITY_DN17256_c0_g1_i1	-	Un	1	248	+	-	NOVEL	-	0	0	0	0	0	0	0	N	-	-	-	-
1513	TBIU001513	TBIGR001_TRINITY_DN1725_c0_g1_i1	QARS	Un	1	318	+	-	KNOWN	Glutamine--tRNA ligase [Source:SWISS;ACC:Q3MHH4]	6	1.33	2.71	1.55	0.86	0.25	0.8	N	0.134268	0.852103	-1.21	GO:0004819,GO:0005524,GO:0005737,GO:0006425,GO:0007420
1514	TBIU001514	TBIGR001_TRINITY_DN17264_c0_g1_i1	-	Un	1	566	+	-	NOVEL	-	2	15.46	0	0	0	10.17	0	N	1	1	-0.845	-
1515	TBIU001515	TBIGR001_TRINITY_DN17294_c0_g1_i1	CTN	Un	1	244	+	-	KNOWN	Caltractin [Source:SWISS;ACC:P53441]	0	0	0	0	0	0	0	N	-	-	-	GO:0005509,GO:0005737,GO:0005815,GO:0007067
1516	TBIU001516	TBIGR001_TRINITY_DN17294_c1_g1_i1	CABO_DORPE	Un	1	487	+	-	KNOWN	Squidulin [Source:SWISS;ACC:P14533]	1	15	0	0	0	0	0	N	1	1	-6.41	GO:0005509
1517	TBIU001517	TBIGR001_TRINITY_DN17296_c0_g1_i1	ZSWIM8	Un	1	253	+	-	KNOWN	Zinc finger SWIM domain-containing protein 8 [Source:SWISS;ACC:A7E305]	1	16.81	0	0	0	0	0	N	0.648279	1	-7.99	GO:0008270
1518	TBIU001518	TBIGR001_TRINITY_DN17298_c0_g1_i1	ELMO1	Un	1	284	+	-	KNOWN	Engulfment and cell motility protein 1 [Source:SWISS;ACC:Q92556]	0	0	0	0	0	0	0	N	-	-	-	GO:0005737,GO:0005829,GO:0005856,GO:0005886,GO:0006911,GO:0006915,GO:0006928,GO:0016020,GO:0016032,GO:0016601,GO:0017124,GO:0030036,GO:0038096,GO:0045087,GO:0050690
1519	TBIU001519	TBIGR001_TRINITY_DN17306_c1_g1_i1	-	Un	1	272	+	-	NOVEL	-	6	2.14	1.68	0.9	4.14	0.51	2.7	N	0.355651	0.993051	1.03	-
1520	TBIU001520	TBIGR001_TRINITY_DN1730_c0_g1_i1	-	Un	1	238	+	-	NOVEL	-	1	9.04	0	0	0	0	0	N	1	1	-6.41	-
1521	TBIU001521	TBIGR001_TRINITY_DN17311_c0_g1_i1	-	Un	1	322	+	-	NOVEL	-	1	1.09	0	0	0	0	0	N	0.635772	1	-7.41	-
1522	TBIU001522	TBIGR001_TRINITY_DN17329_c0_g1_i1	-	Un	1	413	+	-	NOVEL	-	1	0	4.21	0	0	0	0	N	0.641683	1	-7.4	-
1523	TBIU001523	TBIGR001_TRINITY_DN17331_c0_g1_i1	LOTGIDRAFT_79488	Un	1	213	+	-	KNOWN	hypothetical protein [Source:NCBI_NR;ACC:XP_009062860.1]	5	1.74	1.02	0	0.28	1.22	1.45	N	0.759797	1	0.554	-
1524	TBIU001524	TBIGR001_TRINITY_DN17334_c0_g1_i1	NUPL2	Un	1	794	+	-	KNOWN	Nucleoporin-like protein 2 [Source:SWISS;ACC:O15504]	6	3.09	3.47	1.27	2.32	0.82	3.7	N	0.866083	1	0.187	GO:0000278,GO:0005049,GO:0005634,GO:0005643,GO:0005829,GO:0005975,GO:0006611,GO:0007077,GO:0008645,GO:0010827,GO:0015758,GO:0016032,GO:0019221,GO:0031965,GO:0044281,GO:0044822,GO:0046872,GO:0051028,GO:0055085
1525	TBIU001525	TBIGR001_TRINITY_DN17336_c0_g1_i1	slc50a1	Un	1	232	+	-	KNOWN	Sugar transporter SWEET1 [Source:SWISS;ACC:Q5EB14]	5	0.02	0.02	0.76	0.01	0.23	0	N	0.629386	1	-1.55	GO:0000139,GO:0005886,GO:0006310,GO:0016021,GO:0034219,GO:0051119
1526	TBIU001526	TBIGR001_TRINITY_DN17336_c0_g2_i1	slc50a1	Un	1	498	+	-	KNOWN	Sugar transporter SWEET1 [Source:SWISS;ACC:Q5EB14]	4	1.3	0.86	0	0.57	0	0.21	N	0.514746	1	-0.999	GO:0000139,GO:0005886,GO:0006310,GO:0016021,GO:0034219,GO:0051119
1527	TBIU001527	TBIGR001_TRINITY_DN17337_c0_g1_i1	-	Un	1	256	+	-	NOVEL	-	1	27.13	0	0	0	0	0	N	0.648276	1	-7.99	-
1528	TBIU001528	TBIGR001_TRINITY_DN17350_c0_g1_i1	LOTGIDRAFT_186484	Un	1	435	+	-	KNOWN	hypothetical protein [Source:NCBI_NR;ACC:XP_009049401.1]	6	3.27	3.97	0.29	1.55	0.63	1.98	N	0.716204	1	-0.415	-
1529	TBIU001529	TBIGR001_TRINITY_DN17362_c0_g1_i1	-	Un	1	573	+	-	KNOWN	-	1	23.46	0	0	0	0	0	N	0.635761	1	-7.41	-
1530	TBIU001530	TBIGR001_TRINITY_DN17378_c0_g1_i1	-	Un	1	573	+	-	NOVEL	-	5	2.34	1.84	0.98	0	1.68	1.48	N	0.769042	1	-0.369	-
1531	TBIU001531	TBIGR001_TRINITY_DN17381_c0_g1_i1	BRAFLDRAFT_124709	Un	1	255	+	-	KNOWN	hypothetical protein [Source:NCBI_NR;ACC:XP_002588276.1]	1	4.05	0	0	0	0	0	N	1	1	-6.41	-
1532	TBIU001532	TBIGR001_TRINITY_DN17383_c0_g1_i1	GIMAP4	Un	1	213	+	-	KNOWN	GTPase IMAP family member 4 [Source:SWISS;ACC:Q9NUV9]	3	1.07	2.2	0	0.84	0	0	N	1	1	-1.35	GO:0005525,GO:0005829
1533	TBIU001533	TBIGR001_TRINITY_DN1738_c0_g1_i1	LOTGIDRAFT_163087	Un	1	415	+	-	KNOWN	hypothetical protein [Source:NCBI_NR;ACC:XP_009057381.1]	1	2.09	0	0	0	0	0	N	0.367907	0.993051	-8.73	-
1534	TBIU001534	TBIGR001_TRINITY_DN17390_c0_g1_i1	NALCN	Un	1	343	+	-	KNOWN	Sodium leak channel non-selective protein [Source:SWISS;ACC:Q8IZF0]	4	1.31	0.25	0.28	1.27	0	0	N	1	1	-0.0725	GO:0005245,GO:0005272,GO:0005886,GO:0016021,GO:0034220,GO:0035725,GO:0055085,GO:0070509,GO:0070588,GO:0086010
1535	TBIU001535	TBIGR001_TRINITY_DN17396_c0_g1_i1	DICER1	Un	1	225	+	-	KNOWN	Endoribonuclease Dicer [Source:SWISS;ACC:Q25BN1]	0	0	0	0	0	0	0	N	-	-	-	GO:0003723,GO:0004386,GO:0004525,GO:0005524,GO:0005737,GO:0016442,GO:0030422,GO:0030423,GO:0031054,GO:0046872
1536	TBIU001536	TBIGR001_TRINITY_DN17410_c0_g1_i1	Znfx1	Un	1	279	+	-	KNOWN	NFX1-type zinc finger-containing protein 1 [Source:SWISS;ACC:Q8R151]	5	2.57	0.64	0.66	1.03	0.79	0	N	0.80147	1	-0.675	GO:0044822,GO:0046872
1537	TBIU001537	TBIGR001_TRINITY_DN17420_c1_g1_i1	-	Un	1	331	+	-	NOVEL	-	1	25.57	0	0	0	0	0	N	1	1	-6.41	-
1538	TBIU001538	TBIGR001_TRINITY_DN17421_c0_g1_i1	ZNF407	Un	1	219	+	-	KNOWN	Zinc finger protein 407 [Source:SWISS;ACC:Q9C0G0]	4	1.25	1.22	2.61	0.33	0	0	N	0.0606962	0.757326	-3.63	GO:0003677,GO:0005634,GO:0006351,GO:0006355,GO:0008270
1539	TBIU001539	TBIGR001_TRINITY_DN17421_c1_g1_i1	ZG57_XENLA	Un	1	317	+	-	KNOWN	Gastrula zinc finger protein XlCGF57.1 [Source:SWISS;ACC:P18729]	3	2.37	0.47	0.5	0	0	0	N	0.101706	0.831369	-9.3	GO:0003677,GO:0005634,GO:0006351,GO:0006355,GO:0046872
1540	TBIU001540	TBIGR001_TRINITY_DN17436_c0_g1_i1	-	Un	1	226	+	-	NOVEL	-	4	2.72	3.69	0.92	0.72	0	0	N	0.168131	0.892303	-2.84	-
1541	TBIU001541	TBIGR001_TRINITY_DN17436_c1_g1_i1	Samm50	Un	1	202	+	-	KNOWN	Sorting and assembly machinery component 50 homolog [Source:SWISS;ACC:Q6AXV4]	1	8.17	0	0	0	0	0	N	0.4751	1	-8.41	GO:0001401,GO:0005743,GO:0016021,GO:0045040,GO:0070062
1542	TBIU001542	TBIGR001_TRINITY_DN17438_c0_g1_i1	-	Un	1	399	+	-	NOVEL	-	2	14.24	0	4.33	0	0	0	N	0.242222	0.941393	-8.56	-
1543	TBIU001543	TBIGR001_TRINITY_DN1743_c0_g1_i1	AK	Un	1	378	+	-	KNOWN	Arginine kinase [Source:SWISS;ACC:P51544]	2	0.7	0.7	0	0	0	0	N	0.537206	1	-7.41	GO:0004054,GO:0005524
1544	TBIU001544	TBIGR001_TRINITY_DN17441_c1_g1_i1	-	Un	1	340	+	-	NOVEL	-	0	0	0	0	0	0	0	N	-	-	-	-
1545	TBIU001545	TBIGR001_TRINITY_DN17442_c0_g1_i1	-	Un	1	332	+	-	NOVEL	-	0	0	0	0	0	0	0	N	-	-	-	-
1546	TBIU001546	TBIGR001_TRINITY_DN17450_c0_g1_i1	ERN1	Un	1	301	+	-	KNOWN	Serine/threonine-protein kinase/endoribonuclease IRE1 [Source:SWISS;ACC:O75460]	3	1.89	1.26	0.65	0	0	0	N	0.113651	0.843692	-9.09	GO:0000287,GO:0004521,GO:0004674,GO:0005524,GO:0005637,GO:0005737,GO:0005739,GO:0005789,GO:0006351,GO:0006355,GO:0006468,GO:0006987,GO:0007050,GO:0019899,GO:0030176,GO:0030968,GO:0033120,GO:0042802,GO:0044267,GO:0046777,GO:0070054,GO:0070055,GO:0070059,GO:0090502,GO:1900103
1547	TBIU001547	TBIGR001_TRINITY_DN17452_c0_g1_i1	EIF2AK4	Un	1	286	+	-	KNOWN	Eukaryotic translation initiation factor 2-alpha kinase 4 [Source:SWISS;ACC:Q9P2K8]	1	1.89	0	0	0	0	0	N	0.648263	1	-7.99	GO:0004674,GO:0004694,GO:0005524,GO:0006446,GO:0006468,GO:0009267,GO:0017148,GO:0022626,GO:0030968,GO:0043558
1548	TBIU001548	TBIGR001_TRINITY_DN17457_c0_g1_i1	-	Un	1	223	+	-	NOVEL	-	3	5.67	0	0	10.82	0	3.61	N	0.536967	1	1.86	-
1549	TBIU001549	TBIGR001_TRINITY_DN17490_c0_g1_i1	LOTGIDRAFT_231086	Un	1	313	+	-	KNOWN	hypothetical protein [Source:NCBI_NR;ACC:XP_009049953.1]	0	0	0	0	0	0	0	N	-	-	-	-
1550	TBIU001550	TBIGR001_TRINITY_DN17491_c0_g1_i1	LOTGIDRAFT_161590	Un	1	311	+	-	KNOWN	hypothetical protein [Source:NCBI_NR;ACC:XP_009055689.1]	4	1.45	2.21	0.22	0	0.24	0	N	0.0261073	0.606685	-3.54	-
1551	TBIU001551	TBIGR001_TRINITY_DN17491_c1_g1_i1	LOTGIDRAFT_161590	Un	1	333	+	-	KNOWN	hypothetical protein [Source:NCBI_NR;ACC:XP_009055689.1]	2	0	1.92	1.91	0	0	0	N	0.234851	0.941393	-8.69	-
1552	TBIU001552	TBIGR001_TRINITY_DN17492_c0_g1_i1	-	Un	1	242	+	-	NOVEL	-	2	1.37	0	0	0	0.41	0	N	0.669846	1	-1.18	-
1553	TBIU001553	TBIGR001_TRINITY_DN17499_c1_g1_i1	LOTGIDRAFT_234067	Un	1	666	+	-	KNOWN	hypothetical protein [Source:NCBI_NR;ACC:XP_009059426.1]	0	0	0	0	0	0	0	N	-	-	-	-
1554	TBIU001554	TBIGR001_TRINITY_DN17499_c1_g2_i1	LOTGIDRAFT_234067	Un	1	634	+	-	KNOWN	hypothetical protein [Source:NCBI_NR;ACC:XP_009059426.1]	1	0	6.89	0	0	0	0	N	0.652164	1	-7.99	-
1555	TBIU001555	TBIGR001_TRINITY_DN174_c0_g1_i1	CalpB	Un	1	240	+	-	KNOWN	Calpain-B [Source:SWISS;ACC:Q9VT65]	5	1.61	2.98	1.19	2.22	0	0.76	N	0.594392	1	-0.57	GO:0004198,GO:0005509,GO:0005737,GO:0006508,GO:0007298,GO:0016020,GO:0016540
1556	TBIU001556	TBIGR001_TRINITY_DN17500_c0_g1_i1	carm1	Un	1	644	+	-	KNOWN	Histone-arginine methyltransferase CARM1 [Source:SWISS;ACC:Q5XK84]	5	1.46	1.63	0.6	0.37	0	0.23	N	0.0466085	0.714855	-2.23	GO:0003713,GO:0005634,GO:0005829,GO:0006351,GO:0006355,GO:0009405,GO:0016274,GO:0019919,GO:0030374,GO:0033146,GO:0034969,GO:0034971,GO:0035242,GO:0035246,GO:0035642,GO:0042054,GO:0044212,GO:0070577
1557	TBIU001557	TBIGR001_TRINITY_DN17508_c0_g1_i1	-	Un	1	644	+	-	NOVEL	-	3	18.15	143.54	0	0	0	137.69	N	0.735073	1	-0.747	-
1558	TBIU001558	TBIGR001_TRINITY_DN17512_c0_g1_i1	-	Un	1	291	+	-	NOVEL	-	2	3.07	1.63	0	0	0	0	N	0.55771	1	-7.99	-
1559	TBIU001559	TBIGR001_TRINITY_DN17515_c0_g1_i1	LOTGIDRAFT_162387	Un	1	353	+	-	KNOWN	hypothetical protein [Source:NCBI_NR;ACC:XP_009056591.1]	6	75.56	83.17	94.87	116.76	114.52	142.81	N	0.089602	0.822906	0.887	-
1560	TBIU001560	TBIGR001_TRINITY_DN17520_c0_g1_i1	H1D_STRPU	Un	1	238	+	-	KNOWN	Histone H1-delta [Source:SWISS;ACC:P15870]	6	78.08	59.65	58.14	99.16	88.51	73.51	N	0.15075	0.884067	0.771	GO:0000786,GO:0003677,GO:0005634,GO:0006334
1561	TBIU001561	TBIGR001_TRINITY_DN17521_c0_g1_i1	TAZ	Un	1	911	+	-	KNOWN	Tafazzin [Source:SWISS;ACC:Q6IV78]	6	2.46	2.31	1	1.87	1.52	0.88	N	1	1	-0.00846	GO:0006644,GO:0016021,GO:0016746
1562	TBIU001562	TBIGR001_TRINITY_DN17521_c1_g1_i1	TAZ	Un	1	807	+	-	KNOWN	Tafazzin [Source:SWISS;ACC:Q6IV77]	6	5.3	4.48	1.79	3.5	9.11	0.96	N	0.682089	1	0.576	GO:0006644,GO:0016021,GO:0016746
1563	TBIU001563	TBIGR001_TRINITY_DN1752_c0_g1_i1	GGA3	Un	1	265	+	-	KNOWN	ADP-ribosylation factor-binding protein GGA3 [Source:SWISS;ACC:Q9NZ52]	3	5.88	0	0	0	2.1	1.68	N	1	1	-0.388	GO:0005802,GO:0006886,GO:0010008,GO:0016192,GO:0030131,GO:0030306
1564	TBIU001564	TBIGR001_TRINITY_DN17533_c0_g1_i1	-	Un	1	235	+	-	NOVEL	-	5	1.17	1.7	2.47	0	1.02	1.21	N	0.392523	1	-1.02	-
1565	TBIU001565	TBIGR001_TRINITY_DN17540_c0_g1_i1	-	Un	1	626	+	-	NOVEL	-	3	0.65	1.96	0	1.05	0	0	N	1	1	-0.762	-
1566	TBIU001566	TBIGR001_TRINITY_DN17541_c0_g1_i1	-	Un	1	318	+	-	NOVEL	-	6	1.85	2.44	0.72	0.82	0.38	1.91	N	0.835862	1	-0.304	-
1567	TBIU001567	TBIGR001_TRINITY_DN17564_c0_g1_i1	FUCL1_ANGJA	Un	1	229	+	-	KNOWN	Fucolectin-1 [Source:SWISS;ACC:Q9I931]	2	1.54	0.47	0	0	0	0	N	0.109386	0.843692	-9.39	GO:0001868,GO:0005509,GO:0005615,GO:0007155,GO:0010185,GO:0030246,GO:0042806,GO:0045088
1568	TBIU001568	TBIGR001_TRINITY_DN17564_c0_g2_i1	FUCL_ANGAN	Un	1	278	+	-	KNOWN	Fucolectin [Source:SWISS;ACC:Q7SIC1]	5	0	0.59	0.3	3.5	2.01	3	N	0.00315713	0.271498	3.56	GO:0001868,GO:0005509,GO:0005576,GO:0007155,GO:0010185,GO:0030246,GO:0042806,GO:0045088
1569	TBIU001569	TBIGR001_TRINITY_DN17571_c0_g1_i1	-	Un	1	439	+	-	NOVEL	-	5	4.02	1.62	0.82	0	1.02	0.81	N	0.332302	0.993051	-1.51	-
1570	TBIU001570	TBIGR001_TRINITY_DN17579_c0_g1_i1	RSSA_DIACI	Un	1	224	+	-	KNOWN	40S ribosomal protein SA {ECO:0000255|HAMAP-Rule:MF_03015} [Source:SWISS;ACC:Q0PXX8]	1	8.66	0	0	0	0	0	N	1	1	-6.41	GO:0000028,GO:0003735,GO:0006412,GO:0022627
1571	TBIU001571	TBIGR001_TRINITY_DN17584_c0_g1_i1	ogfod1	Un	1	890	+	-	KNOWN	Prolyl 3-hydroxylase OGFOD1 [Source:SWISS;ACC:Q6DE73]	6	2.4	2.56	1.34	2.12	0.74	2	N	1	1	0.00513	GO:0005506,GO:0005634,GO:0006449,GO:0008283,GO:0010494,GO:0018126,GO:0019511,GO:0031418,GO:0031543,GO:0031544,GO:0034063
1572	TBIU001572	TBIGR001_TRINITY_DN17590_c0_g1_i1	sls	Un	1	280	+	-	KNOWN	Titin [Source:SWISS;ACC:Q9I7U4]	2	1.36	0	0	1.08	0	0	N	1	1	0.235	GO:0000794,GO:0003779,GO:0005863,GO:0005875,GO:0007062,GO:0007076,GO:0007498,GO:0007517,GO:0007519,GO:0007520,GO:0007522,GO:0007525,GO:0008307,GO:0016203,GO:0030017,GO:0030018,GO:0031674,GO:0035206,GO:0040011,GO:0045214
1573	TBIU001573	TBIGR001_TRINITY_DN17600_c0_g1_i1	tubd1	Un	1	269	+	-	KNOWN	Tubulin delta chain [Source:SWISS;ACC:Q6DIM3]	3	1.86	0.92	0	5.23	0	0	N	0.498134	1	1.46	GO:0003924,GO:0005200,GO:0005525,GO:0005634,GO:0005814,GO:0005874,GO:0007017,GO:0051258
1574	TBIU001574	TBIGR001_TRINITY_DN17600_c1_g1_i1	LOC398406	Un	1	227	+	-	KNOWN	cryptic tubulin [Source:NCBI_NR;ACC:NP_001082326.1]	6	2.23	1.34	3.87	0.57	3	2.01	N	0.88995	1	-0.145	-
1575	TBIU001575	TBIGR001_TRINITY_DN17601_c0_g1_i1	Sfmbt2	Un	1	229	+	-	KNOWN	Scm-like with four MBT domains protein 2 [Source:SWISS;ACC:Q5DTW2]	6	2.25	3.81	1.16	0.07	0.61	1.94	N	0.265037	0.954721	-1.09	GO:0005634,GO:0006355,GO:0010629,GO:0042393
1576	TBIU001576	TBIGR001_TRINITY_DN17615_c0_g1_i1	-	Un	1	505	+	-	NOVEL	-	2	4.05	0	0	0	0.71	0	N	0.440725	1	-2.07	-
1577	TBIU001577	TBIGR001_TRINITY_DN17616_c0_g1_i1	SETD8	Un	1	1009	+	-	KNOWN	N-lysine methyltransferase SETD8 [Source:SWISS;ACC:Q2YDJ8]	1	0	5.56	0	0	0	0	N	0.163694	0.892303	-9.73	GO:0000122,GO:0002039,GO:0005634,GO:0005694,GO:0006351,GO:0007067,GO:0016279,GO:0018024,GO:0018026,GO:0034968,GO:0043516
1578	TBIU001578	TBIGR001_TRINITY_DN17616_c1_g1_i1	setd8a	Un	1	315	+	-	KNOWN	N-lysine methyltransferase SETD8-A [Source:SWISS;ACC:Q071E0]	5	1.76	15.09	0	2.7	2.62	4.1	N	0.867128	1	-0.401	GO:0005634,GO:0005694,GO:0006351,GO:0006355,GO:0007067,GO:0009953,GO:0010628,GO:0018024,GO:0034968
1579	TBIU001579	TBIGR001_TRINITY_DN17620_c0_g1_i1	-	Un	1	222	+	-	NOVEL	-	2	1.94	0	0	0	0	1.06	N	1	1	-0.528	-
1580	TBIU001580	TBIGR001_TRINITY_DN17622_c0_g1_i1	-	Un	1	251	+	-	NOVEL	-	2	0.87	0.89	0	0	0	0	N	0.537188	1	-7.41	-
1581	TBIU001581	TBIGR001_TRINITY_DN17622_c1_g1_i1	Cntnap5c	Un	1	375	+	-	KNOWN	Contactin-associated protein like 5-3 [Source:SWISS;ACC:Q0V8T4]	2	1.77	0.9	0	0	0	0	N	0.557697	1	-7.99	GO:0007155,GO:0016021
1582	TBIU001582	TBIGR001_TRINITY_DN17627_c0_g1_i1	-	Un	1	341	+	-	NOVEL	-	1	11.24	0	0	0	0	0	N	1	1	-6.41	-
1583	TBIU001583	TBIGR001_TRINITY_DN17641_c0_g1_i1	LRRC16A	Un	1	363	+	-	KNOWN	Leucine-rich repeat-containing protein 16A [Source:SWISS;ACC:Q5VZK9]	1	0.72	0	0	0	0	0	N	1	1	-6.41	GO:0005634,GO:0005737,GO:0005829,GO:0007015,GO:0007596,GO:0016477,GO:0030027,GO:0030032,GO:0030335,GO:0030838,GO:0031529,GO:0031941,GO:0032403,GO:0046415,GO:0051496,GO:0051638,GO:0070062,GO:1900026,GO:1902745,GO:2000813
1584	TBIU001584	TBIGR001_TRINITY_DN17646_c0_g1_i1	Kctd10	Un	1	357	+	-	KNOWN	BTB/POZ domain-containing adapter for CUL3-mediated RhoA degradation protein 3 [Source:SWISS;ACC:Q922M3]	3	3.61	2.17	1.48	0	0	0	N	0.0243481	0.595053	-9.85	GO:0005634,GO:0016567,GO:0031463,GO:0036038,GO:0043161,GO:0051260
1585	TBIU001585	TBIGR001_TRINITY_DN17658_c1_g1_i1	-	Un	1	271	+	-	NOVEL	-	0	0	0	0	0	0	0	N	-	-	-	-
1586	TBIU001586	TBIGR001_TRINITY_DN17665_c0_g1_i1	MOGS	Un	1	209	+	-	KNOWN	Mannosyl-oligosaccharide glucosidase [Source:SWISS;ACC:Q13724]	2	1.36	0	0.7	0	0	0	N	0.33732	0.993051	-8.19	GO:0004573,GO:0005783,GO:0005789,GO:0006457,GO:0006487,GO:0009311,GO:0015926,GO:0016020,GO:0016021,GO:0018279,GO:0043687,GO:0044267,GO:0070062
1587	TBIU001587	TBIGR001_TRINITY_DN17665_c1_g1_i1	Mogs	Un	1	214	+	-	KNOWN	Mannosyl-oligosaccharide glucosidase [Source:SWISS;ACC:O88941]	0	0	0	0	0	0	0	N	-	-	-	GO:0004573,GO:0005789,GO:0009311,GO:0016021
1588	TBIU001588	TBIGR001_TRINITY_DN1766_c0_g1_i1	Sbf1	Un	1	315	+	-	KNOWN	Myotubularin-related protein 5 [Source:SWISS;ACC:Q6ZPE2]	3	2.95	0	0	0.77	2.58	0	N	0.806458	1	0.591	GO:0001558,GO:0001691,GO:0005634,GO:0007283,GO:0016791,GO:0017112,GO:0043086
1589	TBIU001589	TBIGR001_TRINITY_DN17673_c0_g1_i1	-	Un	1	273	+	-	NOVEL	-	5	1.7	1.73	0.54	0	0.23	0.21	N	0.0138887	0.497148	-2.78	-
1590	TBIU001590	TBIGR001_TRINITY_DN17679_c0_g1_i1	Ehmt2	Un	1	365	+	-	KNOWN	Histone-lysine N-methyltransferase EHMT2 [Source:SWISS;ACC:Q9Z148]	5	1.22	1.69	0.37	0	0.4	0.18	N	0.133772	0.852103	-2.07	GO:0000122,GO:0000977,GO:0005634,GO:0005694,GO:0006275,GO:0006306,GO:0006357,GO:0007130,GO:0007281,GO:0007286,GO:0008270,GO:0009566,GO:0010424,GO:0016571,GO:0018024,GO:0018027,GO:0035265,GO:0046974,GO:0046976,GO:0051567,GO:0070734,GO:0070742
1591	TBIU001591	TBIGR001_TRINITY_DN17686_c0_g1_i1	-	Un	1	391	+	-	NOVEL	-	1	1.31	0	0	0	0	0	N	1	1	-6.41	-
1592	TBIU001592	TBIGR001_TRINITY_DN17690_c0_g1_i1	-	Un	1	512	+	-	NOVEL	-	0	0	0	0	0	0	0	N	-	-	-	-
1593	TBIU001593	TBIGR001_TRINITY_DN17693_c0_g1_i1	LOTGIDRAFT_66938	Un	1	527	+	-	KNOWN	hypothetical protein [Source:NCBI_NR;ACC:XP_009047609.1]	2	3.75	4.35	0	0	0	0	N	0.537171	1	-7.41	-
1594	TBIU001594	TBIGR001_TRINITY_DN17695_c0_g1_i1	-	Un	1	478	+	-	NOVEL	-	1	3.21	0	0	0	0	0	N	0.648251	1	-7.99	-
1595	TBIU001595	TBIGR001_TRINITY_DN17699_c1_g1_i1	-	Un	1	234	+	-	NOVEL	-	3	0	2.34	0.61	0	0	5.01	N	0.623274	1	1.03	-
1596	TBIU001596	TBIGR001_TRINITY_DN17723_c0_g1_i1	UGP2	Un	1	207	+	-	KNOWN	UTP--glucose-1-phosphate uridylyltransferase [Source:SWISS;ACC:Q16851]	0	0	0	0	0	0	0	N	-	-	-	GO:0003983,GO:0005536,GO:0005634,GO:0005829,GO:0005975,GO:0005978,GO:0006006,GO:0006011,GO:0006065,GO:0006805,GO:0019255,GO:0032557,GO:0044281,GO:0046872,GO:0052695,GO:0070062
1597	TBIU001597	TBIGR001_TRINITY_DN17726_c0_g1_i1	-	Un	1	624	+	-	NOVEL	-	2	16.81	0	0	0	0	8.67	N	1	1	-1.11	-
1598	TBIU001598	TBIGR001_TRINITY_DN17727_c0_g1_i1	CCNY	Un	1	1003	+	-	KNOWN	Cyclin-Y [Source:SWISS;ACC:Q8ND76]	6	1.68	1.42	0.22	0.17	0.24	0.22	N	0.132449	0.852103	-1.95	GO:0000086,GO:0000308,GO:0005634,GO:0005886,GO:0016055,GO:0016538,GO:0045737,GO:0051301,GO:0060828,GO:0070062
1599	TBIU001599	TBIGR001_TRINITY_DN17732_c0_g1_i1	NCAPG2	Un	1	219	+	-	KNOWN	Condensin-2 complex subunit G2 [Source:SWISS;ACC:Q86XI2]	1	0	11.56	0	0	0	0	N	0.65216	1	-7.99	GO:0000278,GO:0001833,GO:0005634,GO:0005654,GO:0007067,GO:0016020,GO:0030261,GO:0035064
1600	TBIU001600	TBIGR001_TRINITY_DN17733_c0_g1_i1	MATN4	Un	1	239	+	-	KNOWN	Matrilin-4 [Source:SWISS;ACC:O95460]	6	1.04	1.6	1.45	0.85	0.7	1.06	N	0.772472	1	-0.32	GO:0005576,GO:0030198,GO:0048678
1601	TBIU001601	TBIGR001_TRINITY_DN17734_c0_g1_i1	-	Un	1	308	+	-	NOVEL	-	0	0	0	0	0	0	0	N	-	-	-	-
1602	TBIU001602	TBIGR001_TRINITY_DN17737_c0_g1_i1	LOC101240071	Un	1	341	+	-	KNOWN	uncharacterized LOC101240071 [Source:NCBI_NR;ACC:XP_004212382.1]	1	23.94	0	0	0	0	0	N	1	1	-6.41	-
1603	TBIU001603	TBIGR001_TRINITY_DN17752_c0_g1_i1	-	Un	1	240	+	-	NOVEL	-	5	1.63	1.74	0.87	1.6	0	1.35	N	0.947055	1	-0.156	-
1604	TBIU001604	TBIGR001_TRINITY_DN17762_c0_g1_i1	-	Un	1	232	+	-	NOVEL	-	5	2.07	2.45	0.98	1.68	0	0.71	N	0.505278	1	-0.8	-
1605	TBIU001605	TBIGR001_TRINITY_DN17768_c0_g1_i1	BAZ2B	Un	1	489	+	-	KNOWN	Bromodomain adjacent to zinc finger domain protein 2B [Source:SWISS;ACC:Q9UIF8]	4	1.16	2.24	0	0	0.44	0.4	N	0.320329	0.993051	-1.55	GO:0003677,GO:0005634,GO:0006351,GO:0006355,GO:0008270
1606	TBIU001606	TBIGR001_TRINITY_DN17768_c1_g1_i1	-	Un	1	295	+	-	NOVEL	-	6	0.91	1.37	0.76	1.25	0.46	0.1	N	0.798035	1	-0.357	-
1607	TBIU001607	TBIGR001_TRINITY_DN17769_c0_g1_i1	-	Un	1	244	+	-	NOVEL	-	2	4.95	11.75	0	0	0	0	N	0.557576	1	-7.99	-
1608	TBIU001608	TBIGR001_TRINITY_DN17769_c1_g1_i1	FOXL1	Un	1	261	+	-	KNOWN	Forkhead box protein L1 [Source:SWISS;ACC:Q12952]	5	3.05	2.01	0	2.86	0.61	0.54	N	1	1	0.177	GO:0003677,GO:0003700,GO:0005634,GO:0006351,GO:0007275,GO:0007495,GO:0007507,GO:0008301,GO:0009887,GO:0030111,GO:0030166,GO:0043565,GO:0061146
1609	TBIU001609	TBIGR001_TRINITY_DN17779_c0_g1_i1	FPV239	Un	1	621	+	-	KNOWN	Putative C-type lectin protein FPV239 [Source:SWISS;ACC:P14371]	5	0.87	8.85	11.53	0	5.61	2.85	N	0.383804	1	-1.24	GO:0030246
1610	TBIU001610	TBIGR001_TRINITY_DN17788_c0_g1_i1	-	Un	1	341	+	-	NOVEL	-	2	3.79	0	0	11.81	0	0	N	0.328387	0.993051	2.23	-
1611	TBIU001611	TBIGR001_TRINITY_DN17790_c1_g1_i1	LOC103359624	Un	1	607	+	-	KNOWN	uncharacterized LOC103359624 [Source:NCBI_NR;ACC:XP_008283279.1]	3	1.49	0	0	0	0.42	0.58	N	1	1	-0.0928	-
1612	TBIU001612	TBIGR001_TRINITY_DN17801_c0_g1_i1	MEGF11	Un	1	1037	+	-	KNOWN	Multiple epidermal growth factor-like domains protein 11 [Source:SWISS;ACC:A6BM72]	1	14.42	0	0	0	0	0	N	1	1	-6.41	GO:0010842,GO:0016021,GO:0016323,GO:0034109
1613	TBIU001613	TBIGR001_TRINITY_DN17805_c0_g1_i1	-	Un	1	272	+	-	NOVEL	-	4	2.46	1.22	0.64	0	0	1.31	N	0.459828	1	-1.42	-
1614	TBIU001614	TBIGR001_TRINITY_DN17805_c1_g1_i1	-	Un	1	442	+	-	NOVEL	-	4	0.63	0.63	0	1.51	0	2.69	N	0.379316	1	2.18	-
1615	TBIU001615	TBIGR001_TRINITY_DN17830_c1_g1_i1	-	Un	1	406	+	-	NOVEL	-	3	0	0.65	1.34	1.55	0	0	N	1	1	-0.125	-
1616	TBIU001616	TBIGR001_TRINITY_DN17837_c0_g1_i1	CECR5	Un	1	370	+	-	KNOWN	Cat eye syndrome critical region protein 5 [Source:SWISS;ACC:Q9BXW7]	2	11.21	6.74	0	0	0	0	N	0.557684	1	-7.99	GO:0005739
1617	TBIU001617	TBIGR001_TRINITY_DN17839_c0_g1_i1	MM_0045	Un	1	218	+	-	KNOWN	Putative ankyrin repeat protein MM_0045 [Source:SWISS;ACC:Q8Q0U0]	1	5.53	0	0	0	0	0	N	0.648238	1	-7.99	-
1618	TBIU001618	TBIGR001_TRINITY_DN17845_c0_g1_i1	ANKRD13D	Un	1	353	+	-	KNOWN	Ankyrin repeat domain-containing protein 13D [Source:SWISS;ACC:Q6ZTN6]	6	2.45	2.54	2.43	3.69	2.46	2.3	N	0.38588	1	0.544	GO:0005770,GO:0005886
1619	TBIU001619	TBIGR001_TRINITY_DN17848_c1_g1_i1	PPIG	Un	1	226	+	-	KNOWN	Peptidyl-prolyl cis-trans isomerase G [Source:SWISS;ACC:Q13427]	5	1.86	5.95	0.49	0.37	0	0.49	N	0.0711401	0.778071	-2.84	GO:0003755,GO:0005634,GO:0005654,GO:0005737,GO:0006457,GO:0008380,GO:0016018,GO:0016363,GO:0016607,GO:0044822
1620	TBIU001620	TBIGR001_TRINITY_DN17849_c0_g1_i1	rg	Un	1	315	+	-	KNOWN	Neurobeachin [Source:SWISS;ACC:Q9W4E2]	1	9.45	0	0	0	0	0	N	1	1	-6.41	GO:0005737,GO:0007528,GO:0007614,GO:0008355,GO:0016021,GO:0016319,GO:0042462,GO:0042675,GO:0043025,GO:0043204,GO:0051018
1621	TBIU001621	TBIGR001_TRINITY_DN1784_c0_g1_i1	-	Un	1	242	+	-	NOVEL	-	1	0	0	1.12	0	0	0	N	1	1	-6.92	-
1622	TBIU001622	TBIGR001_TRINITY_DN17859_c0_g1_i1	-	Un	1	322	+	-	NOVEL	-	6	4.75	2.51	2.96	2.52	3.75	0.45	N	0.807805	1	-0.199	-
1623	TBIU001623	TBIGR001_TRINITY_DN17866_c0_g1_i1	Slc17a6	Un	1	419	+	-	KNOWN	Vesicular glutamate transporter 2 [Source:SWISS;ACC:Q8BLE7]	4	1.41	1.24	0.63	0	0	0.48	N	0.0770684	0.794723	-2.44	GO:0001504,GO:0005313,GO:0006814,GO:0008021,GO:0015293,GO:0016021,GO:0030054,GO:0030672,GO:0043005,GO:0089711
1624	TBIU001624	TBIGR001_TRINITY_DN17876_c0_g1_i1	-	Un	1	306	+	-	NOVEL	-	6	1.96	2.31	2.85	3.4	3.26	1.54	N	0.4902	1	0.535	-
1625	TBIU001625	TBIGR001_TRINITY_DN17889_c0_g1_i1	-	Un	1	441	+	-	NOVEL	-	1	9.04	0	0	0	0	0	N	1	1	-6.41	-
1626	TBIU001626	TBIGR001_TRINITY_DN1788_c0_g1_i1	-	Un	1	264	+	-	NOVEL	-	4	1.63	3.49	1.37	0	0	1.36	N	0.147835	0.878153	-1.97	-
1627	TBIU001627	TBIGR001_TRINITY_DN17892_c0_g1_i1	tdrd1	Un	1	227	+	-	KNOWN	Tudor domain-containing protein 1 [Source:SWISS;ACC:A9CPT4]	0	0	0	0	0	0	0	N	-	-	-	GO:0007275,GO:0007281,GO:0007283,GO:0031047,GO:0034587,GO:0043046,GO:0043186,GO:0046872,GO:0051321,GO:0071546
1628	TBIU001628	TBIGR001_TRINITY_DN17900_c0_g1_i1	-	Un	1	418	+	-	NOVEL	-	0	0	0	0	0	0	0	N	-	-	-	-
1629	TBIU001629	TBIGR001_TRINITY_DN17901_c0_g1_i1	CML2	Un	1	342	+	-	KNOWN	Putative calmodulin-like protein 2 [Source:SWISS;ACC:Q0IUU4]	6	1.87	1.08	0.13	3.47	2.12	3.85	N	0.0196653	0.551629	2.07	GO:0005509,GO:0016020
1630	TBIU001630	TBIGR001_TRINITY_DN17905_c1_g1_i1	-	Un	1	231	+	-	NOVEL	-	5	1.59	2.43	1.45	0.92	0	1.41	N	0.420626	1	-0.901	-
1631	TBIU001631	TBIGR001_TRINITY_DN17926_c0_g1_i1	LOTGIDRAFT_166645	Un	1	407	+	-	KNOWN	hypothetical protein [Source:NCBI_NR;ACC:XP_009062318.1]	6	107.66	106.33	126.21	115.27	137.58	129.06	N	0.33687	0.993051	0.5	-
1632	TBIU001632	TBIGR001_TRINITY_DN17926_c0_g2_i1	LOTGIDRAFT_166645	Un	1	994	+	-	KNOWN	hypothetical protein [Source:NCBI_NR;ACC:XP_009062318.1]	6	93.77	106.27	97.63	95.24	102.85	89.03	N	0.558458	1	0.3	-
1633	TBIU001633	TBIGR001_TRINITY_DN17937_c0_g1_i1	-	Un	1	281	+	-	NOVEL	-	5	1.78	2.95	1.23	0	4.36	1.9	N	0.905289	1	0.388	-
1634	TBIU001634	TBIGR001_TRINITY_DN17959_c0_g1_i1	SYNE1	Un	1	331	+	-	KNOWN	Nesprin-1 [Source:SWISS;ACC:Q8NF91]	5	1.55	1.29	0.71	0	1.52	0.46	N	0.753724	1	-0.432	GO:0003779,GO:0005521,GO:0005634,GO:0005635,GO:0005640,GO:0005737,GO:0005794,GO:0005856,GO:0006997,GO:0007030,GO:0016021,GO:0030017,GO:0031965,GO:0034993,GO:0040023,GO:0042692,GO:0042803,GO:0044822,GO:0045211,GO:0051015,GO:0090286,GO:0090292
1635	TBIU001635	TBIGR001_TRINITY_DN1795_c0_g1_i1	-	Un	1	260	+	-	NOVEL	-	6	1.17	0.57	0.21	0.63	0.22	0.2	N	0.861051	1	-0.424	-
1636	TBIU001636	TBIGR001_TRINITY_DN17970_c0_g1_i1	IPO4	Un	1	261	+	-	KNOWN	Importin-4 [Source:SWISS;ACC:Q8TEX9]	4	1.33	2.28	1.05	1.62	0	0	N	0.538762	1	-1.11	GO:0000790,GO:0005737,GO:0006335,GO:0006336,GO:0006886,GO:0015031,GO:0016020,GO:0043234
1637	TBIU001637	TBIGR001_TRINITY_DN17970_c1_g1_i1	Ipo4	Un	1	497	+	-	KNOWN	Importin-4 [Source:SWISS;ACC:Q8VI75]	1	0	2.52	0	0	0	0	N	1	1	-6.4	GO:0000790,GO:0005737,GO:0006335,GO:0006336,GO:0006610,GO:0016020,GO:0042254,GO:0043234
1638	TBIU001638	TBIGR001_TRINITY_DN17972_c0_g1_i1	CUBN	Un	1	471	+	-	KNOWN	Cubilin [Source:SWISS;ACC:Q9TU53]	1	0	0.76	0	0	0	0	N	1	1	-6.4	GO:0004872,GO:0005509,GO:0005765,GO:0006898,GO:0008203,GO:0010008,GO:0015031,GO:0031419
1639	TBIU001639	TBIGR001_TRINITY_DN17977_c0_g1_i1	TTC18	Un	1	301	+	-	KNOWN	Tetratricopeptide repeat protein 18 [Source:SWISS;ACC:Q5T0N1]	1	12.2	0	0	0	0	0	N	0.635751	1	-7.41	GO:0070062
1640	TBIU001640	TBIGR001_TRINITY_DN17977_c1_g1_i1	TTC18	Un	1	386	+	-	KNOWN	Tetratricopeptide repeat protein 18 [Source:SWISS;ACC:Q95LN2]	5	0.79	0.76	0	1.93	0.45	0.2	N	0.369389	0.994042	1.24	-
1641	TBIU001641	TBIGR001_TRINITY_DN17979_c0_g1_i1	Rad50	Un	1	533	+	-	KNOWN	DNA repair protein RAD50 [Source:SWISS;ACC:Q9JIL8]	6	3.71	5.28	1.42	1.37	3.16	2.12	N	0.834117	1	-0.245	GO:0000019,GO:0000723,GO:0000737,GO:0000781,GO:0000790,GO:0000794,GO:0004518,GO:0005524,GO:0005654,GO:0006281,GO:0006302,GO:0006310,GO:0007004,GO:0007131,GO:0008270,GO:0016234,GO:0030674,GO:0030870,GO:0046597,GO:0048471,GO:0051291,GO:0090305
1642	TBIU001642	TBIGR001_TRINITY_DN17982_c0_g1_i1	Tsnaxip1	Un	1	672	+	-	KNOWN	Translin-associated factor X-interacting protein 1 [Source:SWISS;ACC:Q99P25]	4	1.9	1.86	1.2	0	0	0.79	N	0.120318	0.846173	-2.36	GO:0005737,GO:0007275,GO:0007283,GO:0030154,GO:0048471
1643	TBIU001643	TBIGR001_TRINITY_DN17_c0_g1_i1	MAN2A2	Un	1	336	+	-	KNOWN	Alpha-mannosidase 2x [Source:SWISS;ACC:P49641]	6	1.55	1.13	0.66	0.54	0.26	0.38	N	0.177186	0.893562	-1.09	GO:0000139,GO:0004572,GO:0006013,GO:0008270,GO:0016021,GO:0016799,GO:0018279,GO:0030246,GO:0043687,GO:0044267
1644	TBIU001644	TBIGR001_TRINITY_DN18006_c0_g1_i1	Dchs1	Un	1	356	+	-	KNOWN	Protocadherin-16 [Source:SWISS;ACC:E9PVD3]	4	2.27	1.64	0.15	0	0	0.15	N	0.00779961	0.402267	-4.41	GO:0001658,GO:0001736,GO:0001822,GO:0003007,GO:0005509,GO:0005886,GO:0007156,GO:0007157,GO:0016021,GO:0021915,GO:0022008,GO:0035329,GO:0036342,GO:0043931,GO:0045177,GO:0048565,GO:0090102
1645	TBIU001645	TBIGR001_TRINITY_DN18006_c1_g1_i1	Pcdh18	Un	1	405	+	-	KNOWN	Protocadherin 18 [Source:SWISS;ACC:Q8VHR0]	0	0	0	0	0	0	0	N	-	-	-	GO:0005509,GO:0005887,GO:0007156,GO:0007420,GO:0016339
1646	TBIU001646	TBIGR001_TRINITY_DN18019_c0_g1_i1	nol10	Un	1	321	+	-	KNOWN	Nucleolar protein 10 [Source:SWISS;ACC:Q6NVM6]	3	1.89	4.09	0	0	2.87	0	N	1	1	-0.842	GO:0005730
1647	TBIU001647	TBIGR001_TRINITY_DN1801_c0_g1_i1	-	Un	1	290	+	-	NOVEL	-	2	6.85	0	2.15	0	0	0	N	0.242255	0.941393	-8.56	-
1648	TBIU001648	TBIGR001_TRINITY_DN18020_c0_g1_i1	ZNF568	Un	1	217	+	-	KNOWN	Zinc finger protein 568 [Source:SWISS;ACC:Q3ZCX4]	2	1.56	1.08	0	0	0	0	N	0.047151	0.714921	-9.99	GO:0003677,GO:0003700,GO:0005634,GO:0006351,GO:0006355,GO:0046872
1649	TBIU001649	TBIGR001_TRINITY_DN18020_c1_g1_i1	Zfp26	Un	1	217	+	-	KNOWN	Zinc finger protein 26 [Source:SWISS;ACC:P10076]	2	2.53	1.7	0	0	0	0	N	0.234111	0.941393	-8.73	GO:0003677,GO:0003700,GO:0005634,GO:0006355,GO:0046872
1650	TBIU001650	TBIGR001_TRINITY_DN1802_c0_g1_i1	LOC100368873	Un	1	385	+	-	KNOWN	poly [ADP-ribose] polymerase 14-like [Source:NCBI_NR;ACC:XP_002732883.1]	2	2.12	0	0.73	0	0	0	N	0.242289	0.941393	-8.56	-
1651	TBIU001651	TBIGR001_TRINITY_DN18033_c0_g1_i1	-	Un	1	251	+	-	NOVEL	-	2	5.89	0	0	0	1.6	0	N	0.628349	1	-1.58	-
1652	TBIU001652	TBIGR001_TRINITY_DN18036_c0_g1_i1	Rps7	Un	1	252	+	-	KNOWN	40S ribosomal protein S7 [Source:SWISS;ACC:P62083]	3	21.65	0	0	455.56	0	1658.46	N	0.00227014	0.222763	5.91	GO:0001843,GO:0002181,GO:0003735,GO:0005815,GO:0006364,GO:0022627,GO:0030154,GO:0030686,GO:0032040,GO:0042274
1653	TBIU001653	TBIGR001_TRINITY_DN18037_c0_g1_i1	Enpp2	Un	1	240	+	-	KNOWN	Ectonucleotide pyrophosphatase/phosphodiesterase family member 2 [Source:SWISS;ACC:Q9R1E6]	1	0	0	11.52	0	0	0	N	1	1	-6.92	GO:0003676,GO:0004528,GO:0004551,GO:0004622,GO:0005044,GO:0005509,GO:0005615,GO:0005887,GO:0006935,GO:0006955,GO:0008270,GO:0030247,GO:0030334,GO:0034638,GO:0047391,GO:0090305
1654	TBIU001654	TBIGR001_TRINITY_DN18043_c0_g1_i1	-	Un	1	404	+	-	NOVEL	-	3	31.87	42.75	35.84	0	0	0	Y	3.98207e-13	2.01794e-09	-14.8	-
1655	TBIU001655	TBIGR001_TRINITY_DN18044_c0_g1_i1	-	Un	1	625	+	-	NOVEL	-	2	3.29	0.83	0	0	0	0	N	0.267283	0.954721	-8.73	-
1656	TBIU001656	TBIGR001_TRINITY_DN18046_c1_g1_i1	-	Un	1	393	+	-	NOVEL	-	1	0	2.78	0	0	0	0	N	1	1	-6.4	-
1657	TBIU001657	TBIGR001_TRINITY_DN18049_c0_g1_i1	-	Un	1	201	+	-	NOVEL	-	0	0	0	0	0	0	0	N	-	-	-	-
1658	TBIU001658	TBIGR001_TRINITY_DN18052_c0_g1_i1	-	Un	1	270	+	-	NOVEL	-	1	6.37	0	0	0	0	0	N	1	1	-6.41	-
1659	TBIU001659	TBIGR001_TRINITY_DN18056_c0_g1_i1	-	Un	1	350	+	-	KNOWN	-	3	1.26	2.63	0	1.97	0	0	N	1	1	-0.347	-
1660	TBIU001660	TBIGR001_TRINITY_DN18061_c0_g1_i1	Cic	Un	1	506	+	-	KNOWN	Protein capicua homolog [Source:SWISS;ACC:Q924A2]	2	1.2	0	0.63	0	0	0	N	0.129834	0.852103	-9.19	GO:0000122,GO:0003677,GO:0003682,GO:0005634,GO:0006351,GO:0048286
1661	TBIU001661	TBIGR001_TRINITY_DN18061_c1_g1_i1	LOTGIDRAFT_153178	Un	1	497	+	-	KNOWN	hypothetical protein [Source:NCBI_NR;ACC:XP_009055352.1]	1	1.24	0	0	0	0	0	N	1	1	-6.41	-
1662	TBIU001662	TBIGR001_TRINITY_DN18065_c0_g1_i1	Large	Un	1	268	+	-	KNOWN	Glycosyltransferase-like protein LARGE1 [Source:SWISS;ACC:Q9Z1M7]	3	0.86	0.83	0	0	0	0.59	N	0.638584	1	-1.11	GO:0000139,GO:0009101,GO:0016021,GO:0016757,GO:0046716
1663	TBIU001663	TBIGR001_TRINITY_DN18077_c0_g1_i1	-	Un	1	215	+	-	NOVEL	-	6	7.58	11.75	6.96	3.78	2.36	8.25	N	0.440161	1	-0.533	-
1664	TBIU001664	TBIGR001_TRINITY_DN18083_c0_g1_i1	-	Un	1	423	+	-	NOVEL	-	6	105.76	164.2	86.48	56.33	78.94	81.51	N	0.521349	1	-0.335	-
1665	TBIU001665	TBIGR001_TRINITY_DN18091_c0_g1_i1	-	Un	1	965	+	-	NOVEL	-	6	0.98	1.28	1.39	0.8	0.38	1.03	N	0.875594	1	-0.44	-
1666	TBIU001666	TBIGR001_TRINITY_DN18093_c0_g1_i1	Ano8	Un	1	309	+	-	KNOWN	Anoctamin-8 [Source:SWISS;ACC:Q6PB70]	2	0.6	1.2	0	0	0	0	N	0.557598	1	-7.99	GO:0005229,GO:0005622,GO:0005886,GO:0016021
1667	TBIU001667	TBIGR001_TRINITY_DN18093_c1_g1_i1	Ano8	Un	1	364	+	-	KNOWN	Anoctamin-8 [Source:SWISS;ACC:Q6PB70]	1	7.23	0	0	0	0	0	N	0.635741	1	-7.41	GO:0005229,GO:0005622,GO:0005886,GO:0016021
1668	TBIU001668	TBIGR001_TRINITY_DN18094_c0_g1_i1	Aldh5a1	Un	1	272	+	-	KNOWN	Succinate-semialdehyde dehydrogenase, mitochondrial [Source:SWISS;ACC:P51650]	6	1.94	1.62	2.94	0.23	5.47	0.29	N	0.957631	1	0.184	GO:0004777,GO:0005739,GO:0006105,GO:0007417,GO:0009013,GO:0009450,GO:0031406,GO:0051287,GO:0055114
1669	TBIU001669	TBIGR001_TRINITY_DN18095_c0_g1_i1	nfo	Un	1	688	+	-	KNOWN	Probable endonuclease 4 {ECO:0000255|HAMAP-Rule:MF_00152} [Source:SWISS;ACC:B9L9K0]	1	9.45	0	0	0	0	0	N	1	1	-6.41	GO:0003677,GO:0006281,GO:0008270,GO:0008833
1670	TBIU001670	TBIGR001_TRINITY_DN18096_c0_g1_i1	-	Un	1	204	+	-	NOVEL	-	2	1.57	0	0	0	4.55	0	N	0.770074	1	1.74	-
1671	TBIU001671	TBIGR001_TRINITY_DN18101_c0_g1_i1	ORC3	Un	1	468	+	-	KNOWN	Origin recognition complex subunit 3 [Source:SWISS;ACC:Q9UBD5]	0	0	0	0	0	0	0	N	-	-	-	GO:0000082,GO:0000278,GO:0000808,GO:0003688,GO:0005654,GO:0005664,GO:0006260,GO:0061351
1672	TBIU001672	TBIGR001_TRINITY_DN18103_c0_g1_i1	RPS25	Un	1	204	+	-	KNOWN	40S ribosomal protein S25 [Source:SWISS;ACC:Q6Q311]	1	26.59	0	0	0	0	0	N	0.635731	1	-7.41	GO:0005840
1673	TBIU001673	TBIGR001_TRINITY_DN18104_c0_g1_i1	Mlh1	Un	1	524	+	-	KNOWN	DNA mismatch repair protein Mlh1 [Source:SWISS;ACC:Q9JK91]	6	1.49	0.58	1.58	0.48	3.48	6.23	N	0.11506	0.845158	1.73	GO:0000289,GO:0000712,GO:0000793,GO:0000794,GO:0000795,GO:0001673,GO:0002204,GO:0003697,GO:0005524,GO:0005654,GO:0005694,GO:0005712,GO:0006200,GO:0006281,GO:0006298,GO:0006303,GO:0006974,GO:0007060,GO:0007126,GO:0007129,GO:0007131,GO:0007140,GO:0007283,GO:0008630,GO:0016020,GO:0016446,GO:0016447,GO:0016887,GO:0032137,GO:0032389,GO:0043060,GO:0043566,GO:0045132,GO:0045190,GO:0045950,GO:0048477,GO:…
1674	TBIU001674	TBIGR001_TRINITY_DN18104_c1_g1_i1	MLH1	Un	1	450	+	-	KNOWN	DNA mismatch repair protein Mlh1 [Source:SWISS;ACC:P40692]	6	1.6	0.97	0.43	0.65	1.83	1.24	N	0.519928	1	0.737	GO:0000289,GO:0000712,GO:0000795,GO:0001673,GO:0005524,GO:0005634,GO:0005712,GO:0006200,GO:0006298,GO:0006303,GO:0007060,GO:0007129,GO:0007283,GO:0008630,GO:0016020,GO:0016446,GO:0016887,GO:0032137,GO:0032389,GO:0043060,GO:0045190,GO:0045950,GO:0048477,GO:0051257
1675	TBIU001675	TBIGR001_TRINITY_DN18105_c1_g1_i1	-	Un	1	328	+	-	NOVEL	-	5	0.83	2.22	1.33	0	0.48	0.22	N	0.0771142	0.794964	-2.32	-
1676	TBIU001676	TBIGR001_TRINITY_DN18110_c0_g1_i1	WDR88	Un	1	208	+	-	KNOWN	WD repeat-containing protein 88 [Source:SWISS;ACC:Q6ZMY6]	1	1.09	0	0	0	0	0	N	0.63572	1	-7.41	-
1677	TBIU001677	TBIGR001_TRINITY_DN18111_c0_g1_i1	-	Un	1	243	+	-	NOVEL	-	1	2.72	0	0	0	0	0	N	0.648226	1	-7.99	-
1678	TBIU001678	TBIGR001_TRINITY_DN18113_c0_g1_i1	Cyp2j6	Un	1	501	+	-	KNOWN	Cytochrome P450 2J6 [Source:SWISS;ACC:O54750]	0	0	0	0	0	0	0	N	-	-	-	GO:0001523,GO:0003958,GO:0005506,GO:0005783,GO:0005789,GO:0007565,GO:0008392,GO:0014070,GO:0019369,GO:0020037,GO:0070330
1679	TBIU001679	TBIGR001_TRINITY_DN18122_c0_g1_i1	Gnptab	Un	1	311	+	-	KNOWN	N-acetylglucosamine-1-phosphotransferase subunits alpha/beta [Source:SWISS;ACC:Q69ZN6]	1	1.47	0	0	0	0	0	N	1	1	-6.41	GO:0000139,GO:0003976,GO:0005509,GO:0005634,GO:0005794,GO:0007040,GO:0009306,GO:0016021,GO:0030154,GO:0046835
1680	TBIU001680	TBIGR001_TRINITY_DN18126_c0_g1_i1	Trpm	Un	1	532	+	-	KNOWN	Transient receptor potential cation channel trpm [Source:SWISS;ACC:A8DYE2]	3	1.3	1.59	0	0	0	0.68	N	0.427351	1	-1.7	GO:0005261,GO:0007005,GO:0010960,GO:0016049,GO:0034703,GO:0046873,GO:0055069,GO:0070838,GO:0098655
1681	TBIU001681	TBIGR001_TRINITY_DN18130_c0_g1_i1	-	Un	1	519	+	-	NOVEL	-	3	4.91	0	0	1.55	0	8.62	N	0.482479	1	1.43	-
1682	TBIU001682	TBIGR001_TRINITY_DN18132_c0_g1_i1	-	Un	1	239	+	-	KNOWN	-	1	2.93	0	0	0	0	0	N	1	1	-6.41	-
1683	TBIU001683	TBIGR001_TRINITY_DN18138_c0_g1_i1	-	Un	1	243	+	-	NOVEL	-	5	3.49	3.39	1.98	0	1.07	1.45	N	0.164004	0.892303	-1.46	-
1684	TBIU001684	TBIGR001_TRINITY_DN18138_c0_g2_i1	-	Un	1	594	+	-	NOVEL	-	2	9.74	0	0	2.49	0	0	N	1	1	-1.35	-
1685	TBIU001685	TBIGR001_TRINITY_DN18140_c0_g1_i1	-	Un	1	390	+	-	NOVEL	-	0	0	0	0	0	0	0	N	-	-	-	-
1686	TBIU001686	TBIGR001_TRINITY_DN18154_c1_g1_i1	-	Un	1	228	+	-	NOVEL	-	0	0	0	0	0	0	0	N	-	-	-	-
1687	TBIU001687	TBIGR001_TRINITY_DN18157_c0_g1_i1	Nrbp1	Un	1	215	+	-	KNOWN	Nuclear receptor-binding protein [Source:SWISS;ACC:Q99J45]	2	0.32	1.26	0	0	0	0	N	0.267176	0.954721	-8.73	GO:0004674,GO:0005938,GO:0006888,GO:0012505,GO:0016020,GO:0030027,GO:0042802,GO:0042803,GO:0048471
1688	TBIU001688	TBIGR001_TRINITY_DN18168_c0_g1_i1	-	Un	1	363	+	-	NOVEL	-	1	1.46	0	0	0	0	0	N	0.63571	1	-7.41	-
1689	TBIU001689	TBIGR001_TRINITY_DN18168_c0_g2_i1	-	Un	1	233	+	-	NOVEL	-	4	0.83	0	0	1.98	3.18	2.7	N	0.0595996	0.753706	3.67	-
1690	TBIU001690	TBIGR001_TRINITY_DN18177_c0_g1_i1	LOC101845042	Un	1	504	+	-	KNOWN	uncharacterized LOC101845042 [Source:NCBI_NR;ACC:XP_005109379.1]	1	2.94	0	0	0	0	0	N	0.194401	0.911854	-9.58	-
1691	TBIU001691	TBIGR001_TRINITY_DN18185_c0_g1_i1	VPS39	Un	1	498	+	-	KNOWN	Vam6/Vps39-like protein [Source:SWISS;ACC:Q96JC1]	6	1.22	0.89	0.97	2.23	0.36	1.91	N	0.435303	1	0.869	GO:0005083,GO:0005765,GO:0006886,GO:0016192,GO:0030897,GO:0031902
1692	TBIU001692	TBIGR001_TRINITY_DN1818_c0_g1_i1	foi	Un	1	243	+	-	KNOWN	Zinc transporter foi [Source:SWISS;ACC:Q9VSL7]	1	6.65	0	0	0	0	0	N	1	1	-6.41	GO:0005385,GO:0005886,GO:0005887,GO:0006829,GO:0007280,GO:0007417,GO:0007506,GO:0008354,GO:0008406,GO:0009986,GO:0016323,GO:0016477,GO:0022008,GO:0035147,GO:0035262,GO:0071577
1693	TBIU001693	TBIGR001_TRINITY_DN18192_c0_g1_i1	tld	Un	1	271	+	-	KNOWN	Dorsal-ventral patterning protein tolloid [Source:SWISS;ACC:P25723]	1	18.82	0	0	0	0	0	N	1	1	-6.41	GO:0004222,GO:0005509,GO:0005576,GO:0006508,GO:0007313,GO:0007362,GO:0007378,GO:0008270,GO:0008293,GO:0008586,GO:0009880,GO:0010629,GO:0016485,GO:0017015,GO:0030513
1694	TBIU001694	TBIGR001_TRINITY_DN18193_c0_g1_i1	-	Un	1	653	+	-	NOVEL	-	6	13.59	18.48	40	24.85	18.77	9.85	N	0.770575	1	-0.235	-
1695	TBIU001695	TBIGR001_TRINITY_DN18193_c0_g2_i1	-	Un	1	332	+	-	NOVEL	-	6	13.91	4.18	7.39	2.51	30.83	10.05	N	0.254468	0.954721	1.09	-
1696	TBIU001696	TBIGR001_TRINITY_DN18203_c0_g1_i1	-	Un	1	513	+	-	NOVEL	-	5	3.03	7.14	4.08	2.6	0	3.22	N	0.340376	0.993051	-0.978	-
1697	TBIU001697	TBIGR001_TRINITY_DN18205_c0_g1_i1	Ksr1	Un	1	382	+	-	KNOWN	Kinase suppressor of Ras 1 [Source:SWISS;ACC:Q61097]	3	1.5	1.59	1.47	0	0	0	N	0.289371	0.975195	-8.18	GO:0004674,GO:0005078,GO:0005524,GO:0005789,GO:0035556,GO:0043410,GO:0046872
1698	TBIU001698	TBIGR001_TRINITY_DN18212_c0_g1_i1	-	Un	1	462	+	-	NOVEL	-	4	1.2	2.33	1.02	4.29	0	0	N	0.822712	1	0.324	-
1699	TBIU001699	TBIGR001_TRINITY_DN18213_c1_g1_i1	LOC104943993	Un	1	309	+	-	KNOWN	serine/threonine-protein phosphatase 2B catalytic subunit alpha isoform-like [Source:NCBI_NR;ACC:XP_010767762.1]	6	2.16	0.97	0.45	0.41	1.13	0.94	N	0.954661	1	-0.0788	-
1700	TBIU001700	TBIGR001_TRINITY_DN18225_c0_g1_i1	-	Un	1	212	+	-	NOVEL	-	2	2.18	0	0	0	1.45	0	N	1	1	-0.26	-
1701	TBIU001701	TBIGR001_TRINITY_DN18233_c0_g1_i1	-	Un	1	406	+	-	NOVEL	-	1	8.23	0	0	0	0	0	N	0.648228	1	-7.99	-
1702	TBIU001702	TBIGR001_TRINITY_DN18233_c1_g1_i1	LOTGIDRAFT_131097	Un	1	228	+	-	KNOWN	hypothetical protein [Source:NCBI_NR;ACC:XP_009064191.1]	1	27.7	0	0	0	0	0	N	0.6357	1	-7.41	-
1703	TBIU001703	TBIGR001_TRINITY_DN18240_c0_g1_i1	-	Un	1	235	+	-	NOVEL	-	2	0.78	0	0.79	0	0	0	N	0.54934	1	-7.69	-
1704	TBIU001704	TBIGR001_TRINITY_DN18244_c0_g1_i1	-	Un	1	290	+	-	NOVEL	-	6	3.64	2.94	3.39	2.77	3.14	0.24	N	0.752728	1	-0.335	-
1705	TBIU001705	TBIGR001_TRINITY_DN18246_c0_g1_i1	-	Un	1	209	+	-	NOVEL	-	4	1.5	1.47	0.39	0	0	1.97	N	0.889004	1	-0.441	-
1706	TBIU001706	TBIGR001_TRINITY_DN18246_c1_g1_i1	LOTGIDRAFT_234840	Un	1	397	+	-	KNOWN	hypothetical protein [Source:NCBI_NR;ACC:XP_009061428.1]	1	7.51	0	0	0	0	0	N	0.63569	1	-7.41	-
1707	TBIU001707	TBIGR001_TRINITY_DN18250_c0_g1_i1	-	Un	1	212	+	-	NOVEL	-	6	8.06	4.67	3.77	3.35	4.83	4.84	N	0.982635	1	0.0423	-
1708	TBIU001708	TBIGR001_TRINITY_DN18263_c0_g1_i1	Cfap57	Un	1	446	+	-	KNOWN	Cilia- and flagella-associated protein 57 {ECO:0000312|MGI:MGI:2686209} [Source:SWISS;ACC:Q9D180]	4	1.29	1.34	1.27	0	0	1.44	N	0.675818	1	-1.3	-
1709	TBIU001709	TBIGR001_TRINITY_DN18272_c1_g1_i1	ACAD10	Un	1	207	+	-	KNOWN	Acyl-CoA dehydrogenase family member 10 [Source:SWISS;ACC:Q6JQN1]	5	0.68	8.16	1.4	0	0.84	2.91	N	0.49383	1	-1.13	GO:0003995,GO:0005739,GO:0016772,GO:0016787,GO:0050660
1710	TBIU001710	TBIGR001_TRINITY_DN18282_c0_g1_i1	-	Un	1	265	+	-	NOVEL	-	6	4.68	5.43	2.23	4.8	2.02	2.68	N	1	1	0.0175	-
1711	TBIU001711	TBIGR001_TRINITY_DN18284_c0_g1_i1	-	Un	1	201	+	-	NOVEL	-	1	3.51	0	0	0	0	0	N	0.635679	1	-7.41	-
1712	TBIU001712	TBIGR001_TRINITY_DN18284_c1_g1_i1	-	Un	1	361	+	-	NOVEL	-	3	1.64	2.88	0.69	0	0	0	N	0.00696895	0.386265	-10.5	-
1713	TBIU001713	TBIGR001_TRINITY_DN18287_c0_g1_i1	LOTGIDRAFT_113739	Un	1	619	+	-	KNOWN	hypothetical protein [Source:NCBI_NR;ACC:XP_009050491.1]	6	1.84	2.54	1.97	5.16	1.3	2.83	N	0.249468	0.948791	0.893	-
1714	TBIU001714	TBIGR001_TRINITY_DN18288_c0_g1_i1	Rnf123	Un	1	292	+	-	KNOWN	E3 ubiquitin-protein ligase RNF123 [Source:SWISS;ACC:Q5XPI3]	2	0	2.45	0	0	0	5.89	N	0.501354	1	1.65	GO:0005737,GO:0008270,GO:0016567,GO:0016874
1715	TBIU001715	TBIGR001_TRINITY_DN18291_c0_g1_i1	-	Un	1	674	+	-	NOVEL	-	2	1.68	1.65	0	0	0	0	N	0.0942252	0.829814	-9.41	-
1716	TBIU001716	TBIGR001_TRINITY_DN18293_c0_g1_i1	adprm	Un	1	248	+	-	KNOWN	Manganese-dependent ADP-ribose/CDP-alcohol diphosphatase [Source:SWISS;ACC:Q66JJ3]	6	3.08	3.5	1.55	2.51	1.45	2.62	N	0.962197	1	0.08	GO:0046872,GO:0047631,GO:0047734
1717	TBIU001717	TBIGR001_TRINITY_DN18293_c1_g1_i1	Os07g0688000	Un	1	268	+	-	KNOWN	Manganese-dependent ADP-ribose/CDP-alcohol diphosphatase [Source:SWISS;ACC:Q8H5F8]	5	4.91	1.75	6.35	7.57	0	3.79	N	1	1	0.0191	GO:0046872,GO:0047631,GO:0047734
1718	TBIU001718	TBIGR001_TRINITY_DN18294_c0_g1_i1	-	Un	1	263	+	-	NOVEL	-	6	17.93	12.81	9.48	7.99	19.82	9.03	N	0.729165	1	0.248	-
1719	TBIU001719	TBIGR001_TRINITY_DN18297_c0_g1_i1	-	Un	1	1027	+	-	NOVEL	-	2	1.16	0	0	0	0	1.29	N	1	1	0.472	-
1720	TBIU001720	TBIGR001_TRINITY_DN18298_c0_g1_i1	C9orf171	Un	1	221	+	-	KNOWN	Uncharacterized protein C9orf171 [Source:SWISS;ACC:Q6ZQR2]	1	6.97	0	0	0	0	0	N	0.635669	1	-7.41	-
1721	TBIU001721	TBIGR001_TRINITY_DN18304_c1_g1_i1	-	Un	1	203	+	-	NOVEL	-	0	0	0	0	0	0	0	N	-	-	-	-
1722	TBIU001722	TBIGR001_TRINITY_DN18309_c0_g3_i1	HELRODRAFT_185877	Un	1	392	+	-	KNOWN	hypothetical protein [Source:NCBI_NR;ACC:XP_009023828.1]	6	138.14	230.15	145.45	178.07	116.06	185.79	N	0.688328	1	0.223	-
1723	TBIU001723	TBIGR001_TRINITY_DN1830_c0_g1_i1	-	Un	1	413	+	-	NOVEL	-	4	2.72	2.49	1.39	0	0	0.4	N	0.00128647	0.165131	-3.73	-
1724	TBIU001724	TBIGR001_TRINITY_DN18310_c0_g1_i1	-	Un	1	1120	+	-	NOVEL	-	4	1	1.44	0.18	0	0	0.17	N	0.0439022	0.702532	-3.56	-
1725	TBIU001725	TBIGR001_TRINITY_DN18310_c1_g1_i1	-	Un	1	444	+	-	NOVEL	-	1	2.11	0	0	0	0	0	N	0.635659	1	-7.41	-
1726	TBIU001726	TBIGR001_TRINITY_DN18313_c0_g1_i1	-	Un	1	341	+	-	NOVEL	-	1	6.1	0	0	0	0	0	N	1	1	-6.41	-
1727	TBIU001727	TBIGR001_TRINITY_DN18319_c0_g1_i1	ORF1	Un	1	225	+	-	KNOWN	Nucleic-acid-binding protein from transposon X-element [Source:SWISS;ACC:Q9NBX5]	5	2.87	0.16	0	2.75	0.19	0.7	N	0.583744	1	0.773	GO:0003676,GO:0006313,GO:0008270,GO:0019013
1728	TBIU001728	TBIGR001_TRINITY_DN1831_c0_g1_i1	-	Un	1	442	+	-	KNOWN	-	0	0	0	0	0	0	0	N	-	-	-	-
1729	TBIU001729	TBIGR001_TRINITY_DN18323_c0_g1_i1	GTDC1	Un	1	486	+	-	KNOWN	Glycosyltransferase-like domain-containing protein 1 [Source:SWISS;ACC:Q4AE62]	0	0	0	0	0	0	0	N	-	-	-	GO:0009058,GO:0016757
1730	TBIU001730	TBIGR001_TRINITY_DN18324_c0_g1_i1	-	Un	1	259	+	-	NOVEL	-	1	13.9	0	0	0	0	0	N	0.635649	1	-7.41	-
1731	TBIU001731	TBIGR001_TRINITY_DN18347_c0_g1_i1	thap11	Un	1	231	+	-	KNOWN	THAP domain-containing protein 11 [Source:SWISS;ACC:Q6TGZ4]	6	5.05	3.21	5.13	11.63	7.68	5.48	N	0.074186	0.78624	1.22	GO:0003677,GO:0005634,GO:0006351,GO:0006355,GO:0008270
1732	TBIU001732	TBIGR001_TRINITY_DN18349_c0_g1_i1	-	Un	1	212	+	-	NOVEL	-	3	1.4	0.49	0.14	0	0	0	N	0.0150854	0.512094	-10.4	-
1733	TBIU001733	TBIGR001_TRINITY_DN18350_c0_g1_i1	PCPI_SABMA	Un	1	230	+	-	KNOWN	Carboxypeptidase inhibitor SmCI [Source:SWISS;ACC:P84875]	3	2.95	2.01	0	0	0	2.15	N	0.793599	1	-0.848	GO:0004867,GO:0008191
1734	TBIU001734	TBIGR001_TRINITY_DN18355_c0_g1_i1	-	Un	1	238	+	-	NOVEL	-	0	0	0	0	0	0	0	N	-	-	-	-
1735	TBIU001735	TBIGR001_TRINITY_DN18361_c0_g1_i1	-	Un	1	426	+	-	NOVEL	-	6	1.29	0.78	0.52	0.4	0.18	1	N	0.817384	1	-0.353	-
1736	TBIU001736	TBIGR001_TRINITY_DN18369_c0_g1_i1	-	Un	1	239	+	-	NOVEL	-	4	1.04	1.03	0.54	0	1.25	0	N	1	1	-0.698	-
1737	TBIU001737	TBIGR001_TRINITY_DN18381_c0_g1_i1	ZG5_XENLA	Un	1	219	+	-	KNOWN	Gastrula zinc finger protein 5-1 [Source:SWISS;ACC:P18725]	6	1.83	2.09	0.53	1.63	0.38	0.34	N	0.649642	1	-0.481	GO:0003723,GO:0046872
1738	TBIU001738	TBIGR001_TRINITY_DN18383_c1_g1_i1	LOC101845956	Un	1	211	+	-	KNOWN	espin-like [Source:NCBI_NR;ACC:XP_005108789.1]	1	0	3.77	0	0	0	0	N	0.641671	1	-7.4	-
1739	TBIU001739	TBIGR001_TRINITY_DN18397_c0_g1_i1	-	Un	1	204	+	-	NOVEL	-	0	0	0	0	0	0	0	N	-	-	-	-
1740	TBIU001740	TBIGR001_TRINITY_DN1839_c0_g1_i1	-	Un	1	216	+	-	NOVEL	-	3	1.15	1.14	0	0	0.7	0	N	0.710045	1	-1.26	-
1741	TBIU001741	TBIGR001_TRINITY_DN18404_c0_g1_i1	eef1a	Un	1	431	+	-	KNOWN	Elongation factor 1-alpha [Source:SWISS;ACC:Q92005]	1	0	32.55	0	0	0	0	N	1	1	-6.4	GO:0003746,GO:0003924,GO:0005525,GO:0005737
1742	TBIU001742	TBIGR001_TRINITY_DN18417_c0_g1_i1	-	Un	1	216	+	-	NOVEL	-	6	11.81	12.73	18.4	14.42	23.12	13.83	N	0.383511	1	0.558	-
1743	TBIU001743	TBIGR001_TRINITY_DN18418_c0_g1_i1	-	Un	1	232	+	-	NOVEL	-	3	17.49	0	0	39.98	0	43.7	N	0.700748	1	1.9	-
1744	TBIU001744	TBIGR001_TRINITY_DN18428_c0_g1_i1	xyl3A	Un	1	235	+	-	KNOWN	Xylan 1,4-beta-xylosidase {ECO:0000250|UniProtKB:P45702} [Source:SWISS;ACC:D5EY15]	0	0	0	0	0	0	0	N	-	-	-	GO:0009044,GO:0045493,GO:0046556
1745	TBIU001745	TBIGR001_TRINITY_DN1842_c0_g1_i1	Ppie	Un	1	390	+	-	KNOWN	Peptidyl-prolyl cis-trans isomerase E [Source:SWISS;ACC:Q9QZH3]	0	0	0	0	0	0	0	N	-	-	-	GO:0000166,GO:0003755,GO:0006355,GO:0006397,GO:0006457,GO:0008380,GO:0044822,GO:0045070,GO:0071013
1746	TBIU001746	TBIGR001_TRINITY_DN1842_c0_g2_i1	Ppie	Un	1	333	+	-	KNOWN	Peptidyl-prolyl cis-trans isomerase E [Source:SWISS;ACC:Q9QZH3]	6	9.4	28.59	4.42	8.97	22.69	17.31	N	0.709767	1	0.443	GO:0000166,GO:0003755,GO:0006355,GO:0006397,GO:0006457,GO:0008380,GO:0044822,GO:0045070,GO:0071013
1747	TBIU001747	TBIGR001_TRINITY_DN1843_c0_g1_i1	-	Un	1	266	+	-	NOVEL	-	0	0	0	0	0	0	0	N	-	-	-	-
1748	TBIU001748	TBIGR001_TRINITY_DN18441_c0_g1_i1	Ost4	Un	1	344	+	-	KNOWN	Dolichyl-diphosphooligosaccharide--protein glycosyltransferase subunit 4 [Source:SWISS;ACC:B0BLS0]	6	84.99	84.48	108.35	107.09	130.48	86.31	N	0.334196	0.993051	0.535	GO:0005789,GO:0016021
1749	TBIU001749	TBIGR001_TRINITY_DN18442_c0_g1_i1	SMC6	Un	1	241	+	-	KNOWN	Structural maintenance of chromosomes protein 6 [Source:SWISS;ACC:Q96SB8]	6	4.86	2.1	2.29	3.95	1.25	2.25	N	1	1	0.0592	GO:0000722,GO:0000724,GO:0000781,GO:0005524,GO:0005622,GO:0005634,GO:0005730,GO:0016605,GO:0030915,GO:0090398
1750	TBIU001750	TBIGR001_TRINITY_DN18443_c0_g1_i1	COL7A1	Un	1	204	+	-	KNOWN	Collagen alpha-1(VII) chain [Source:SWISS;ACC:Q02388]	6	1.89	0.23	1.77	3.85	0.53	0.97	N	0.457789	1	0.772	GO:0004867,GO:0005576,GO:0005590,GO:0005604,GO:0005615,GO:0005788,GO:0007155,GO:0008544,GO:0022617,GO:0030198,GO:0030574,GO:0035987
1751	TBIU001751	TBIGR001_TRINITY_DN18449_c0_g1_i1	CYP3A10	Un	1	202	+	-	KNOWN	Lithocholate 6-beta-hydroxylase [Source:SWISS;ACC:Q64148]	3	2.4	0.67	0	0	0	0.72	N	0.450468	1	-1.7	GO:0005506,GO:0005789,GO:0016712,GO:0020037,GO:0033777
1752	TBIU001752	TBIGR001_TRINITY_DN18450_c0_g1_i1	-	Un	1	327	+	-	NOVEL	-	3	1.6	1.29	0.28	0	0	0	N	0.0234695	0.589866	-10	-
1753	TBIU001753	TBIGR001_TRINITY_DN18455_c0_g1_i1	ogfod2	Un	1	336	+	-	KNOWN	2-oxoglutarate and iron-dependent oxygenase domain-containing protein 2 [Source:SWISS;ACC:Q28C22]	3	41.83	27.61	29.31	0	0	0	N	0.174865	0.892303	-8.55	GO:0005506,GO:0016706,GO:0031418
1754	TBIU001754	TBIGR001_TRINITY_DN18456_c0_g1_i1	LOTGIDRAFT_156277	Un	1	360	+	-	KNOWN	hypothetical protein [Source:NCBI_NR;ACC:XP_009044531.1]	5	2.56	2.86	0	0.3	0.86	1.53	N	0.724775	1	-0.573	-
1755	TBIU001755	TBIGR001_TRINITY_DN18456_c1_g1_i1	CCDC180	Un	1	365	+	-	KNOWN	Coiled-coil domain-containing protein 180 [Source:SWISS;ACC:Q9P1Z9]	4	3.13	7.13	2.89	0	0	4.09	N	0.464524	1	-1.67	GO:0016021,GO:0070062
1756	TBIU001756	TBIGR001_TRINITY_DN18473_c0_g1_i1	-	Un	1	299	+	-	NOVEL	-	2	4.56	0	0	3.58	0	0	N	1	1	0.235	-
1757	TBIU001757	TBIGR001_TRINITY_DN18479_c0_g1_i1	-	Un	1	213	+	-	NOVEL	-	4	3.19	0.45	1.91	1.1	0	0	N	0.282125	0.970316	-1.96	-
1758	TBIU001758	TBIGR001_TRINITY_DN1847_c0_g1_i1	-	Un	1	337	+	-	NOVEL	-	0	0	0	0	0	0	0	N	-	-	-	-
1759	TBIU001759	TBIGR001_TRINITY_DN18482_c0_g1_i1	LOTGIDRAFT_238767	Un	1	236	+	-	KNOWN	hypothetical protein [Source:NCBI_NR;ACC:XP_009049696.1]	5	2.11	1.66	0.93	0	0.65	0.49	N	0.122013	0.846173	-1.64	-
1760	TBIU001760	TBIGR001_TRINITY_DN18483_c0_g1_i1	-	Un	1	357	+	-	NOVEL	-	6	3.83	2.73	2.98	0.21	0.3	0.8	N	0.0163598	0.524232	-2.57	-
1761	TBIU001761	TBIGR001_TRINITY_DN18484_c0_g1_i1	Dnm3	Un	1	516	+	-	KNOWN	Dynamin-3 [Source:SWISS;ACC:Q08877]	2	2.67	0	0.69	0	0	0	N	0.259395	0.954721	-8.85	GO:0003924,GO:0005525,GO:0005739,GO:0005794,GO:0005829,GO:0005874,GO:0005886,GO:0006184,GO:0006897,GO:0007416,GO:0014069,GO:0016023,GO:0042713,GO:0043197,GO:0046847,GO:0048471
1762	TBIU001762	TBIGR001_TRINITY_DN18489_c0_g1_i1	Hip1	Un	1	671	+	-	KNOWN	Huntingtin-interacting protein 1 {ECO:0000250|UniProtKB:O00291} [Source:SWISS;ACC:Q8VD75]	1	15.6	0	0	0	0	0	N	1	1	-6.41	GO:0005634,GO:0005794,GO:0006351,GO:0006355,GO:0006897,GO:0006915,GO:0006919,GO:0030136,GO:0030154,GO:0030276,GO:0030665,GO:0035091,GO:0042981,GO:0048260,GO:0048268,GO:0097190
1763	TBIU001763	TBIGR001_TRINITY_DN18490_c0_g1_i1	-	Un	1	838	+	-	NOVEL	-	6	2.5	1.34	1.04	1.02	5.46	1.59	N	0.204326	0.920578	1.14	-
1764	TBIU001764	TBIGR001_TRINITY_DN18491_c0_g1_i1	DMAP1	Un	1	345	+	-	KNOWN	DNA methyltransferase 1-associated protein 1 [Source:SWISS;ACC:Q9NPF5]	6	4.36	4.27	2.3	1.76	2.57	2.66	N	0.761365	1	-0.28	GO:0000122,GO:0001103,GO:0003682,GO:0003714,GO:0005634,GO:0005654,GO:0005657,GO:0005737,GO:0006281,GO:0006306,GO:0006325,GO:0006338,GO:0006351,GO:0035267,GO:0040008,GO:0042993,GO:0043967,GO:0043968,GO:0045892
1765	TBIU001765	TBIGR001_TRINITY_DN18494_c0_g1_i1	-	Un	1	457	+	-	NOVEL	-	6	2.55	0.31	1.01	0.26	0.75	0.33	N	0.444042	1	-1.17	-
1766	TBIU001766	TBIGR001_TRINITY_DN18518_c0_g1_i1	-	Un	1	284	+	-	NOVEL	-	1	0	0	0	0	9.18	0	N	1	1	6.38	-
1767	TBIU001767	TBIGR001_TRINITY_DN1851_c0_g1_i1	-	Un	1	288	+	-	NOVEL	-	1	29.13	0	0	0	0	0	N	1	1	-6.41	-
1768	TBIU001768	TBIGR001_TRINITY_DN18523_c0_g1_i1	-	Un	1	341	+	-	NOVEL	-	6	1.09	3.56	2.3	2.65	2.14	0.76	N	1	1	0.0123	-
1769	TBIU001769	TBIGR001_TRINITY_DN18527_c0_g1_i1	-	Un	1	488	+	-	NOVEL	-	5	10.17	3.36	4.11	0	4.82	0.6	N	0.254688	0.954721	-1.38	-
1770	TBIU001770	TBIGR001_TRINITY_DN18529_c0_g1_i1	B3galt5	Un	1	227	+	-	KNOWN	Beta-1,3-galactosyltransferase 5 [Source:SWISS;ACC:Q9JI67]	6	2.08	4.47	1.91	0.73	0.45	0.51	N	0.0209051	0.564861	-1.95	GO:0000139,GO:0005783,GO:0006486,GO:0008378,GO:0016021
1771	TBIU001771	TBIGR001_TRINITY_DN18530_c0_g1_i1	-	Un	1	678	+	-	NOVEL	-	0	0	0	0	0	0	0	N	-	-	-	-
1772	TBIU001772	TBIGR001_TRINITY_DN18533_c0_g1_i1	-	Un	1	371	+	-	KNOWN	-	5	2.75	0.45	0.96	0.74	0	0.48	N	0.425221	1	-1.4	-
1773	TBIU001773	TBIGR001_TRINITY_DN18534_c0_g1_i1	Ece1	Un	1	481	+	-	KNOWN	Endothelin-converting enzyme 1 [Source:SWISS;ACC:Q4PZA2]	3	0	1.6	1.72	0	0	1.09	N	0.52703	1	-1.47	GO:0001921,GO:0004222,GO:0005765,GO:0005769,GO:0005794,GO:0007507,GO:0009897,GO:0009986,GO:0010814,GO:0010815,GO:0010816,GO:0016021,GO:0016486,GO:0033093,GO:0034959,GO:0042733,GO:0043583,GO:0046872,GO:0048471,GO:0060037,GO:0070062
1774	TBIU001774	TBIGR001_TRINITY_DN18534_c0_g2_i1	Ece1	Un	1	390	+	-	KNOWN	Endothelin-converting enzyme 1 [Source:SWISS;ACC:Q4PZA2]	4	0.99	2.6	0.47	1.8	0	0	N	0.717381	1	-0.717	GO:0001921,GO:0004222,GO:0005765,GO:0005769,GO:0005794,GO:0007507,GO:0009897,GO:0009986,GO:0010814,GO:0010815,GO:0010816,GO:0016021,GO:0016486,GO:0033093,GO:0034959,GO:0042733,GO:0043583,GO:0046872,GO:0048471,GO:0060037,GO:0070062
1775	TBIU001775	TBIGR001_TRINITY_DN1853_c0_g1_i1	-	Un	1	346	+	-	NOVEL	-	4	2.69	0	3.47	0	2.5	0.72	N	0.677279	1	-0.799	-
1776	TBIU001776	TBIGR001_TRINITY_DN18573_c0_g1_i1	-	Un	1	223	+	-	NOVEL	-	3	2.23	2.73	0	0	0	0.97	N	0.520253	1	-1.98	-
1777	TBIU001777	TBIGR001_TRINITY_DN18579_c0_g1_i1	-	Un	1	286	+	-	NOVEL	-	5	1.45	2.01	0.22	0.85	0	0.22	N	0.356895	0.993051	-1.34	-
1778	TBIU001778	TBIGR001_TRINITY_DN18587_c0_g1_i1	Ung	Un	1	563	+	-	KNOWN	Uracil-DNA glycosylase {ECO:0000255|HAMAP-Rule:MF_03166} [Source:SWISS;ACC:P97931]	3	3.05	1.21	0	0	0	1.3	N	0.530617	1	-1.33	GO:0004844,GO:0005634,GO:0005739,GO:0006281,GO:0006284,GO:0016446,GO:0016447,GO:0043066
1779	TBIU001779	TBIGR001_TRINITY_DN18598_c0_g1_i1	LOC101850894	Un	1	398	+	-	KNOWN	homeobox protein caupolican-like [Source:NCBI_NR;ACC:XP_005100240.1]	6	2.03	1.76	1.46	1.78	1.13	0.99	N	0.963738	1	-0.0499	-
1780	TBIU001780	TBIGR001_TRINITY_DN18599_c0_g1_i1	-	Un	1	406	+	-	NOVEL	-	6	2.81	0.21	0.92	0.88	1.24	0.22	N	0.784741	1	-0.335	-
1781	TBIU001781	TBIGR001_TRINITY_DN185_c0_g1_i1	-	Un	1	263	+	-	NOVEL	-	3	2.33	1.56	4.05	0	0	0	N	0.0244887	0.595465	-10	-
1782	TBIU001782	TBIGR001_TRINITY_DN1860_c0_g1_i1	ZMYM2	Un	1	645	+	-	KNOWN	Zinc finger MYM-type protein 2 [Source:SWISS;ACC:Q5RDJ2]	6	3.37	3.07	3.87	1.45	2.53	2.94	N	0.709476	1	-0.246	GO:0005634,GO:0006351,GO:0006355,GO:0008270
1783	TBIU001783	TBIGR001_TRINITY_DN18610_c0_g1_i1	Xdh	Un	1	212	+	-	KNOWN	Xanthine dehydrogenase [Source:SWISS;ACC:P91711]	2	9.68	0	0	1.85	0	0	N	0.770819	1	-1.77	GO:0004854,GO:0004855,GO:0005506,GO:0005777,GO:0008762,GO:0009055,GO:0009115,GO:0043546,GO:0050660,GO:0051537
1784	TBIU001784	TBIGR001_TRINITY_DN18614_c0_g1_i1	-	Un	1	228	+	-	NOVEL	-	3	0.73	0.71	0	0	0	0.19	N	0.236275	0.941393	-2.53	-
1785	TBIU001785	TBIGR001_TRINITY_DN1862_c0_g1_i1	LOC100115644	Un	1	334	+	-	KNOWN	uncharacterized LOC100115644 [Source:NCBI_NR;ACC:XP_008214114.1]	1	13.85	0	0	0	0	0	N	1	1	-6.41	-
1786	TBIU001786	TBIGR001_TRINITY_DN18633_c0_g1_i1	-	Un	1	438	+	-	NOVEL	-	0	0	0	0	0	0	0	N	-	-	-	-
1787	TBIU001787	TBIGR001_TRINITY_DN18643_c0_g1_i1	Mgst3	Un	1	374	+	-	KNOWN	Microsomal glutathione S-transferase 3 [Source:SWISS;ACC:Q9CPU4]	6	78.87	77.22	97.51	81.74	105.73	93.25	N	0.364751	0.993051	0.478	GO:0004364,GO:0004602,GO:0005635,GO:0005783,GO:0005789,GO:0008152,GO:0016021,GO:0055114,GO:0070062
1788	TBIU001788	TBIGR001_TRINITY_DN18643_c0_g2_i1	Mgst3	Un	1	1035	+	-	KNOWN	Microsomal glutathione S-transferase 3 [Source:SWISS;ACC:Q9CPU4]	6	325.8	295.37	301.02	297.11	339.56	262.59	N	0.527219	1	0.322	GO:0004364,GO:0004602,GO:0005635,GO:0005783,GO:0005789,GO:0008152,GO:0016021,GO:0055114,GO:0070062
1789	TBIU001789	TBIGR001_TRINITY_DN18644_c0_g1_i1	SORL1	Un	1	264	+	-	KNOWN	Sortilin-related receptor [Source:SWISS;ACC:Q92673]	6	2.24	3.13	1.53	0.87	0.26	1.25	N	0.117551	0.845233	-1.17	GO:0000042,GO:0001540,GO:0004888,GO:0005615,GO:0005641,GO:0005768,GO:0005769,GO:0005771,GO:0005783,GO:0005794,GO:0005802,GO:0005887,GO:0006605,GO:0006622,GO:0006869,GO:0006892,GO:0006898,GO:0007165,GO:0008203,GO:0008283,GO:0014910,GO:0016020,GO:0016477,GO:0030169,GO:0030306,GO:0031985,GO:0032091,GO:0032460,GO:0034362,GO:0043025,GO:0043407,GO:0045053,GO:0045732,GO:0050768,GO:0051604,GO:0055037,GO:…
1790	TBIU001790	TBIGR001_TRINITY_DN18647_c0_g1_i1	PIGZ	Un	1	295	+	-	KNOWN	GPI mannosyltransferase 4 [Source:SWISS;ACC:Q86VD9]	4	1.56	1.03	2.16	0	0	1.1	N	0.281182	0.968902	-1.95	GO:0000026,GO:0000030,GO:0005783,GO:0005789,GO:0006506,GO:0016021,GO:0097502
1791	TBIU001791	TBIGR001_TRINITY_DN18651_c0_g1_i1	NUP205	Un	1	339	+	-	KNOWN	Nuclear pore complex protein Nup205 [Source:SWISS;ACC:Q92621]	5	3.39	3.5	0.9	1.9	0	0.88	N	0.355158	0.993051	-1.06	GO:0000059,GO:0000278,GO:0005635,GO:0005643,GO:0005975,GO:0006913,GO:0007077,GO:0008645,GO:0010827,GO:0015758,GO:0016020,GO:0016032,GO:0017056,GO:0019221,GO:0031965,GO:0034399,GO:0044281,GO:0051028,GO:0051292,GO:0055085
1792	TBIU001792	TBIGR001_TRINITY_DN18652_c0_g1_i1	-	Un	1	315	+	-	NOVEL	-	5	1.78	2.07	0.76	0.58	0	0.37	N	0.106238	0.841995	-1.89	-
1793	TBIU001793	TBIGR001_TRINITY_DN18661_c0_g1_i1	-	Un	1	435	+	-	NOVEL	-	6	3.13	3.57	2.14	4.19	2.42	1.76	N	0.696019	1	0.308	-
1794	TBIU001794	TBIGR001_TRINITY_DN18661_c1_g1_i1	-	Un	1	229	+	-	NOVEL	-	6	1.31	2.68	1.37	1.12	1.21	0.7	N	0.574667	1	-0.435	-
1795	TBIU001795	TBIGR001_TRINITY_DN18664_c1_g1_i1	-	Un	1	226	+	-	NOVEL	-	2	1.3	0.5	0	0	0	0	N	0.13531	0.852103	-9.22	-
1796	TBIU001796	TBIGR001_TRINITY_DN18665_c0_g1_i1	-	Un	1	218	+	-	NOVEL	-	6	3.11	3.01	3.32	0.48	1.11	1.81	N	0.192648	0.910803	-1.17	-
1797	TBIU001797	TBIGR001_TRINITY_DN18674_c0_g1_i1	-	Un	1	312	+	-	NOVEL	-	6	2.07	1.08	0.28	0.99	0.68	0.53	N	0.873514	1	-0.177	-
1798	TBIU001798	TBIGR001_TRINITY_DN18676_c0_g1_i1	-	Un	1	377	+	-	NOVEL	-	1	2.72	0	0	0	0	0	N	0.648229	1	-7.99	-
1799	TBIU001799	TBIGR001_TRINITY_DN18680_c0_g1_i1	-	Un	1	235	+	-	NOVEL	-	1	1.65	0	0	0	0	0	N	0.475108	1	-8.41	-
1800	TBIU001800	TBIGR001_TRINITY_DN18681_c0_g1_i1	-	Un	1	211	+	-	NOVEL	-	1	0	3.32	0	0	0	0	N	0.480274	1	-8.4	-
1801	TBIU001801	TBIGR001_TRINITY_DN18684_c0_g1_i1	LOC102809684	Un	1	324	+	-	KNOWN	uncharacterized LOC102809684 [Source:NCBI_NR;ACC:XP_006818588.1]	2	0	7.39	0	0	0	9.73	N	1	1	0.476	-
1802	TBIU001802	TBIGR001_TRINITY_DN18695_c0_g1_i1	Klf15	Un	1	237	+	-	KNOWN	Krueppel-like factor 15 [Source:SWISS;ACC:Q9EPW2]	6	3.84	1.37	2.13	3.39	4.36	3.7	N	0.104256	0.837657	1.02	GO:0003677,GO:0003700,GO:0005634,GO:0006351,GO:0010001,GO:0010468,GO:0014898,GO:0015758,GO:0044212,GO:0045893,GO:0045944,GO:0046872,GO:0072112,GO:1901653,GO:2000757
1803	TBIU001803	TBIGR001_TRINITY_DN18698_c0_g1_i1	-	Un	1	864	+	-	NOVEL	-	3	18.99	11.24	8.66	0	0	0	N	0.0511815	0.726722	-9.55	-
1804	TBIU001804	TBIGR001_TRINITY_DN18703_c0_g1_i1	-	Un	1	203	+	-	NOVEL	-	2	3.26	0	0	0	0	0.43	N	0.368925	0.993613	-2.53	-
1805	TBIU001805	TBIGR001_TRINITY_DN18712_c0_g1_i1	ACTM_APLCA	Un	1	357	+	-	KNOWN	Actin, muscle [Source:SWISS;ACC:P17304]	1	16.12	0	0	0	0	0	N	0.648231	1	-7.99	GO:0005524,GO:0005737,GO:0005856
1806	TBIU001806	TBIGR001_TRINITY_DN18712_c0_g2_i1	ACTM_APLCA	Un	1	297	+	-	KNOWN	Actin, muscle [Source:SWISS;ACC:P17304]	1	15.02	0	0	0	0	0	N	0.475113	1	-8.41	GO:0005524,GO:0005737,GO:0005856
1807	TBIU001807	TBIGR001_TRINITY_DN18714_c1_g1_i1	-	Un	1	225	+	-	NOVEL	-	5	2.06	2	0.22	0	0.94	0.21	N	0.289779	0.975195	-1.41	-
1808	TBIU001808	TBIGR001_TRINITY_DN18720_c0_g1_i1	Mapk10	Un	1	323	+	-	KNOWN	Mitogen-activated protein kinase 10 [Source:SWISS;ACC:P49187]	2	0	12.32	0	0	4.6	0	N	0.776939	1	-1.26	GO:0000122,GO:0004705,GO:0005524,GO:0005634,GO:0005737,GO:0005739,GO:0005886,GO:0006468,GO:0007254,GO:0007258
1809	TBIU001809	TBIGR001_TRINITY_DN18726_c0_g1_i1	LOTGIDRAFT_237494	Un	1	454	+	-	KNOWN	hypothetical protein [Source:NCBI_NR;ACC:XP_009045143.1]	5	1.36	0.53	0.87	0	0.95	0.57	N	0.751493	1	-0.534	-
1810	TBIU001810	TBIGR001_TRINITY_DN18730_c0_g1_i1	-	Un	1	209	+	-	NOVEL	-	1	0	13.12	0	0	0	0	N	1	1	-6.4	-
1811	TBIU001811	TBIGR001_TRINITY_DN18739_c0_g1_i1	-	Un	1	361	+	-	NOVEL	-	4	3.73	5.12	0	0	3.52	1.95	N	0.901335	1	-0.239	-
1812	TBIU001812	TBIGR001_TRINITY_DN18740_c0_g1_i1	Orc5	Un	1	221	+	-	KNOWN	Origin recognition complex subunit 5 [Source:SWISS;ACC:Q9WUV0]	6	2.21	4.17	1.76	1.27	2.3	1.01	N	0.565955	1	-0.424	GO:0005524,GO:0005664,GO:0005737,GO:0006260
1813	TBIU001813	TBIGR001_TRINITY_DN18742_c0_g1_i1	MtsPLA2	Un	1	929	+	-	KNOWN	Phospholipase A2 [Source:SWISS;ACC:Q6T178]	3	1.73	3.08	2.58	0	0	0	Y	5.66495e-05	0.022966	-11.9	GO:0004623,GO:0005509,GO:0005576,GO:0006644,GO:0016042
1814	TBIU001814	TBIGR001_TRINITY_DN18743_c0_g1_i1	-	Un	1	351	+	-	NOVEL	-	1	21.65	0	0	0	0	0	N	1	1	-6.41	-
1815	TBIU001815	TBIGR001_TRINITY_DN18763_c0_g1_i1	Hk1	Un	1	294	+	-	KNOWN	Hexokinase-1 [Source:SWISS;ACC:P17710]	2	3.13	0	0	4.84	0	0	N	0.834833	1	1.23	GO:0001678,GO:0004340,GO:0004396,GO:0005524,GO:0005739,GO:0005741,GO:0005829,GO:0005929,GO:0006096,GO:0008865,GO:0019158,GO:0045121,GO:0046835,GO:0051156,GO:0061621,GO:0097228
1816	TBIU001816	TBIGR001_TRINITY_DN18763_c1_g1_i1	HXK_SCHMA	Un	1	235	+	-	KNOWN	Hexokinase [Source:SWISS;ACC:Q26609]	1	16.22	0	0	0	0	0	N	1	1	-6.41	GO:0004396,GO:0005524,GO:0006096
1817	TBIU001817	TBIGR001_TRINITY_DN18770_c0_g1_i1	Hem	Un	1	341	+	-	KNOWN	Membrane-associated protein Hem [Source:SWISS;ACC:P55162]	0	0	0	0	0	0	0	N	-	-	-	GO:0000902,GO:0001764,GO:0005886,GO:0006909,GO:0007010,GO:0007409,GO:0007417,GO:0007520,GO:0007528,GO:0008360,GO:0008407,GO:0016021,GO:0030031,GO:0030036,GO:0030866,GO:0031209,GO:0033627
1818	TBIU001818	TBIGR001_TRINITY_DN18771_c0_g1_i1	Camkmt	Un	1	316	+	-	KNOWN	Calmodulin-lysine N-methyltransferase [Source:SWISS;ACC:Q3U2J5]	5	1.57	0.51	0.83	0	0.3	0.81	N	0.523457	1	-1.07	GO:0005634,GO:0005794,GO:0018025
1819	TBIU001819	TBIGR001_TRINITY_DN18771_c1_g1_i1	Camkmt	Un	1	219	+	-	KNOWN	Calmodulin-lysine N-methyltransferase [Source:SWISS;ACC:Q3U2J5]	6	1.88	1.25	3.88	2	0.77	1.33	N	0.662867	1	-0.567	GO:0005634,GO:0005794,GO:0018025
1820	TBIU001820	TBIGR001_TRINITY_DN18774_c0_g1_i1	-	Un	1	398	+	-	NOVEL	-	2	1.1	0.71	0	0	0	0	N	0.0751891	0.787635	-9.73	-
1821	TBIU001821	TBIGR001_TRINITY_DN18777_c0_g1_i1	-	Un	1	229	+	-	NOVEL	-	3	2.57	2.16	0	0	0.43	0	N	0.108242	0.843692	-2.96	-
1822	TBIU001822	TBIGR001_TRINITY_DN18781_c0_g1_i1	LOTGIDRAFT_157412	Un	1	241	+	-	KNOWN	hypothetical protein [Source:NCBI_NR;ACC:XP_009047873.1]	5	2.26	0.78	0	0.4	0.37	0.83	N	0.778802	1	-0.46	-
1823	TBIU001823	TBIGR001_TRINITY_DN18786_c0_g1_i1	K1958_MOUSE	Un	1	210	+	-	KNOWN	Uncharacterized protein KIAA1958 homolog [Source:SWISS;ACC:Q8C4P0]	6	1.42	1.75	2.07	1.4	1.72	1.22	N	0.960981	1	0.0593	-
1824	TBIU001824	TBIGR001_TRINITY_DN18791_c1_g1_i1	-	Un	1	237	+	-	NOVEL	-	5	1.84	1.22	0.64	0	0.75	1.31	N	1	1	-0.531	-
1825	TBIU001825	TBIGR001_TRINITY_DN18797_c0_g1_i1	Kctd7	Un	1	340	+	-	KNOWN	BTB/POZ domain-containing protein KCTD7 [Source:SWISS;ACC:B1WC97]	6	8.93	6.19	5.03	5.88	5.41	3.58	N	0.954257	1	-0.0482	GO:0005829,GO:0005886,GO:0051260
1826	TBIU001826	TBIGR001_TRINITY_DN18798_c0_g1_i1	-	Un	1	243	+	-	KNOWN	-	6	3.29	2.75	2.25	1.88	3.67	2.35	N	0.623903	1	0.318	-
1827	TBIU001827	TBIGR001_TRINITY_DN18805_c0_g1_i1	Txnl4b	Un	1	224	+	-	KNOWN	Thioredoxin-like protein 4B [Source:SWISS;ACC:Q8BUH1]	6	5.54	7.59	6.2	6.64	7.79	14.56	N	0.154713	0.891624	0.911	GO:0000398,GO:0005634,GO:0005681,GO:0007067,GO:0008284
1828	TBIU001828	TBIGR001_TRINITY_DN18810_c0_g1_i1	-	Un	1	346	+	-	NOVEL	-	1	1.41	0	0	0	0	0	N	1	1	-6.41	-
1829	TBIU001829	TBIGR001_TRINITY_DN18813_c0_g1_i1	MJ0531	Un	1	363	+	-	KNOWN	Universal stress protein MJ0531 [Source:SWISS;ACC:Q57951]	5	1.93	0.76	0	0.62	0.46	1.21	N	1	1	0.227	GO:0006950
1830	TBIU001830	TBIGR001_TRINITY_DN18815_c0_g1_i1	CTSA	Un	1	391	+	-	KNOWN	Lysosomal protective protein [Source:SWISS;ACC:Q3MI05]	2	1.6	0	1.55	0	0	0	N	0.549327	1	-7.69	GO:0004185,GO:0005634,GO:0005739,GO:0005764,GO:0016020,GO:0070062
1831	TBIU001831	TBIGR001_TRINITY_DN18819_c1_g1_i1	-	Un	1	348	+	-	NOVEL	-	5	1.55	3.03	0.99	0	1.09	1.62	N	0.675748	1	-0.689	-
1832	TBIU001832	TBIGR001_TRINITY_DN18825_c0_g1_i1	-	Un	1	240	+	-	NOVEL	-	1	0	12.52	0	0	0	0	N	1	1	-6.4	-
1833	TBIU001833	TBIGR001_TRINITY_DN18826_c0_g1_i1	-	Un	1	210	+	-	KNOWN	-	0	0	0	0	0	0	0	N	-	-	-	-
1834	TBIU001834	TBIGR001_TRINITY_DN18829_c0_g1_i1	prelid2	Un	1	405	+	-	KNOWN	PRELI domain-containing protein 2 [Source:SWISS;ACC:Q5BKH5]	6	1.36	1.32	0.29	1.33	0.63	1.13	N	0.693795	1	0.483	-
1835	TBIU001835	TBIGR001_TRINITY_DN18832_c0_g1_i1	-	Un	1	259	+	-	NOVEL	-	1	1.79	0	0	0	0	0	N	0.635638	1	-7.41	-
1836	TBIU001836	TBIGR001_TRINITY_DN18833_c0_g1_i1	ADAMTSL2	Un	1	418	+	-	KNOWN	ADAMTS-like protein 2 [Source:SWISS;ACC:Q86TH1]	1	2.87	0	0	0	0	0	N	0.648233	1	-7.99	GO:0004222,GO:0005578,GO:0008270,GO:0030512
1837	TBIU001837	TBIGR001_TRINITY_DN18835_c0_g1_i1	EEF2	Un	1	260	+	-	KNOWN	Elongation factor 2 [Source:SWISS;ACC:Q90705]	6	1.42	1.2	0.94	1.15	0.61	0.73	N	0.922472	1	-0.147	GO:0003746,GO:0003924,GO:0005525,GO:0005737
1838	TBIU001838	TBIGR001_TRINITY_DN18835_c1_g1_i1	Eef2	Un	1	1258	+	-	KNOWN	Elongation factor 2 [Source:SWISS;ACC:P05197]	5	1.34	2.94	0.35	1.08	0	0.35	N	0.407987	1	-1.24	GO:0002244,GO:0003746,GO:0003924,GO:0005525,GO:0005634,GO:0005737,GO:0005844,GO:0006414,GO:0008494,GO:0016020,GO:0044822,GO:0070062
1839	TBIU001839	TBIGR001_TRINITY_DN18850_c0_g1_i1	NF1	Un	1	270	+	-	KNOWN	Neurofibromin [Source:SWISS;ACC:P21359]	3	0.37	1.07	0	0	0.43	0	N	0.723828	1	-1.26	GO:0000165,GO:0001649,GO:0001656,GO:0001666,GO:0001889,GO:0001937,GO:0001938,GO:0001952,GO:0001953,GO:0005099,GO:0005634,GO:0005730,GO:0005737,GO:0006469,GO:0007154,GO:0007265,GO:0007406,GO:0007420,GO:0007422,GO:0007507,GO:0007519,GO:0008429,GO:0008542,GO:0008625,GO:0014044,GO:0014065,GO:0016020,GO:0016525,GO:0021510,GO:0021897,GO:0021915,GO:0021987,GO:0022011,GO:0030036,GO:0030198,GO:0030199,GO:…
1840	TBIU001840	TBIGR001_TRINITY_DN18850_c1_g1_i1	Nf1	Un	1	260	+	-	KNOWN	Neurofibromin [Source:SWISS;ACC:P97526]	4	1.21	2.77	0	0.33	0	0.85	N	0.475031	1	-1.34	GO:0000165,GO:0001649,GO:0001656,GO:0001666,GO:0001889,GO:0001952,GO:0005099,GO:0005634,GO:0005730,GO:0005737,GO:0006469,GO:0007154,GO:0007265,GO:0007406,GO:0007420,GO:0007422,GO:0007507,GO:0008017,GO:0008429,GO:0008542,GO:0014044,GO:0014065,GO:0014069,GO:0016020,GO:0021510,GO:0021897,GO:0021987,GO:0022011,GO:0030036,GO:0030198,GO:0030199,GO:0030325,GO:0030424,GO:0030425,GO:0031210,GO:0031235,GO:…
1841	TBIU001841	TBIGR001_TRINITY_DN18852_c0_g1_i1	-	Un	1	291	+	-	NOVEL	-	4	0.65	1.96	1.35	0	0.81	0	N	0.341576	0.993051	-2.03	-
1842	TBIU001842	TBIGR001_TRINITY_DN18855_c0_g1_i1	LOC100379079	Un	1	286	+	-	KNOWN	uncharacterized LOC100379079 [Source:NCBI_NR;ACC:XP_006824386.1]	0	0	0	0	0	0	0	N	-	-	-	-
1843	TBIU001843	TBIGR001_TRINITY_DN18859_c0_g1_i1	LOTGIDRAFT_153440	Un	1	223	+	-	KNOWN	hypothetical protein [Source:NCBI_NR;ACC:XP_009055576.1]	6	1.3	1.47	1.15	2.99	0.74	1.34	N	0.449518	1	0.729	-
1844	TBIU001844	TBIGR001_TRINITY_DN18859_c1_g1_i1	-	Un	1	227	+	-	NOVEL	-	1	3.5	0	0	0	0	0	N	0.296325	0.978385	-8.99	-
1845	TBIU001845	TBIGR001_TRINITY_DN18861_c0_g1_i1	-	Un	1	480	+	-	NOVEL	-	4	1.82	0.36	0.77	0	3	0	N	0.910743	1	0.402	-
1846	TBIU001846	TBIGR001_TRINITY_DN18863_c0_g1_i1	-	Un	1	2438	+	-	NOVEL	-	5	1.59	1.08	1.6	0	0.21	3.93	N	0.872764	1	0.217	-
1847	TBIU001847	TBIGR001_TRINITY_DN18868_c0_g1_i1	GLIPR2	Un	1	217	+	-	KNOWN	Golgi-associated plant pathogenesis-related protein 1 [Source:SWISS;ACC:Q9H4G4]	6	40.67	67.87	29.44	28.48	19.21	32.83	N	0.46762	1	-0.396	GO:0000139,GO:0010634,GO:0010718,GO:0042803,GO:0070062,GO:0070374
1848	TBIU001848	TBIGR001_TRINITY_DN18878_c0_g1_i1	OGFRL1	Un	1	223	+	-	KNOWN	Opioid growth factor receptor-like protein 1 [Source:SWISS;ACC:Q5TC84]	6	0.91	0.44	0.97	0.19	0.79	0.24	N	0.737726	1	-0.627	GO:0004872,GO:0016020
1849	TBIU001849	TBIGR001_TRINITY_DN18886_c0_g1_i1	CHERP	Un	1	335	+	-	KNOWN	Calcium homeostasis endoplasmic reticulum protein [Source:SWISS;ACC:Q8IWX8]	6	6.65	13.29	3.99	3.21	3.34	4.52	N	0.329868	0.993051	-0.722	GO:0005737,GO:0006396,GO:0006874,GO:0007399,GO:0008285,GO:0016020,GO:0033017,GO:0044325,GO:0044822,GO:0048471,GO:0051209,GO:0051533
1850	TBIU001850	TBIGR001_TRINITY_DN18888_c0_g1_i1	Oaz	Un	1	453	+	-	KNOWN	Zinc finger protein 423 homolog [Source:SWISS;ACC:A1Z9R4]	6	1.39	0.9	0.74	0.38	1.33	0.96	N	0.902167	1	0.188	GO:0003677,GO:0005634,GO:0006351,GO:0035277,GO:0045892,GO:0045893,GO:0046872
1851	TBIU001851	TBIGR001_TRINITY_DN18888_c1_g1_i1	znf423	Un	1	353	+	-	KNOWN	Zinc finger protein 423 [Source:SWISS;ACC:A1L1R6]	0	0	0	0	0	0	0	N	-	-	-	GO:0003677,GO:0005634,GO:0006351,GO:0006355,GO:0007399,GO:0030154,GO:0046872
1852	TBIU001852	TBIGR001_TRINITY_DN18890_c0_g1_i1	LOC101861518	Un	1	452	+	-	KNOWN	uncharacterized LOC101861518 [Source:NCBI_NR;ACC:XP_005101824.1]	5	2.55	2.93	0.89	0	2.02	3.13	N	1	1	0.0498	-
1853	TBIU001853	TBIGR001_TRINITY_DN18894_c0_g1_i1	-	Un	1	228	+	-	NOVEL	-	4	2.22	1.81	0	0.6	0.44	0	N	0.386774	1	-1.45	-
1854	TBIU001854	TBIGR001_TRINITY_DN18895_c0_g1_i1	GAPDH	Un	1	499	+	-	KNOWN	Glyceraldehyde-3-phosphate dehydrogenase [Source:SWISS;ACC:P04406]	3	2.69	2.73	0	0	0	27.3	N	0.159193	0.892303	2.7	GO:0000226,GO:0004365,GO:0005634,GO:0005737,GO:0005811,GO:0005829,GO:0005886,GO:0005975,GO:0006006,GO:0006094,GO:0006096,GO:0008017,GO:0015630,GO:0016020,GO:0017148,GO:0030529,GO:0031982,GO:0035605,GO:0035606,GO:0042802,GO:0044281,GO:0048471,GO:0050661,GO:0050821,GO:0051287,GO:0051402,GO:0070062,GO:0071346,GO:0097452
1855	TBIU001855	TBIGR001_TRINITY_DN18895_c1_g1_i1	GAPDH	Un	1	269	+	-	KNOWN	Glyceraldehyde-3-phosphate dehydrogenase [Source:SWISS;ACC:P04406]	3	2.28	0	0	1.74	0	61.31	N	0.0351735	0.663955	4.99	GO:0000226,GO:0004365,GO:0005634,GO:0005737,GO:0005811,GO:0005829,GO:0005886,GO:0005975,GO:0006006,GO:0006094,GO:0006096,GO:0008017,GO:0015630,GO:0016020,GO:0017148,GO:0030529,GO:0031982,GO:0035605,GO:0035606,GO:0042802,GO:0044281,GO:0048471,GO:0050661,GO:0050821,GO:0051287,GO:0051402,GO:0070062,GO:0071346,GO:0097452
1856	TBIU001856	TBIGR001_TRINITY_DN18897_c0_g1_i1	DOCK1	Un	1	234	+	-	KNOWN	Dedicator of cytokinesis protein 1 [Source:SWISS;ACC:Q14185]	2	2.11	1.08	0	0	0	0	N	0.557672	1	-7.99	GO:0002244,GO:0005085,GO:0005096,GO:0005634,GO:0005737,GO:0005829,GO:0006911,GO:0006915,GO:0007165,GO:0007229,GO:0007264,GO:0007411,GO:0007596,GO:0016020,GO:0016477,GO:0038096,GO:0043547,GO:0045087
1857	TBIU001857	TBIGR001_TRINITY_DN18897_c1_g1_i1	DOCK5	Un	1	824	+	-	KNOWN	Dedicator of cytokinesis protein 5 [Source:SWISS;ACC:Q9H7D0]	1	21.65	0	0	0	0	0	N	1	1	-6.41	GO:0005085,GO:0005737,GO:0007264,GO:0043547
1858	TBIU001858	TBIGR001_TRINITY_DN18901_c0_g1_i1	-	Un	1	559	+	-	NOVEL	-	5	1.03	0.4	0	0.84	0.47	1.28	N	0.360608	0.993051	1.33	-
1859	TBIU001859	TBIGR001_TRINITY_DN18904_c0_g1_i1	-	Un	1	204	+	-	NOVEL	-	4	1.33	0.43	0	0	1.53	0.23	N	0.807264	1	0.513	-
1860	TBIU001860	TBIGR001_TRINITY_DN18906_c0_g1_i1	-	Un	1	657	+	-	NOVEL	-	2	1.72	0.66	0	0	0	0	N	0.0110879	0.462995	-11	-
1861	TBIU001861	TBIGR001_TRINITY_DN18906_c0_g2_i1	-	Un	1	354	+	-	NOVEL	-	5	1.62	0.41	2.21	0.59	0.58	0	N	0.171207	0.892303	-1.55	-
1862	TBIU001862	TBIGR001_TRINITY_DN18911_c0_g1_i1	Dnah12	Un	1	221	+	-	KNOWN	Dynein heavy chain 12, axonemal [Source:SWISS;ACC:Q3V0Q1]	6	1.87	1.81	0.22	2.03	0.48	2.58	N	0.489828	1	0.814	GO:0003777,GO:0005524,GO:0005737,GO:0005874,GO:0005929,GO:0007018,GO:0016567,GO:0016887,GO:0030286
1863	TBIU001863	TBIGR001_TRINITY_DN18917_c0_g1_i1	Ppp1r14c	Un	1	232	+	-	KNOWN	Protein phosphatase 1 regulatory subunit 14C [Source:SWISS;ACC:Q8R4S0]	6	5.46	8.21	4.76	2.14	1.15	2.69	N	0.0687347	0.772691	-1.27	GO:0004865,GO:0005737,GO:0007165,GO:0012505,GO:0016020,GO:0042325,GO:0043086
1864	TBIU001864	TBIGR001_TRINITY_DN18919_c0_g1_i1	-	Un	1	239	+	-	NOVEL	-	3	1.68	0.56	0	0.45	0	0	N	0.717148	1	-1.76	-
1865	TBIU001865	TBIGR001_TRINITY_DN18920_c0_g1_i1	-	Un	1	581	+	-	NOVEL	-	4	1.29	2.12	0.45	0.35	0	0	N	0.131731	0.852103	-3	-
1866	TBIU001866	TBIGR001_TRINITY_DN18921_c0_g1_i1	CASP2	Un	1	237	+	-	KNOWN	Caspase-2 [Source:SWISS;ACC:Q98943]	6	2.47	1.14	1.28	2.99	0.62	2.63	N	0.394672	1	0.713	GO:0004197,GO:0006915,GO:0042981
1867	TBIU001867	TBIGR001_TRINITY_DN18921_c1_g1_i1	-	Un	1	486	+	-	KNOWN	-	4	1.11	1.09	2.33	0	0.44	0	N	0.0634026	0.759107	-3.12	-
1868	TBIU001868	TBIGR001_TRINITY_DN18922_c0_g1_i1	Cit	Un	1	250	+	-	KNOWN	Citron Rho-interacting kinase [Source:SWISS;ACC:P49025]	3	1.65	0.2	1.1	0	0	0	N	0.0156755	0.517021	-10.4	GO:0000070,GO:0000910,GO:0001726,GO:0004674,GO:0005083,GO:0005524,GO:0005737,GO:0005773,GO:0007067,GO:0007091,GO:0007283,GO:0015629,GO:0016358,GO:0035556,GO:0045665,GO:0046872,GO:0048699,GO:0050774
1869	TBIU001869	TBIGR001_TRINITY_DN18923_c1_g1_i1	-	Un	1	607	+	-	NOVEL	-	6	44.67	35.54	20.06	12.36	25.36	22.81	N	0.561822	1	-0.374	-
1870	TBIU001870	TBIGR001_TRINITY_DN18926_c0_g1_i1	-	Un	1	408	+	-	NOVEL	-	6	359.13	537.72	497.68	480.22	594.34	569.61	N	0.279414	0.966826	0.567	-
1871	TBIU001871	TBIGR001_TRINITY_DN18930_c0_g1_i1	rtcb	Un	1	259	+	-	KNOWN	tRNA-splicing ligase RtcB homolog {ECO:0000255|HAMAP-Rule:MF_03144} [Source:SWISS;ACC:Q6NZS4]	6	31.95	31.61	23.52	33.17	29.5	27.25	N	0.403845	1	0.425	GO:0003972,GO:0005524,GO:0005634,GO:0005737,GO:0006388,GO:0046872,GO:0072669
1872	TBIU001872	TBIGR001_TRINITY_DN18931_c0_g1_i1	-	Un	1	209	+	-	NOVEL	-	4	2.62	0.65	0.67	0	0	1.4	N	0.609414	1	-1.21	-
1873	TBIU001873	TBIGR001_TRINITY_DN18933_c0_g1_i1	ABCD3	Un	1	289	+	-	KNOWN	ATP-binding cassette sub-family D member 3 [Source:SWISS;ACC:P28288]	6	2.28	2.54	0.69	2.39	1.01	0.65	N	1	1	-0.00288	GO:0005524,GO:0005743,GO:0005777,GO:0005778,GO:0005782,GO:0005829,GO:0006200,GO:0006635,GO:0007031,GO:0016020,GO:0016021,GO:0016887,GO:0042626,GO:0042760,GO:0042803,GO:0043231,GO:0055085
1874	TBIU001874	TBIGR001_TRINITY_DN18941_c0_g1_i1	HEPHL_ACRMI	Un	1	507	+	-	KNOWN	Hephaestin-like protein {ECO:0000303|PubMed:23765379} [Source:SWISS;ACC:B3EWZ9]	6	2.31	1.3	1.7	0.79	0.32	1.21	N	0.267946	0.955926	-0.868	GO:0005507,GO:0006825,GO:0016021,GO:0016491
1875	TBIU001875	TBIGR001_TRINITY_DN18941_c1_g1_i1	HEPHL_ACRMI	Un	1	260	+	-	KNOWN	Hephaestin-like protein {ECO:0000303|PubMed:23765379} [Source:SWISS;ACC:B3EWZ9]	0	0	0	0	0	0	0	N	-	-	-	GO:0005507,GO:0006825,GO:0016021,GO:0016491
1876	TBIU001876	TBIGR001_TRINITY_DN18942_c0_g1_i1	LOTGIDRAFT_230254	Un	1	491	+	-	KNOWN	hypothetical protein [Source:NCBI_NR;ACC:XP_009045458.1]	0	0	0	0	0	0	0	N	-	-	-	-
1877	TBIU001877	TBIGR001_TRINITY_DN18945_c0_g1_i1	EIF5B	Un	1	250	+	-	KNOWN	Eukaryotic translation initiation factor 5B [Source:SWISS;ACC:O60841]	5	1.71	1.56	1.55	1.11	0	0.55	N	0.243994	0.941551	-1.2	GO:0003743,GO:0003924,GO:0005525,GO:0005829,GO:0006412,GO:0006413,GO:0006446,GO:0010467,GO:0044267,GO:0044822
1878	TBIU001878	TBIGR001_TRINITY_DN18945_c1_g1_i1	EIF5B	Un	1	544	+	-	KNOWN	Eukaryotic translation initiation factor 5B [Source:SWISS;ACC:O60841]	1	0	5.37	0	0	0	0	N	0.480259	1	-8.4	GO:0003743,GO:0003924,GO:0005525,GO:0005829,GO:0006412,GO:0006413,GO:0006446,GO:0010467,GO:0044267,GO:0044822
1879	TBIU001879	TBIGR001_TRINITY_DN18960_c0_g1_i1	-	Un	1	449	+	-	NOVEL	-	5	1.42	1.4	0.5	1.91	1.14	0	N	1	1	0.314	-
1880	TBIU001880	TBIGR001_TRINITY_DN18964_c0_g1_i1	-	Un	1	209	+	-	NOVEL	-	1	4.31	0	0	0	0	0	N	0.635628	1	-7.41	-
1881	TBIU001881	TBIGR001_TRINITY_DN18969_c0_g1_i1	-	Un	1	286	+	-	NOVEL	-	6	9.13	6.14	16.18	13.71	21.03	4.37	N	0.449215	1	0.597	-
1882	TBIU001882	TBIGR001_TRINITY_DN18972_c0_g1_i1	-	Un	1	960	+	-	NOVEL	-	2	5.81	0	0	0	11.86	0	N	0.727076	1	1.16	-
1883	TBIU001883	TBIGR001_TRINITY_DN18976_c0_g1_i1	rpl11	Un	1	212	+	-	KNOWN	60S ribosomal protein L11 [Source:SWISS;ACC:Q90YV7]	6	1178.08	888.5	1671.84	2401.73	2209.11	1447.43	N	0.0798686	0.802464	0.997	GO:0003735,GO:0005730,GO:0005840,GO:0006412,GO:0019843,GO:0034504
1884	TBIU001884	TBIGR001_TRINITY_DN18977_c0_g1_i1	FBXO10	Un	1	454	+	-	KNOWN	F-box only protein 10 [Source:SWISS;ACC:Q9UK96]	4	0.87	1.43	0.53	0	0	0.51	N	0.0936643	0.829814	-2.15	GO:0000151,GO:0004842,GO:0005737,GO:0006915,GO:0016567,GO:0042787,GO:0042981
1885	TBIU001885	TBIGR001_TRINITY_DN18990_c0_g1_i1	CLEC4C	Un	1	327	+	-	KNOWN	C-type lectin domain family 4 member C [Source:SWISS;ACC:Q8WTT0]	5	0	7.25	3.97	0.76	2.69	5.81	N	1	1	-0.0011	GO:0016021,GO:0030246,GO:0045087
1886	TBIU001886	TBIGR001_TRINITY_DN18995_c0_g1_i1	-	Un	1	1017	+	-	NOVEL	-	5	2.4	1.9	0.7	0	0.5	0.23	N	0.06322	0.759107	-2.36	-
1887	TBIU001887	TBIGR001_TRINITY_DN19001_c0_g1_i1	ABCA2	Un	1	225	+	-	KNOWN	ATP-binding cassette sub-family A member 2 [Source:SWISS;ACC:Q9BZC7]	1	4.56	0	0	0	0	0	N	1	1	-6.41	GO:0000166,GO:0005524,GO:0005764,GO:0005765,GO:0005768,GO:0005815,GO:0006200,GO:0006357,GO:0006629,GO:0006810,GO:0010008,GO:0016020,GO:0016021,GO:0016023,GO:0016887,GO:0032383,GO:0042493,GO:0042626,GO:0042632,GO:0043190,GO:0048545,GO:0055085
1888	TBIU001888	TBIGR001_TRINITY_DN19003_c0_g1_i1	-	Un	1	409	+	-	NOVEL	-	0	0	0	0	0	0	0	N	-	-	-	-
1889	TBIU001889	TBIGR001_TRINITY_DN19003_c1_g1_i1	-	Un	1	498	+	-	NOVEL	-	0	0	0	0	0	0	0	N	-	-	-	-
1890	TBIU001890	TBIGR001_TRINITY_DN19004_c0_g1_i1	Shal	Un	1	372	+	-	KNOWN	Potassium voltage-gated channel protein Shal [Source:SWISS;ACC:P17971]	6	2.42	1.8	1.25	3.38	2.22	5.79	N	0.185028	0.907065	1.39	GO:0005249,GO:0005250,GO:0005886,GO:0006813,GO:0007268,GO:0008076,GO:0030425,GO:0043204,GO:0051260
1891	TBIU001891	TBIGR001_TRINITY_DN19012_c0_g1_i1	FRMD3	Un	1	2051	+	-	KNOWN	FERM domain-containing protein 3 [Source:SWISS;ACC:A2A2Y4]	5	3.55	3.82	1.87	3.44	0	0.74	N	0.606981	1	-0.734	GO:0005737,GO:0005856,GO:0016021,GO:0019898
1892	TBIU001892	TBIGR001_TRINITY_DN19016_c0_g1_i1	GALNT2	Un	1	376	+	-	KNOWN	Polypeptide N-acetylgalactosaminyltransferase 2 [Source:SWISS;ACC:Q10471]	3	2.19	1.46	1.5	0	0	0	N	0.0706231	0.77638	-9.38	GO:0000139,GO:0002378,GO:0004653,GO:0005794,GO:0005795,GO:0006493,GO:0016020,GO:0016266,GO:0018242,GO:0018243,GO:0030145,GO:0030173,GO:0030246,GO:0032580,GO:0043687,GO:0044267,GO:0048471,GO:0070062
1893	TBIU001893	TBIGR001_TRINITY_DN19017_c0_g1_i1	-	Un	1	231	+	-	NOVEL	-	1	11.21	0	0	0	0	0	N	0.635618	1	-7.41	-
1894	TBIU001894	TBIGR001_TRINITY_DN19021_c0_g1_i1	-	Un	1	596	+	-	NOVEL	-	3	1.14	0.28	0.6	0	0	0	N	0.0873646	0.817174	-9.38	-
1895	TBIU001895	TBIGR001_TRINITY_DN19025_c0_g2_i1	Cyp12c1	Un	1	295	+	-	KNOWN	Probable cytochrome P450 12c1, mitochondrial [Source:SWISS;ACC:Q9VVR9]	2	1.14	2.36	0	0	0	0	N	0.55762	1	-7.99	GO:0004497,GO:0005506,GO:0016705,GO:0020037,GO:0031966
1896	TBIU001896	TBIGR001_TRINITY_DN19031_c0_g1_i1	-	Un	1	418	+	-	NOVEL	-	1	22.48	0	0	0	0	0	N	0.635608	1	-7.41	-
1897	TBIU001897	TBIGR001_TRINITY_DN19032_c0_g1_i1	-	Un	1	283	+	-	NOVEL	-	1	15.6	0	0	0	0	0	N	1	1	-6.41	-
1898	TBIU001898	TBIGR001_TRINITY_DN19041_c0_g1_i1	LOTGIDRAFT_230124	Un	1	289	+	-	KNOWN	hypothetical protein [Source:NCBI_NR;ACC:XP_009045291.1]	3	2.41	1.62	0	0	0	1.74	N	0.793606	1	-0.848	-
1899	TBIU001899	TBIGR001_TRINITY_DN19048_c0_g1_i1	LOTGIDRAFT_164310	Un	1	343	+	-	KNOWN	hypothetical protein [Source:NCBI_NR;ACC:XP_009059053.1]	6	1.39	1.33	1.49	0.73	1.12	0.61	N	0.614065	1	-0.429	-
1900	TBIU001900	TBIGR001_TRINITY_DN19049_c0_g1_i1	-	Un	1	219	+	-	NOVEL	-	1	0	13.75	0	0	0	0	N	1	1	-6.4	-
1901	TBIU001901	TBIGR001_TRINITY_DN19049_c1_g1_i1	-	Un	1	312	+	-	NOVEL	-	3	2.74	6.87	0	0.55	0	0	N	0.113819	0.843696	-3.57	-
1902	TBIU001902	TBIGR001_TRINITY_DN19054_c0_g1_i1	LOTGIDRAFT_156686	Un	1	220	+	-	KNOWN	hypothetical protein [Source:NCBI_NR;ACC:XP_009045557.1]	0	0	0	0	0	0	0	N	-	-	-	-
1903	TBIU001903	TBIGR001_TRINITY_DN19055_c0_g1_i1	SLC12A2	Un	1	940	+	-	KNOWN	Solute carrier family 12 member 2 [Source:SWISS;ACC:P55011]	0	0	0	0	0	0	0	N	-	-	-	GO:0005886,GO:0005887,GO:0006810,GO:0006811,GO:0006813,GO:0006814,GO:0006972,GO:0007214,GO:0008511,GO:0008519,GO:0015696,GO:0016020,GO:0016323,GO:0016324,GO:0030321,GO:0031982,GO:0035264,GO:0045795,GO:0050910,GO:0055085,GO:0060444,GO:0060763,GO:0070062,GO:0070634,GO:0072488,GO:1902476
1904	TBIU001904	TBIGR001_TRINITY_DN19057_c0_g1_i1	LOC101862102	Un	1	232	+	-	KNOWN	A-kinase anchor protein 9-like [Source:NCBI_NR;ACC:XP_005093244.1]	6	1.8	1.25	0.27	0.21	0.3	0.53	N	0.416256	1	-1.25	-
1905	TBIU001905	TBIGR001_TRINITY_DN19068_c0_g1_i1	CATL_SARPE	Un	1	303	+	-	KNOWN	Cathepsin L [Source:SWISS;ACC:Q26636]	6	514.94	398.17	507.55	455.17	496	328.07	N	0.702524	1	0.201	GO:0005764,GO:0007275,GO:0008234,GO:0030154
1906	TBIU001906	TBIGR001_TRINITY_DN1906_c0_g1_i1	-	Un	1	327	+	-	NOVEL	-	0	0	0	0	0	0	0	N	-	-	-	-
1907	TBIU001907	TBIGR001_TRINITY_DN19074_c1_g1_i1	Arhgef17	Un	1	580	+	-	KNOWN	Rho guanine nucleotide exchange factor 17 [Source:SWISS;ACC:Q80U35]	3	0.87	0.43	0	0	0	0.46	N	1	1	-1.11	GO:0005089,GO:0030036
1908	TBIU001908	TBIGR001_TRINITY_DN19075_c1_g1_i1	-	Un	1	713	+	-	NOVEL	-	6	1.81	4.28	1.13	0.57	0.55	0.07	N	0.0208571	0.564567	-2.16	-
1909	TBIU001909	TBIGR001_TRINITY_DN19079_c0_g1_i1	LOTGIDRAFT_235309	Un	1	458	+	-	KNOWN	hypothetical protein [Source:NCBI_NR;ACC:XP_009062697.1]	5	2.3	1.45	1.27	0	0.82	0.57	N	0.138314	0.857291	-1.46	-
1910	TBIU001910	TBIGR001_TRINITY_DN19079_c1_g1_i1	LOTGIDRAFT_235309	Un	1	320	+	-	KNOWN	hypothetical protein [Source:NCBI_NR;ACC:XP_009062697.1]	3	0.74	1.09	0.39	0	0	0	N	0.113423	0.843692	-9.09	-
1911	TBIU001911	TBIGR001_TRINITY_DN19081_c0_g1_i1	Sgpp1	Un	1	209	+	-	KNOWN	Sphingosine-1-phosphate phosphatase 1 [Source:SWISS;ACC:Q99P55]	2	5.81	6.31	0	0	0	0	N	0.167061	0.892303	-8.99	GO:0005789,GO:0016021,GO:0016787
1912	TBIU001912	TBIGR001_TRINITY_DN19082_c0_g1_i1	LOC100891763	Un	1	210	+	-	KNOWN	uncharacterized LOC100891763 [Source:NCBI_NR;ACC:XP_003724902.1]	3	0	14.71	0	1.32	2.54	0	N	0.491696	1	-1.49	-
1913	TBIU001913	TBIGR001_TRINITY_DN19085_c0_g1_i1	-	Un	1	241	+	-	NOVEL	-	5	0.95	0.92	0.81	0	0.22	0.98	N	0.527885	1	-0.867	-
1914	TBIU001914	TBIGR001_TRINITY_DN19087_c0_g1_i1	NDUFS8	Un	1	438	+	-	KNOWN	NADH dehydrogenase [ubiquinone] iron-sulfur protein 8, mitochondrial [Source:SWISS;ACC:P42028]	6	103.43	91.31	122.62	118.74	116.33	114.07	N	0.375426	0.999501	0.465	GO:0005747,GO:0006979,GO:0008137,GO:0032981,GO:0046872,GO:0051539
1915	TBIU001915	TBIGR001_TRINITY_DN19088_c0_g1_i1	-	Un	1	424	+	-	NOVEL	-	2	3.62	4.17	0	0	0	0	N	0.537153	1	-7.41	-
1916	TBIU001916	TBIGR001_TRINITY_DN19093_c0_g1_i1	TRIM37	Un	1	278	+	-	KNOWN	E3 ubiquitin-protein ligase TRIM37 [Source:SWISS;ACC:O94972]	1	3.75	0	0	0	0	0	N	1	1	-6.41	GO:0003682,GO:0004842,GO:0005164,GO:0005737,GO:0005777,GO:0005829,GO:0008270,GO:0016235,GO:0016874,GO:0031625,GO:0032088,GO:0042803,GO:0046600,GO:0048471,GO:0051091,GO:0051092,GO:0051865,GO:0070842
1917	TBIU001917	TBIGR001_TRINITY_DN1909_c0_g1_i1	-	Un	1	542	+	-	NOVEL	-	6	1.7	0.47	0.52	0.2	0.56	0.75	N	0.760292	1	-0.453	-
1918	TBIU001918	TBIGR001_TRINITY_DN19102_c0_g1_i1	-	Un	1	274	+	-	NOVEL	-	1	11.21	0	0	0	0	0	N	0.635597	1	-7.41	-
1919	TBIU001919	TBIGR001_TRINITY_DN19103_c0_g1_i1	-	Un	1	295	+	-	NOVEL	-	4	0	16.69	3.31	16.74	0	4.9	N	0.74078	1	0.641	-
1920	TBIU001920	TBIGR001_TRINITY_DN19104_c1_g1_i1	-	Un	1	415	+	-	KNOWN	-	6	2.19	1.14	2.95	2.69	2.47	2.44	N	0.443911	1	0.571	-
1921	TBIU001921	TBIGR001_TRINITY_DN19111_c0_g2_i1	CEP41	Un	1	223	+	-	KNOWN	Centrosomal protein of 41 kDa [Source:SWISS;ACC:E1C065]	4	1.74	0.17	0.37	0	0	0.89	N	0.527838	1	-1	GO:0005814,GO:0015031,GO:0016020,GO:0018095,GO:0036064,GO:0042384,GO:0072372
1922	TBIU001922	TBIGR001_TRINITY_DN19118_c0_g1_i1	-	Un	1	894	+	-	NOVEL	-	1	5.86	0	0	0	0	0	N	0.635587	1	-7.41	-
1923	TBIU001923	TBIGR001_TRINITY_DN19120_c0_g1_i1	-	Un	1	237	+	-	NOVEL	-	1	4.76	0	0	0	0	0	N	0.238741	0.941393	-9.22	-
1924	TBIU001924	TBIGR001_TRINITY_DN19122_c0_g1_i1	-	Un	1	355	+	-	NOVEL	-	2	6.41	0	0	0	0	5.54	N	1	1	0.0568	-
1925	TBIU001925	TBIGR001_TRINITY_DN19125_c1_g1_i1	-	Un	1	597	+	-	NOVEL	-	6	1.69	1.76	0.98	1.7	1.18	3.35	N	0.291218	0.977052	0.856	-
1926	TBIU001926	TBIGR001_TRINITY_DN19131_c0_g1_i1	-	Un	1	352	+	-	NOVEL	-	2	2.1	0	0	0	0.87	0	N	1	1	-0.845	-
1927	TBIU001927	TBIGR001_TRINITY_DN19136_c0_g1_i1	-	Un	1	638	+	-	NOVEL	-	6	2.69	1.31	1.42	0.82	1.57	3.51	N	0.711347	1	0.444	-
1928	TBIU001928	TBIGR001_TRINITY_DN19140_c0_g1_i1	MYCBP2	Un	1	1474	+	-	KNOWN	E3 ubiquitin-protein ligase MYCBP2 [Source:SWISS;ACC:O75592]	1	3.12	0	0	0	0	0	N	0.648224	1	-7.99	GO:0004842,GO:0005634,GO:0006351,GO:0006355,GO:0008270,GO:0015630,GO:0016020,GO:0016874,GO:0021785,GO:0021952,GO:0030424,GO:0032880,GO:0042177,GO:0051493
1929	TBIU001929	TBIGR001_TRINITY_DN19144_c0_g1_i1	-	Un	1	1538	+	-	NOVEL	-	4	2.06	0.44	0.24	0	0	0.24	N	0.106448	0.841999	-3.16	-
1930	TBIU001930	TBIGR001_TRINITY_DN19147_c1_g1_i1	-	Un	1	469	+	-	NOVEL	-	5	2.49	0.41	1.74	0	0.49	0.44	N	0.282213	0.970357	-2.06	-
1931	TBIU001931	TBIGR001_TRINITY_DN19152_c0_g1_i1	TRIADDRAFT_53278	Un	1	241	+	-	KNOWN	hypothetical protein [Source:NCBI_NR;ACC:XP_002109902.1]	5	1.44	1.9	1.5	0	1.15	0.51	N	0.449712	1	-1.25	-
1932	TBIU001932	TBIGR001_TRINITY_DN19153_c0_g1_i1	Acbd6	Un	1	245	+	-	KNOWN	Acyl-CoA-binding domain-containing protein 6 [Source:SWISS;ACC:Q9D061]	3	0	5.79	0.15	0	0	6.32	N	0.809892	1	0.462	GO:0000062,GO:0005737,GO:0008289
1933	TBIU001933	TBIGR001_TRINITY_DN19160_c0_g1_i1	USP34	Un	1	415	+	-	KNOWN	Ubiquitin carboxyl-terminal hydrolase 34 [Source:SWISS;ACC:Q70CQ2]	5	2.13	2.37	0.36	0.46	0.13	0	N	0.0320399	0.642845	-2.58	GO:0004197,GO:0004221,GO:0004843,GO:0006511,GO:0016055,GO:0016579,GO:0071108,GO:0090263
1934	TBIU001934	TBIGR001_TRINITY_DN19167_c0_g1_i1	pol	Un	1	247	+	-	KNOWN	Pro-Pol polyprotein [Source:SWISS;ACC:O93209]	4	1.28	0.64	0	0.51	0.79	0	N	1	1	-0.0741	GO:0003723,GO:0003887,GO:0003964,GO:0004190,GO:0004523,GO:0006310,GO:0015074,GO:0019012,GO:0030430,GO:0042025,GO:0046718,GO:0046872,GO:0075713,GO:0075732
1935	TBIU001935	TBIGR001_TRINITY_DN19167_c1_g1_i1	LOC100891763	Un	1	320	+	-	KNOWN	uncharacterized LOC100891763 [Source:NCBI_NR;ACC:XP_003724902.1]	3	2.51	0.92	0	0	1.46	0	N	0.717879	1	-0.718	-
1936	TBIU001936	TBIGR001_TRINITY_DN19176_c0_g1_i1	UP1_HALAI	Un	1	291	+	-	KNOWN	Uncharacterized protein 1 [Source:SWISS;ACC:P86731]	0	0	0	0	0	0	0	N	-	-	-	GO:0005576
1937	TBIU001937	TBIGR001_TRINITY_DN19180_c0_g1_i1	JRKL	Un	1	261	+	-	KNOWN	Jerky protein homolog-like [Source:SWISS;ACC:Q9Y4A0]	6	1.92	1.54	0.46	0.87	0.72	0.98	N	0.856142	1	-0.174	GO:0003677,GO:0005634,GO:0007417
1938	TBIU001938	TBIGR001_TRINITY_DN19183_c1_g1_i1	-	Un	1	325	+	-	NOVEL	-	4	1.5	2.27	0	0.6	1.89	0	N	1	1	-0.144	-
1939	TBIU001939	TBIGR001_TRINITY_DN19186_c0_g1_i1	LOTGIDRAFT_169693	Un	1	393	+	-	KNOWN	hypothetical protein [Source:NCBI_NR;ACC:XP_009066239.1]	1	0	3.6	0	0	0	0	N	0.652156	1	-7.99	-
1940	TBIU001940	TBIGR001_TRINITY_DN19195_c0_g1_i1	-	Un	1	261	+	-	NOVEL	-	2	3.84	0	0.79	0	0	0	N	0.197375	0.912877	-9.09	-
1941	TBIU001941	TBIGR001_TRINITY_DN19200_c0_g1_i1	-	Un	1	309	+	-	NOVEL	-	2	11.24	0	0	10.77	0	0	N	1	1	0.235	-
1942	TBIU001942	TBIGR001_TRINITY_DN19205_c0_g1_i1	-	Un	1	247	+	-	NOVEL	-	5	1.29	1.63	0.33	0	0.17	0.54	N	0.132718	0.852103	-1.79	-
1943	TBIU001943	TBIGR001_TRINITY_DN19209_c0_g1_i1	Tmprss9	Un	1	813	+	-	KNOWN	Transmembrane protease serine 9 [Source:SWISS;ACC:P69525]	4	1.84	0	0	15.56	16.7	6.51	N	0.00481439	0.333557	4.76	GO:0004252,GO:0005887
1944	TBIU001944	TBIGR001_TRINITY_DN19212_c0_g1_i1	tll2	Un	1	294	+	-	KNOWN	Tolloid-like protein 2 [Source:SWISS;ACC:O57382]	3	1.32	0	0	0	0.53	1.39	N	0.661552	1	0.959	GO:0004222,GO:0005509,GO:0005576,GO:0007275,GO:0008270,GO:0030154
1945	TBIU001945	TBIGR001_TRINITY_DN19213_c0_g1_i1	TTC7B	Un	1	584	+	-	KNOWN	Tetratricopeptide repeat protein 7B [Source:SWISS;ACC:Q86TV6]	3	2.83	0	1.45	0.56	0	0	N	0.305648	0.987094	-2.54	-
1946	TBIU001946	TBIGR001_TRINITY_DN19218_c0_g1_i1	-	Un	1	272	+	-	NOVEL	-	6	2.83	2.81	1.04	1.84	1.33	0.98	N	0.713319	1	-0.259	-
1947	TBIU001947	TBIGR001_TRINITY_DN19222_c0_g1_i1	-	Un	1	212	+	-	NOVEL	-	6	2.37	1.58	1.75	1.63	0.62	0.94	N	0.614264	1	-0.484	-
1948	TBIU001948	TBIGR001_TRINITY_DN19222_c1_g1_i1	-	Un	1	381	+	-	NOVEL	-	6	2.08	1.54	1.08	0.42	1.25	3.3	N	0.884689	1	0.383	-
1949	TBIU001949	TBIGR001_TRINITY_DN19228_c0_g1_i1	Mettl17	Un	1	269	+	-	KNOWN	Methyltransferase-like protein 17, mitochondrial [Source:SWISS;ACC:Q3U2U7]	3	1.81	1.84	0	0	0	3.95	N	1	1	0.474	GO:0005507,GO:0005739,GO:0005840,GO:0006412,GO:0008168
1950	TBIU001950	TBIGR001_TRINITY_DN19230_c0_g1_i1	-	Un	1	306	+	-	NOVEL	-	6	2.09	3.88	2.42	2.84	0.6	4.32	N	0.853131	1	0.209	-
1951	TBIU001951	TBIGR001_TRINITY_DN19231_c0_g1_i1	-	Un	1	499	+	-	NOVEL	-	6	2.79	1.03	0.69	0.7	0.97	0.11	N	0.368303	0.993263	-0.882	-
1952	TBIU001952	TBIGR001_TRINITY_DN19235_c0_g1_i1	-	Un	1	210	+	-	KNOWN	-	5	1.65	0.64	1.04	0.27	0	2.75	N	1	1	0.122	-
1953	TBIU001953	TBIGR001_TRINITY_DN19236_c0_g1_i1	-	Un	1	206	+	-	NOVEL	-	0	0	0	0	0	0	0	N	-	-	-	-
1954	TBIU001954	TBIGR001_TRINITY_DN19236_c0_g2_i1	-	Un	1	434	+	-	NOVEL	-	4	6.27	4	2.88	0	0	8.19	N	0.767918	1	-0.712	-
1955	TBIU001955	TBIGR001_TRINITY_DN19237_c0_g1_i1	EGF1	Un	1	612	+	-	KNOWN	Fibropellin-1 [Source:SWISS;ACC:P10079]	6	1.2	1.36	0.69	0.41	0.4	1.02	N	0.599806	1	-0.467	GO:0005509,GO:0005615,GO:0016023,GO:0032579
1956	TBIU001956	TBIGR001_TRINITY_DN19243_c0_g1_i1	-	Un	1	329	+	-	NOVEL	-	5	0.5	2.45	0.27	0	0.87	0.26	N	0.499426	1	-1.07	-
1957	TBIU001957	TBIGR001_TRINITY_DN19243_c1_g1_i1	-	Un	1	212	+	-	NOVEL	-	2	2.53	1.32	0	0	0	0	N	0.557659	1	-7.99	-
1958	TBIU001958	TBIGR001_TRINITY_DN19248_c0_g1_i1	LOTGIDRAFT_231915	Un	1	735	+	-	KNOWN	hypothetical protein [Source:NCBI_NR;ACC:XP_009053544.1]	1	0	20.46	0	0	0	0	N	1	1	-6.4	-
1959	TBIU001959	TBIGR001_TRINITY_DN19248_c1_g1_i1	hxA	Un	1	642	+	-	KNOWN	Xanthine dehydrogenase [Source:SWISS;ACC:Q12553]	1	1.71	0	0	0	0	0	N	1	1	-6.41	GO:0004854,GO:0004855,GO:0005506,GO:0005777,GO:0006145,GO:0008762,GO:0009055,GO:0009115,GO:0043546,GO:0050660,GO:0051537
1960	TBIU001960	TBIGR001_TRINITY_DN19249_c0_g1_i1	SLC17A6	Un	1	269	+	-	KNOWN	Vesicular glutamate transporter 2 [Source:SWISS;ACC:Q9P2U8]	6	2.28	1.85	1.29	0.69	1.36	1.61	N	0.838197	1	-0.196	GO:0001504,GO:0005313,GO:0006811,GO:0006814,GO:0015293,GO:0016021,GO:0030054,GO:0030672,GO:0043005,GO:0055085
1961	TBIU001961	TBIGR001_TRINITY_DN19268_c0_g1_i1	LOC102802136	Un	1	392	+	-	KNOWN	uncharacterized LOC102802136 [Source:NCBI_NR;ACC:XP_006825186.1]	5	1.7	0.66	0	0.14	1.17	1.06	N	0.787265	1	0.481	-
1962	TBIU001962	TBIGR001_TRINITY_DN19270_c0_g1_i1	-	Un	1	228	+	-	NOVEL	-	5	1.1	0.96	0.11	0.33	0.56	0	N	0.535769	1	-0.778	-
1963	TBIU001963	TBIGR001_TRINITY_DN19276_c0_g1_i1	-	Un	1	244	+	-	NOVEL	-	0	0	0	0	0	0	0	N	-	-	-	-
1964	TBIU001964	TBIGR001_TRINITY_DN19277_c0_g1_i1	ERICH3	Un	1	333	+	-	KNOWN	Glutamate-rich protein 3 [Source:SWISS;ACC:Q5RHP9]	2	0.54	1.23	0	0	0	0	N	0.0807698	0.802776	-9.73	-
1965	TBIU001965	TBIGR001_TRINITY_DN19278_c0_g1_i1	NFXL1	Un	1	201	+	-	KNOWN	NF-X1-type zinc finger protein NFXL1 [Source:SWISS;ACC:Q6ZNB6]	4	1.39	2.77	0.71	0	0	2.23	N	0.674583	1	-0.834	GO:0003700,GO:0005634,GO:0008270,GO:0016020,GO:0016021
1966	TBIU001966	TBIGR001_TRINITY_DN19278_c1_g1_i1	NFXL1	Un	1	292	+	-	KNOWN	NF-X1-type zinc finger protein NFXL1 [Source:SWISS;ACC:Q6ZNB6]	2	1.72	1.75	0	0	0	0	N	0.336708	0.993051	-8.41	GO:0003700,GO:0005634,GO:0008270,GO:0016020,GO:0016021
1967	TBIU001967	TBIGR001_TRINITY_DN19283_c0_g1_i1	HUWE1	Un	1	207	+	-	KNOWN	E3 ubiquitin-protein ligase HUWE1 [Source:SWISS;ACC:Q7Z6Z7]	1	3.41	0	0	0	0	0	N	0.475105	1	-8.41	GO:0000209,GO:0003677,GO:0004842,GO:0005634,GO:0005737,GO:0006284,GO:0006513,GO:0016020,GO:0016574,GO:0016874,GO:0030154,GO:0042787,GO:0044822,GO:0070062
1968	TBIU001968	TBIGR001_TRINITY_DN19283_c1_g1_i1	HUWE1	Un	1	322	+	-	KNOWN	E3 ubiquitin-protein ligase HUWE1 [Source:SWISS;ACC:Q7Z6Z7]	5	1.12	1.81	0.8	0	0.64	1.16	N	0.631175	1	-0.701	GO:0000209,GO:0003677,GO:0004842,GO:0005634,GO:0005737,GO:0006284,GO:0006513,GO:0016020,GO:0016574,GO:0016874,GO:0030154,GO:0042787,GO:0044822,GO:0070062
1969	TBIU001969	TBIGR001_TRINITY_DN19284_c0_g1_i1	-	Un	1	210	+	-	NOVEL	-	1	1.51	0	0	0	0	0	N	0.238724	0.941393	-9.22	-
1970	TBIU001970	TBIGR001_TRINITY_DN19286_c0_g1_i1	TUB3	Un	1	355	+	-	KNOWN	Tubulin alpha-3 chain [Source:SWISS;ACC:P09734]	1	30.09	0	0	0	0	0	N	1	1	-6.41	GO:0000070,GO:0003924,GO:0005200,GO:0005525,GO:0005816,GO:0005828,GO:0005880,GO:0005881,GO:0030473,GO:0045143,GO:0045298,GO:0051258
1971	TBIU001971	TBIGR001_TRINITY_DN19291_c0_g1_i1	-	Un	1	337	+	-	NOVEL	-	5	1.61	0.63	0.34	0	0.38	0.34	N	0.332295	0.993051	-1.46	-
1972	TBIU001972	TBIGR001_TRINITY_DN19292_c0_g1_i1	-	Un	1	460	+	-	NOVEL	-	2	6.73	0	0	0	0	8.94	N	1	1	0.472	-
1973	TBIU001973	TBIGR001_TRINITY_DN19296_c0_g1_i1	IGFALS	Un	1	480	+	-	KNOWN	Insulin-like growth factor-binding protein complex acid labile subunit [Source:SWISS;ACC:P35858]	6	1.36	1.17	0.8	1.33	0.46	1.11	N	0.868346	1	0.172	GO:0005520,GO:0005576,GO:0005615,GO:0005634,GO:0007155,GO:0007165,GO:0044267,GO:0070062
1974	TBIU001974	TBIGR001_TRINITY_DN19297_c0_g1_i1	-	Un	1	240	+	-	NOVEL	-	4	2.85	1.74	1.5	4.32	0	0	N	1	1	-0.0828	-
1975	TBIU001975	TBIGR001_TRINITY_DN19301_c0_g1_i1	ANK1	Un	1	257	+	-	KNOWN	Ankyrin-1 [Source:SWISS;ACC:P16157]	6	3.97	2.13	3.02	4.11	4.3	3.07	N	0.280147	0.967417	0.695	GO:0005198,GO:0005200,GO:0005634,GO:0005829,GO:0005856,GO:0005886,GO:0006779,GO:0006887,GO:0006888,GO:0007010,GO:0007165,GO:0007411,GO:0008093,GO:0010638,GO:0014731,GO:0015672,GO:0016323,GO:0016529,GO:0019899,GO:0030018,GO:0030507,GO:0030673,GO:0030863,GO:0031430,GO:0042383,GO:0045199,GO:0045211,GO:0048821,GO:0051117,GO:0072661
1976	TBIU001976	TBIGR001_TRINITY_DN19304_c0_g1_i1	ZUFSP	Un	1	662	+	-	KNOWN	Zinc finger with UFM1-specific peptidase domain protein [Source:SWISS;ACC:Q4R4A2]	1	2.42	0	0	0	0	0	N	1	1	-6.41	GO:0046872
1977	TBIU001977	TBIGR001_TRINITY_DN19330_c0_g1_i1	nAChRalpha2	Un	1	372	+	-	KNOWN	Acetylcholine receptor subunit alpha-like 2 [Source:SWISS;ACC:P17644]	5	0.91	1.42	0.2	1.19	0.63	0	N	1	1	0.00212	GO:0004889,GO:0005892,GO:0006812,GO:0007271,GO:0030054,GO:0045211,GO:0098655
1978	TBIU001978	TBIGR001_TRINITY_DN19334_c0_g1_i1	-	Un	1	320	+	-	NOVEL	-	6	7.06	4.61	7	0.63	3.24	0.82	N	0.0749888	0.787635	-1.69	-
1979	TBIU001979	TBIGR001_TRINITY_DN19335_c0_g1_i1	PARP14	Un	1	242	+	-	KNOWN	Poly [ADP-ribose] polymerase 14 [Source:SWISS;ACC:Q460N5]	0	0	0	0	0	0	0	N	-	-	-	GO:0003950,GO:0005634,GO:0005737,GO:0006351,GO:0006355,GO:0016020
1980	TBIU001980	TBIGR001_TRINITY_DN19339_c0_g1_i1	-	Un	1	907	+	-	NOVEL	-	6	4.68	3.66	1.97	3.06	2.71	3.9	N	0.652788	1	0.305	-
1981	TBIU001981	TBIGR001_TRINITY_DN19340_c0_g1_i1	LOTGIDRAFT_229249	Un	1	274	+	-	KNOWN	hypothetical protein [Source:NCBI_NR;ACC:XP_009062013.1]	6	2	1.74	0.31	1.79	0.54	0.39	N	0.963866	1	-0.111	-
1982	TBIU001982	TBIGR001_TRINITY_DN19340_c1_g1_i1	Cad87A	Un	1	1202	+	-	KNOWN	Cadherin-87A [Source:SWISS;ACC:Q9VGG5]	6	1.92	1.06	0.29	0.56	0.16	0.56	N	0.449474	1	-0.922	GO:0005509,GO:0005887,GO:0007156,GO:0016339,GO:0044331
1983	TBIU001983	TBIGR001_TRINITY_DN19341_c0_g1_i1	CYP2J1	Un	1	621	+	-	KNOWN	Cytochrome P450 2J1 [Source:SWISS;ACC:P52786]	1	0.63	0	0	0	0	0	N	0.635577	1	-7.41	GO:0005506,GO:0005789,GO:0020037,GO:0070330
1984	TBIU001984	TBIGR001_TRINITY_DN19342_c0_g1_i1	-	Un	1	429	+	-	NOVEL	-	0	0	0	0	0	0	0	N	-	-	-	-
1985	TBIU001985	TBIGR001_TRINITY_DN19357_c0_g1_i1	-	Un	1	249	+	-	NOVEL	-	2	1.35	0	0.36	0	0	0	N	0.259384	0.954721	-8.85	-
1986	TBIU001986	TBIGR001_TRINITY_DN19357_c1_g1_i1	-	Un	1	258	+	-	NOVEL	-	1	4.75	0	0	0	0	0	N	1	1	-6.41	-
1987	TBIU001987	TBIGR001_TRINITY_DN19359_c0_g1_i1	-	Un	1	368	+	-	NOVEL	-	4	16.57	0	31.55	0	18.19	29.83	N	0.853072	1	-0.794	-
1988	TBIU001988	TBIGR001_TRINITY_DN19360_c0_g1_i1	impact	Un	1	282	+	-	KNOWN	Protein IMPACT [Source:SWISS;ACC:Q9W625]	6	6.15	6.72	3.81	5.66	5	4.93	N	0.689767	1	0.28	GO:0005737,GO:0006417
1989	TBIU001989	TBIGR001_TRINITY_DN19361_c1_g1_i1	LOC101864682	Un	1	244	+	-	KNOWN	uncharacterized LOC101864682 [Source:NCBI_NR;ACC:XP_005096294.1]	5	1.16	3.42	0	1.57	1.83	3.66	N	0.4205	1	1.06	-
1990	TBIU001990	TBIGR001_TRINITY_DN19365_c1_g1_i1	LOTGIDRAFT_163525	Un	1	241	+	-	KNOWN	hypothetical protein [Source:NCBI_NR;ACC:XP_009058280.1]	4	3.88	3.04	2.45	0	0	2.03	N	0.171505	0.892303	-1.94	-
1991	TBIU001991	TBIGR001_TRINITY_DN19369_c0_g1_i1	LOC101848874	Un	1	1075	+	-	KNOWN	transmembrane protein 209-like [Source:NCBI_NR;ACC:XP_005094161.1]	3	1.16	0.9	0	1.32	0	0	N	1	1	-0.126	-
1992	TBIU001992	TBIGR001_TRINITY_DN19370_c1_g1_i1	-	Un	1	206	+	-	NOVEL	-	0	0	0	0	0	0	0	N	-	-	-	-
1993	TBIU001993	TBIGR001_TRINITY_DN19371_c0_g1_i1	TBC1D10B	Un	1	255	+	-	KNOWN	TBC1 domain family member 10B [Source:SWISS;ACC:Q4KMP7]	1	4.56	0	0	0	0	0	N	1	1	-6.41	GO:0005097,GO:0005737,GO:0005886,GO:0032313,GO:0032851,GO:0042147
1994	TBIU001994	TBIGR001_TRINITY_DN19376_c1_g1_i1	-	Un	1	269	+	-	NOVEL	-	6	1.22	1.38	1.08	0.17	0.7	1.68	N	0.923397	1	-0.219	-
1995	TBIU001995	TBIGR001_TRINITY_DN19378_c0_g1_i1	SIL1	Un	1	343	+	-	KNOWN	Nucleotide exchange factor SIL1 [Source:SWISS;ACC:Q9H173]	4	2.37	0.23	0.76	0.58	0	0	N	0.253096	0.953105	-2.11	GO:0005615,GO:0005783,GO:0005788,GO:0006457,GO:0006886,GO:0051082
1996	TBIU001996	TBIGR001_TRINITY_DN19391_c0_g1_i1	CD63	Un	1	242	+	-	KNOWN	CD63 antigen [Source:SWISS;ACC:Q76B49]	1	0.87	0	0	0	0	0	N	1	1	-6.41	GO:0002092,GO:0005765,GO:0007160,GO:0015031,GO:0016021,GO:0016477,GO:0031226,GO:0031902,GO:0035646,GO:0042470,GO:0048757,GO:0097487,GO:1900746,GO:2001046
1997	TBIU001997	TBIGR001_TRINITY_DN19398_c0_g1_i1	Nrg2	Un	1	201	+	-	KNOWN	Pro-neuregulin-2, membrane-bound isoform [Source:SWISS;ACC:P56974]	3	0.88	1.69	0.35	0	0	0	N	0.00104086	0.150649	-11.2	GO:0005576,GO:0005886,GO:0009790,GO:0016021
1998	TBIU001998	TBIGR001_TRINITY_DN19398_c1_g1_i1	-	Un	1	238	+	-	NOVEL	-	2	1.48	1.81	0	0	0	0	N	0.0954077	0.829814	-9.58	-
1999	TBIU001999	TBIGR001_TRINITY_DN19402_c0_g1_i1	-	Un	1	1181	+	-	NOVEL	-	3	1.5	3.18	1.47	0	0	0	N	0.174441	0.892303	-8.55	-
[truncated: 74,685 more rows]
