# Supplementary material for: Neural Ganglia Transcriptome and Peptidome Associated with Sexual Maturation in Female Pacific Abalone (Haliotis discus hannai)
Source: Genes (Basel). 2019 Apr 2;10(4):268. doi: 10.3390/genes10040268 (PMC6523705; doi:10.3390/genes10040268)
Supplement: Supplementary file 1 [file genes-10-00268-s001.zip › Supplementary Table S3.xlsx]

## Sheet: Sheet1
Entry number and Name	No. of unigene
03010 Ribosome	108
03013 RNA transport	100
00230 Purine metabolism	99
03040 Spliceosome	95
04141 Protein processing in endoplasmic reticulum	94
04120 Ubiquitin mediated proteolysis	80
04010 MAPK signaling pathway	78
00190 Oxidative phosphorylation	75
01200 Carbon metabolism	73
04014 Ras signaling pathway	66
00240 Pyrimidine metabolism	65
04015 Rap1 signaling pathway	60
03008 Ribosome biogenesis in eukaryotes	55
04013 MAPK signaling pathway - fly	54
04310 Wnt signaling pathway	53
03018 RNA degradation	51
04020 Calcium signaling pathway	51
04390 Hippo signaling pathway	48
04068 FoxO signaling pathway	47
03015 mRNA surveillance pathway	46
04072 Phospholipase D signaling pathway	45
01230 Biosynthesis of amino acids	43
00564 Glycerophospholipid metabolism	38
04371 Apelin signaling pathway	38
04070 Phosphatidylinositol signaling system	37
04066 HIF-1 signaling pathway	36
00562 Inositol phosphate metabolism	34
00510 N-Glycan biosynthesis	34
03050 Proteasome	33
00310 Lysine degradation	32
04668 TNF signaling pathway	32
03420 Nucleotide excision repair	31
00280 Valine, leucine and isoleucine degradation	30
03030 DNA replication	30
04012 ErbB signaling pathway	30
00250 Alanine, aspartate and glutamate metabolism	28
04350 TGF-beta signaling pathway	28
04391 Hippo signaling pathway -fly	28
01212 Fatty acid metabolism	27
00513 Various types of N-glycan biosynthesis	26
03440 Homologous recombination	26
03460 Fanconi anemia pathway	26
04064 NF-kappa B signaling pathway	26
00010 Glycolysis / Gluconeogenesis	25
03020 RNA polymerase	25
03022 Basal transcription factors	25
00020 Citrate cycle (TCA cycle)	24
00620 Pyruvate metabolism	24
00270 Cysteine and methionine metabolism	24
00330 Arginine and proline metabolism	24
00380 Tryptophan metabolism	24
00970 Aminoacyl-tRNA biosynthesis	24
00520 Amino sugar and nucleotide sugar metabolism	23
00071 Fatty acid degradation	21
00260 Glycine, serine and threonine metabolism	21
00480 Glutathione metabolism	21
00563 Glycosylphosphatidylinositol (GPI)-anchor biosynthesis	21
03410 Base excision repair	21
00630 Glyoxylate and dicarboxylate metabolism	20
03060 Protein export	20
00561 Glycerolipid metabolism	19
03430 Mismatch repair	19
00640 Propanoate metabolism	18
00590 Arachidonic acid metabolism	18
04130 SNARE interactions in vesicular transport	18
02010 ABC transporters	18
04330 Notch signaling pathway	18
04370 VEGF signaling pathway	18
04630 Jak-STAT signaling pathway	18
00983 Drug metabolism - other enzymes	17
04011 MAPK signaling pathway - yeast	17
00051 Fructose and mannose metabolism	16
00052 Galactose metabolism	16
00600 Sphingolipid metabolism	16
00900 Terpenoid backbone biosynthesis	16
04340 Hedgehog signaling pathway	16
00650 Butanoate metabolism	15
00565 Ether lipid metabolism	15
00410 beta-Alanine metabolism	15
00030 Pentose phosphate pathway	14
00710 Carbon fixation in photosynthetic organisms	14
00140 Steroid hormone biosynthesis	14
00860 Porphyrin and chlorophyll metabolism	14
00680 Methane metabolism	13
00534 Glycosaminoglycan biosynthesis - heparan sulfate / heparin	13
00760 Nicotinate and nicotinamide metabolism	13
00830 Retinol metabolism	13
00500 Starch and sucrose metabolism	12
00100 Steroid biosynthesis	12
00350 Tyrosine metabolism	12
04341 Hedgehog signaling pathway - fly	12
01210 2-Oxocarboxylic acid metabolism	11
00040 Pentose and glucuronate interconversions	11
00720 Carbon fixation pathways in prokaryotes	11
00062 Fatty acid elongation	11
00220 Arginine biosynthesis	11
00531 Glycosaminoglycan degradation	11
00670 One carbon pool by folate	11
01040 Biosynthesis of unsaturated fatty acids	10
00450 Selenocompound metabolism	10
00515 Mannose type O-glycan biosyntheis	10
00511 Other glycan degradation	10
00790 Folate biosynthesis	10
00980 Metabolism of xenobiotics by cytochrome P450	10
04392 Hippo signaling pathway - multiple species	10
00120 Primary bile acid biosynthesis	9
00514 Other types of O-glycan biosynthesis	9
00770 Pantothenate and CoA biosynthesis	9
00982 Drug metabolism - cytochrome P450	9
00920 Sulfur metabolism	8
00591 Linoleic acid metabolism	8
00340 Histidine metabolism	8
00360 Phenylalanine metabolism	8
00532 Glycosaminoglycan biosynthesis - chondroitin sulfate / dermatan sulfate	8
04122 Sulfur relay system	8
03450 Non-homologous end-joining	8
00910 Nitrogen metabolism	7
00061 Fatty acid biosynthesis	7
00592 alpha-Linolenic acid metabolism	7
00601 Glycosphingolipid biosynthesis - lacto and neolacto series	7
02020 Two-component system	7
00053 Ascorbate and aldarate metabolism	6
00430 Taurine and hypotaurine metabolism	6
00130 Ubiquinone and other terpenoid-quinone biosynthesis	6
00072 Synthesis and degradation of ketone bodies	5
00440 Phosphonate and phosphinate metabolism	5
00512 Mucin type O-glycan biosynthesis	5
00533 Glycosaminoglycan biosynthesis - keratan sulfate	5
00730 Thiamine metabolism	5
00950 Isoquinoline alkaloid biosynthesis	5
00521 Streptomycin biosynthesis	5
00627 Aminobenzoate degradation	5
00930 Caprolactam degradation	5
00460 Cyanoamino acid metabolism	4
00603 Glycosphingolipid biosynthesis - globo and isoglobo series	4
00750 Vitamin B6 metabolism	4
04016 MAPK signaling pathway - plant	4
00290 Valine, leucine and isoleucine biosynthesis	3
00400 Phenylalanine, tyrosine and tryptophan biosynthesis	3
00604 Glycosphingolipid biosynthesis - ganglio series	3
00740 Riboflavin metabolism	3
00780 Biotin metabolism	3
00981 Insect hormone biosynthesis	3
00643 Styrene degradation	3
01220 Degradation of aromatic compounds	2
00195 Photosynthesis	2
00300 Lysine biosynthesis	2
00471 D-Glutamine and D-glutamate metabolism	2
00785 Lipoic acid metabolism	2
00281 Geraniol degradation	2
00940 Phenylpropanoid biosynthesis	2
00960 Tropane, piperidine and pyridine alkaloid biosynthesis	2
00333 Prodigiosin biosyntheses	2
00362 Benzoate degradation	2
00625 Chloroalkane and chloroalkene degradation	2
03070 Bacterial secretion system	2
00660 C5-Branched dibasic acid metabolism	1
00073 Cutin, suberine and wax biosynthesis	1
00472 D-Arginine and D-ornithine metabolism	1
00909 Sesquiterpenoid and triterpenoid biosynthesis	1
00908 Zeatin biosynthesis	1
00903 Limonene and pinene degradation	1
01051 Biosynthesis of ansamycins	1
00944 Flavone and flavonol biosynthesis	1
00901 Indole alkaloid biosynthesis	1
00232 Caffeine metabolism	1
00965 Betalain biosynthesis	1
00311 Penicillin and cephalosporin biosynthesis	1
00261 Monobactam biosynthesis	1
00524 Neomycin, kanamycin and gentamicin biosynthesis	1
00254 Aflatoxin biosynthesis	1
00364 Fluorobenzoate degradation	1
00361 Chlorocyclohexane and chlorobenzene degradation	1
00623 Toluene degradation	1
00626 Naphthalene degradation	1
Total unigenes	3419
