# Supplementary material for: Neural Ganglia Transcriptome and Peptidome Associated with Sexual Maturation in Female Pacific Abalone (Haliotis discus hannai)
Source: Genes (Basel). 2019 Apr 2;10(4):268. doi: 10.3390/genes10040268 (PMC6523705; doi:10.3390/genes10040268)
Supplement: Supplementary file 1 [file genes-10-00268-s001.zip › Supplementary Table S4.xlsx]

## Sheet: Sheet1
GeneId	GeneAcc	GeneName	Desc	Value_1	Value_2	log2fc	p-value	q-value	DEG:QV=0.05:SELECT	DEG:UP_DOWN	DEG:QV<=0.05	DEG:QV<=0.10	DEG:PV<=0.01	DEG:PV<=0.05	DEG:FC2>=0	EXP:825_ganglions:FPKM	EXP:839_ganglions:FPKM	EXP:841_ganglions:FPKM	EXP:104_ganglions:FPKM	EXP:119_ganglions:FPKM	EXP:122_ganglions:FPKM
TBIU041046	TBIGR001_TRINITY_DN17617_c0_g1_i1	-	-	17.8	0	-12.4	3.87566e-05	0.0171342	yes	DOWN	Y	Y	Y	Y	Y	1.79	1.73	6.11	0	0	0
TBIU041297	TBIGR001_TRINITY_DN18666_c0_g1_i1	mt:CoI	Cytochrome c oxidase subunit 1 [Source:SWISS;ACC:P00400]	68.3	0	-14.4	3.56252e-09	7.2169e-06	yes	DOWN	Y	Y	Y	Y	Y	7.58	1.09	3.74	0	0	0
TBIU043666	TBIGR001_TRINITY_DN29012_c1_g1_i1	-	-	10.4	0	-11.7	0.000115135	0.037129	yes	DOWN	Y	Y	Y	Y	Y	1.41	1.36	0.61	0	0	0
TBIU044576	TBIGR001_TRINITY_DN32034_c0_g1_i1	VOLCADRAFT_62392	hypothetical protein [Source:NCBI_NR;ACC:XP_002952465.1]	16.2	155	3.25	8.4671e-06	0.0055621	yes	UP	Y	Y	Y	Y	Y	355.57	358.96	615.47	3430.66	3333.08	11858.9
TBIU044931	TBIGR001_TRINITY_DN33023_c0_g1_i1	-	-	3.25	61.5	4.24	7.98189e-05	0.0291898	yes	UP	Y	Y	Y	Y	Y	6.53	0.59	0	48.13	31.24	16.43
TBIU044978	TBIGR001_TRINITY_DN33145_c0_g1_i1	COI	Cytochrome c oxidase subunit 1 [Source:SWISS;ACC:P20374]	15.9	0	-12.3	9.00031e-06	0.00575258	yes	DOWN	Y	Y	Y	Y	Y	2.99	2.88	1.25	0	0	0
TBIU037861	TBIGR001_TRINITY_DN3427_c0_g1_i1	-	-	38.3	0	-13.6	5.46703e-05	0.0224199	yes	DOWN	Y	Y	Y	Y	Y	0	16.9	9.85	0	0	0
TBIU047173	TBIGR001_TRINITY_DN38032_c0_g1_i1	-	-	14.6	0.375	-5.28	0.000177158	0.049289	yes	DOWN	Y	Y	Y	Y	Y	1.02	3.07	1.46	0	0	0.12
TBIU037954	TBIGR001_TRINITY_DN3840_c0_g1_i1	-	-	371	0	-16.8	4.30576e-22	1.52738e-17	yes	DOWN	Y	Y	Y	Y	Y	269.55	293.45	279.38	0	0	0
TBIU047390	TBIGR001_TRINITY_DN38566_c0_g2_i2	NEMVEDRAFT_v1g153874	hypothetical protein [Source:NCBI_NR;ACC:XP_001618657.1]	1.49	37.1	4.64	1.0486e-05	0.00646903	yes	UP	Y	Y	Y	Y	Y	3.7	1.89	0	28.52	47.66	27.95
TBIU047980	TBIGR001_TRINITY_DN39670_c0_g1_i1	-	-	22.9	0	-12.8	6.13586e-07	0.000659568	yes	DOWN	Y	Y	Y	Y	Y	5.48	5.47	2.46	0	0	0
TBIU048542	TBIGR001_TRINITY_DN40816_c0_g1_i1	-	-	16.4	0.375	-5.45	4.28013e-05	0.0182927	yes	DOWN	Y	Y	Y	Y	Y	1.46	1.18	1.49	0	0	0.08
TBIU049927	TBIGR001_TRINITY_DN43472_c1_g1_i1	-	-	17.1	0	-12.4	0.00017134	0.0486235	yes	DOWN	Y	Y	Y	Y	Y	0.72	7.01	10.94	0	0	0
TBIU050451	TBIGR001_TRINITY_DN44522_c1_g1_i1	-	-	10.3	0	-11.7	0.000149951	0.0441427	yes	DOWN	Y	Y	Y	Y	Y	2.19	1	0.87	0	0	0
TBIU050524	TBIGR001_TRINITY_DN44624_c0_g1_i1	-	-	20.7	0	-12.7	9.19989e-05	0.0327987	yes	DOWN	Y	Y	Y	Y	Y	4.32	0.36	7.04	0	0	0
TBIU050598	TBIGR001_TRINITY_DN44729_c0_g1_i2	-	-	10.2	0	-11.6	0.00014922	0.0441106	yes	DOWN	Y	Y	Y	Y	Y	1.73	3.47	1.43	0	0	0
TBIU051073	TBIGR001_TRINITY_DN45616_c0_g1_i1	-	-	12.4	0	-11.9	0.000120508	0.0385115	yes	DOWN	Y	Y	Y	Y	Y	5.43	9.88	1.63	0	0	0
TBIU051176	TBIGR001_TRINITY_DN45806_c0_g1_i2	LOC100863613	uncharacterized LOC100863613 [Source:NCBI_NR;ACC:XP_003694705.1]	13.4	0	-12	0.000144177	0.0431595	yes	DOWN	Y	Y	Y	Y	Y	19.96	3.36	12.71	0	0	0
TBIU051484	TBIGR001_TRINITY_DN46317_c0_g2_i1	-	-	45	0.428	-6.72	2.37409e-05	0.0120309	yes	DOWN	Y	Y	Y	Y	Y	13.17	3.72	0.27	0.08	0.03	0
TBIU051869	TBIGR001_TRINITY_DN47008_c0_g1_i1	-	-	117	17.6	-2.74	0.000126085	0.0395806	yes	DOWN	Y	Y	Y	Y	Y	10.23	22.37	15.52	1.12	2.4	2.18
TBIU051975	TBIGR001_TRINITY_DN47198_c1_g1_i1	LOC103509358	uncharacterized LOC103509358 [Source:NCBI_NR;ACC:XP_008472189.1]	85.8	2.26	-5.25	7.50346e-05	0.0280179	yes	DOWN	Y	Y	Y	Y	Y	5.61	90.85	37.15	0	2.8	0
TBIU052326	TBIGR001_TRINITY_DN47742_c0_g1_i1	-	-	36.2	0	-13.5	4.13437e-08	6.24079e-05	yes	DOWN	Y	Y	Y	Y	Y	3.35	8.53	5.5	0	0	0
TBIU053408	TBIGR001_TRINITY_DN49522_c0_g1_i1	-	-	13.6	0.319	-5.41	0.000115879	0.0371996	yes	DOWN	Y	Y	Y	Y	Y	5.88	6.41	3.65	0.28	0	0
TBIU053581	TBIGR001_TRINITY_DN49730_c1_g1_i2	-	-	242	0	-16.2	3.34394e-05	0.0153058	yes	DOWN	Y	Y	Y	Y	Y	82.61	0	0.39	0	0	0
TBIU054040	TBIGR001_TRINITY_DN50441_c1_g1_i2	-	-	23.1	0	-12.8	1.59028e-05	0.00902595	yes	DOWN	Y	Y	Y	Y	Y	2.6	6.94	0.47	0	0	0
TBIU054468	TBIGR001_TRINITY_DN51067_c0_g2_i2	-	-	272	39.9	-2.77	0.000109609	0.0361689	yes	DOWN	Y	Y	Y	Y	Y	17.9	32.89	23.87	3.17	0.82	4.81
TBIU054837	TBIGR001_TRINITY_DN51656_c0_g1_i1	-	-	38.5	0	-13.6	3.21316e-08	5.06579e-05	yes	DOWN	Y	Y	Y	Y	Y	26.86	9.15	15.15	0	0	0
TBIU054838	TBIGR001_TRINITY_DN51656_c0_g2_i1	-	-	51.2	0	-14	1.25876e-07	0.000168498	yes	DOWN	Y	Y	Y	Y	Y	26.55	4.37	3.41	0	0	0
TBIU054842	TBIGR001_TRINITY_DN51657_c0_g1_i2	-	-	13.5	0	-12	9.71304e-05	0.033614	yes	DOWN	Y	Y	Y	Y	Y	0.61	2.26	2.35	0	0	0
TBIU054892	TBIGR001_TRINITY_DN51717_c2_g1_i1	-	-	27.1	0	-13.1	5.96191e-06	0.00431606	yes	DOWN	Y	Y	Y	Y	Y	3.86	1.04	0.34	0	0	0
TBIU054970	TBIGR001_TRINITY_DN51819_c0_g1_i2	-	-	40.9	666	4.03	6.556e-06	0.00460517	yes	UP	Y	Y	Y	Y	Y	5.14	112.16	101.01	951.29	1173.37	1212.13
TBIU055805	TBIGR001_TRINITY_DN53119_c0_g1_i2	-	-	95.4	7.4	-3.69	0.000111109	0.0362738	yes	DOWN	Y	Y	Y	Y	Y	14.5	12.79	14.93	0	0.62	2.06
TBIU056352	TBIGR001_TRINITY_DN54008_c1_g1_i1	-	-	84.4	0.637	-7.05	4.02251e-05	0.0176161	yes	DOWN	Y	Y	Y	Y	Y	7912.34	1853.69	52.14	79.44	0	0
TBIU057515	TBIGR001_TRINITY_DN55637_c0_g1_i1	-	-	81.2	0	-14.6	1.96344e-05	0.0106781	yes	DOWN	Y	Y	Y	Y	Y	13.39	1.62	0	0	0	0
TBIU057650	TBIGR001_TRINITY_DN55866_c0_g1_i2	-	-	107	0	-15	2.82644e-13	1.5425e-09	yes	DOWN	Y	Y	Y	Y	Y	3.72	2.54	4.32	0	0	0
TBIU057651	TBIGR001_TRINITY_DN55866_c0_g1_i3	-	-	47	0	-13.8	2.92115e-08	4.71009e-05	yes	DOWN	Y	Y	Y	Y	Y	3.58	1.05	0.7	0	0	0
TBIU057652	TBIGR001_TRINITY_DN55866_c0_g1_i4	-	-	92.7	0	-14.8	7.40054e-13	3.50026e-09	yes	DOWN	Y	Y	Y	Y	Y	5	3.12	2.19	0	0	0
TBIU058316	TBIGR001_TRINITY_DN56615_c3_g1_i3	-	-	28.8	0	-13.1	7.50761e-08	0.000106527	yes	DOWN	Y	Y	Y	Y	Y	5.93	5.8	5.51	0	0	0
TBIU058641	TBIGR001_TRINITY_DN56935_c0_g1_i1	-	-	24.5	0	-12.9	1.95708e-06	0.00185129	yes	DOWN	Y	Y	Y	Y	Y	2.94	0.88	2.67	0	0	0
TBIU058928	TBIGR001_TRINITY_DN57287_c0_g3_i2	-	-	37.2	0	-13.5	6.98885e-05	0.0270946	yes	DOWN	Y	Y	Y	Y	Y	0	6.12	2.3	0	0	0
TBIU059060	TBIGR001_TRINITY_DN57368_c3_g1_i2	-	-	86.3	0	-14.7	5.81256e-06	0.00425132	yes	DOWN	Y	Y	Y	Y	Y	18.04	7.43	0	0	0	0
TBIU059313	TBIGR001_TRINITY_DN57576_c1_g2_i1	-	-	81.5	3.9	-4.38	9.45085e-05	0.0332769	yes	DOWN	Y	Y	Y	Y	Y	3.56	8.5	3.34	0.56	0	0
TBIU059362	TBIGR001_TRINITY_DN57603_c1_g1_i1	-	-	48	0	-13.9	2.28589e-05	0.0117564	yes	DOWN	Y	Y	Y	Y	Y	8.01	7.73	0	0	0	0
TBIU059471	TBIGR001_TRINITY_DN57728_c3_g5_i8	-	-	26.9	0	-13	0.000134579	0.0411544	yes	DOWN	Y	Y	Y	Y	Y	6.39	4.5	0	0	0	0
TBIU059709	TBIGR001_TRINITY_DN57917_c14_g2_i1	-	-	230	6.45	-5.15	1.62683e-08	2.81505e-05	yes	DOWN	Y	Y	Y	Y	Y	33.92	22	47.04	1.38	0	1.02
TBIU059838	TBIGR001_TRINITY_DN58011_c1_g1_i1	-	-	24.5	0.319	-6.26	6.89892e-06	0.00479853	yes	DOWN	Y	Y	Y	Y	Y	0.76	2.11	1.36	0.04	0	0
TBIU059989	TBIGR001_TRINITY_DN58142_c6_g1_i1	-	-	441	75.3	-2.55	8.38334e-05	0.0301911	yes	DOWN	Y	Y	Y	Y	Y	28.23	47.66	26.07	5.76	1.85	6
TBIU060183	TBIGR001_TRINITY_DN58217_c4_g2_i1	-	-	84	0	-14.7	9.78661e-13	4.33951e-09	yes	DOWN	Y	Y	Y	Y	Y	10.87	9.48	7.56	0	0	0
TBIU060184	TBIGR001_TRINITY_DN58217_c4_g2_i2	-	-	80.4	0.226	-8.47	1.42076e-11	5.03988e-08	yes	DOWN	Y	Y	Y	Y	Y	13.33	11.37	19.52	0	0.1	0
TBIU060198	TBIGR001_TRINITY_DN58262_c2_g1_i1	-	-	206	0	-16	1.98442e-09	4.39957e-06	yes	DOWN	Y	Y	Y	Y	Y	5.51	0.23	9.37	0	0	0
TBIU060342	TBIGR001_TRINITY_DN58370_c3_g2_i2	-	-	38.3	0	-13.6	1.67312e-07	0.000211967	yes	DOWN	Y	Y	Y	Y	Y	2.11	10.92	5.97	0	0	0
TBIU060379	TBIGR001_TRINITY_DN58389_c9_g1_i1	-	-	880	0.956	-9.85	4.71019e-14	3.0379e-10	yes	DOWN	Y	Y	Y	Y	Y	43.35	4.08	39.38	0.08	0	0
TBIU060484	TBIGR001_TRINITY_DN58460_c0_g1_i2	-	-	285	7.43	-5.26	4.76721e-10	1.40923e-06	yes	DOWN	Y	Y	Y	Y	Y	29.04	24.98	9.69	0.79	0.05	0.4
TBIU061425	TBIGR001_TRINITY_DN59174_c7_g1_i2	-	-	36.8	0	-13.5	0.000133889	0.0411207	yes	DOWN	Y	Y	Y	Y	Y	0	2.77	11.29	0	0	0
TBIU061944	TBIGR001_TRINITY_DN59388_c0_g1_i1	-	-	68.6	0	-14.4	1.21361e-10	3.74352e-07	yes	DOWN	Y	Y	Y	Y	Y	5.38	1.94	2.1	0	0	0
TBIU062019	TBIGR001_TRINITY_DN59401_c1_g2_i4	-	-	117	0	-15.2	2.11815e-06	0.00194138	yes	DOWN	Y	Y	Y	Y	Y	5.81	7.81	0	0	0	0
TBIU062021	TBIGR001_TRINITY_DN59401_c1_g2_i6	-	-	44.9	0	-13.8	1.23943e-07	0.000168498	yes	DOWN	Y	Y	Y	Y	Y	2.32	0.37	2.01	0	0	0
TBIU062022	TBIGR001_TRINITY_DN59401_c1_g2_i7	-	-	85.3	0	-14.7	5.75044e-06	0.00425132	yes	DOWN	Y	Y	Y	Y	Y	9.52	0	7.71	0	0	0
TBIU062073	TBIGR001_TRINITY_DN59431_c7_g1_i2	-	-	58.3	0	-14.2	1.58632e-05	0.00902595	yes	DOWN	Y	Y	Y	Y	Y	0	26.36	20.8	0	0	0
TBIU062064	TBIGR001_TRINITY_DN59432_c2_g1_i1	-	-	51.8	0.427	-6.92	7.11117e-05	0.0272708	yes	DOWN	Y	Y	Y	Y	Y	8.33	6.7	0	0.09	0	0
TBIU062136	TBIGR001_TRINITY_DN59489_c16_g5_i2	-	-	116	3.44	-5.08	2.79733e-07	0.000330766	yes	DOWN	Y	Y	Y	Y	Y	12.71	17.12	33.93	0.17	1.14	0.23
TBIU062270	TBIGR001_TRINITY_DN59535_c4_g1_i2	-	-	29.7	0	-13.2	0.000113095	0.0366378	yes	DOWN	Y	Y	Y	Y	Y	5.71	0	3.72	0	0	0
TBIU062311	TBIGR001_TRINITY_DN59554_c6_g2_i9	-	-	108	0	-15.1	2.4653e-08	4.16436e-05	yes	DOWN	Y	Y	Y	Y	Y	29.58	1.13	25.4	0	0	0
TBIU062315	TBIGR001_TRINITY_DN59577_c1_g2_i1	-	-	69.5	515	2.89	0.000176119	0.0491926	yes	UP	Y	Y	Y	Y	Y	20.81	7.83	31.47	218.72	88.6	62.07
TBIU062644	TBIGR001_TRINITY_DN59754_c3_g2_i1	-	-	138	0	-15.4	5.73714e-10	1.62811e-06	yes	DOWN	Y	Y	Y	Y	Y	3.8	5.09	0.24	0	0	0
TBIU062809	TBIGR001_TRINITY_DN59855_c2_g1_i1	-	-	105	8.08	-3.69	2.4942e-05	0.0122935	yes	DOWN	Y	Y	Y	Y	Y	3.65	6.35	2.02	0.05	0.15	0.51
TBIU062903	TBIGR001_TRINITY_DN59957_c0_g1_i4	-	-	251	0	-16.3	4.75447e-07	0.000527048	yes	DOWN	Y	Y	Y	Y	Y	20.25	0	19.67	0	0	0
TBIU063052	TBIGR001_TRINITY_DN59987_c0_g1_i2	-	-	160	0	-15.6	3.18679e-06	0.00262896	yes	DOWN	Y	Y	Y	Y	Y	28.63	4.22	0	0	0	0
TBIU063061	TBIGR001_TRINITY_DN60008_c2_g7_i2	-	-	38	0.736	-5.69	6.50371e-07	0.000688675	yes	DOWN	Y	Y	Y	Y	Y	30.43	30.01	12.3	0	0	1.15
TBIU063189	TBIGR001_TRINITY_DN60039_c4_g2_i7	-	-	52.8	0	-14	5.19535e-06	0.00398388	yes	DOWN	Y	Y	Y	Y	Y	9.14	0.26	0.72	0	0	0
TBIU063135	TBIGR001_TRINITY_DN60048_c29_g3_i1	-	-	157	0.721	-7.76	1.14474e-13	6.76791e-10	yes	DOWN	Y	Y	Y	Y	Y	36.37	32.28	34.7	0	0	0.4
TBIU063200	TBIGR001_TRINITY_DN60068_c0_g2_i1	-	-	27.2	0.751	-5.18	3.15199e-05	0.0151095	yes	DOWN	Y	Y	Y	Y	Y	12.4	48.15	16.31	0	0	1.78
TBIU063283	TBIGR001_TRINITY_DN60082_c2_g1_i1	-	-	17.3	0.452	-5.26	0.00012197	0.0388039	yes	DOWN	Y	Y	Y	Y	Y	2.96	1.44	1.45	0	0.11	0
TBIU063356	TBIGR001_TRINITY_DN60108_c2_g1_i1	-	-	60.8	1.27	-5.59	8.58821e-05	0.0307727	yes	DOWN	Y	Y	Y	Y	Y	7.32	6.61	0.21	0	0.2	0
TBIU063679	TBIGR001_TRINITY_DN60245_c0_g2_i2	-	-	376	0	-16.8	3.41129e-09	7.11816e-06	yes	DOWN	Y	Y	Y	Y	Y	117.07	118.14	0.56	0	0	0
TBIU063564	TBIGR001_TRINITY_DN60287_c0_g1_i7	-	-	129	10	-3.69	9.76856e-05	0.033614	yes	DOWN	Y	Y	Y	Y	Y	6.15	17.98	9.77	0.98	0	1.13
TBIU063783	TBIGR001_TRINITY_DN60300_c4_g1_i1	-	-	32.4	0	-13.3	7.28752e-05	0.0277331	yes	DOWN	Y	Y	Y	Y	Y	6.32	6.4	0	0	0	0
TBIU064022	TBIGR001_TRINITY_DN60437_c0_g1_i1	-	-	17.6	0	-12.4	2.05067e-05	0.0110217	yes	DOWN	Y	Y	Y	Y	Y	0.56	1.97	1.84	0	0	0
TBIU064228	TBIGR001_TRINITY_DN60536_c0_g1_i5	-	-	104	0	-15	3.88831e-05	0.0171342	yes	DOWN	Y	Y	Y	Y	Y	13.6	0	0.41	0	0	0
TBIU064528	TBIGR001_TRINITY_DN60619_c1_g1_i1	-	-	19.2	0	-12.6	5.28336e-06	0.00398759	yes	DOWN	Y	Y	Y	Y	Y	5.21	15.42	9.41	0	0	0
TBIU064865	TBIGR001_TRINITY_DN60848_c0_g3_i3	-	-	46.9	0	-13.8	9.20202e-10	2.41795e-06	yes	DOWN	Y	Y	Y	Y	Y	5.52	5.91	5.74	0	0	0
TBIU065163	TBIGR001_TRINITY_DN60902_c0_g1_i1	-	-	19	0.319	-5.9	2.39448e-05	0.0120481	yes	DOWN	Y	Y	Y	Y	Y	3.6	5.38	1.75	0.13	0	0
TBIU065052	TBIGR001_TRINITY_DN60936_c5_g1_i2	-	-	17.3	0	-12.4	3.18548e-05	0.0151676	yes	DOWN	Y	Y	Y	Y	Y	3.64	1.76	0.39	0	0	0
TBIU065567	TBIGR001_TRINITY_DN61074_c2_g2_i4	-	-	70.3	2.88	-4.61	7.03519e-06	0.00479922	yes	DOWN	Y	Y	Y	Y	Y	9	1.66	2.59	0.18	0	0.24
TBIU065967	TBIGR001_TRINITY_DN61976_c0_g1_i1	-	-	3.63	179	5.63	1.72751e-09	4.08533e-06	yes	UP	Y	Y	Y	Y	Y	5.49	2.75	0.71	32.83	116.88	192.68
TBIU066989	TBIGR001_TRINITY_DN63761_c0_g2_i1	-	-	137	2.43	-5.82	6.26306e-06	0.00447935	yes	DOWN	Y	Y	Y	Y	Y	26.36	36.07	0.41	0.1	0.43	0.26
TBIU067308	TBIGR001_TRINITY_DN64457_c0_g1_i1	-	-	12	0	-11.9	8.30049e-05	0.0300779	yes	DOWN	Y	Y	Y	Y	Y	4.09	7.99	2.16	0	0	0
TBIU067622	TBIGR001_TRINITY_DN65007_c0_g1_i1	-	-	12.3	0	-11.9	0.000172463	0.0487473	yes	DOWN	Y	Y	Y	Y	Y	1.73	7.21	1.58	0	0	0
TBIU067682	TBIGR001_TRINITY_DN65108_c0_g1_i1	LOC102148004	collagen alpha-1(I) chain-like [Source:NCBI_NR;ACC:XP_005603340.1]	4.13	68.3	4.05	2.02961e-06	0.00189464	yes	UP	Y	Y	Y	Y	Y	2.03	5.38	2.08	23.63	42.74	59.81
TBIU075193	TBIGR001_TRINITY_DN78909_c0_g1_i1	-	-	15.1	0	-12.2	0.000136112	0.0414447	yes	DOWN	Y	Y	Y	Y	Y	15.9	1.76	10.98	0	0	0
TBIU076306	TBIGR001_TRINITY_DN80907_c0_g1_i1	-	-	10.4	0	-11.7	0.000138628	0.0420304	yes	DOWN	Y	Y	Y	Y	Y	3.51	4.19	5.33	0	0	0
TBIU016227	TBIGR001_TRINITY_DN52828_c0_g1_i3	TMEM245	Transmembrane protein 245 [Source:SWISS;ACC:E1BD52]	13.7	0	-12.1	0.000178409	0.049443	yes	DOWN	Y	Y	Y	Y	Y	0.12	0.85	0.87	0	0	0
TBIU019354	TBIGR001_TRINITY_DN55886_c5_g3_i4	SRSF12	Serine/arginine-rich splicing factor 12 [Source:SWISS;ACC:Q8WXF0]	62	2.74	-4.5	0.000130822	0.0405581	yes	DOWN	Y	Y	Y	Y	Y	3.05	6.91	10.93	0	0.74	0
TBIU016957	TBIGR001_TRINITY_DN53484_c0_g1_i1	LOTGIDRAFT_232874	hypothetical protein [Source:NCBI_NR;ACC:XP_009056417.1]	86.5	0	-14.7	4.17121e-12	1.74077e-08	yes	DOWN	Y	Y	Y	Y	Y	1.79	3.68	1.59	0	0	0
TBIU026014	TBIGR001_TRINITY_DN59932_c2_g5_i4	T265_03881	hypothetical protein [Source:NCBI_NR;ACC:XP_009166737.1]	25.2	0	-12.9	1.36567e-06	0.00134568	yes	DOWN	Y	Y	Y	Y	Y	2.34	2.28	0.47	0	0	0
TBIU007046	TBIGR001_TRINITY_DN37398_c0_g2_i1	sox14	Transcription factor Sox-14 {ECO:0000250|UniProtKB:Q9W7R6} [Source:SWISS;ACC:Q32PP9]	118	0	-15.2	2.49522e-06	0.0021855	yes	DOWN	Y	Y	Y	Y	Y	4.45	0	2.88	0	0	0
TBIU020665	TBIGR001_TRINITY_DN56880_c1_g1_i1	-	-	12.1	0	-11.9	4.69781e-05	0.0196053	yes	DOWN	Y	Y	Y	Y	Y	0.77	0.89	0.84	0	0	0
TBIU009183	TBIGR001_TRINITY_DN41565_c0_g1_i2	rpa2	Replication protein A 32 kDa subunit [Source:SWISS;ACC:Q6DFS2]	25.2	0	-13	3.24393e-07	0.0003712	yes	DOWN	Y	Y	Y	Y	Y	2.47	1.65	2.26	0	0	0
TBIU018313	TBIGR001_TRINITY_DN54882_c0_g1_i1	col1a2	Collagen alpha-2(I) chain [Source:SWISS;ACC:O93484]	5110	30700	2.59	7.3406e-05	0.0277331	yes	UP	Y	Y	Y	Y	Y	116.54	82.95	57.43	717.76	157.02	303.49
TBIU025055	TBIGR001_TRINITY_DN59528_c2_g3_i2	PRPF19	Pre-mRNA-processing factor 19 {ECO:0000305} [Source:SWISS;ACC:Q08E38]	35.5	0	-13.4	7.66795e-05	0.0283339	yes	DOWN	Y	Y	Y	Y	Y	2.36	0.85	0	0	0	0
TBIU027165	TBIGR001_TRINITY_DN60424_c0_g1_i2	-	-	261	6.44	-5.34	3.8682e-05	0.0171342	yes	DOWN	Y	Y	Y	Y	Y	26.26	0.57	4.03	0.36	0	0.21
TBIU025640	TBIGR001_TRINITY_DN59772_c2_g2_i2	glmU	Bifunctional protein GlmU [Source:SWISS;ACC:Q2JVA4]	65	0	-14.3	1.1388e-05	0.00690543	yes	DOWN	Y	Y	Y	Y	Y	3	5.91	0	0	0	0
TBIU021499	TBIGR001_TRINITY_DN57466_c4_g1_i3	Cyp3a11	Cytochrome P450 3A11 [Source:SWISS;ACC:Q64459]	30.4	0	-13.2	0.000108671	0.0360271	yes	DOWN	Y	Y	Y	Y	Y	1.78	0	1.5	0	0	0
TBIU021393	TBIGR001_TRINITY_DN57392_c5_g1_i5	-	-	21.2	0	-12.7	7.8561e-06	0.00525357	yes	DOWN	Y	Y	Y	Y	Y	1.63	7.04	1.92	0	0	0
TBIU026638	TBIGR001_TRINITY_DN60196_c0_g2_i1	YY1	Transcriptional repressor protein YY1 [Source:SWISS;ACC:P25490]	399	0	-16.9	1.78367e-07	0.00021818	yes	DOWN	Y	Y	Y	Y	Y	11.15	10.74	0	0	0	0
TBIU005069	TBIGR001_TRINITY_DN32878_c0_g3_i1	LOTGIDRAFT_203338	hypothetical protein [Source:NCBI_NR;ACC:XP_009044534.1]	5.47	65.2	3.58	7.55359e-05	0.0280574	yes	UP	Y	Y	Y	Y	Y	2.2	0.21	0.31	7.87	6.26	9.8
TBIU011409	TBIGR001_TRINITY_DN45956_c0_g2_i1	RAPGEF2	Rap guanine nucleotide exchange factor 2 [Source:SWISS;ACC:F1MSG6]	19.7	0.656	-4.91	0.000174702	0.0489898	yes	DOWN	Y	Y	Y	Y	Y	0.99	3.58	1.21	0	0.14	0
TBIU021852	TBIGR001_TRINITY_DN57705_c0_g1_i2	MUCB1_XENLA	Integumentary mucin B.1 [Source:SWISS;ACC:P38565]	49.3	0.389	-6.98	5.00499e-06	0.00390203	yes	DOWN	Y	Y	Y	Y	Y	7.75	2.96	0.3	0	0.06	0
TBIU023223	TBIGR001_TRINITY_DN58548_c2_g1_i1	Tra2b	Transformer-2 protein homolog beta [Source:SWISS;ACC:P62997]	364	32.3	-3.49	0.00013183	0.0406645	yes	DOWN	Y	Y	Y	Y	Y	13.04	8.51	0.5	0.64	0.37	0.39
TBIU025537	TBIGR001_TRINITY_DN59721_c0_g1_i3	-	-	99.2	0	-14.9	5.22229e-06	0.00398388	yes	DOWN	Y	Y	Y	Y	Y	1.63	5.13	0	0	0	0
TBIU027623	TBIGR001_TRINITY_DN60619_c0_g1_i3	Aldh8a1	Aldehyde dehydrogenase family 8 member A1 [Source:SWISS;ACC:Q8BH00]	63.6	1.71	-5.22	4.0432e-08	6.23585e-05	yes	DOWN	Y	Y	Y	Y	Y	8.4	4.18	6	0.22	0.04	0.14
TBIU020947	TBIGR001_TRINITY_DN57084_c1_g1_i1	-	-	53.5	3.63	-3.88	3.30996e-05	0.0153058	yes	DOWN	Y	Y	Y	Y	Y	1.85	3.02	1.97	0	0.17	0.2
TBIU021913	TBIGR001_TRINITY_DN57749_c11_g1_i1	-	-	164	0	-15.7	3.56115e-06	0.00287101	yes	DOWN	Y	Y	Y	Y	Y	19.72	2.46	0	0	0	0
TBIU005187	TBIGR001_TRINITY_DN33104_c0_g1_i1	Hsc 70-4	Heat shock 70 kDa protein cognate 4 [Source:SWISS;ACC:Q9U639]	46	0	-13.8	7.45493e-08	0.000106527	yes	DOWN	Y	Y	Y	Y	Y	3.64	0.55	2.07	0	0	0
TBIU021508	TBIGR001_TRINITY_DN57471_c1_g1_i3	DYNC1I2	Cytoplasmic dynein 1 intermediate chain 2 [Source:SWISS;ACC:Q0III3]	879	0	-18.1	9.6483e-05	0.0335543	yes	DOWN	Y	Y	Y	Y	Y	86.77	0	0	0	0	0
TBIU020046	TBIGR001_TRINITY_DN56434_c2_g1_i3	HSD3B1	3 beta-hydroxysteroid dehydrogenase/Delta 5-->4-isomerase type 1 [Source:SWISS;ACC:P27365]	44	0	-13.8	3.25771e-05	0.0153058	yes	DOWN	Y	Y	Y	Y	Y	5.02	2.81	0	0	0	0
TBIU002023	TBIGR001_TRINITY_DN19489_c0_g1_i1	HLA-A	HLA class I histocompatibility antigen, A-69 alpha chain [Source:SWISS;ACC:P10316]	1.74	26.8	3.95	0.000164682	0.0471111	yes	UP	Y	Y	Y	Y	Y	2.24	0.56	0.58	10.79	6.82	23.21
TBIU017572	TBIGR001_TRINITY_DN54117_c0_g1_i2	-	-	96.7	4.9	-4.3	0.000104631	0.0351809	yes	DOWN	Y	Y	Y	Y	Y	16.66	2.12	20.66	0.98	0.64	0
TBIU021500	TBIGR001_TRINITY_DN57466_c4_g1_i4	CYP3A21	Cytochrome P450 3A21 [Source:SWISS;ACC:O18993]	28	0	-13.1	0.000153591	0.0448422	yes	DOWN	Y	Y	Y	Y	Y	1.23	0	1.78	0	0	0
TBIU023096	TBIGR001_TRINITY_DN58482_c3_g4_i10	TBC1D25	TBC1 domain family member 25 [Source:SWISS;ACC:Q3MII6]	75.9	0	-14.5	1.41115e-05	0.00834293	yes	DOWN	Y	Y	Y	Y	Y	0.94	4.16	0	0	0	0
TBIU021002	TBIGR001_TRINITY_DN57118_c8_g2_i2	sodA	Superoxide dismutase [Mn] [Source:SWISS;ACC:Q9KD10]	71.1	0	-14.4	1.30683e-05	0.00785713	yes	DOWN	Y	Y	Y	Y	Y	18.27	5.12	0	0	0	0
TBIU010290	TBIGR001_TRINITY_DN43717_c1_g1_i1	-	-	9.97	0	-11.6	0.000173287	0.0487858	yes	DOWN	Y	Y	Y	Y	Y	2.88	2.01	1.78	0	0	0
TBIU018786	TBIGR001_TRINITY_DN55356_c1_g2_i1	-	-	476	0	-17.2	2.13922e-21	5.05898e-17	yes	DOWN	Y	Y	Y	Y	Y	6.99	17.63	7.62	0	0	0
TBIU012761	TBIGR001_TRINITY_DN48146_c0_g1_i1	-	-	30.7	1.36	-4.5	0.000154981	0.0450626	yes	DOWN	Y	Y	Y	Y	Y	2.59	4.46	0.88	0	0.25	0
TBIU023252	TBIGR001_TRINITY_DN58558_c0_g2_i2	yajO	Uncharacterized oxidoreductase YajO [Source:SWISS;ACC:P77735]	14.1	0	-12.1	1.95393e-05	0.0106781	yes	DOWN	Y	Y	Y	Y	Y	1.16	1.3	0.55	0	0	0
TBIU002263	TBIGR001_TRINITY_DN20653_c0_g1_i1	Mpo	Myeloperoxidase [Source:SWISS;ACC:P11247]	28.8	361	3.65	0.000110829	0.0362738	yes	UP	Y	Y	Y	Y	Y	2.49	1.31	3.55	59.57	9.85	5.2
TBIU021054	TBIGR001_TRINITY_DN57157_c0_g1_i1	Ppib	Peptidyl-prolyl cis-trans isomerase B [Source:SWISS;ACC:P24369]	877	6350	2.86	2.44216e-06	0.00216577	yes	UP	Y	Y	Y	Y	Y	48.67	23.95	21.77	242.75	166.75	105.94
TBIU016155	TBIGR001_TRINITY_DN52742_c1_g1_i2	SLC22A5	Solute carrier family 22 member 5 [Source:SWISS;ACC:O76082]	3.6	46.7	3.7	0.000101491	0.0344515	yes	UP	Y	Y	Y	Y	Y	0.57	0.23	0	3.33	2.31	1.69
TBIU024589	TBIGR001_TRINITY_DN59276_c2_g2_i3	-	-	109	2.08	-5.71	4.52307e-08	6.68529e-05	yes	DOWN	Y	Y	Y	Y	Y	2.88	3.98	2.96	0.15	0	0
TBIU013198	TBIGR001_TRINITY_DN48854_c1_g2_i2	Fcer2	Low affinity immunoglobulin epsilon Fc receptor [Source:SWISS;ACC:P20693]	32.9	242	2.88	2.33988e-05	0.0119428	yes	UP	Y	Y	Y	Y	Y	8.45	4.09	3.99	25.14	47.78	19.47
TBIU013827	TBIGR001_TRINITY_DN49721_c0_g1_i1	-	-	20.1	0	-12.6	1.11032e-05	0.00679073	yes	DOWN	Y	Y	Y	Y	Y	2.53	0.46	1.1	0	0	0
TBIU025182	TBIGR001_TRINITY_DN59583_c8_g3_i2	strip1	Striatin-interacting protein 1 homolog [Source:SWISS;ACC:Q803T2]	45.3	0	-13.8	3.43688e-05	0.0155308	yes	DOWN	Y	Y	Y	Y	Y	0	2.68	1.4	0	0	0
TBIU024881	TBIGR001_TRINITY_DN59432_c1_g1_i2	-	-	67.1	0	-14.4	8.65501e-06	0.00563156	yes	DOWN	Y	Y	Y	Y	Y	11.03	8.45	0	0	0	0
TBIU036743	TBIGR001_TRINITY_DN8426_c0_g1_i1	LOC100650078	uncharacterized LOC100650078 [Source:NCBI_NR;ACC:XP_003396525.1]	20.4	0	-12.6	2.56164e-05	0.0125336	yes	DOWN	Y	Y	Y	Y	Y	5.98	0.63	2.37	0	0	0
TBIU019040	TBIGR001_TRINITY_DN55592_c1_g2_i2	-	-	31.3	1.37	-4.52	0.000122569	0.0388206	yes	DOWN	Y	Y	Y	Y	Y	1.67	3.88	0.92	0.21	0	0
TBIU014745	TBIGR001_TRINITY_DN51021_c0_g1_i2	Idgf4	Chitinase-like protein Idgf4 [Source:SWISS;ACC:Q2PQM7]	25.2	0	-12.9	9.52552e-06	0.00598051	yes	DOWN	Y	Y	Y	Y	Y	4.15	0.43	1.44	0	0	0
TBIU010386	TBIGR001_TRINITY_DN43871_c0_g1_i1	TADA2A	Transcriptional adapter 2-alpha [Source:SWISS;ACC:O75478]	8.66	81.4	3.23	0.000150601	0.0441511	yes	UP	Y	Y	Y	Y	Y	2.11	0.84	1.63	19.2	10.72	3.7
TBIU004747	TBIGR001_TRINITY_DN32232_c0_g1_i2	NPY	Pro-neuropeptide Y [Source:SWISS;ACC:Q27441]	12700	28	-8.82	7.73002e-16	7.83449e-12	yes	DOWN	Y	Y	Y	Y	Y	5865.48	1942.42	573.27	5.6	0.85	7.26
TBIU018070	TBIGR001_TRINITY_DN54654_c0_g1_i1	-	-	35.7	0	-13.5	0.000130264	0.0405581	yes	DOWN	Y	Y	Y	Y	Y	0.61	0	2.08	0	0	0
TBIU019363	TBIGR001_TRINITY_DN55888_c0_g1_i1	cwf19l2	CWF19-like protein 2 [Source:SWISS;ACC:Q28C44]	72.5	0	-14.5	9.91591e-05	0.0338218	yes	DOWN	Y	Y	Y	Y	Y	13.48	0.32	0	0	0	0
TBIU018322	TBIGR001_TRINITY_DN54892_c0_g1_i1	HCYA_ENTDO	Hemocyanin A-type, units Ode to Odg [Source:SWISS;ACC:P12659]	1440	7850	2.45	3.33447e-05	0.0153058	yes	UP	Y	Y	Y	Y	Y	40.28	30.75	53.09	160.03	123.01	267.9
TBIU019620	TBIGR001_TRINITY_DN56085_c0_g3_i1	NIPBL	Nipped-B-like protein [Source:SWISS;ACC:Q6KC79]	0	132	14.6	1.15856e-06	0.00115768	yes	UP	Y	Y	Y	Y	Y	0	0	0	4.07	0	3.64
TBIU004521	TBIGR001_TRINITY_DN31713_c1_g1_i1	pol	Retrovirus-related Pol polyprotein from transposon 17.6 [Source:SWISS;ACC:P04323]	12.6	0	-11.9	6.16257e-05	0.0244251	yes	DOWN	Y	Y	Y	Y	Y	1.39	0.53	0.97	0	0	0
TBIU027719	TBIGR001_TRINITY_DN60661_c1_g1_i7	-	-	105	0	-15	2.61148e-06	0.00223222	yes	DOWN	Y	Y	Y	Y	Y	6.5	7.09	0	0	0	0
TBIU014005	TBIGR001_TRINITY_DN49984_c0_g1_i4	HNRNPA1	Heterogeneous nuclear ribonucleoprotein A1 [Source:SWISS;ACC:A5A6H4]	1060	6810	2.68	6.70189e-07	0.000690518	yes	UP	Y	Y	Y	Y	Y	34.83	27.8	31.4	164.04	157.38	149.04
TBIU007641	TBIGR001_TRINITY_DN38610_c0_g1_i1	Plip	Phosphatidylglycerophosphatase and protein-tyrosine phosphatase 1 [Source:SWISS;ACC:Q86BN8]	73.8	0	-14.5	8.34677e-12	3.28983e-08	yes	DOWN	Y	Y	Y	Y	Y	8.98	5.52	6.24	0	0	0
TBIU018861	TBIGR001_TRINITY_DN55420_c0_g1_i1	-	-	57.5	377	2.71	9.5984e-05	0.0335452	yes	UP	Y	Y	Y	Y	Y	19.48	13.09	12.27	140.33	37.06	50.03
TBIU014946	TBIGR001_TRINITY_DN51273_c0_g1_i1	C1GALT1	Glycoprotein-N-acetylgalactosamine 3-beta-galactosyltransferase 1 [Source:SWISS;ACC:Q5F3G7]	12.4	0	-11.9	0.00014572	0.0434381	yes	DOWN	Y	Y	Y	Y	Y	0.57	1.57	0.34	0	0	0
TBIU016500	TBIGR001_TRINITY_DN53074_c0_g2_i2	CADN_ACRMI	Coadhesin {ECO:0000303|PubMed:23765379} [Source:SWISS;ACC:B3EWZ3]	138	0	-15.4	1.67437e-06	0.00160527	yes	DOWN	Y	Y	Y	Y	Y	13.09	0	11.21	0	0	0
TBIU023681	TBIGR001_TRINITY_DN58807_c0_g1_i2	eif3c	Eukaryotic translation initiation factor 3 subunit C {ECO:0000255|HAMAP-Rule:MF_03002} [Source:SWISS;ACC:Q6PFQ2]	165	0	-15.7	1.23427e-15	1.09458e-11	yes	DOWN	Y	Y	Y	Y	Y	4.15	5.15	7.4	0	0	0
TBIU007729	TBIGR001_TRINITY_DN38781_c1_g1_i1	BRAFLDRAFT_94613	hypothetical protein [Source:NCBI_NR;ACC:XP_002587710.1]	31.7	0	-13.3	0.000141628	0.0425762	yes	DOWN	Y	Y	Y	Y	Y	3.22	0	0.73	0	0	0
TBIU015671	TBIGR001_TRINITY_DN52147_c0_g2_i3	GPX7	Glutathione peroxidase 7 [Source:SWISS;ACC:A6QLY2]	78.8	0	-14.6	7.80192e-09	1.41927e-05	yes	DOWN	Y	Y	Y	Y	Y	4.26	5.32	0.4	0	0	0
TBIU019312	TBIGR001_TRINITY_DN55842_c0_g2_i2	Tie1	Tyrosine-protein kinase receptor Tie-1 [Source:SWISS;ACC:Q06806]	24.1	0	-12.9	2.90761e-06	0.00242686	yes	DOWN	Y	Y	Y	Y	Y	1.73	1.19	3.7	0	0	0
TBIU023457	TBIGR001_TRINITY_DN58677_c0_g1_i3	CYP3A29	Cytochrome P450 3A29 [Source:SWISS;ACC:P79401]	96.2	0	-14.9	5.80893e-05	0.0234159	yes	DOWN	Y	Y	Y	Y	Y	0	11.41	0.26	0	0	0
TBIU016315	TBIGR001_TRINITY_DN52903_c1_g1_i1	-	-	27.5	0	-13.1	6.72341e-05	0.0263535	yes	DOWN	Y	Y	Y	Y	Y	0.1	2.74	4.14	0	0	0
TBIU013462	TBIGR001_TRINITY_DN49234_c1_g1_i3	GLNA_PANAR	Glutamine synthetase [Source:SWISS;ACC:Q04831]	49.3	0	-13.9	2.20268e-05	0.0115756	yes	DOWN	Y	Y	Y	Y	Y	3.77	4.82	0	0	0	0
TBIU026799	TBIGR001_TRINITY_DN60274_c0_g1_i1	-	-	189	9.12	-4.37	2.2694e-05	0.0117564	yes	DOWN	Y	Y	Y	Y	Y	9.11	1.43	3.08	0.03	0.4	0.04
TBIU027622	TBIGR001_TRINITY_DN60619_c0_g1_i2	aldh8a1	Aldehyde dehydrogenase family 8 member A1 [Source:SWISS;ACC:Q66I21]	2490	299	-3.06	8.73936e-07	0.000885747	yes	DOWN	Y	Y	Y	Y	Y	30.05	34.39	65.54	4.49	3.85	4.43
TBIU018074	TBIGR001_TRINITY_DN54654_c0_g1_i2	-	-	83.3	0	-14.7	4.51475e-11	1.45592e-07	yes	DOWN	Y	Y	Y	Y	Y	2.08	4.4	1.04	0	0	0
TBIU003391	TBIGR001_TRINITY_DN26771_c0_g1_i1	-	-	10	83.5	3.06	6.3851e-05	0.0251665	yes	UP	Y	Y	Y	Y	Y	5.09	6.17	7.04	56.62	44.72	22.81
TBIU009465	TBIGR001_TRINITY_DN42154_c0_g1_i1	nep-11	Neprilysin-11 [Source:SWISS;ACC:O16796]	69.7	0	-14.4	9.08878e-12	3.39375e-08	yes	DOWN	Y	Y	Y	Y	Y	3.34	3.05	2.91	0	0	0
TBIU014706	TBIGR001_TRINITY_DN50962_c0_g1_i1	-	-	14.8	251	4.09	2.62939e-09	5.65288e-06	yes	UP	Y	Y	Y	Y	Y	8.12	5.82	6.65	56.58	117.53	109.72
TBIU014211	TBIGR001_TRINITY_DN50314_c0_g1_i3	-	-	28.3	167	2.56	4.78291e-05	0.0197284	yes	UP	Y	Y	Y	Y	Y	4.99	6.06	7	31.95	24.54	29.67
TBIU022381	TBIGR001_TRINITY_DN58055_c5_g7_i1	-	-	202	0	-15.9	6.71578e-07	0.000690518	yes	DOWN	Y	Y	Y	Y	Y	10.71	0	9.52	0	0	0
TBIU021961	TBIGR001_TRINITY_DN57781_c0_g1_i5	-	-	44.6	0	-13.8	1.39175e-09	3.4048e-06	yes	DOWN	Y	Y	Y	Y	Y	3.84	3.19	3.24	0	0	0
TBIU019145	TBIGR001_TRINITY_DN55696_c0_g1_i3	-	-	249	1220	2.29	3.6109e-05	0.0162139	yes	UP	Y	Y	Y	Y	Y	10.71	8.26	6.23	40.8	25.1	28.61
TBIU020446	TBIGR001_TRINITY_DN56731_c3_g3_i1	-	-	82.2	0	-14.7	6.31375e-06	0.00447935	yes	DOWN	Y	Y	Y	Y	Y	4.43	0	3.53	0	0	0
TBIU001654	TBIGR001_TRINITY_DN18043_c0_g1_i1	-	-	93.7	0	-14.8	3.98207e-13	2.01794e-09	yes	DOWN	Y	Y	Y	Y	Y	31.87	42.75	35.84	0	0	0
TBIU018071	TBIGR001_TRINITY_DN54654_c0_g1_i10	-	-	191	0	-15.9	6.2866e-17	8.92018e-13	yes	DOWN	Y	Y	Y	Y	Y	5.06	5.35	7.85	0	0	0
TBIU001420	TBIGR001_TRINITY_DN16885_c0_g1_i1	FAXDC2	Fatty acid hydroxylase domain-containing protein 2 [Source:SWISS;ACC:Q9GKT2]	2.19	33	3.91	0.000168045	0.0478801	yes	UP	Y	Y	Y	Y	Y	0	0.07	0.43	2.6	2.61	1.55
TBIU016941	TBIGR001_TRINITY_DN53471_c0_g1_i1	-	-	140	0	-15.4	1.84539e-15	1.4547e-11	yes	DOWN	Y	Y	Y	Y	Y	21.13	21.24	24.11	0	0	0
TBIU022037	TBIGR001_TRINITY_DN57845_c0_g1_i2	CHST15	Carbohydrate sulfotransferase 15 [Source:SWISS;ACC:Q7LFX5]	162	11.5	-3.82	2.28679e-05	0.0117564	yes	DOWN	Y	Y	Y	Y	Y	4.31	2.52	2.46	0.2	0.29	0
TBIU010217	TBIGR001_TRINITY_DN43578_c1_g1_i1	spsb3	SPRY domain-containing SOCS box protein 3 [Source:SWISS;ACC:Q5M9B1]	359	28.9	-3.64	1.61205e-06	0.00156669	yes	DOWN	Y	Y	Y	Y	Y	47.34	19.44	67.72	1.55	4.16	3.17
TBIU028191	TBIGR001_TRINITY_DN60853_c30_g21_i2	-	-	2390	63.8	-5.23	0.000141522	0.0425762	yes	DOWN	Y	Y	Y	Y	Y	567.91	9.78	41.66	5.23	6.14	0.15
TBIU033361	TBIGR001_TRINITY_DN72538_c0_g1_i1	PebIII	Ejaculatory bulb-specific protein 3 [Source:SWISS;ACC:Q9W1C9]	25.1	0	-12.9	2.71448e-07	0.00032641	yes	DOWN	Y	Y	Y	Y	Y	7.34	10.88	6.53	0	0	0
TBIU022005	TBIGR001_TRINITY_DN57824_c1_g1_i1	-	-	106	0	-15	4.46595e-05	0.0189726	yes	DOWN	Y	Y	Y	Y	Y	11.76	0.3	0	0	0	0
TBIU019374	TBIGR001_TRINITY_DN55893_c0_g1_i1	-	-	55.4	3.03	-4.19	0.000162687	0.0469186	yes	DOWN	Y	Y	Y	Y	Y	7.02	1.12	2.56	0	0.13	0.33
TBIU024550	TBIGR001_TRINITY_DN59255_c1_g1_i1	BRAFLDRAFT_56888	Alpha-L-fucosidase [Source:SWISS;ACC:C3YWU0]	91.9	1250	3.76	1.35761e-05	0.00809386	yes	UP	Y	Y	Y	Y	Y	5.58	7.17	1.42	7.03	68.09	67.03
TBIU014822	TBIGR001_TRINITY_DN51107_c0_g1_i1	-	-	54.8	4.15	-3.72	7.075e-05	0.0272708	yes	DOWN	Y	Y	Y	Y	Y	2.24	2.5	2.46	0.03	0.04	0.37
TBIU005190	TBIGR001_TRINITY_DN33117_c0_g1_i1	AMCI_APIME	Chymotrypsin inhibitor [Source:SWISS;ACC:P56682]	21.7	0	-12.7	1.57968e-05	0.00902595	yes	DOWN	Y	Y	Y	Y	Y	13.3	1.55	4.8	0	0	0
TBIU024402	TBIGR001_TRINITY_DN59191_c0_g1_i1	GNRHR	Gonadotropin-releasing hormone receptor {ECO:0000250|UniProtKB:P30969} [Source:SWISS;ACC:Q2V2K5]	17.1	0.11	-7.28	3.22904e-05	0.0152725	yes	DOWN	Y	Y	Y	Y	Y	0.56	2.04	0.36	0	0	0.01
TBIU025186	TBIGR001_TRINITY_DN59583_c8_g3_i6	strip1	Striatin-interacting protein 1 homolog [Source:SWISS;ACC:Q803T2]	41.3	0	-13.7	4.74765e-05	0.0196975	yes	DOWN	Y	Y	Y	Y	Y	0	1.48	2.05	0	0	0
TBIU015129	TBIGR001_TRINITY_DN51483_c0_g1_i2	Actr3	Actin-related protein 3 [Source:SWISS;ACC:Q4V7C7]	1120	1.56	-9.48	4.30196e-06	0.00342929	yes	DOWN	Y	Y	Y	Y	Y	47.97	82.77	0	0	0.13	0
TBIU015257	TBIGR001_TRINITY_DN51633_c0_g1_i8	up	Troponin T, skeletal muscle [Source:SWISS;ACC:P19351]	0.588	16.7	4.83	7.38809e-05	0.0277331	yes	UP	Y	Y	Y	Y	Y	0.09	0	0	0.8	0.29	0.76
TBIU019440	TBIGR001_TRINITY_DN55951_c0_g1_i1	CRCP	DNA-directed RNA polymerase III subunit RPC9 [Source:SWISS;ACC:A0JN61]	102	0	-15	2.80401e-06	0.00236825	yes	DOWN	Y	Y	Y	Y	Y	6.43	5.78	0	0	0	0
TBIU023460	TBIGR001_TRINITY_DN58677_c0_g1_i6	CYP3A29	Cytochrome P450 3A29 [Source:SWISS;ACC:P79401]	49.3	0	-13.9	8.30951e-05	0.0300779	yes	DOWN	Y	Y	Y	Y	Y	5.48	0.54	0	0	0	0
TBIU017330	TBIGR001_TRINITY_DN53855_c0_g1_i1	COL2A1	Collagen alpha-1(II) chain [Source:SWISS;ACC:P02460]	5480	36400	2.73	3.3085e-05	0.0153058	yes	UP	Y	Y	Y	Y	Y	129.73	100.62	59.34	870.87	183.4	408.37
TBIU028325	TBIGR001_TRINITY_DN60895_c4_g4_i1	TNF	Tumor necrosis factor [Source:SWISS;ACC:P48094]	90.6	2.26	-5.32	7.14596e-06	0.00482836	yes	DOWN	Y	Y	Y	Y	Y	11.7	13.3	1.77	0	0.47	0
TBIU012090	TBIGR001_TRINITY_DN46964_c0_g1_i1	-	-	607	32.7	-4.22	1.21089e-09	3.06813e-06	yes	DOWN	Y	Y	Y	Y	Y	53.39	25.5	58.52	1.58	1.52	2.91
TBIU019150	TBIGR001_TRINITY_DN55698_c0_g1_i2	LOTGIDRAFT_229175	hypothetical protein [Source:NCBI_NR;ACC:XP_009060335.1]	8.22	138	4.07	9.40469e-05	0.0332769	yes	UP	Y	Y	Y	Y	Y	0.44	1.09	0	2.24	10.91	5.01
TBIU018670	TBIGR001_TRINITY_DN55260_c0_g1_i1	LOC692810	EN protein binding/engrailed nuclear homeoprotein-regulated protein [Source:NCBI_NR;ACC:NP_001040122.1]	66.4	0	-14.3	6.98095e-09	1.33857e-05	yes	DOWN	Y	Y	Y	Y	Y	3.29	0.43	1.76	0	0	0
TBIU022776	TBIGR001_TRINITY_DN58300_c5_g2_i1	RABGEF1	Rab5 GDP/GTP exchange factor [Source:SWISS;ACC:O18973]	51.3	0	-14	1.88216e-05	0.0105143	yes	DOWN	Y	Y	Y	Y	Y	2.95	3.1	0	0	0	0
TBIU006262	TBIGR001_TRINITY_DN35622_c0_g1_i1	-	-	5650	25600	2.18	9.80759e-05	0.033614	yes	UP	Y	Y	Y	Y	Y	1215.43	596.27	726.21	3625.52	2917.63	2327.98
TBIU026570	TBIGR001_TRINITY_DN60184_c1_g2_i11	Ank3	Ankyrin-3 [Source:SWISS;ACC:G5E8K5]	0	58.8	13.4	2.82394e-08	4.65924e-05	yes	UP	Y	Y	Y	Y	Y	0	0	0	1.43	1.06	0.19
TBIU014697	TBIGR001_TRINITY_DN50954_c0_g1_i1	naglt1	Sodium-dependent glucose transporter 1 [Source:SWISS;ACC:A4QN56]	437	0	-17.1	1.72051e-07	0.000214147	yes	DOWN	Y	Y	Y	Y	Y	34.35	21.11	0	0	0	0
TBIU014536	TBIGR001_TRINITY_DN50776_c0_g1_i4	Gld	Glucose dehydrogenase [FAD, quinone] [Source:SWISS;ACC:P18172]	107	0	-15	3.91592e-14	2.77819e-10	yes	DOWN	Y	Y	Y	Y	Y	14.02	11.77	10.59	0	0	0
TBIU026927	TBIGR001_TRINITY_DN60323_c0_g1_i3	CRNKL1	Crooked neck-like protein 1 [Source:SWISS;ACC:Q9BZJ0]	15.7	0	-12.3	4.62912e-05	0.019433	yes	DOWN	Y	Y	Y	Y	Y	1.76	0.57	0.3	0	0	0
TBIU005683	TBIGR001_TRINITY_DN34369_c0_g1_i1	-	-	447	0	-17.1	1.18275e-23	8.39111e-19	yes	DOWN	Y	Y	Y	Y	Y	30.43	28.36	28.27	0	0	0
TBIU028326	TBIGR001_TRINITY_DN60895_c4_g4_i2	-	-	12.9	0	-12	3.42443e-05	0.0155308	yes	DOWN	Y	Y	Y	Y	Y	2.71	3.54	1.54	0	0	0
TBIU019957	TBIGR001_TRINITY_DN56347_c0_g1_i2	hmgcr	3-hydroxy-3-methylglutaryl-coenzyme A reductase [Source:SWISS;ACC:P20715]	46.5	0	-13.8	8.95329e-10	2.41795e-06	yes	DOWN	Y	Y	Y	Y	Y	1.4	1.51	1.42	0	0	0
TBIU025340	TBIGR001_TRINITY_DN59652_c3_g1_i6	SULT1C4	Sulfotransferase 1C4 [Source:SWISS;ACC:O75897]	13.6	0	-12.1	0.000102749	0.0347126	yes	DOWN	Y	Y	Y	Y	Y	3.9	1.05	4.38	0	0	0
TBIU001091	TBIGR001_TRINITY_DN15745_c0_g1_i1	PLCL_MYTGA	Perlucin-like protein {ECO:0000303|PubMed:21643827} [Source:SWISS;ACC:P86854]	1.04	159	7.25	2.09308e-05	0.0111651	yes	UP	Y	Y	Y	Y	Y	2.1	0	3.98	14.44	16.39	1034.55
TBIU018343	TBIGR001_TRINITY_DN54914_c0_g1_i2	-	-	58.5	0	-14.2	1.5867e-05	0.00902595	yes	DOWN	Y	Y	Y	Y	Y	9.9	4.53	0	0	0	0
TBIU025054	TBIGR001_TRINITY_DN59528_c2_g3_i1	PRPF19	Pre-mRNA-processing factor 19 {ECO:0000305} [Source:SWISS;ACC:Q08E38]	51.4	0	-14	2.46557e-05	0.0122935	yes	DOWN	Y	Y	Y	Y	Y	1.36	3.17	0	0	0	0
TBIU013350	TBIGR001_TRINITY_DN49080_c0_g1_i1	LOC100647892	uncharacterized LOC100647892 [Source:NCBI_NR;ACC:XP_003394564.1]	64	0	-14.3	9.67722e-09	1.7164e-05	yes	DOWN	Y	Y	Y	Y	Y	4.83	0.61	2.17	0	0	0
TBIU016505	TBIGR001_TRINITY_DN53074_c1_g1_i5	Bai1	Brain-specific angiogenesis inhibitor 1 [Source:SWISS;ACC:Q3UHD1]	53.9	0	-14	2.49522e-05	0.0122935	yes	DOWN	Y	Y	Y	Y	Y	4.37	0	1.46	0	0	0
TBIU024704	TBIGR001_TRINITY_DN59330_c0_g1_i5	PHF14	PHD finger protein 14 [Source:SWISS;ACC:O94880]	227	7.92	-4.84	5.5848e-05	0.0227712	yes	DOWN	Y	Y	Y	Y	Y	4.46	5.39	2.08	0.31	0	0
TBIU027621	TBIGR001_TRINITY_DN60619_c0_g1_i1	aldh8a1	Aldehyde dehydrogenase family 8 member A1 [Source:SWISS;ACC:Q66I21]	140	8.97	-3.97	5.77534e-06	0.00425132	yes	DOWN	Y	Y	Y	Y	Y	3.73	3.81	8.73	0.19	0.08	0.61
TBIU020822	TBIGR001_TRINITY_DN57000_c0_g1_i1	NAGA	Alpha-N-acetylgalactosaminidase [Source:SWISS;ACC:Q90744]	21.9	0	-12.7	2.38107e-06	0.00213832	yes	DOWN	Y	Y	Y	Y	Y	1.08	2.41	0.67	0	0	0
TBIU026550	TBIGR001_TRINITY_DN60177_c6_g4_i2	-	-	55.2	0	-14.1	0.00014817	0.0439836	yes	DOWN	Y	Y	Y	Y	Y	24.84	0.83	0	0	0	0
TBIU023432	TBIGR001_TRINITY_DN58661_c2_g1_i1	NCAPD3	Condensin-2 complex subunit D3 [Source:SWISS;ACC:P42695]	127	0	-15.3	3.34038e-06	0.00272398	yes	DOWN	Y	Y	Y	Y	Y	5.66	21.17	0	0	0	0
TBIU027057	TBIGR001_TRINITY_DN60381_c11_g1_i1	MIMI_R617	Uncharacterized protein R617 [Source:SWISS;ACC:Q5UR67]	5140	586	-3.13	0.000105586	0.0353345	yes	DOWN	Y	Y	Y	Y	Y	511.07	58.45	62.8	12.54	21.03	18.57
TBIU023095	TBIGR001_TRINITY_DN58482_c3_g4_i1	TBC1D25	TBC1 domain family member 25 [Source:SWISS;ACC:Q3MII6]	52.2	0	-14	2.18313e-05	0.0115585	yes	DOWN	Y	Y	Y	Y	Y	1.18	2.39	0	0	0	0
TBIU024822	TBIGR001_TRINITY_DN59410_c0_g1_i2	gpr85	Probable G protein-coupled receptor 85 [Source:SWISS;ACC:Q9I919]	489	0	-17.2	0.000130914	0.0405581	yes	DOWN	Y	Y	Y	Y	Y	25.17	0	0	0	0	0
TBIU027098	TBIGR001_TRINITY_DN60394_c3_g4_i5	SULT4A1	Sulfotransferase 4A1 [Source:SWISS;ACC:Q9BR01]	64.2	0	-14.3	3.45738e-07	0.000389345	yes	DOWN	Y	Y	Y	Y	Y	4.29	0.21	4.95	0	0	0
TBIU035471	TBIGR001_TRINITY_DN78255_c0_g2_i1	CEBPB	CCAAT/enhancer-binding protein beta [Source:SWISS;ACC:Q05826]	97.4	735	2.92	4.57781e-06	0.00360864	yes	UP	Y	Y	Y	Y	Y	14.81	4.92	5.01	55.02	38.12	47.83
TBIU019647	TBIGR001_TRINITY_DN56102_c1_g3_i1	-	-	571	3570	2.64	1.00612e-05	0.00626142	yes	UP	Y	Y	Y	Y	Y	33.16	55.41	47.03	325.04	134.09	213.75
TBIU021832	TBIGR001_TRINITY_DN57691_c1_g2_i1	-	-	50.6	0	-14	0.000108566	0.0360271	yes	DOWN	Y	Y	Y	Y	Y	40.44	2.63	0	0	0	0
TBIU028552	TBIGR001_TRINITY_DN60970_c1_g3_i3	-	-	3.79	99.2	4.71	4.22098e-05	0.0182533	yes	UP	Y	Y	Y	Y	Y	0	0	0.39	4.47	1.39	3.65
TBIU003392	TBIGR001_TRINITY_DN26777_c0_g1_i1	Vha16-1	V-type proton ATPase 16 kDa proteolipid subunit [Source:SWISS;ACC:P23380]	22.4	0	-12.8	7.92337e-06	0.00525357	yes	DOWN	Y	Y	Y	Y	Y	2.01	0.31	1.16	0	0	0
TBIU025518	TBIGR001_TRINITY_DN59713_c2_g1_i1	-	-	165	4.18	-5.3	7.01754e-06	0.00479922	yes	DOWN	Y	Y	Y	Y	Y	8.06	1.45	3.2	0	0.23	0
TBIU023968	TBIGR001_TRINITY_DN58950_c5_g1_i7	TnI	Troponin I [Source:SWISS;ACC:Q7M3Y3]	69.5	0	-14.4	1.82672e-11	6.17137e-08	yes	DOWN	Y	Y	Y	Y	Y	1.9	1.07	1.03	0	0	0
TBIU003455	TBIGR001_TRINITY_DN27154_c0_g1_i1	-	-	5.6	63.8	3.51	0.000111461	0.0362738	yes	UP	Y	Y	Y	Y	Y	1.47	5.81	2.05	13.8	52.46	17.09
TBIU016508	TBIGR001_TRINITY_DN53074_c1_g1_i8	Bai1	Brain-specific angiogenesis inhibitor 1 [Source:SWISS;ACC:Q3UHD1]	26.5	0	-13	0.000160181	0.0463846	yes	DOWN	Y	Y	Y	Y	Y	1.85	0	1.25	0	0	0
TBIU000122	TBIGR001_TRINITY_DN10552_c0_g1_i1	-	-	2.12	43.3	4.35	4.18342e-05	0.0182084	yes	UP	Y	Y	Y	Y	Y	1.06	0.69	0.74	21.11	15.33	2.95
TBIU026886	TBIGR001_TRINITY_DN60304_c1_g3_i1	-	-	25.2	0	-12.9	2.8743e-07	0.000334295	yes	DOWN	Y	Y	Y	Y	Y	1.05	1.25	1.26	0	0	0
TBIU022827	TBIGR001_TRINITY_DN58341_c0_g2_i1	-	-	145	0	-15.5	4.34547e-16	5.13823e-12	yes	DOWN	Y	Y	Y	Y	Y	7.14	5.88	5.52	0	0	0
TBIU026302	TBIGR001_TRINITY_DN60064_c0_g1_i5	Srrm1	Serine/arginine repetitive matrix protein 1 [Source:SWISS;ACC:Q52KI8]	542	0	-17.4	0.000123853	0.0390529	yes	DOWN	Y	Y	Y	Y	Y	24.68	0	0	0	0	0
TBIU020649	TBIGR001_TRINITY_DN56868_c0_g1_i2	Zc3h15	Zinc finger CCCH domain-containing protein 15 [Source:SWISS;ACC:Q6U6G5]	43	0	-13.7	4.24519e-05	0.0182533	yes	DOWN	Y	Y	Y	Y	Y	2.87	6.89	0	0	0	0
TBIU029889	TBIGR001_TRINITY_DN63694_c0_g2_i1	Ets98B	DNA-binding protein D-ETS-4 [Source:SWISS;ACC:P29775]	94.3	501	2.41	9.47471e-05	0.0332769	yes	UP	Y	Y	Y	Y	Y	9.62	5.41	10.29	38.82	42.36	25.6
TBIU030362	TBIGR001_TRINITY_DN64790_c0_g1_i1	Bcan	Brevican core protein [Source:SWISS;ACC:Q61361]	25.5	2600	6.67	9.09373e-06	0.00576039	yes	UP	Y	Y	Y	Y	Y	8.76	3.13	4.47	22.95	7.83	1327.56
TBIU023683	TBIGR001_TRINITY_DN58807_c0_g1_i4	eif3c	Eukaryotic translation initiation factor 3 subunit C {ECO:0000255|HAMAP-Rule:MF_03002} [Source:SWISS;ACC:Q6PFQ2]	1010	168	-2.59	1.5746e-05	0.00902595	yes	DOWN	Y	Y	Y	Y	Y	31.56	42.93	29.83	2.61	4.01	7.02
TBIU024269	TBIGR001_TRINITY_DN59119_c0_g2_i4	-	-	29.9	0	-13.2	1.63792e-07	0.00021128	yes	DOWN	Y	Y	Y	Y	Y	3.59	2.89	5.19	0	0	0
TBIU001813	TBIGR001_TRINITY_DN18742_c0_g1_i1	MtsPLA2	Phospholipase A2 [Source:SWISS;ACC:Q6T178]	12.1	0	-11.9	5.66495e-05	0.022966	yes	DOWN	Y	Y	Y	Y	Y	1.73	3.08	2.58	0	0	0
TBIU023588	TBIGR001_TRINITY_DN58747_c9_g2_i4	supt4h1	Transcription elongation factor SPT4 [Source:SWISS;ACC:Q6DGQ0]	75.1	0	-14.5	3.66206e-09	7.2169e-06	yes	DOWN	Y	Y	Y	Y	Y	2.46	0.56	3.57	0	0	0
TBIU017759	TBIGR001_TRINITY_DN54325_c0_g1_i2	Psmd5	26S proteasome non-ATPase regulatory subunit 5 [Source:SWISS;ACC:Q8BJY1]	29.2	0	-13.2	5.06166e-07	0.000552468	yes	DOWN	Y	Y	Y	Y	Y	0.98	3.67	2.08	0	0	0
TBIU025019	TBIGR001_TRINITY_DN59510_c3_g3_i1	-	-	28	1.28	-4.45	7.89389e-05	0.0290176	yes	DOWN	Y	Y	Y	Y	Y	8.57	2.54	3.66	0	0.35	0.16
TBIU023757	TBIGR001_TRINITY_DN58842_c1_g1_i2	-	-	52.7	0	-14	7.55635e-09	1.41077e-05	yes	DOWN	Y	Y	Y	Y	Y	1.28	4.41	1.2	0	0	0
TBIU016501	TBIGR001_TRINITY_DN53074_c1_g1_i1	Bai1	Brain-specific angiogenesis inhibitor 1 [Source:SWISS;ACC:Q3UHD1]	29	0	-13.2	0.000164415	0.0471111	yes	DOWN	Y	Y	Y	Y	Y	1.01	0	1.99	0	0	0
TBIU021351	TBIGR001_TRINITY_DN57370_c0_g1_i2	Gsto1	Glutathione S-transferase omega-1 [Source:SWISS;ACC:Q9Z339]	1960	272	-2.85	4.56907e-05	0.0192951	yes	DOWN	Y	Y	Y	Y	Y	141.91	115.17	19.28	11.38	6.13	10.49
TBIU025067	TBIGR001_TRINITY_DN59531_c5_g3_i2	Wdfy3	WD repeat and FYVE domain-containing protein 3 [Source:SWISS;ACC:Q6VNB8]	51.6	0	-14	1.95735e-05	0.0106781	yes	DOWN	Y	Y	Y	Y	Y	5.1	3.1	0	0	0	0
TBIU020198	TBIGR001_TRINITY_DN56538_c0_g1_i5	LOTGIDRAFT_238135	hypothetical protein [Source:NCBI_NR;ACC:XP_009047495.1]	29.1	0	-13.2	8.11218e-08	0.000112848	yes	DOWN	Y	Y	Y	Y	Y	2.39	2	2.17	0	0	0
TBIU032667	TBIGR001_TRINITY_DN70959_c0_g1_i1	LOTGIDRAFT_235843	hypothetical protein [Source:NCBI_NR;ACC:XP_009064075.1]	11.3	120	3.41	1.79585e-05	0.0101118	yes	UP	Y	Y	Y	Y	Y	2.11	0.68	3.39	14.64	23.49	16.91
TBIU016816	TBIGR001_TRINITY_DN53349_c1_g1_i2	GLDC	Glycine dehydrogenase (decarboxylating), mitochondrial [Source:SWISS;ACC:P15505]	56.7	3.25	-4.13	2.63421e-05	0.0128005	yes	DOWN	Y	Y	Y	Y	Y	2.46	3.94	2.26	0.02	0.31	0.05
TBIU022763	TBIGR001_TRINITY_DN58289_c0_g1_i1	-	-	1.74	30.7	4.14	5.9296e-05	0.0236338	yes	UP	Y	Y	Y	Y	Y	2.39	0	0.5	14.59	9.73	14.6
TBIU036030	TBIGR001_TRINITY_DN79595_c0_g1_i1	S100A8	Protein S100-A8 [Source:SWISS;ACC:P05109]	18.3	0	-12.5	2.52869e-06	0.00218781	yes	DOWN	Y	Y	Y	Y	Y	13.66	15.35	7.99	0	0	0
TBIU030128	TBIGR001_TRINITY_DN64189_c0_g1_i1	Tmsb4x	Thymosin beta-4 [Source:SWISS;ACC:P20065]	4.29	90.2	4.39	5.85919e-05	0.0234851	yes	UP	Y	Y	Y	Y	Y	2.39	1.46	0.63	7.27	4.52	61.94
TBIU027880	TBIGR001_TRINITY_DN60729_c0_g2_i2	Ivns1abp	Influenza virus NS1A-binding protein homolog [Source:SWISS;ACC:Q920Q8]	179	0	-15.8	2.50175e-17	4.43723e-13	yes	DOWN	Y	Y	Y	Y	Y	6.3	7.63	3.8	0	0	0
TBIU020374	TBIGR001_TRINITY_DN56682_c0_g1_i1	-	-	117	0	-15.2	2.13441e-06	0.00194138	yes	DOWN	Y	Y	Y	Y	Y	10.53	7.1	0	0	0	0
TBIU033093	TBIGR001_TRINITY_DN71902_c0_g1_i1	anon-3B1.2	Circadian clock-controlled protein [Source:SWISS;ACC:Q24764]	16.5	0	-12.3	8.7316e-06	0.00563156	yes	DOWN	Y	Y	Y	Y	Y	3.72	1.67	1.6	0	0	0
TBIU022277	TBIGR001_TRINITY_DN57993_c0_g1_i1	PPCK1	Phosphoenolpyruvate carboxykinase, cytosolic [GTP] [Source:SWISS;ACC:Q5R5J1]	1820	137	-3.74	6.8654e-05	0.0267622	yes	DOWN	Y	Y	Y	Y	Y	12.1	16.85	100.01	1.6	1.58	5.51
TBIU018075	TBIGR001_TRINITY_DN54654_c0_g1_i3	-	-	45.9	0	-13.8	1.86699e-09	4.27276e-06	yes	DOWN	Y	Y	Y	Y	Y	1.14	1.9	0.9	0	0	0
TBIU031578	TBIGR001_TRINITY_DN68051_c0_g1_i1	PebIII	Ejaculatory bulb-specific protein 3 [Source:SWISS;ACC:Q9W1C9]	23.3	0	-12.8	2.94101e-05	0.0141941	yes	DOWN	Y	Y	Y	Y	Y	9.89	0.59	5.16	0	0	0
TBIU021959	TBIGR001_TRINITY_DN57781_c0_g1_i3	-	-	2.89	79.2	4.78	7.36294e-05	0.0277331	yes	UP	Y	Y	Y	Y	Y	0.18	0.03	0.32	0.44	8.78	2.76
TBIU021477	TBIGR001_TRINITY_DN57448_c1_g1_i4	TNXB	Tenascin-X [Source:SWISS;ACC:P22105]	60.5	0	-14.2	1.33201e-07	0.000175001	yes	DOWN	Y	Y	Y	Y	Y	6.52	1.03	0.52	0	0	0
TBIU034125	TBIGR001_TRINITY_DN74702_c0_g1_i1	-	-	54	0	-14.1	1.97169e-05	0.0106781	yes	DOWN	Y	Y	Y	Y	Y	13.83	28.49	0	0	0	0
