# Supplementary material for: Neural Ganglia Transcriptome and Peptidome Associated with Sexual Maturation in Female Pacific Abalone (Haliotis discus hannai)
Source: Genes (Basel). 2019 Apr 2;10(4):268. doi: 10.3390/genes10040268 (PMC6523705; doi:10.3390/genes10040268)
Supplement: Supplementary file 1 [file genes-10-00268-s001.zip › Supplementary Table S5.xlsx]

## Sheet: gsea_report_for_maturity
NAME	SIZE	ES	NES	NOM p-val	FDR q-val	FWER p-val	RANK AT MAX	LEADING EDGE
ANATOMICAL STRUCTURE MORPHOGENESIS	23	-0.631448	-1.88245	0	0.0947667	0.322	17042	tags=57%, list=24%, signal=74%
RETINA DEVELOPMENT IN CAMERA-TYPE EYE	42	-0.576867	-1.88207	0	0.0768014	0.326	16007	tags=52%, list=23%, signal=68%
PHOSPHOLIPID BIOSYNTHETIC PROCESS	22	-0.629637	-1.84885	0	0.106443	0.479	13795	tags=50%, list=19%, signal=62%
POSITIVE REGULATION OF INFLAMMATORY RESPONSE	36	-0.578345	-1.83529	0	0.11098	0.558	17307	tags=50%, list=24%, signal=66%
HISTONE ACETYLTRANSFERASE COMPLEX	21	-0.627327	-1.81936	0	0.120812	0.629	13606	tags=43%, list=19%, signal=53%
AMINO ACID BINDING	22	-0.609118	-1.81343	0.00109649	0.115408	0.65	19033	tags=59%, list=27%, signal=81%
HEDGEHOG RECEPTOR ACTIVITY	17	-0.653134	-1.80349	0	0.117986	0.695	8815	tags=35%, list=12%, signal=40%
POSITIVE REGULATION OF GTPASE ACTIVITY	92	-0.496071	-1.77017	0	0.165415	0.838	17121	tags=47%, list=24%, signal=62%
SINGLE-STRANDED RNA BINDING	32	-0.564528	-1.7566	0.00214133	0.182889	0.882	8711	tags=34%, list=12%, signal=39%
HISTONE H4-K5 ACETYLATION	15	-0.640465	-1.75262	0.00116959	0.176869	0.896	13817	tags=47%, list=20%, signal=58%
PROTEIN KINASE BINDING	132	-0.469373	-1.73849	0	0.195756	0.937	19840	tags=51%, list=28%, signal=70%
CUL4-RING E3 UBIQUITIN LIGASE COMPLEX	22	-0.593165	-1.73632	0.00651466	0.187642	0.94	10511	tags=50%, list=15%, signal=59%
PROTEIN IMPORT INTO NUCLEUS	34	-0.548469	-1.72384	0.00211193	0.206036	0.964	17931	tags=53%, list=25%, signal=71%
NUCLEAR INCLUSION BODY	16	-0.624231	-1.71856	0.00689655	0.206698	0.966	6011	tags=38%, list=8%, signal=41%
HISTONE H4-K8 ACETYLATION	15	-0.640465	-1.7169	0.00686499	0.198231	0.967	13817	tags=47%, list=20%, signal=58%
URETERIC BUD DEVELOPMENT	23	-0.576473	-1.71028	0.00328228	0.204996	0.977	22453	tags=70%, list=32%, signal=102%
REGULATION OF HEART RATE	22	-0.594037	-1.70988	0.00334821	0.195484	0.977	21901	tags=59%, list=31%, signal=86%
GERM-LINE STEM CELL POPULATION MAINTENANCE	21	-0.59918	-1.70898	0.00219298	0.18806	0.978	8973	tags=33%, list=13%, signal=38%
COMPOUND EYE DEVELOPMENT	29	-0.550296	-1.68969	0.00533049	0.225275	0.991	20153	tags=66%, list=28%, signal=92%
HISTONE ACETYLATION	22	-0.576064	-1.6875	0.00217155	0.221363	0.991	9865	tags=36%, list=14%, signal=42%
DOUBLE-STRANDED RNA BINDING	38	-0.522539	-1.6865	0.00416667	0.214896	0.993	20211	tags=53%, list=29%, signal=74%
I-KAPPAB PHOSPHORYLATION	19	-0.587183	-1.68392	0.00557414	0.212062	0.994	5997	tags=37%, list=8%, signal=40%
AXON EXTENSION	29	-0.551345	-1.68097	0.00106383	0.210969	0.994	17855	tags=55%, list=25%, signal=74%
INTRACILIARY RETROGRADE TRANSPORT	17	-0.604868	-1.68068	0.00883978	0.203815	0.994	16391	tags=59%, list=23%, signal=77%
REGULATION OF AUTOPHAGY	17	-0.600239	-1.67494	0.00447928	0.210428	0.997	22750	tags=59%, list=32%, signal=87%
TRANSPORT VESICLE MEMBRANE	24	-0.562775	-1.66751	0.012973	0.220524	0.998	17528	tags=46%, list=25%, signal=61%
PHOSPHATIDYLINOSITOL BINDING	40	-0.508871	-1.66497	0.00207039	0.219692	0.998	28401	tags=80%, list=40%, signal=133%
GTPASE ACTIVATOR ACTIVITY_ALT6	25	-0.558079	-1.66484	0.00323974	0.212923	0.998	20247	tags=60%, list=29%, signal=84%
TRANSMEMBRANE SIGNALING RECEPTOR ACTIVITY	79	-0.476798	-1.66293	0	0.210189	0.998	11193	tags=34%, list=16%, signal=41%
OOGENESIS	63	-0.479577	-1.65984	0	0.211235	0.998	12829	tags=37%, list=18%, signal=45%
ENDOSOME	146	-0.452576	-1.6586	0	0.2079	0.998	19567	tags=48%, list=28%, signal=66%
REGULATION OF NEUROGENESIS	20	-0.577512	-1.65696	0.00654307	0.205997	0.998	14184	tags=55%, list=20%, signal=69%
OBSOLETE UBIQUITIN THIOLESTERASE ACTIVITY	35	-0.507107	-1.6504	0.00421053	0.214952	0.999	24766	tags=66%, list=35%, signal=101%
JNK CASCADE	31	-0.536122	-1.64643	0.00321888	0.219174	1	18596	tags=52%, list=26%, signal=70%
ARF GUANYL-NUCLEOTIDE EXCHANGE FACTOR ACTIVITY	20	-0.568782	-1.63637	0.0122087	0.238785	1	18446	tags=65%, list=26%, signal=88%
GOLGI LUMEN	21	-0.563827	-1.63363	0.00556793	0.240154	1	7275	tags=43%, list=10%, signal=48%
TRANSCRIPTIONAL REPRESSOR COMPLEX	23	-0.553399	-1.62676	0.00655022	0.250708	1	21353	tags=52%, list=30%, signal=75%
SNARE COMPLEX	19	-0.577535	-1.62453	0.013468	0.250416	1	14455	tags=58%, list=20%, signal=73%
REGULATION OF GTPASE ACTIVITY_ALT1	27	-0.528536	-1.62318	0.00968784	0.24758	1	20247	tags=56%, list=29%, signal=78%
NEGATIVE REGULATION OF OSTEOBLAST DIFFERENTIATION	25	-0.543102	-1.62017	0.0130011	0.249147	1	21067	tags=60%, list=30%, signal=85%
FILOPODIUM	56	-0.478501	-1.61978	0	0.244315	1	26287	tags=64%, list=37%, signal=102%
PHOSPHATIDYLINOSITOL PHOSPHORYLATION	24	-0.551336	-1.61807	0.00535332	0.243931	1	14685	tags=46%, list=21%, signal=58%
LIMB DEVELOPMENT	27	-0.528873	-1.61611	0.0075188	0.244082	1	17267	tags=44%, list=24%, signal=59%
VESICLE DOCKING INVOLVED IN EXOCYTOSIS	22	-0.554508	-1.61387	0.00650054	0.244791	1	22120	tags=64%, list=31%, signal=93%
TERMINATION OF G-PROTEIN COUPLED RECEPTOR SIGNALING PATHWAY	23	-0.554949	-1.61305	0.0131148	0.242035	1	16726	tags=57%, list=24%, signal=74%
GROWTH CONE	68	-0.464844	-1.61088	0	0.242833	1	18636	tags=44%, list=26%, signal=60%
DETERMINATION OF ADULT LIFESPAN	44	-0.490024	-1.60931	0.00417537	0.241905	1	23583	tags=55%, list=33%, signal=82%
IMAGINAL DISC-DERIVED WING MORPHOGENESIS	48	-0.483356	-1.60759	0.00417537	0.241551	1	17693	tags=48%, list=25%, signal=64%
PIGMENTATION	37	-0.496228	-1.60497	0.00210748	0.243662	1	22592	tags=59%, list=32%, signal=87%
STEROID HORMONE RECEPTOR ACTIVITY	27	-0.526836	-1.60386	0.00980392	0.242026	1	15095	tags=41%, list=21%, signal=52%
REGULATION OF G-PROTEIN COUPLED RECEPTOR PROTEIN SIGNALING PATHWAY	17	-0.582905	-1.60192	0.0122087	0.242301	1	20815	tags=65%, list=29%, signal=92%
CARDIAC MUSCLE CONTRACTION	45	-0.486153	-1.60059	0.00308008	0.241448	1	19725	tags=51%, list=28%, signal=71%
REGULATION OF ENDOCYTOSIS	16	-0.58004	-1.60016	0.0137615	0.238035	1	17660	tags=56%, list=25%, signal=75%
ADENYLATE CYCLASE-MODULATING G-PROTEIN COUPLED RECEPTOR SIGNALING PATHWAY	16	-0.600201	-1.59975	0.0113636	0.23507	1	17716	tags=69%, list=25%, signal=92%
GUANYL-NUCLEOTIDE EXCHANGE FACTOR ACTIVITY	76	-0.452707	-1.59888	0.00101215	0.233313	1	16781	tags=39%, list=24%, signal=52%
MORPHOGENESIS OF FOLLICULAR EPITHELIUM	18	-0.568515	-1.59754	0.0157835	0.232436	1	7810	tags=39%, list=11%, signal=44%
MYD88-DEPENDENT TOLL-LIKE RECEPTOR SIGNALING PATHWAY	60	-0.4688	-1.59225	0.00610998	0.240521	1	16316	tags=38%, list=23%, signal=50%
APOPTOTIC CELL CLEARANCE	21	-0.552469	-1.59193	0.0121279	0.237551	1	7790	tags=33%, list=11%, signal=37%
FOCAL ADHESION	166	-0.428867	-1.59179	0	0.23407	1	14343	tags=36%, list=20%, signal=45%
PHOSPHOLIPID METABOLIC PROCESS	43	-0.48501	-1.58949	0.00619835	0.236061	1	19191	tags=49%, list=27%, signal=67%
PROTEIN AUTOUBIQUITINATION	66	-0.456828	-1.5847	0.0020284	0.244297	1	16469	tags=38%, list=23%, signal=49%
PHOSPHATIDYLINOSITOL BIOSYNTHETIC PROCESS	28	-0.519797	-1.58283	0.012848	0.245129	1	24059	tags=71%, list=34%, signal=108%
REGULATION OF SMOOTHENED SIGNALING PATHWAY	22	-0.535029	-1.58233	0.00985761	0.242671	1	13623	tags=41%, list=19%, signal=51%
NEGATIVE REGULATION OF CATALYTIC ACTIVITY	16	-0.575469	-1.57883	0.016317	0.247774	1	18416	tags=44%, list=26%, signal=59%
LYASE ACTIVITY	18	-0.564105	-1.57595	0.0157127	0.25152	1	610	tags=17%, list=1%, signal=17%
RHO PROTEIN SIGNAL TRANSDUCTION	19	-0.553963	-1.57573	0.0174863	0.248403	1	16893	tags=53%, list=24%, signal=69%
STEREOCILIUM	18	-0.559653	-1.57495	0.0188889	0.246576	1	11129	tags=39%, list=16%, signal=46%
ENDOSOME MEMBRANE	128	-0.432519	-1.5732	0.001002	0.247457	1	22120	tags=49%, list=31%, signal=71%
NEGATIVE REGULATION OF CELL CYCLE	28	-0.51286	-1.57041	0.0150054	0.25108	1	9927	tags=32%, list=14%, signal=37%
TRANSPORT	156	-0.422944	-1.57007	0	0.248412	1	24842	tags=54%, list=35%, signal=84%
ENDOCYTOSIS	127	-0.432352	-1.56998	0.001001	0.245281	1	17514	tags=42%, list=25%, signal=55%
CEREBELLAR PURKINJE CELL DIFFERENTIATION	18	-0.561782	-1.56771	0.0213004	0.248051	1	8579	tags=39%, list=12%, signal=44%
ADHERENS JUNCTION	47	-0.477031	-1.56653	0.0061792	0.247633	1	17629	tags=43%, list=25%, signal=57%
POSITIVE REGULATION OF TRANSCRIPTION ELONGATION FROM RNA POLYMERASE II PROMOTER	20	-0.540008	-1.5659	0.0250855	0.245841	1	11131	tags=40%, list=16%, signal=47%
PHAGOCYTIC VESICLE	21	-0.538044	-1.56458	0.0131291	0.245804	1	16375	tags=43%, list=23%, signal=56%
PROTEASOME-MEDIATED UBIQUITIN-DEPENDENT PROTEIN CATABOLIC PROCESS	55	-0.454266	-1.5627	0.00714286	0.247181	1	22210	tags=55%, list=31%, signal=79%
POSITIVE REGULATION OF STRESS FIBER ASSEMBLY	23	-0.52487	-1.56265	0.023913	0.244152	1	18641	tags=48%, list=26%, signal=65%
LABYRINTHINE LAYER DEVELOPMENT	16	-0.570875	-1.56045	0.0282167	0.246281	1	22081	tags=75%, list=31%, signal=109%
DEFENSE RESPONSE TO GRAM-POSITIVE BACTERIUM	27	-0.517107	-1.55602	0.0184783	0.253897	1	11281	tags=33%, list=16%, signal=40%
CELL LEADING EDGE	29	-0.5019	-1.556	0.0148778	0.250874	1	13577	tags=41%, list=19%, signal=51%
DORSAL CLOSURE	23	-0.522915	-1.55365	0.0202991	0.253868	1	17629	tags=43%, list=25%, signal=58%
OVARIAN FOLLICLE CELL DEVELOPMENT	27	-0.514376	-1.55054	0.0170032	0.258685	1	12051	tags=41%, list=17%, signal=49%
UBIQUITIN PROTEIN LIGASE BINDING	75	-0.448173	-1.54797	0.0020284	0.262049	1	18822	tags=43%, list=27%, signal=58%
LATE ENDOSOME MEMBRANE	70	-0.447427	-1.54746	0.00303337	0.260036	1	19236	tags=41%, list=27%, signal=57%
MICROTUBULE NUCLEATION	16	-0.557926	-1.54743	0.0238636	0.257194	1	12999	tags=44%, list=18%, signal=54%
RESPONSE TO HYPOXIA	80	-0.43892	-1.54727	0.001002	0.254693	1	25401	tags=58%, list=36%, signal=90%
PROTEIN AUTOPHOSPHORYLATION	100	-0.429804	-1.54443	0.00200401	0.258576	1	20234	tags=45%, list=29%, signal=63%
REGULATION OF MULTICELLULAR ORGANISM GROWTH	21	-0.536348	-1.54414	0.0227273	0.256376	1	4052	tags=33%, list=6%, signal=35%
CENTROSOME DUPLICATION	31	-0.498188	-1.54161	0.0159067	0.259746	1	14431	tags=45%, list=20%, signal=57%
BICELLULAR TIGHT JUNCTION	87	-0.442844	-1.54055	0.00100705	0.259512	1	25135	tags=53%, list=35%, signal=82%
TOLL-LIKE RECEPTOR 2 SIGNALING PATHWAY	45	-0.467548	-1.53944	0.013347	0.259376	1	16316	tags=40%, list=23%, signal=52%
AXONEME	46	-0.464477	-1.53874	0.0113754	0.258401	1	19191	tags=41%, list=27%, signal=57%
SYNAPTIC VESICLE ENDOCYTOSIS	18	-0.545388	-1.53816	0.0302691	0.257035	1	11366	tags=50%, list=16%, signal=60%
AXON	195	-0.409862	-1.53595	0	0.25981	1	17693	tags=39%, list=25%, signal=52%
RESPONSE TO ZINC ION	21	-0.531752	-1.5355	0.0240437	0.258247	1	1407	tags=19%, list=2%, signal=19%
POSITIVE REGULATION OF JUN KINASE ACTIVITY	22	-0.519655	-1.53527	0.026287	0.256127	1	16288	tags=50%, list=23%, signal=65%
REGULATION OF MITOTIC CELL CYCLE	21	-0.5327	-1.5329	0.0295728	0.259273	1	7258	tags=29%, list=10%, signal=32%
DEFENSE RESPONSE	17	-0.547383	-1.53225	0.0344828	0.258211	1	6184	tags=29%, list=9%, signal=32%
CELL JUNCTION ASSEMBLY	15	-0.565282	-1.53224	0.0356732	0.255709	1	6144	tags=33%, list=9%, signal=36%
ANTERIORPOSTERIOR PATTERN SPECIFICATION	58	-0.444872	-1.53219	0.00406918	0.253341	1	14972	tags=38%, list=21%, signal=48%
OXIDOREDUCTASE ACTIVITY, ACTING ON PAIRED DONORS, WITH INCORPORATION OR REDUCTION OF MOLECULAR OXYGEN, 2-OXOGLUTARATE AS ONE DONOR, AND INCORPORATION OF ONE ATOM EACH OF OXYGEN INTO BOTH DONORS	17	-0.54929	-1.53202	0.0260771	0.251351	1	22840	tags=65%, list=32%, signal=95%
INTEGRIN-MEDIATED SIGNALING PATHWAY	28	-0.497391	-1.52757	0.0160428	0.260277	1	23367	tags=61%, list=33%, signal=91%
MLL1 COMPLEX	30	-0.492832	-1.52753	0.022082	0.257943	1	17558	tags=40%, list=25%, signal=53%
REGULATION OF SMALL GTPASE MEDIATED SIGNAL TRANSDUCTION	45	-0.457695	-1.5267	0.0102987	0.257423	1	11529	tags=36%, list=16%, signal=42%
MEMBRANE RAFT	127	-0.41727	-1.52643	0.001001	0.255863	1	19948	tags=39%, list=28%, signal=54%
BMP SIGNALING PATHWAY	25	-0.506576	-1.52574	0.030623	0.255263	1	17951	tags=48%, list=25%, signal=64%
GTPASE REGULATOR ACTIVITY_ALT1	25	-0.506478	-1.52449	0.0257787	0.255869	1	23081	tags=60%, list=33%, signal=89%
MICROTUBULE BINDING	60	-0.447531	-1.51916	0.00611621	0.266181	1	22262	tags=52%, list=31%, signal=75%
MYELINATION	19	-0.530357	-1.51886	0.0290503	0.264528	1	22454	tags=58%, list=32%, signal=85%
CELL SURFACE RECEPTOR SIGNALING PATHWAY	57	-0.446331	-1.51845	0.00920245	0.263244	1	18323	tags=44%, list=26%, signal=59%
REGULATION OF AXONOGENESIS	26	-0.50139	-1.51729	0.0191286	0.263591	1	23483	tags=58%, list=33%, signal=86%
PHOSPHORYLATION	18	-0.545988	-1.51639	0.0326577	0.263566	1	17692	tags=50%, list=25%, signal=67%
CELL MIGRATION	116	-0.418226	-1.51574	0.001	0.262868	1	19621	tags=43%, list=28%, signal=60%
RAB GUANYL-NUCLEOTIDE EXCHANGE FACTOR ACTIVITY	29	-0.493627	-1.51558	0.0147679	0.260984	1	13269	tags=41%, list=19%, signal=51%
CHROMATIN MODIFICATION	74	-0.434948	-1.51452	0.00301811	0.261625	1	16089	tags=38%, list=23%, signal=49%
NEURON APOPTOTIC PROCESS	26	-0.503218	-1.51425	0.0301075	0.260083	1	14403	tags=38%, list=20%, signal=48%
BICELLULAR TIGHT JUNCTION ASSEMBLY	16	-0.556252	-1.51294	0.030474	0.261156	1	7727	tags=38%, list=11%, signal=42%
POSITIVE REGULATION OF PEPTIDYL-TYROSINE PHOSPHORYLATION	23	-0.515822	-1.5108	0.03433	0.263975	1	12527	tags=43%, list=18%, signal=53%
REGULATION OF GTPASE ACTIVITY_ALT3	19	-0.533987	-1.50974	0.0261438	0.264288	1	14416	tags=47%, list=20%, signal=59%
CYSTEINE-TYPE ENDOPEPTIDASE INHIBITOR ACTIVITY INVOLVED IN APOPTOTIC PROCESS	27	-0.491247	-1.50942	0.0237581	0.262909	1	9238	tags=22%, list=13%, signal=26%
NEUROTRANSMITTER TRANSPORT	18	-0.54258	-1.50919	0.0330033	0.261315	1	26509	tags=67%, list=37%, signal=107%
G2M TRANSITION OF MITOTIC CELL CYCLE	62	-0.435705	-1.50828	0.00712831	0.261349	1	24252	tags=47%, list=34%, signal=71%
PROTEIN KINASE ACTIVITY	137	-0.408948	-1.50634	0	0.26414	1	20153	tags=41%, list=28%, signal=57%
POSITIVE REGULATION OF TUMOR NECROSIS FACTOR PRODUCTION	18	-0.541581	-1.50581	0.0310766	0.263413	1	4820	tags=28%, list=7%, signal=30%
DENDRITIC SPINE	51	-0.456101	-1.50446	0.0143885	0.264688	1	15901	tags=37%, list=22%, signal=48%
ACETYLCHOLINE-GATED CHANNEL COMPLEX	30	-0.486678	-1.5043	0.0211864	0.26298	1	12119	tags=33%, list=17%, signal=40%
ATPASE ACTIVITY, COUPLED	22	-0.5178	-1.50202	0.0297685	0.266621	1	32211	tags=91%, list=45%, signal=167%
LYSOSOMAL MEMBRANE	215	-0.396195	-1.50136	0	0.266252	1	18161	tags=38%, list=26%, signal=51%
TRANSMEMBRANE RECEPTOR PROTEIN TYROSINE KINASE ACTIVITY	45	-0.46145	-1.50126	0.0205761	0.264466	1	24624	tags=56%, list=35%, signal=85%
RECEPTOR COMPLEX	107	-0.418	-1.4999	0.00200401	0.265847	1	18416	tags=39%, list=26%, signal=53%
BETA-AMYLOID BINDING	16	-0.546226	-1.49825	0.0412486	0.267767	1	12119	tags=50%, list=17%, signal=60%
COSTAMERE	29	-0.490114	-1.49735	0.0253432	0.267832	1	23287	tags=52%, list=33%, signal=77%
POSITIVE REGULATION OF APOPTOTIC PROCESS	164	-0.404501	-1.49609	0	0.269171	1	19874	tags=44%, list=28%, signal=61%
CELL FATE COMMITMENT	31	-0.483038	-1.4959	0.0256137	0.267632	1	14339	tags=39%, list=20%, signal=49%
RECYCLING ENDOSOME	49	-0.44766	-1.4932	0.0123457	0.27223	1	18636	tags=45%, list=26%, signal=61%
CELLULAR COMPONENT DISASSEMBLY INVOLVED IN EXECUTION PHASE OF APOPTOSIS	29	-0.486923	-1.49121	0.027957	0.274574	1	27262	tags=72%, list=38%, signal=118%
MOTOR NEURON AXON GUIDANCE	39	-0.463423	-1.49031	0.0230366	0.274799	1	17619	tags=44%, list=25%, signal=58%
EMBRYONIC CRANIAL SKELETON MORPHOGENESIS	19	-0.526405	-1.48739	0.0424107	0.279524	1	13233	tags=42%, list=19%, signal=52%
LUNG ALVEOLUS DEVELOPMENT	24	-0.501218	-1.48706	0.0335135	0.278445	1	22869	tags=67%, list=32%, signal=98%
POLYTENE CHROMOSOME PUFF	17	-0.537893	-1.48538	0.0383747	0.280482	1	32211	tags=94%, list=45%, signal=173%
VOLTAGE-GATED CALCIUM CHANNEL COMPLEX	20	-0.52661	-1.48426	0.0423913	0.281174	1	26240	tags=70%, list=37%, signal=111%
INTRACELLULAR SIGNAL TRANSDUCTION	221	-0.395185	-1.48405	0.001	0.27978	1	24319	tags=48%, list=34%, signal=74%
PLATELET ACTIVATION	56	-0.435328	-1.48376	0.0173647	0.278492	1	19356	tags=46%, list=27%, signal=64%
MICROTUBULE ORGANIZING CENTER	147	-0.402401	-1.48374	0.001002	0.276638	1	19567	tags=41%, list=28%, signal=57%
PROTEIN SERINETHREONINE KINASE ACTIVITY	321	-0.384883	-1.4836	0	0.275136	1	20194	tags=40%, list=29%, signal=56%
CELLULAR RESPONSE TO MECHANICAL STIMULUS	49	-0.442698	-1.48278	0.01973	0.275118	1	18106	tags=41%, list=26%, signal=55%
ADULT SOMATIC MUSCLE DEVELOPMENT	17	-0.5293	-1.48247	0.0424107	0.274008	1	32211	tags=94%, list=45%, signal=173%
CALCIUM-MEDIATED SIGNALING	15	-0.555965	-1.48239	0.0392377	0.27235	1	21600	tags=67%, list=31%, signal=96%
RETINOID METABOLIC PROCESS	24	-0.497636	-1.48201	0.0332262	0.27137	1	14935	tags=46%, list=21%, signal=58%
SYNAPTIC VESICLE MEMBRANE	56	-0.439184	-1.48122	0.0143149	0.271456	1	24412	tags=52%, list=34%, signal=79%
TRANSFORMING GROWTH FACTOR BETA RECEPTOR SIGNALING PATHWAY	55	-0.432168	-1.48065	0.0185376	0.271136	1	16812	tags=40%, list=24%, signal=52%
CORE PROMOTER SEQUENCE-SPECIFIC DNA BINDING	15	-0.550631	-1.47966	0.0435281	0.271653	1	21789	tags=53%, list=31%, signal=77%
HEPARAN SULFATE PROTEOGLYCAN BIOSYNTHETIC PROCESS	17	-0.528841	-1.47773	0.052809	0.274144	1	18285	tags=53%, list=26%, signal=71%
SKELETAL SYSTEM DEVELOPMENT	28	-0.480676	-1.47706	0.0274262	0.274097	1	24801	tags=68%, list=35%, signal=104%
P GRANULE	30	-0.471509	-1.47656	0.0310493	0.273531	1	14315	tags=40%, list=20%, signal=50%
CYTOSKELETAL ANCHORING AT PLASMA MEMBRANE	17	-0.534095	-1.47551	0.0445931	0.274424	1	8897	tags=29%, list=13%, signal=34%
LYSINE-ACETYLATED HISTONE BINDING	20	-0.511083	-1.47412	0.0449069	0.275826	1	18532	tags=50%, list=26%, signal=68%
RHO GUANYL-NUCLEOTIDE EXCHANGE FACTOR ACTIVITY	60	-0.432942	-1.4737	0.0184237	0.275075	1	24539	tags=53%, list=35%, signal=82%
NEGATIVE REGULATION OF EXTRINSIC APOPTOTIC SIGNALING PATHWAY	23	-0.50316	-1.4731	0.023913	0.27476	1	19567	tags=57%, list=28%, signal=78%
MAP KINASE KINASE KINASE ACTIVITY	19	-0.519387	-1.47209	0.0451045	0.275534	1	23154	tags=68%, list=33%, signal=102%
ORGAN MORPHOGENESIS	25	-0.48994	-1.4712	0.0356757	0.275955	1	20032	tags=44%, list=28%, signal=61%
ANTIMICROBIAL HUMORAL RESPONSE	25	-0.495914	-1.47081	0.0434783	0.275293	1	10042	tags=32%, list=14%, signal=37%
ENDOPLASMIC RETICULUM ORGANIZATION	15	-0.551556	-1.47052	0.0475087	0.274353	1	15984	tags=53%, list=23%, signal=69%
POSITIVE REGULATION OF PEPTIDYL-SERINE PHOSPHORYLATION	28	-0.475028	-1.47045	0.0415335	0.272888	1	9448	tags=32%, list=13%, signal=37%
CELL PERIPHERY	15	-0.541691	-1.46965	0.0399088	0.273296	1	7048	tags=33%, list=10%, signal=37%
PHOSPHOPROTEIN PHOSPHATASE ACTIVITY	24	-0.49153	-1.46947	0.0474138	0.272064	1	7291	tags=33%, list=10%, signal=37%
ACID-AMINO ACID LIGASE ACTIVITY	46	-0.437634	-1.46898	0.0204918	0.271631	1	19567	tags=48%, list=28%, signal=66%
NON-MEMBRANE SPANNING PROTEIN TYROSINE KINASE ACTIVITY	37	-0.45748	-1.46801	0.0248705	0.272421	1	20119	tags=51%, list=28%, signal=72%
CYTOPLASMIC VESICLE MEMBRANE	70	-0.422465	-1.46793	0.0111111	0.271038	1	25229	tags=53%, list=36%, signal=82%
TRANSCRIPTION INITIATION FROM RNA POLYMERASE II PROMOTER	54	-0.437445	-1.46755	0.016546	0.270532	1	18416	tags=39%, list=26%, signal=53%
GTPASE ACTIVATOR ACTIVITY_ALT1	56	-0.430793	-1.46721	0.0216049	0.269766	1	26393	tags=55%, list=37%, signal=88%
PRESYNAPTIC ACTIVE ZONE	23	-0.491984	-1.46328	0.0494624	0.277804	1	13174	tags=39%, list=19%, signal=48%
GDP BINDING	30	-0.479325	-1.46213	0.037594	0.279031	1	17660	tags=40%, list=25%, signal=53%
ADULT LOCOMOTORY BEHAVIOR	35	-0.460475	-1.46121	0.0323253	0.279501	1	24917	tags=57%, list=35%, signal=88%
EPITHELIAL CELL MIGRATION, OPEN TRACHEAL SYSTEM	21	-0.50769	-1.46084	0.0431894	0.278724	1	29667	tags=81%, list=42%, signal=139%
PROTEIN PHOSPHORYLATION	225	-0.385008	-1.46059	0	0.277718	1	20153	tags=43%, list=28%, signal=59%
ION TRANSPORT	70	-0.417336	-1.45664	0.0151515	0.285462	1	17155	tags=36%, list=24%, signal=47%
IN UTERO EMBRYONIC DEVELOPMENT	139	-0.396936	-1.45594	0.002002	0.285564	1	19356	tags=42%, list=27%, signal=57%
REGULATION OF INSULIN SECRETION	32	-0.461301	-1.45535	0.043617	0.285443	1	21523	tags=50%, list=30%, signal=72%
NEGATIVE REGULATION OF MITOTIC CELL CYCLE	16	-0.531586	-1.45439	0.0629921	0.286031	1	18495	tags=63%, list=26%, signal=85%
ACTIVATION OF MAPK ACTIVITY	48	-0.442677	-1.45362	0.031665	0.286231	1	25770	tags=63%, list=36%, signal=98%
STRUCTURAL CONSTITUENT OF MUSCLE	52	-0.431638	-1.45245	0.0227038	0.287549	1	33285	tags=75%, list=47%, signal=141%
MULTICELLULAR ORGANISM GROWTH	48	-0.438647	-1.45229	0.0256673	0.286427	1	9797	tags=29%, list=14%, signal=34%
REGULATION OF RELEASE OF SEQUESTERED CALCIUM ION INTO CYTOSOL	15	-0.532564	-1.45203	0.0580866	0.285603	1	8933	tags=33%, list=13%, signal=38%
OSTEOBLAST DIFFERENTIATION	44	-0.440707	-1.45186	0.0340557	0.28451	1	23074	tags=52%, list=33%, signal=77%
RESPONSE TO NICOTINE	20	-0.507888	-1.4493	0.0555556	0.289298	1	17153	tags=60%, list=24%, signal=79%
LATE ENDOSOME	80	-0.412475	-1.44811	0.0100402	0.290483	1	23239	tags=50%, list=33%, signal=74%
REGULATION OF CATALYTIC ACTIVITY	26	-0.476937	-1.44761	0.0438972	0.290229	1	19356	tags=54%, list=27%, signal=74%
PROTEIN UBIQUITINATION INVOLVED IN UBIQUITIN-DEPENDENT PROTEIN CATABOLIC PROCESS	130	-0.397145	-1.44739	0.004	0.289257	1	20485	tags=39%, list=29%, signal=55%
INTERMEDIATE FILAMENT	20	-0.505235	-1.4463	0.0568562	0.29066	1	8782	tags=35%, list=12%, signal=40%
LIPID CATABOLIC PROCESS	51	-0.43156	-1.44491	0.0183113	0.292465	1	24460	tags=57%, list=35%, signal=87%
PHOSPHOLIPID BINDING	29	-0.468307	-1.44472	0.0504732	0.291385	1	17629	tags=45%, list=25%, signal=60%
MICROTUBULE CYTOSKELETON ORGANIZATION	32	-0.463484	-1.44414	0.0502137	0.291355	1	16674	tags=41%, list=24%, signal=53%
GERM CELL DEVELOPMENT	38	-0.441306	-1.4429	0.0373057	0.292682	1	8899	tags=32%, list=13%, signal=36%
CATION-TRANSPORTING ATPASE ACTIVITY	19	-0.506214	-1.44282	0.0451467	0.291379	1	19148	tags=63%, list=27%, signal=87%
EARLY ENDOSOME	117	-0.398009	-1.44261	0.00301205	0.29049	1	24412	tags=51%, list=34%, signal=78%
CYTOSKELETON ORGANIZATION	68	-0.413089	-1.44211	0.0254323	0.29001	1	21922	tags=50%, list=31%, signal=72%
SOMITOGENESIS	45	-0.431784	-1.44151	0.0395833	0.290075	1	19725	tags=49%, list=28%, signal=68%
CELLULAR PROCESS	19	-0.512638	-1.43953	0.058114	0.293101	1	24801	tags=63%, list=35%, signal=97%
CELL JUNCTION	393	-0.374958	-1.43918	0	0.29243	1	24709	tags=48%, list=35%, signal=73%
ACTIN FILAMENT POLYMERIZATION	17	-0.522554	-1.43892	0.0665164	0.29167	1	11285	tags=35%, list=16%, signal=42%
PROTEIN DEUBIQUITINATION	37	-0.448796	-1.43747	0.0375391	0.293847	1	24598	tags=54%, list=35%, signal=83%
INORGANIC ANION EXCHANGER ACTIVITY	18	-0.512624	-1.43725	0.0686937	0.29303	1	32554	tags=72%, list=46%, signal=134%
NEURON PROJECTION DEVELOPMENT	68	-0.420382	-1.43701	0.0202429	0.292157	1	21361	tags=49%, list=30%, signal=69%
SPINDLE POLE	70	-0.41596	-1.4361	0.0162602	0.292882	1	18451	tags=41%, list=26%, signal=56%
POSITIVE REGULATION OF CATION CHANNEL ACTIVITY	18	-0.507902	-1.43463	0.0566038	0.295056	1	23287	tags=44%, list=33%, signal=66%
SYNTAXIN BINDING	18	-0.512343	-1.43333	0.0640884	0.296593	1	26553	tags=78%, list=37%, signal=124%
EUKARYOTIC TRANSLATION INITIATION FACTOR 3 COMPLEX	15	-0.527048	-1.43278	0.0807736	0.29667	1	1501	tags=20%, list=2%, signal=20%
EXTRINSIC COMPONENT OF MEMBRANE	40	-0.443131	-1.43214	0.042887	0.296783	1	22370	tags=48%, list=32%, signal=69%
MITOCHONDRIAL MEMBRANE	65	-0.412567	-1.43197	0.023374	0.295803	1	15213	tags=38%, list=21%, signal=49%
EUKARYOTIC 48S PREINITIATION COMPLEX	15	-0.527048	-1.43174	0.0642202	0.295071	1	1501	tags=20%, list=2%, signal=20%
CELL FATE SPECIFICATION	15	-0.522576	-1.43118	0.0695067	0.295039	1	8135	tags=40%, list=11%, signal=45%
SUMO BINDING	30	-0.457206	-1.43013	0.0653105	0.296054	1	21424	tags=47%, list=30%, signal=67%
REGULATION OF APOPTOTIC PROCESS	81	-0.401844	-1.42736	0.0100806	0.301244	1	23320	tags=48%, list=33%, signal=72%
RECEPTOR ACTIVITY	133	-0.385953	-1.42727	0.00501002	0.300044	1	9458	tags=26%, list=13%, signal=30%
CAVEOLA	37	-0.446153	-1.42632	0.0435233	0.301138	1	17095	tags=43%, list=24%, signal=57%
ACTIVATION OF SIGNALING PROTEIN ACTIVITY INVOLVED IN UNFOLDED PROTEIN RESPONSE	18	-0.508986	-1.42613	0.0656285	0.30021	1	13257	tags=39%, list=19%, signal=48%
AXONAL FASCICULATION	23	-0.484776	-1.42472	0.0572687	0.302282	1	29180	tags=65%, list=41%, signal=111%
MELANOSOME TRANSPORT	19	-0.493131	-1.42387	0.0464088	0.303004	1	23964	tags=58%, list=34%, signal=87%
NUCLEAR-TRANSCRIBED MRNA POLY(A) TAIL SHORTENING	17	-0.511108	-1.42233	0.0692737	0.305451	1	5458	tags=24%, list=8%, signal=25%
AXON GUIDANCE	228	-0.376385	-1.42221	0.002	0.304489	1	24920	tags=48%, list=35%, signal=74%
PROTEIN UBIQUITINATION	312	-0.372823	-1.42157	0	0.304848	1	24508	tags=46%, list=35%, signal=69%
REGULATION OF CYTOKINE SECRETION	32	-0.45476	-1.42078	0.054429	0.30539	1	16316	tags=38%, list=23%, signal=49%
CELL CYCLE	138	-0.390637	-1.42063	0.00700701	0.304345	1	9728	tags=25%, list=14%, signal=29%
REGULATION OF TRANSLATIONAL INITIATION	26	-0.479779	-1.4202	0.0518359	0.304106	1	5730	tags=27%, list=8%, signal=29%
NEGATIVE REGULATION OF PHOSPHATASE ACTIVITY	27	-0.470975	-1.41964	0.0549569	0.30414	1	24384	tags=56%, list=34%, signal=85%
PROTEIN C-TERMINUS BINDING	62	-0.412309	-1.4189	0.0193878	0.304478	1	18997	tags=45%, list=27%, signal=62%
CALMODULIN BINDING	54	-0.412816	-1.41828	0.0428571	0.304741	1	21849	tags=50%, list=31%, signal=72%
PARANODAL JUNCTION ASSEMBLY	17	-0.508432	-1.41827	0.059293	0.303445	1	22454	tags=47%, list=32%, signal=69%
MUSCLE CELL DIFFERENTIATION	39	-0.442858	-1.41689	0.0429769	0.305308	1	33059	tags=77%, list=47%, signal=144%
HEMATOPOIETIC PROGENITOR CELL DIFFERENTIATION	59	-0.414723	-1.41462	0.0335366	0.309311	1	21681	tags=49%, list=31%, signal=71%
MITOCHONDRIAL OUTER MEMBRANE	72	-0.408564	-1.41373	0.0272727	0.310262	1	24564	tags=50%, list=35%, signal=76%
ENDOCYTIC VESICLE MEMBRANE	38	-0.444133	-1.41291	0.0433884	0.31083	1	11274	tags=34%, list=16%, signal=41%
NEGATIVE REGULATION OF AUTOPHAGY	20	-0.498243	-1.41131	0.0615735	0.313358	1	21361	tags=55%, list=30%, signal=79%
CGMP BIOSYNTHETIC PROCESS	18	-0.501355	-1.41092	0.0747452	0.31292	1	18841	tags=44%, list=27%, signal=61%
VESICLE	41	-0.434048	-1.41084	0.0435685	0.311822	1	26001	tags=61%, list=37%, signal=96%
CIRCADIAN RHYTHM	36	-0.441205	-1.41073	0.0469729	0.310806	1	19696	tags=42%, list=28%, signal=58%
3-PHOSPHOADENOSINE 5-PHOSPHOSULFATE METABOLIC PROCESS	31	-0.453017	-1.41043	0.0630342	0.310279	1	9455	tags=29%, list=13%, signal=33%
REGULATION OF PROTEIN KINASE ACTIVITY	56	-0.417612	-1.41022	0.0320579	0.309466	1	19725	tags=48%, list=28%, signal=67%
POSITIVE REGULATION OF GTPASE ACTIVITY_ALT4	46	-0.426131	-1.40956	0.0402062	0.309878	1	19716	tags=48%, list=28%, signal=66%
BLOOD COAGULATION	110	-0.39308	-1.40915	0.011022	0.309511	1	22143	tags=46%, list=31%, signal=67%
CHROMATIN ORGANIZATION	53	-0.413925	-1.40822	0.0356779	0.310423	1	20374	tags=42%, list=29%, signal=58%
REGULATION OF HEART RATE BY CARDIAC CONDUCTION	15	-0.529676	-1.40801	0.0699774	0.309699	1	21901	tags=47%, list=31%, signal=68%
PROTEIN ADP-RIBOSYLATION	32	-0.447415	-1.40735	0.0673797	0.31008	1	19977	tags=41%, list=28%, signal=57%
UBIQUITIN-PROTEIN TRANSFERASE ACTIVITY	403	-0.363671	-1.40658	0	0.310638	1	23498	tags=43%, list=33%, signal=64%
POSITIVE REGULATION OF TRANSLATION	35	-0.445457	-1.40599	0.053886	0.310853	1	14315	tags=43%, list=20%, signal=54%
KINASE BINDING	20	-0.501797	-1.40561	0.0646992	0.31055	1	21600	tags=65%, list=31%, signal=94%
RESPONSE TO UNFOLDED PROTEIN	29	-0.452348	-1.40554	0.065032	0.309493	1	20472	tags=52%, list=29%, signal=73%
SECRETORY GRANULE	23	-0.471938	-1.40508	0.0608696	0.309224	1	14693	tags=39%, list=21%, signal=49%
CHAETA MORPHOGENESIS	23	-0.473448	-1.40458	0.0744337	0.309235	1	16469	tags=43%, list=23%, signal=57%
INTRACELLULAR PROTEIN TRANSPORT	152	-0.377761	-1.40434	0.00600601	0.308589	1	24593	tags=45%, list=35%, signal=69%
CYTOPLASMIC MICROTUBULE	26	-0.468021	-1.40393	0.0610278	0.308308	1	14506	tags=42%, list=20%, signal=53%
CELL COMMUNICATION	27	-0.456776	-1.40333	0.0649627	0.308492	1	22722	tags=52%, list=32%, signal=76%
MAPK CASCADE	39	-0.437187	-1.40268	0.0517063	0.308774	1	24994	tags=62%, list=35%, signal=95%
POSITIVE REGULATION OF TYPE I INTERFERON PRODUCTION	17	-0.514024	-1.40244	0.0558087	0.308201	1	5953	tags=24%, list=8%, signal=26%
LOCOMOTORY BEHAVIOR	60	-0.407856	-1.40192	0.0436992	0.308307	1	24232	tags=57%, list=34%, signal=86%
ENZYME BINDING	107	-0.384451	-1.40136	0.0140421	0.308504	1	19595	tags=39%, list=28%, signal=54%
VOLTAGE-GATED POTASSIUM CHANNEL ACTIVITY	41	-0.432313	-1.40098	0.05	0.308268	1	19583	tags=44%, list=28%, signal=61%
PROTEIN LOCALIZATION TO ORGANELLE	29	-0.452786	-1.40094	0.0744681	0.307201	1	21901	tags=45%, list=31%, signal=65%
RECEPTOR-MEDIATED ENDOCYTOSIS	85	-0.394743	-1.40053	0.0170683	0.306937	1	11430	tags=31%, list=16%, signal=36%
PROTEIN HOMODIMERIZATION ACTIVITY	316	-0.367494	-1.39998	0	0.306904	1	20958	tags=39%, list=30%, signal=55%
FORMATION OF TRANSLATION PREINITIATION COMPLEX	17	-0.503336	-1.39975	0.0698985	0.306328	1	1501	tags=18%, list=2%, signal=18%
CHEMOTAXIS	29	-0.451954	-1.39884	0.0641711	0.307335	1	17086	tags=48%, list=24%, signal=64%
ACETYLCHOLINE-ACTIVATED CATION-SELECTIVE CHANNEL ACTIVITY	41	-0.43678	-1.39865	0.0425311	0.306654	1	25556	tags=54%, list=36%, signal=84%
SMOOTH MUSCLE TISSUE DEVELOPMENT	16	-0.513833	-1.3985	0.0849377	0.30586	1	24354	tags=69%, list=34%, signal=105%
INFLAMMATORY RESPONSE	117	-0.382849	-1.39835	0.00801603	0.305086	1	11428	tags=26%, list=16%, signal=32%
RESPONSE TO METHYLMERCURY	21	-0.479809	-1.39803	0.0601336	0.304688	1	8933	tags=24%, list=13%, signal=27%
ACTIVATION OF CYSTEINE-TYPE ENDOPEPTIDASE ACTIVITY INVOLVED IN APOPTOTIC PROCESS	42	-0.429359	-1.3979	0.0490605	0.303887	1	21434	tags=45%, list=30%, signal=65%
UBIQUITIN-DEPENDENT PROTEIN CATABOLIC PROCESS	109	-0.386186	-1.39713	0.0130391	0.30444	1	26024	tags=51%, list=37%, signal=81%
NEGATIVE REGULATION OF KERATINOCYTE PROLIFERATION	15	-0.510958	-1.3967	0.0806452	0.304385	1	9153	tags=27%, list=13%, signal=31%
VISUAL LEARNING	29	-0.45617	-1.3963	0.0578158	0.304166	1	24709	tags=55%, list=35%, signal=85%
OMMATIDIAL ROTATION	19	-0.487395	-1.396	0.0734649	0.303757	1	8911	tags=32%, list=13%, signal=36%
LOW-DENSITY LIPOPROTEIN PARTICLE BINDING	26	-0.466019	-1.39557	0.0515575	0.303683	1	11151	tags=31%, list=16%, signal=37%
CELLULAR RESPONSE TO HYPOXIA	42	-0.428881	-1.39363	0.0588843	0.30707	1	12486	tags=33%, list=18%, signal=40%
SODIUM ION TRANSMEMBRANE TRANSPORT	27	-0.456765	-1.39159	0.0780749	0.310856	1	21374	tags=41%, list=30%, signal=58%
PHOSPHATIDYLINOSITOL DEPHOSPHORYLATION	15	-0.525175	-1.38988	0.0831435	0.313635	1	9998	tags=40%, list=14%, signal=47%
BORDER FOLLICLE CELL MIGRATION	54	-0.41459	-1.38843	0.0337423	0.315969	1	21891	tags=54%, list=31%, signal=78%
INTRACELLULAR	161	-0.372748	-1.38799	0.003003	0.31592	1	23964	tags=44%, list=34%, signal=67%
POSITIVE REGULATION OF PHOSPHATIDYLINOSITOL 3-KINASE SIGNALING	20	-0.482709	-1.38709	0.0819491	0.316893	1	6491	tags=30%, list=9%, signal=33%
ACTIN-DEPENDENT ATPASE ACTIVITY	20	-0.488534	-1.38708	0.0760171	0.315794	1	29667	tags=80%, list=42%, signal=138%
CHAPERONE BINDING	19	-0.49197	-1.38682	0.0723164	0.315218	1	10062	tags=26%, list=14%, signal=31%
DOPAMINE METABOLIC PROCESS	24	-0.477712	-1.3861	0.058127	0.315927	1	7799	tags=29%, list=11%, signal=33%
NUCLEOSOME ASSEMBLY	25	-0.456638	-1.3859	0.0806979	0.315315	1	18991	tags=36%, list=27%, signal=49%
DEPHOSPHORYLATION	33	-0.441845	-1.38563	0.0685225	0.314826	1	9641	tags=30%, list=14%, signal=35%
PROTEIN DEPHOSPHORYLATION	94	-0.384745	-1.38375	0.0241935	0.318357	1	19438	tags=38%, list=27%, signal=53%
SKELETAL MUSCLE MYOSIN THICK FILAMENT ASSEMBLY	44	-0.422281	-1.38374	0.057377	0.317273	1	32211	tags=73%, list=45%, signal=133%
SIGNAL TRANSDUCTION	407	-0.358683	-1.3837	0	0.316271	1	24694	tags=45%, list=35%, signal=69%
HOMOPHILIC CELL ADHESION VIA PLASMA MEMBRANE ADHESION MOLECULES	124	-0.381792	-1.38315	0.00802407	0.31652	1	23589	tags=47%, list=33%, signal=70%
LIGASE ACTIVITY	402	-0.357727	-1.38307	0	0.315632	1	23461	tags=42%, list=33%, signal=63%
CHROMOSOME ORGANIZATION	27	-0.455741	-1.38274	0.0731183	0.315293	1	17848	tags=44%, list=25%, signal=59%
GLUTAMINE METABOLIC PROCESS	27	-0.453922	-1.38269	0.0782609	0.314308	1	7149	tags=30%, list=10%, signal=33%
SARCOMERE	44	-0.419702	-1.38251	0.0542231	0.31364	1	33285	tags=75%, list=47%, signal=141%
NAD+ ADP-RIBOSYLTRANSFERASE ACTIVITY	61	-0.405839	-1.38113	0.027551	0.315867	1	23471	tags=46%, list=33%, signal=69%
CELLULAR RESPONSE TO OXIDATIVE STRESS	18	-0.495451	-1.37995	0.0841639	0.317518	1	20035	tags=56%, list=28%, signal=77%
POSITIVE REGULATION OF I-KAPPAB KINASENF-KAPPAB SIGNALING	101	-0.382194	-1.37948	0.0220884	0.317513	1	24641	tags=48%, list=35%, signal=73%
AUTOPHAGY	75	-0.39233	-1.3783	0.0292339	0.319164	1	14785	tags=32%, list=21%, signal=40%
CILIUM	117	-0.382407	-1.37708	0.0190572	0.321021	1	13847	tags=29%, list=20%, signal=36%
ENDOSOME ORGANIZATION	17	-0.499697	-1.37554	0.0946548	0.323603	1	17660	tags=47%, list=25%, signal=63%
TRANSCRIPTION COREPRESSOR ACTIVITY	62	-0.403985	-1.37523	0.0397959	0.323362	1	21789	tags=44%, list=31%, signal=63%
GLYCOSAMINOGLYCAN METABOLIC PROCESS	41	-0.42998	-1.3737	0.0654206	0.325979	1	24512	tags=51%, list=35%, signal=78%
HEXOSE TRANSPORT	27	-0.453946	-1.37352	0.0729848	0.325307	1	21879	tags=52%, list=31%, signal=75%
REGULATION OF NOTCH SIGNALING PATHWAY	27	-0.449675	-1.37342	0.0836013	0.324509	1	14207	tags=33%, list=20%, signal=42%
NEURON MIGRATION	86	-0.387498	-1.37282	0.0362538	0.3248	1	20306	tags=45%, list=29%, signal=64%
PROTEIN COMPLEX ASSEMBLY	40	-0.424469	-1.37273	0.0572917	0.323961	1	17982	tags=40%, list=25%, signal=54%
FLIGHT	15	-0.509448	-1.37172	0.0989399	0.325354	1	32211	tags=93%, list=45%, signal=171%
SPERMATOGENESIS	204	-0.363199	-1.3715	0.001	0.324861	1	24069	tags=40%, list=34%, signal=61%
PROTEIN DOMAIN SPECIFIC BINDING	52	-0.406228	-1.37137	0.0481064	0.324144	1	28600	tags=58%, list=40%, signal=97%
LAMELLIPODIUM	130	-0.373848	-1.37126	0.011011	0.323359	1	18878	tags=42%, list=27%, signal=58%
BASAL LAMINA	16	-0.50536	-1.37119	0.08	0.322484	1	7727	tags=31%, list=11%, signal=35%
NEURON PROJECTION	185	-0.3674	-1.36967	0.005005	0.325074	1	24412	tags=45%, list=34%, signal=69%
CARDIAC MUSCLE TISSUE DEVELOPMENT	17	-0.495145	-1.36873	0.101676	0.326369	1	7592	tags=29%, list=11%, signal=33%
REGULATION OF BLOOD PRESSURE	39	-0.422068	-1.36868	0.0712074	0.325477	1	22758	tags=54%, list=32%, signal=79%
AMINO ACID TRANSPORT	21	-0.47663	-1.36848	0.0911063	0.324873	1	22295	tags=52%, list=31%, signal=76%
VIRAL PROCESS	139	-0.372932	-1.3661	0.012024	0.329543	1	18568	tags=40%, list=26%, signal=54%
WNT SIGNALING PATHWAY	165	-0.366522	-1.36482	0.015015	0.331722	1	19317	tags=38%, list=27%, signal=52%
POSITIVE REGULATION OF BMP SIGNALING PATHWAY	17	-0.49934	-1.36452	0.0930493	0.331471	1	19823	tags=53%, list=28%, signal=74%
HEMIDESMOSOME	18	-0.483947	-1.36357	0.0975057	0.332591	1	8782	tags=39%, list=12%, signal=44%
REGULATION OF CELL DIFFERENTIATION	15	-0.506331	-1.36217	0.0996603	0.334898	1	17314	tags=47%, list=24%, signal=62%
NEGATIVE REGULATION OF INFLAMMATORY RESPONSE	37	-0.427121	-1.36168	0.0761905	0.33506	1	20657	tags=43%, list=29%, signal=61%
GLYCOSAMINOGLYCAN BIOSYNTHETIC PROCESS	22	-0.465409	-1.36098	0.0839613	0.335719	1	23114	tags=55%, list=33%, signal=81%
BASEMENT MEMBRANE	82	-0.388201	-1.36043	0.0301811	0.336076	1	19945	tags=35%, list=28%, signal=49%
CYSTEINE-TYPE ENDOPEPTIDASE INHIBITOR ACTIVITY	26	-0.448314	-1.35952	0.0991379	0.33733	1	19567	tags=54%, list=28%, signal=74%
CELL DIVISION	53	-0.40449	-1.35797	0.0449898	0.340129	1	12414	tags=26%, list=18%, signal=32%
NEGATIVE REGULATION OF TRANSCRIPTION FROM RNA POLYMERASE II PROMOTER	310	-0.356247	-1.3577	0.001	0.339722	1	18860	tags=36%, list=27%, signal=49%
DELAYED RECTIFIER POTASSIUM CHANNEL ACTIVITY	18	-0.486837	-1.35597	0.096882	0.34266	1	19583	tags=44%, list=28%, signal=61%
SIGNAL TRANSDUCER ACTIVITY	129	-0.368957	-1.35589	0.0180361	0.341801	1	23764	tags=45%, list=34%, signal=68%
POSITIVE REGULATION OF NF-KAPPAB TRANSCRIPTION FACTOR ACTIVITY	39	-0.41651	-1.35508	0.085595	0.342755	1	4820	tags=21%, list=7%, signal=22%
VOLTAGE-GATED POTASSIUM CHANNEL COMPLEX	34	-0.42841	-1.35458	0.0794492	0.342918	1	17402	tags=38%, list=25%, signal=51%
CYTOPLASMIC SIDE OF PLASMA MEMBRANE	38	-0.419332	-1.35403	0.0813347	0.34334	1	24223	tags=55%, list=34%, signal=84%
POSITIVE REGULATION OF SMOOTHENED SIGNALING PATHWAY	19	-0.470537	-1.35357	0.106127	0.343471	1	12612	tags=32%, list=18%, signal=38%
ACTIVATION OF NF-KAPPAB-INDUCING KINASE ACTIVITY	17	-0.48873	-1.3535	0.100565	0.342628	1	13506	tags=47%, list=19%, signal=58%
ESTABLISHMENT OF OMMATIDIAL PLANAR POLARITY	20	-0.479986	-1.35296	0.102762	0.342955	1	8911	tags=35%, list=13%, signal=40%
RECEPTOR TYROSINE KINASE BINDING	21	-0.46856	-1.35185	0.102508	0.34452	1	20673	tags=57%, list=29%, signal=81%
COGNITION	27	-0.443885	-1.35167	0.0827068	0.344037	1	25034	tags=63%, list=35%, signal=97%
LACTATION	22	-0.459229	-1.35166	0.111597	0.34303	1	19108	tags=55%, list=27%, signal=75%
PROTEIN SELF-ASSOCIATION	31	-0.438526	-1.35164	0.0832455	0.342062	1	21158	tags=58%, list=30%, signal=83%
PHOSPHATIDYLINOSITOL-4,5-BISPHOSPHATE BINDING	20	-0.469423	-1.35151	0.104413	0.341364	1	7155	tags=25%, list=10%, signal=28%
REGULATION OF OSTEOBLAST DIFFERENTIATION	18	-0.487306	-1.34949	0.109131	0.345358	1	12473	tags=39%, list=18%, signal=47%
RESPONSE TO CADMIUM ION	18	-0.477003	-1.34933	0.122381	0.344729	1	19474	tags=56%, list=27%, signal=77%
ENDOPLASMIC RETICULUM UNFOLDED PROTEIN RESPONSE	27	-0.440001	-1.34928	0.092091	0.343819	1	8957	tags=30%, list=13%, signal=34%
SMALL GTPASE MEDIATED SIGNAL TRANSDUCTION	214	-0.360208	-1.34902	0.005	0.343454	1	16904	tags=31%, list=24%, signal=40%
GTPASE ACTIVATOR ACTIVITY	85	-0.385165	-1.34902	0.0363636	0.342464	1	17388	tags=36%, list=25%, signal=48%
POSITIVE REGULATION OF JAK-STAT CASCADE	17	-0.484881	-1.34708	0.111483	0.346117	1	10042	tags=35%, list=14%, signal=41%
CYTOPLASMIC DYNEIN COMPLEX	21	-0.461894	-1.34689	0.101657	0.34558	1	19327	tags=48%, list=27%, signal=65%
TOLL-LIKE RECEPTOR 3 SIGNALING PATHWAY	40	-0.416339	-1.34681	0.0809674	0.344754	1	18078	tags=40%, list=26%, signal=54%
NEGATIVE REGULATION OF SMOOTH MUSCLE CELL PROLIFERATION	26	-0.446313	-1.34619	0.112903	0.345172	1	21217	tags=54%, list=30%, signal=77%
TRANSMEMBRANE TRANSPORT	256	-0.354881	-1.34547	0.002	0.345917	1	22805	tags=43%, list=32%, signal=64%
SENSORY PERCEPTION OF SMELL	28	-0.439341	-1.3452	0.0941799	0.345519	1	17221	tags=46%, list=24%, signal=61%
NEGATIVE REGULATION OF APOPTOTIC PROCESS	236	-0.353529	-1.34356	0.003	0.348607	1	19823	tags=36%, list=28%, signal=50%
CHONDROITIN SULFATE BIOSYNTHETIC PROCESS	16	-0.496649	-1.34309	0.116592	0.348842	1	24512	tags=69%, list=35%, signal=105%
PHOSPHATIDYLINOSITOL-3,4,5-TRISPHOSPHATE BINDING	16	-0.493588	-1.34241	0.129504	0.349438	1	7155	tags=31%, list=10%, signal=35%
MUSCLE CONTRACTION	53	-0.394252	-1.34123	0.0722394	0.351401	1	32347	tags=74%, list=46%, signal=135%
GUANOSINE TETRAPHOSPHATE METABOLIC PROCESS	18	-0.482681	-1.34104	0.111849	0.350891	1	25122	tags=61%, list=35%, signal=95%
COMPOUND EYE PHOTORECEPTOR CELL DIFFERENTIATION	25	-0.445875	-1.34019	0.0970149	0.352026	1	12051	tags=32%, list=17%, signal=39%
NEURONAL CELL BODY	234	-0.355405	-1.34016	0.002	0.351151	1	24248	tags=44%, list=34%, signal=67%
KERATINOCYTE DIFFERENTIATION	17	-0.484773	-1.33981	0.116998	0.351041	1	24252	tags=65%, list=34%, signal=98%
NEURAL TUBE CLOSURE	66	-0.389394	-1.33911	0.0631365	0.351682	1	16893	tags=38%, list=24%, signal=50%
ACTIN FILAMENT ORGANIZATION	45	-0.404472	-1.3388	0.0918473	0.351547	1	17042	tags=33%, list=24%, signal=44%
HISTONE METHYLTRANSFERASE COMPLEX	16	-0.486867	-1.33865	0.131019	0.350944	1	17279	tags=44%, list=24%, signal=58%
PALATE DEVELOPMENT	45	-0.407552	-1.33825	0.0747951	0.350965	1	15677	tags=36%, list=22%, signal=46%
MULTICELLULAR ORGANISM DEVELOPMENT	327	-0.348876	-1.33808	0.003	0.350507	1	16823	tags=31%, list=24%, signal=40%
EXTRACELLULAR MATRIX ORGANIZATION	101	-0.37104	-1.33774	0.0341709	0.350361	1	20673	tags=40%, list=29%, signal=56%
DNA-TEMPLATED TRANSCRIPTION, INITIATION	21	-0.463855	-1.33691	0.110865	0.351421	1	14975	tags=38%, list=21%, signal=48%
PEPTIDE CROSS-LINKING	23	-0.456686	-1.33654	0.10262	0.351343	1	14122	tags=39%, list=20%, signal=49%
ENDOMEMBRANE SYSTEM	57	-0.397228	-1.33593	0.0593047	0.351918	1	15379	tags=39%, list=22%, signal=49%
AXON TERMINUS	16	-0.4902	-1.33496	0.116705	0.353346	1	29677	tags=63%, list=42%, signal=108%
CENTROSOME	253	-0.351625	-1.3348	0.003003	0.35277	1	14870	tags=30%, list=21%, signal=38%
POSITIVE REGULATION OF CATALYTIC ACTIVITY	23	-0.450102	-1.33317	0.11694	0.355776	1	19278	tags=30%, list=27%, signal=42%
ION CHANNEL BINDING	38	-0.41237	-1.33282	0.0929019	0.355669	1	24593	tags=42%, list=35%, signal=64%
TRANSCRIPTION FACTOR ACTIVITY, SEQUENCE-SPECIFIC DNA BINDING	343	-0.34819	-1.3327	0.001	0.355009	1	22744	tags=42%, list=32%, signal=62%
POSITIVE REGULATION OF POTASSIUM ION TRANSPORT	17	-0.476756	-1.33245	0.120843	0.354664	1	21901	tags=47%, list=31%, signal=68%
SKELETAL MUSCLE FIBER DEVELOPMENT	18	-0.473148	-1.33228	0.11036	0.354145	1	8967	tags=33%, list=13%, signal=38%
TRANSMEMBRANE RECEPTOR PROTEIN TYROSINE PHOSPHATASE ACTIVITY	36	-0.415894	-1.33228	0.0926119	0.353208	1	18043	tags=42%, list=25%, signal=56%
NEGATIVE REGULATION OF CANONICAL WNT SIGNALING PATHWAY	53	-0.392504	-1.33144	0.0715015	0.35429	1	20673	tags=42%, list=29%, signal=59%
SYNAPTONEMAL COMPLEX	15	-0.503141	-1.331	0.117305	0.354447	1	5105	tags=20%, list=7%, signal=22%
CELL CYCLE ARREST	62	-0.38584	-1.33099	0.0619289	0.353556	1	23211	tags=48%, list=33%, signal=72%
A BAND	45	-0.403913	-1.33059	0.0808598	0.353654	1	32211	tags=62%, list=45%, signal=114%
POSITIVE REGULATION OF NEURON PROJECTION DEVELOPMENT	58	-0.388213	-1.33044	0.0632653	0.353087	1	21752	tags=45%, list=31%, signal=65%
DIOXYGENASE ACTIVITY	16	-0.484527	-1.33021	0.117849	0.352663	1	22870	tags=56%, list=32%, signal=83%
APICAL PLASMA MEMBRANE	146	-0.359717	-1.33003	0.018018	0.352137	1	22758	tags=40%, list=32%, signal=59%
NOTCH SIGNALING PATHWAY	90	-0.374546	-1.32843	0.0613682	0.355185	1	14509	tags=28%, list=20%, signal=35%
NEUROMUSCULAR PROCESS CONTROLLING BALANCE	26	-0.438754	-1.32797	0.115756	0.355439	1	17121	tags=38%, list=24%, signal=51%
INTRINSIC APOPTOTIC SIGNALING PATHWAY IN RESPONSE TO DNA DAMAGE	30	-0.425163	-1.32757	0.103412	0.355438	1	18507	tags=37%, list=26%, signal=50%
RETROGRADE TRANSPORT, ENDOSOME TO GOLGI	33	-0.428445	-1.32757	0.0920635	0.35452	1	16034	tags=39%, list=23%, signal=51%
NUCLEOBASE-CONTAINING COMPOUND METABOLIC PROCESS	18	-0.480813	-1.32755	0.118568	0.353642	1	7611	tags=28%, list=11%, signal=31%
VIRAL ENTRY INTO HOST CELL	23	-0.453928	-1.32722	0.116178	0.353499	1	17362	tags=43%, list=25%, signal=58%
REGULATION OF CELL PROLIFERATION	64	-0.387124	-1.32715	0.0684372	0.352775	1	20552	tags=41%, list=29%, signal=57%
RESPONSE TO VIRUS	50	-0.398178	-1.32652	0.0650407	0.353297	1	12580	tags=28%, list=18%, signal=34%
POSITIVE REGULATION OF SMOOTH MUSCLE CELL PROLIFERATION	19	-0.468724	-1.3256	0.12514	0.354582	1	7555	tags=32%, list=11%, signal=35%
WOUND HEALING	38	-0.41365	-1.32436	0.102321	0.356772	1	19872	tags=45%, list=28%, signal=62%
OBSOLETE GTP CATABOLIC PROCESS	78	-0.370825	-1.32131	0.0613682	0.363356	1	19995	tags=36%, list=28%, signal=50%
CELLULAR RESPONSE TO INTERFERON-GAMMA	19	-0.466465	-1.32117	0.133779	0.362786	1	22401	tags=58%, list=32%, signal=85%
T CELL HOMEOSTASIS	16	-0.479655	-1.32055	0.104848	0.363301	1	4006	tags=19%, list=6%, signal=20%
NEURON REMODELING	28	-0.428528	-1.31956	0.115344	0.364787	1	5944	tags=18%, list=8%, signal=19%
MESODERM FORMATION	15	-0.500709	-1.31914	0.146925	0.364932	1	19000	tags=53%, list=27%, signal=73%
CAMERA-TYPE EYE DEVELOPMENT	27	-0.436855	-1.31862	0.126461	0.365269	1	22972	tags=59%, list=32%, signal=88%
CELLULAR RESPONSE TO LIPOPOLYSACCHARIDE	39	-0.407752	-1.31798	0.0918473	0.36598	1	6916	tags=23%, list=10%, signal=26%
PROTEIN TYROSINESERINETHREONINE PHOSPHATASE ACTIVITY	20	-0.457242	-1.31735	0.123904	0.366637	1	8535	tags=25%, list=12%, signal=28%
POSITIVE REGULATION OF TRANSCRIPTION FACTOR IMPORT INTO NUCLEUS	18	-0.461737	-1.31647	0.145903	0.36795	1	23234	tags=56%, list=33%, signal=83%
MICROTUBULE MOTOR ACTIVITY	87	-0.367857	-1.31641	0.0675403	0.367177	1	25586	tags=53%, list=36%, signal=83%
BONE DEVELOPMENT	22	-0.447211	-1.31584	0.137968	0.367749	1	19721	tags=50%, list=28%, signal=69%
PROTEIN SUMOYLATION	23	-0.442837	-1.31409	0.127869	0.370909	1	5347	tags=22%, list=8%, signal=24%
ANKYRIN BINDING	26	-0.432253	-1.31246	0.116254	0.374003	1	30507	tags=65%, list=43%, signal=115%
DENSE CORE GRANULE	15	-0.491916	-1.31185	0.142534	0.374704	1	24330	tags=67%, list=34%, signal=102%
POSITIVE REGULATION OF MESENCHYMAL CELL PROLIFERATION	27	-0.428657	-1.31169	0.131892	0.37417	1	14972	tags=37%, list=21%, signal=47%
REGULATION OF CYTOSKELETON ORGANIZATION	20	-0.455167	-1.31128	0.146421	0.374262	1	23180	tags=55%, list=33%, signal=82%
TOLL-LIKE RECEPTOR 9 SIGNALING PATHWAY	17	-0.471983	-1.31088	0.144444	0.374408	1	19191	tags=47%, list=27%, signal=65%
DENDRITIC SHAFT	21	-0.455017	-1.31059	0.127193	0.374175	1	18636	tags=38%, list=26%, signal=52%
RNA-DNA HYBRID RIBONUCLEASE ACTIVITY	26	-0.439693	-1.31054	0.125958	0.37341	1	23854	tags=50%, list=34%, signal=75%
APICOLATERAL PLASMA MEMBRANE	17	-0.478258	-1.30917	0.133257	0.375954	1	20785	tags=53%, list=29%, signal=75%
BLOOD VESSEL REMODELING	21	-0.458133	-1.30778	0.125277	0.378501	1	23074	tags=52%, list=33%, signal=78%
POSITIVE REGULATION OF CANONICAL WNT SIGNALING PATHWAY	55	-0.386351	-1.30768	0.0942623	0.377827	1	10957	tags=29%, list=15%, signal=34%
CARDIAC MYOFIBRIL ASSEMBLY	25	-0.443179	-1.30767	0.135575	0.376928	1	19725	tags=52%, list=28%, signal=72%
NEGATIVE REGULATION OF ADENYLATE CYCLASE ACTIVITY	19	-0.459494	-1.30759	0.146799	0.376252	1	15295	tags=42%, list=22%, signal=54%
CELLULAR RESPONSE TO DRUG	28	-0.434252	-1.30674	0.116129	0.377359	1	23074	tags=50%, list=33%, signal=74%
ATPASE ACTIVITY	187	-0.35028	-1.30671	0.018	0.376525	1	23454	tags=42%, list=33%, signal=63%
EUKARYOTIC 43S PREINITIATION COMPLEX	19	-0.45339	-1.30533	0.135463	0.379123	1	1501	tags=16%, list=2%, signal=16%
SYNAPSE	179	-0.349365	-1.30505	0.027	0.378879	1	21198	tags=39%, list=30%, signal=56%
RUFFLE	45	-0.396554	-1.30504	0.100103	0.377999	1	8419	tags=24%, list=12%, signal=28%
CELL SURFACE	237	-0.343231	-1.30469	0.007	0.377925	1	23702	tags=43%, list=33%, signal=64%
TOLL-LIKE RECEPTOR 4 SIGNALING PATHWAY	47	-0.392045	-1.30402	0.0942029	0.37874	1	18078	tags=38%, list=26%, signal=51%
POSITIVE REGULATION OF PROTEIN KINASE ACTIVITY	29	-0.426935	-1.3034	0.109691	0.379416	1	18409	tags=45%, list=26%, signal=61%
INNERVATION	17	-0.471577	-1.30212	0.145577	0.381729	1	23731	tags=53%, list=34%, signal=80%
BEHAVIORAL RESPONSE TO ETHANOL	30	-0.421779	-1.3017	0.111575	0.381877	1	17306	tags=33%, list=24%, signal=44%
UBIQUITIN LIGASE COMPLEX	33	-0.42167	-1.30104	0.111229	0.382685	1	25268	tags=58%, list=36%, signal=89%
TRANSCRIPTION REGULATORY REGION DNA BINDING	53	-0.384773	-1.30061	0.0915565	0.382868	1	23074	tags=45%, list=33%, signal=67%
EXOCYTOSIS	65	-0.378258	-1.2999	0.0843496	0.383752	1	19888	tags=38%, list=28%, signal=53%
AORTA MORPHOGENESIS	15	-0.473218	-1.29974	0.125708	0.383252	1	17710	tags=47%, list=25%, signal=62%
APOPTOTIC PROCESS	350	-0.336647	-1.29873	0.001	0.384925	1	19874	tags=37%, list=28%, signal=51%
BILE ACID METABOLIC PROCESS	22	-0.452397	-1.29819	0.136213	0.385456	1	5650	tags=18%, list=8%, signal=20%
POST-EMBRYONIC DEVELOPMENT	61	-0.380154	-1.29809	0.0829959	0.384746	1	22869	tags=46%, list=32%, signal=68%
PHOTORECEPTOR OUTER SEGMENT	24	-0.435479	-1.29798	0.143478	0.38412	1	9153	tags=25%, list=13%, signal=29%
RUFFLE MEMBRANE	44	-0.398046	-1.29787	0.103448	0.383533	1	8511	tags=23%, list=12%, signal=26%
RECEPTOR SIGNALING PROTEIN ACTIVITY	23	-0.435285	-1.2977	0.125409	0.383056	1	23483	tags=52%, list=33%, signal=78%
IDENTICAL PROTEIN BINDING	177	-0.347063	-1.29562	0.03	0.387365	1	19874	tags=38%, list=28%, signal=53%
PHOSPHATIDYLINOSITOL-MEDIATED SIGNALING	34	-0.413678	-1.29541	0.122363	0.387048	1	24809	tags=59%, list=35%, signal=91%
CYSTEINE-TYPE PEPTIDASE ACTIVITY	32	-0.421302	-1.29533	0.115466	0.386386	1	20096	tags=44%, list=28%, signal=61%
TRANSMEMBRANE RECEPTOR PROTEIN TYROSINE KINASE SIGNALING PATHWAY	69	-0.375352	-1.29528	0.0808898	0.385684	1	24159	tags=46%, list=34%, signal=70%
SENSORY ORGAN DEVELOPMENT	27	-0.420719	-1.29503	0.150964	0.385472	1	16469	tags=37%, list=23%, signal=48%
LIPID PARTICLE	75	-0.375415	-1.2944	0.0628166	0.386113	1	18476	tags=39%, list=26%, signal=52%
EPITHELIUM DEVELOPMENT	15	-0.478731	-1.29419	0.156885	0.385802	1	32040	tags=80%, list=45%, signal=146%
NEGATIVE REGULATION OF CYSTEINE-TYPE ENDOPEPTIDASE ACTIVITY INVOLVED IN APOPTOTIC PROCESS	54	-0.381861	-1.29411	0.0965732	0.385111	1	11162	tags=22%, list=16%, signal=26%
PHOTORECEPTOR CELL MAINTENANCE	26	-0.425389	-1.29382	0.146129	0.384997	1	8097	tags=23%, list=11%, signal=26%
APOPTOTIC SIGNALING PATHWAY	53	-0.380767	-1.29108	0.104723	0.390795	1	18408	tags=40%, list=26%, signal=54%
CIS-GOLGI NETWORK	33	-0.413713	-1.29099	0.135504	0.390157	1	19186	tags=39%, list=27%, signal=54%
CELLULAR RESPONSE TO RETINOIC ACID	19	-0.449391	-1.29023	0.145215	0.391306	1	24040	tags=58%, list=34%, signal=88%
REGULATION OF CELL ADHESION	22	-0.440564	-1.28855	0.149189	0.394538	1	21434	tags=50%, list=30%, signal=72%
ASPARTIC-TYPE ENDOPEPTIDASE ACTIVITY	81	-0.363521	-1.2884	0.0690355	0.393987	1	23288	tags=44%, list=33%, signal=66%
CHOLESTEROL HOMEOSTASIS	44	-0.391161	-1.28813	0.130793	0.393771	1	16975	tags=36%, list=24%, signal=48%
MANNOSE BINDING	16	-0.472427	-1.2877	0.15977	0.393954	1	7058	tags=31%, list=10%, signal=35%
CELL ADHESION MOLECULE BINDING	33	-0.407472	-1.28654	0.132556	0.396075	1	23244	tags=45%, list=33%, signal=68%
DENDRITE	242	-0.341641	-1.28611	0.012	0.396348	1	22869	tags=41%, list=32%, signal=61%
CYTOPLASMIC MICROTUBULE ORGANIZATION	27	-0.422561	-1.28557	0.145455	0.396905	1	11400	tags=30%, list=16%, signal=35%
NEGATIVE REGULATION OF NEURON DIFFERENTIATION	30	-0.420393	-1.28495	0.145435	0.397623	1	16063	tags=40%, list=23%, signal=52%
NUCLEAR INNER MEMBRANE	17	-0.468743	-1.28364	0.141723	0.400049	1	21056	tags=47%, list=30%, signal=67%
M BAND	68	-0.369579	-1.28329	0.0945122	0.400081	1	19725	tags=38%, list=28%, signal=53%
RAB GTPASE BINDING	34	-0.404055	-1.28253	0.142707	0.401205	1	19647	tags=47%, list=28%, signal=65%
EXTRINSIC APOPTOTIC SIGNALING PATHWAY VIA DEATH DOMAIN RECEPTORS	34	-0.408792	-1.28246	0.126866	0.400521	1	23288	tags=47%, list=33%, signal=70%
BLOOD VESSEL DEVELOPMENT	38	-0.397103	-1.28237	0.125527	0.399912	1	14184	tags=34%, list=20%, signal=43%
NOTCH BINDING	20	-0.452669	-1.28209	0.155973	0.399787	1	11295	tags=30%, list=16%, signal=36%
T-TUBULE	36	-0.399839	-1.2815	0.148109	0.400359	1	31379	tags=58%, list=44%, signal=105%
VOLTAGE-GATED CALCIUM CHANNEL ACTIVITY	27	-0.423812	-1.281	0.151288	0.400754	1	30827	tags=63%, list=44%, signal=111%
POSITIVE CHEMOTAXIS	18	-0.455969	-1.27985	0.160183	0.402843	1	22802	tags=56%, list=32%, signal=82%
POSTSYNAPTIC MEMBRANE	281	-0.337271	-1.27966	0.011	0.402433	1	24091	tags=43%, list=34%, signal=65%
COATED PIT	84	-0.359929	-1.27908	0.0892495	0.403069	1	17710	tags=35%, list=25%, signal=46%
SYNAPTIC VESICLE	74	-0.366615	-1.27856	0.0860324	0.403619	1	19318	tags=39%, list=27%, signal=54%
POSITIVE REGULATION OF EXOCYTOSIS	15	-0.475307	-1.27746	0.165169	0.405475	1	18893	tags=40%, list=27%, signal=55%
TRANS-GOLGI NETWORK TRANSPORT VESICLE	23	-0.441209	-1.2771	0.15708	0.405534	1	13684	tags=39%, list=19%, signal=48%
TRANSCRIPTION COACTIVATOR ACTIVITY	116	-0.349322	-1.27614	0.0682046	0.407133	1	22612	tags=41%, list=32%, signal=61%
CELLULAR RESPONSE TO GLUCOSE STIMULUS	15	-0.46847	-1.27432	0.168028	0.410933	1	22758	tags=53%, list=32%, signal=79%
HISTONE ACETYLTRANSFERASE ACTIVITY	31	-0.407116	-1.27383	0.148778	0.411314	1	9812	tags=26%, list=14%, signal=30%
POSITIVE REGULATION OF CALCIUM ION TRANSPORT	31	-0.408669	-1.2738	0.128964	0.410515	1	23717	tags=45%, list=33%, signal=68%
SEGMENT POLARITY DETERMINATION	17	-0.467379	-1.27372	0.162896	0.40983	1	24308	tags=47%, list=34%, signal=72%
TRANSCRIPTION ELONGATION FACTOR COMPLEX	22	-0.439176	-1.27334	0.170732	0.409925	1	14228	tags=36%, list=20%, signal=45%
CELLULAR PROTEIN LOCALIZATION	41	-0.386214	-1.27316	0.136033	0.40957	1	21901	tags=41%, list=31%, signal=60%
MITOTIC CHROMOSOME CONDENSATION	42	-0.386077	-1.27299	0.135942	0.409158	1	33285	tags=64%, list=47%, signal=121%
ACTIN CYTOSKELETON ORGANIZATION	110	-0.350665	-1.2729	0.0561685	0.408589	1	29563	tags=54%, list=42%, signal=92%
ADULT HEART DEVELOPMENT	15	-0.47174	-1.27281	0.180046	0.407998	1	19356	tags=60%, list=27%, signal=83%
ESTABLISHMENT OF CELL POLARITY	22	-0.43918	-1.27271	0.148796	0.407402	1	17917	tags=41%, list=25%, signal=55%
CAMP-MEDIATED SIGNALING	26	-0.418917	-1.27154	0.137276	0.409569	1	18409	tags=42%, list=26%, signal=57%
GASTRULATION WITH MOUTH FORMING SECOND	29	-0.415396	-1.27101	0.155954	0.410081	1	19221	tags=45%, list=27%, signal=62%
LIPID BINDING	75	-0.363846	-1.27086	0.0908174	0.409608	1	18035	tags=35%, list=25%, signal=46%
TOLL-LIKE RECEPTOR SIGNALING PATHWAY	56	-0.374546	-1.26994	0.109072	0.41107	1	19191	tags=38%, list=27%, signal=51%
REGULATION OF GENE EXPRESSION	70	-0.36398	-1.26969	0.114141	0.410905	1	13142	tags=30%, list=19%, signal=37%
EARLY ENDOSOME MEMBRANE	57	-0.373851	-1.26913	0.127681	0.411514	1	18487	tags=44%, list=26%, signal=59%
LARVAL LOCOMOTORY BEHAVIOR	20	-0.443913	-1.26905	0.156284	0.410892	1	36865	tags=85%, list=52%, signal=177%
ESTABLISHMENT OF PLANAR POLARITY	35	-0.398301	-1.26835	0.146624	0.411793	1	10825	tags=31%, list=15%, signal=37%
REGULATION OF CARDIAC MUSCLE CONTRACTION BY REGULATION OF THE RELEASE OF SEQUESTERED CALCIUM ION	21	-0.439493	-1.26772	0.174654	0.412536	1	24527	tags=43%, list=35%, signal=66%
PROTEIN O-LINKED GLYCOSYLATION	20	-0.440665	-1.26771	0.150549	0.411705	1	8353	tags=25%, list=12%, signal=28%
DETERMINATION OF LEFTRIGHT SYMMETRY	39	-0.39363	-1.26754	0.137461	0.411323	1	12557	tags=28%, list=18%, signal=34%
SEROTONIN METABOLIC PROCESS	17	-0.45294	-1.26673	0.166667	0.412551	1	7799	tags=24%, list=11%, signal=26%
ADP BINDING	16	-0.466384	-1.26629	0.171364	0.412823	1	5477	tags=25%, list=8%, signal=27%
GOLGI ORGANIZATION	64	-0.366295	-1.2656	0.101729	0.41378	1	12180	tags=30%, list=17%, signal=36%
PROTEIN K48-LINKED UBIQUITINATION	31	-0.41103	-1.26489	0.150424	0.414769	1	22859	tags=55%, list=32%, signal=81%
SRP-DEPENDENT COTRANSLATIONAL PROTEIN TARGETING TO MEMBRANE	20	-0.441381	-1.26448	0.169832	0.415004	1	7826	tags=35%, list=11%, signal=39%
THIOL-DEPENDENT UBIQUITIN-SPECIFIC PROTEASE ACTIVITY	53	-0.378015	-1.26447	0.115583	0.414182	1	31077	tags=58%, list=44%, signal=104%
LATERAL PLASMA MEMBRANE	67	-0.364222	-1.26349	0.114372	0.415959	1	24338	tags=45%, list=34%, signal=68%
NEGATIVE REGULATION OF CELL CYCLE ARREST	15	-0.465095	-1.26255	0.164045	0.417614	1	16795	tags=40%, list=24%, signal=52%
MITOTIC NUCLEAR ENVELOPE DISASSEMBLY	22	-0.432147	-1.26161	0.165563	0.41915	1	21879	tags=50%, list=31%, signal=72%
OPEN TRACHEAL SYSTEM DEVELOPMENT	40	-0.393788	-1.26128	0.138686	0.419187	1	20593	tags=43%, list=29%, signal=60%
NEGATIVE REGULATION OF TRANSCRIPTION, DNA-TEMPLATED	207	-0.336203	-1.26018	0.034	0.421101	1	22972	tags=40%, list=32%, signal=58%
PEROXISOMAL MEMBRANE	41	-0.386509	-1.25951	0.132918	0.421915	1	11937	tags=27%, list=17%, signal=32%
FLIGHT BEHAVIOR	15	-0.463277	-1.25935	0.186801	0.421542	1	36161	tags=80%, list=51%, signal=163%
ENDOCYTIC VESICLE	47	-0.379254	-1.25927	0.143299	0.420896	1	8050	tags=26%, list=11%, signal=29%
REGULATION OF GLUCOSE TRANSPORT	22	-0.432147	-1.25861	0.160714	0.421753	1	21879	tags=50%, list=31%, signal=72%
REGULATION OF CARDIAC MUSCLE CONTRACTION	15	-0.460977	-1.25826	0.186517	0.421813	1	21901	tags=40%, list=31%, signal=58%
DEFENSE RESPONSE TO BACTERIUM	33	-0.399499	-1.25817	0.170913	0.421261	1	11193	tags=27%, list=16%, signal=32%
TRANSLATION INITIATION FACTOR ACTIVITY	54	-0.371864	-1.25717	0.13299	0.423103	1	14624	tags=30%, list=21%, signal=37%
REGULATION OF PROTEIN LOCALIZATION	44	-0.380862	-1.25712	0.139918	0.422411	1	26920	tags=52%, list=38%, signal=84%
CARDIAC MUSCLE HYPERTROPHY	24	-0.421807	-1.25681	0.173817	0.422415	1	32156	tags=71%, list=45%, signal=130%
LYSOSOME ORGANIZATION	24	-0.424271	-1.25579	0.167562	0.424331	1	27530	tags=58%, list=39%, signal=95%
LATERAL INHIBITION	42	-0.381115	-1.25447	0.160042	0.426919	1	24828	tags=55%, list=35%, signal=84%
HETEROPHILIC CELL-CELL ADHESION VIA PLASMA MEMBRANE CELL ADHESION MOLECULES	35	-0.39084	-1.25284	0.17542	0.430292	1	9339	tags=31%, list=13%, signal=36%
CELL ADHESION	360	-0.325403	-1.25262	0.008	0.430052	1	22665	tags=38%, list=32%, signal=55%
POSITIVE REGULATION OF TRANSCRIPTION FROM RNA POLYMERASE II PROMOTER	359	-0.326412	-1.25232	0.014	0.430054	1	20167	tags=33%, list=28%, signal=46%
CANONICAL WNT SIGNALING PATHWAY	45	-0.381855	-1.25224	0.144628	0.429457	1	19610	tags=40%, list=28%, signal=55%
PHOSPHATASE BINDING	27	-0.405785	-1.25211	0.175401	0.428939	1	17478	tags=41%, list=25%, signal=54%
REGULATION OF CELL MIGRATION	49	-0.37578	-1.25172	0.135942	0.429222	1	8511	tags=27%, list=12%, signal=30%
ACTIN FILAMENT BINDING	50	-0.374057	-1.25159	0.123457	0.428748	1	19356	tags=42%, list=27%, signal=58%
CYTOKINE-MEDIATED SIGNALING PATHWAY	52	-0.374183	-1.25068	0.142276	0.430223	1	23858	tags=50%, list=34%, signal=75%
NEUROPEPTIDE SIGNALING PATHWAY	152	-0.33744	-1.25049	0.0571142	0.42989	1	25029	tags=45%, list=35%, signal=69%
HYDROLASE ACTIVITY, HYDROLYZING O-GLYCOSYL COMPOUNDS	24	-0.419682	-1.24968	0.172717	0.431103	1	8967	tags=25%, list=13%, signal=29%
CELLULAR SENESCENCE	16	-0.460858	-1.24839	0.188073	0.433543	1	24207	tags=50%, list=34%, signal=76%
SARCOMERE ORGANIZATION	68	-0.356082	-1.24762	0.126144	0.434719	1	34810	tags=69%, list=49%, signal=136%
GOLGI CISTERNA MEMBRANE	65	-0.358478	-1.24711	0.133266	0.435205	1	10196	tags=23%, list=14%, signal=27%
GROWTH	15	-0.463627	-1.24704	0.180365	0.434548	1	12917	tags=33%, list=18%, signal=41%
REGULATION OF CELL GROWTH	21	-0.432398	-1.24688	0.189749	0.434142	1	26667	tags=52%, list=38%, signal=84%
NEURON DEVELOPMENT	27	-0.4073	-1.24676	0.192389	0.433659	1	23074	tags=48%, list=33%, signal=71%
CENTRIOLE	112	-0.342071	-1.24672	0.0911824	0.432975	1	21766	tags=38%, list=31%, signal=54%
NERVOUS SYSTEM DEVELOPMENT	147	-0.336827	-1.24651	0.0640641	0.432643	1	24638	tags=43%, list=35%, signal=66%
ACTIN CYTOSKELETON REORGANIZATION	29	-0.410326	-1.2453	0.184713	0.434857	1	23069	tags=41%, list=33%, signal=61%
GLIAL CELL MIGRATION	19	-0.442316	-1.24528	0.186364	0.434105	1	7275	tags=26%, list=10%, signal=29%
CELLULAR RESPONSE TO REACTIVE OXYGEN SPECIES	17	-0.453687	-1.24525	0.202489	0.433378	1	9153	tags=29%, list=13%, signal=34%
POTASSIUM ION TRANSMEMBRANE TRANSPORT	38	-0.381687	-1.24508	0.18815	0.432989	1	18585	tags=37%, list=26%, signal=50%
SINGLE ORGANISMAL CELL-CELL ADHESION	79	-0.357546	-1.24442	0.126135	0.433815	1	20373	tags=39%, list=29%, signal=55%
PROTEIN TYROSINE KINASE ACTIVITY	62	-0.361994	-1.24383	0.137436	0.4346	1	24624	tags=52%, list=35%, signal=79%
PROTEIN COMPLEX	222	-0.330018	-1.24357	0.032	0.434438	1	25199	tags=43%, list=36%, signal=67%
PML BODY	76	-0.357012	-1.24339	0.114488	0.434113	1	19949	tags=38%, list=28%, signal=53%
PERINUCLEAR REGION OF CYTOPLASM	402	-0.322613	-1.24306	0.012	0.434258	1	23702	tags=41%, list=33%, signal=61%
GLYCOGEN METABOLIC PROCESS	15	-0.464428	-1.24259	0.222732	0.434647	1	24716	tags=67%, list=35%, signal=102%
LOCOMOTION	40	-0.38548	-1.24214	0.172199	0.434951	1	35517	tags=75%, list=50%, signal=150%
PROTEIN TRANSPORT	382	-0.322576	-1.24068	0.011	0.437815	1	24267	tags=41%, list=34%, signal=62%
PROTEIN K48-LINKED DEUBIQUITINATION	20	-0.43188	-1.24057	0.186727	0.437261	1	28773	tags=60%, list=41%, signal=101%
POSITIVE REGULATION OF CELL MIGRATION	73	-0.352707	-1.23976	0.130964	0.438515	1	16207	tags=34%, list=23%, signal=44%
CHONDROITIN SULFATE METABOLIC PROCESS	18	-0.439131	-1.23861	0.196868	0.440675	1	24512	tags=56%, list=35%, signal=85%
PROTEIN POLYUBIQUITINATION	75	-0.354834	-1.23791	0.118301	0.441595	1	26024	tags=49%, list=37%, signal=78%
AXONOGENESIS	100	-0.345738	-1.23707	0.10161	0.442939	1	24338	tags=44%, list=34%, signal=67%
BASAL PLASMA MEMBRANE	54	-0.368309	-1.23681	0.140657	0.442781	1	20606	tags=41%, list=29%, signal=57%
CELL-CELL JUNCTION	132	-0.340484	-1.2359	0.0862588	0.444418	1	24126	tags=41%, list=34%, signal=62%
ENDOPLASMIC RETICULUM-GOLGI INTERMEDIATE COMPARTMENT	36	-0.389911	-1.23564	0.170168	0.444283	1	13488	tags=31%, list=19%, signal=38%
NEUROMUSCULAR JUNCTION	70	-0.357279	-1.23431	0.133333	0.446828	1	22157	tags=43%, list=31%, signal=62%
MITOTIC SPINDLE ASSEMBLY CHECKPOINT	23	-0.414157	-1.2328	0.193059	0.449932	1	6545	tags=17%, list=9%, signal=19%
MEMORY	48	-0.377889	-1.23243	0.165289	0.450098	1	22149	tags=40%, list=31%, signal=58%
PANCREAS DEVELOPMENT	16	-0.452822	-1.23185	0.198439	0.450749	1	28536	tags=63%, list=40%, signal=105%
SARCOPLASMIC RETICULUM MEMBRANE	28	-0.40196	-1.23092	0.171336	0.45239	1	36161	tags=79%, list=51%, signal=160%
LAMELLIPODIUM ASSEMBLY	19	-0.43998	-1.22895	0.197998	0.456781	1	22054	tags=53%, list=31%, signal=76%
NEUROTROPHIN TRK RECEPTOR SIGNALING PATHWAY	56	-0.361895	-1.22809	0.153689	0.458366	1	34778	tags=70%, list=49%, signal=137%
CELLULAR RESPONSE TO GROWTH FACTOR STIMULUS	25	-0.410242	-1.22767	0.200436	0.458539	1	12305	tags=36%, list=17%, signal=44%
CALCIUM-DEPENDENT CYSTEINE-TYPE ENDOPEPTIDASE ACTIVITY	21	-0.419934	-1.22695	0.204194	0.459692	1	21836	tags=43%, list=31%, signal=62%
RNA-DIRECTED DNA POLYMERASE ACTIVITY	128	-0.337019	-1.22623	0.087	0.460731	1	24906	tags=45%, list=35%, signal=70%
PROTON TRANSPORT	30	-0.396257	-1.22582	0.193206	0.460959	1	27307	tags=57%, list=39%, signal=92%
NADP BINDING	41	-0.379281	-1.22515	0.18361	0.461813	1	6031	tags=15%, list=9%, signal=16%
PHOTOTRANSDUCTION, VISIBLE LIGHT	32	-0.39227	-1.22513	0.195767	0.461051	1	24694	tags=50%, list=35%, signal=77%
LIVER DEVELOPMENT	64	-0.358874	-1.22509	0.153061	0.460386	1	25192	tags=52%, list=36%, signal=80%
NEGATIVE REGULATION OF TRANSLATION	40	-0.380347	-1.22488	0.194645	0.460092	1	21041	tags=43%, list=30%, signal=60%
ESTABLISHMENT OF NUCLEUS LOCALIZATION	21	-0.426381	-1.22475	0.203279	0.459651	1	39849	tags=90%, list=56%, signal=207%
POTASSIUM ION TRANSPORT	56	-0.360589	-1.22403	0.176892	0.460738	1	18161	tags=36%, list=26%, signal=48%
CIRCADIAN REGULATION OF GENE EXPRESSION	25	-0.408607	-1.22317	0.212187	0.462098	1	21789	tags=48%, list=31%, signal=69%
POSITIVE REGULATION OF INTERFERON-BETA PRODUCTION	24	-0.408964	-1.22277	0.208556	0.462412	1	11978	tags=29%, list=17%, signal=35%
MICROTUBULE-BASED MOVEMENT	78	-0.34684	-1.2225	0.134208	0.462318	1	25586	tags=49%, list=36%, signal=76%
STRUCTURAL CONSTITUENT OF NUCLEAR PORE	23	-0.414977	-1.22218	0.203905	0.462397	1	38481	tags=78%, list=54%, signal=171%
POSITIVE REGULATION OF CYTOSOLIC CALCIUM ION CONCENTRATION	58	-0.357474	-1.22196	0.15102	0.462185	1	21740	tags=41%, list=31%, signal=60%
POSITIVE REGULATION OF EPITHELIAL CELL MIGRATION	18	-0.433925	-1.22067	0.209354	0.464734	1	21211	tags=44%, list=30%, signal=63%
WATER-SOLUBLE VITAMIN METABOLIC PROCESS	25	-0.400189	-1.22029	0.216216	0.464909	1	29628	tags=56%, list=42%, signal=96%
PROTEIN STABILIZATION	81	-0.343327	-1.21971	0.151911	0.465681	1	24097	tags=47%, list=34%, signal=71%
INNATE IMMUNE RESPONSE	250	-0.321535	-1.21943	0.038	0.465683	1	16316	tags=28%, list=23%, signal=37%
TELENCEPHALON DEVELOPMENT	15	-0.44442	-1.21926	0.209276	0.465329	1	21374	tags=40%, list=30%, signal=57%
TOR SIGNALING	16	-0.445591	-1.21891	0.226097	0.465468	1	7555	tags=25%, list=11%, signal=28%
APOLIPOPROTEIN BINDING	20	-0.420792	-1.21881	0.218263	0.464904	1	7790	tags=30%, list=11%, signal=34%
CALCIUM-DEPENDENT CELL-CELL ADHESION VIA PLASMA MEMBRANE CELL ADHESION MOLECULES	36	-0.380858	-1.2188	0.208421	0.464113	1	11009	tags=28%, list=16%, signal=33%
POSITIVE REGULATION OF PROTEIN BINDING	16	-0.44585	-1.21843	0.22805	0.464381	1	27033	tags=69%, list=38%, signal=111%
SARCOLEMMA	104	-0.338952	-1.21779	0.131394	0.465282	1	22157	tags=40%, list=31%, signal=59%
EMBRYONIC PATTERN SPECIFICATION	33	-0.38574	-1.21748	0.201699	0.46537	1	6213	tags=18%, list=9%, signal=20%
PROTEIN BINDING, BRIDGING	39	-0.375685	-1.21731	0.193952	0.465	1	9413	tags=23%, list=13%, signal=27%
INNER EAR MORPHOGENESIS	26	-0.401308	-1.21577	0.213749	0.468224	1	20032	tags=42%, list=28%, signal=59%
CYTOPLASMIC VESICLE	81	-0.341199	-1.21561	0.128153	0.467861	1	21067	tags=41%, list=30%, signal=58%
CHROMOSOME SEGREGATION	38	-0.375646	-1.2152	0.216301	0.468134	1	24908	tags=47%, list=35%, signal=73%
PROTEASE BINDING	24	-0.407408	-1.21451	0.216043	0.469196	1	19356	tags=50%, list=27%, signal=69%
NEURAL TUBE DEVELOPMENT	30	-0.387605	-1.21419	0.204641	0.469238	1	22592	tags=47%, list=32%, signal=69%
BONE REMODELING	26	-0.39832	-1.21321	0.218378	0.470975	1	14972	tags=35%, list=21%, signal=44%
DEFENSE RESPONSE TO FUNGUS	27	-0.398893	-1.21316	0.204082	0.470338	1	9094	tags=19%, list=13%, signal=21%
FEEDING BEHAVIOR	25	-0.404657	-1.21208	0.208827	0.472532	1	23856	tags=48%, list=34%, signal=72%
SKELETAL SYSTEM MORPHOGENESIS	21	-0.425688	-1.21196	0.223077	0.472043	1	15370	tags=38%, list=22%, signal=49%
RAS PROTEIN SIGNAL TRANSDUCTION	34	-0.38413	-1.21178	0.199787	0.471744	1	34573	tags=68%, list=49%, signal=132%
2-OXOGLUTARATE METABOLIC PROCESS	16	-0.443476	-1.21175	0.222477	0.471037	1	24541	tags=50%, list=35%, signal=76%
SARCOMEROGENESIS	23	-0.415415	-1.2112	0.209607	0.471692	1	32156	tags=70%, list=45%, signal=127%
PROTEIN HOMOTRIMERIZATION	19	-0.422869	-1.21084	0.219756	0.471841	1	8567	tags=26%, list=12%, signal=30%
NEGATIVE REGULATION OF PROGRAMMED CELL DEATH	15	-0.457789	-1.21083	0.22659	0.471069	1	23717	tags=53%, list=33%, signal=80%
PROTEIN LOCALIZATION TO CELL SURFACE	27	-0.401775	-1.21082	0.235169	0.470311	1	9153	tags=22%, list=13%, signal=26%
POSITIVE REGULATION OF MAPK CASCADE	37	-0.379631	-1.21016	0.215645	0.471214	1	5986	tags=22%, list=8%, signal=24%
ACTIN BINDING	104	-0.334916	-1.20977	0.137137	0.471437	1	33307	tags=61%, list=47%, signal=114%
RELEASE OF CYTOCHROME C FROM MITOCHONDRIA	16	-0.44246	-1.20972	0.227578	0.470772	1	18307	tags=38%, list=26%, signal=51%
PROTEIN LOCALIZATION TO PLASMA MEMBRANE	65	-0.351533	-1.20951	0.175456	0.470578	1	25874	tags=45%, list=37%, signal=70%
NEGATIVE REGULATION OF MAPK CASCADE	16	-0.443095	-1.20782	0.226607	0.4743	1	11785	tags=44%, list=17%, signal=52%
VESICLE MEMBRANE	20	-0.426701	-1.20696	0.222344	0.475642	1	15940	tags=35%, list=23%, signal=45%
EPIDERMAL GROWTH FACTOR RECEPTOR SIGNALING PATHWAY	48	-0.366891	-1.20587	0.184237	0.477745	1	24257	tags=48%, list=34%, signal=73%
CARDIAC MUSCLE FIBER DEVELOPMENT	23	-0.415415	-1.20568	0.215835	0.477381	1	32156	tags=70%, list=45%, signal=127%
NEGATIVE REGULATION OF RAS PROTEIN SIGNAL TRANSDUCTION	27	-0.397402	-1.20529	0.226355	0.477648	1	22595	tags=52%, list=32%, signal=76%
INSULIN RECEPTOR SIGNALING PATHWAY	52	-0.360287	-1.20498	0.183967	0.477695	1	16395	tags=35%, list=23%, signal=45%
POSITIVE REGULATION OF PROTEASOMAL UBIQUITIN-DEPENDENT PROTEIN CATABOLIC PROCESS	31	-0.384276	-1.20471	0.221868	0.477547	1	30486	tags=68%, list=43%, signal=119%
CELLULAR LIPID METABOLIC PROCESS	40	-0.372097	-1.20459	0.219078	0.477084	1	13121	tags=28%, list=19%, signal=34%
RESPONSE TO GLUCOCORTICOID	31	-0.383976	-1.20382	0.22412	0.478277	1	24451	tags=52%, list=35%, signal=79%
ACTIN CYTOSKELETON	127	-0.326872	-1.20364	0.138693	0.47797	1	20442	tags=34%, list=29%, signal=48%
ATRIAL CARDIAC MUSCLE CELL ACTION POTENTIAL	15	-0.43848	-1.20361	0.243213	0.477263	1	21901	tags=40%, list=31%, signal=58%
DEFENSE RESPONSE TO VIRUS	74	-0.342091	-1.20349	0.167004	0.476817	1	12295	tags=26%, list=17%, signal=31%
PROTEIN-HORMONE RECEPTOR ACTIVITY	22	-0.403621	-1.20341	0.250557	0.476258	1	17214	tags=41%, list=24%, signal=54%
SYNAPTIC TRANSMISSION	132	-0.330996	-1.20233	0.131131	0.478312	1	24091	tags=42%, list=34%, signal=64%
POST-GOLGI VESICLE-MEDIATED TRANSPORT	18	-0.425867	-1.2021	0.217245	0.478143	1	15079	tags=39%, list=21%, signal=49%
CATION TRANSPORT	57	-0.355095	-1.20199	0.204061	0.477628	1	26020	tags=44%, list=37%, signal=69%
RESPONSE TO HEAT	38	-0.371437	-1.20089	0.210417	0.479725	1	29960	tags=61%, list=42%, signal=105%
SINGLE FERTILIZATION	16	-0.446057	-1.20075	0.223982	0.479278	1	15131	tags=31%, list=21%, signal=40%
PROTEIN N-LINKED GLYCOSYLATION	18	-0.432211	-1.20018	0.235424	0.479997	1	36060	tags=78%, list=51%, signal=158%
ESTABLISHMENT OR MAINTENANCE OF CELL POLARITY	38	-0.37321	-1.20003	0.211193	0.47967	1	17042	tags=32%, list=24%, signal=42%
CALCIUM CHANNEL ACTIVITY	59	-0.353733	-1.19922	0.183214	0.481012	1	23339	tags=39%, list=33%, signal=58%
TRANSCRIPTION FROM RNA POLYMERASE II PROMOTER	141	-0.326788	-1.19898	0.119238	0.480832	1	23389	tags=41%, list=33%, signal=61%
PROTEIN TARGETING TO PLASMA MEMBRANE	60	-0.35018	-1.19837	0.177009	0.481634	1	22157	tags=38%, list=31%, signal=56%
NEGATIVE REGULATION OF CELL PROLIFERATION	195	-0.319514	-1.19822	0.1	0.481259	1	18953	tags=34%, list=27%, signal=47%
EXTRINSIC APOPTOTIC SIGNALING PATHWAY	26	-0.392435	-1.19798	0.218143	0.481123	1	19902	tags=38%, list=28%, signal=53%
ADENYLATE CYCLASE-INHIBITING G-PROTEIN COUPLED RECEPTOR SIGNALING PATHWAY	17	-0.435498	-1.19766	0.241918	0.481158	1	21646	tags=53%, list=31%, signal=76%
POSITIVE REGULATION OF PROTEIN CATABOLIC PROCESS	26	-0.396242	-1.19714	0.234848	0.481775	1	21398	tags=54%, list=30%, signal=77%
PEPTIDYL-TYROSINE PHOSPHORYLATION	65	-0.348748	-1.19691	0.192464	0.481604	1	21434	tags=45%, list=30%, signal=64%
CYTOPLASMIC, MEMBRANE-BOUNDED VESICLE	88	-0.336156	-1.19513	0.168687	0.485491	1	27634	tags=50%, list=39%, signal=82%
IMMUNE RESPONSE	64	-0.344592	-1.19326	0.197368	0.489549	1	18416	tags=38%, list=26%, signal=51%
CILIUM MORPHOGENESIS	69	-0.342602	-1.19181	0.189707	0.492514	1	16391	tags=28%, list=23%, signal=36%
CHROMATIN	36	-0.373335	-1.19104	0.234864	0.493735	1	17925	tags=31%, list=25%, signal=41%
PYRIDOXAL PHOSPHATE BINDING	73	-0.341528	-1.19064	0.188889	0.49405	1	21781	tags=36%, list=31%, signal=51%
NEGATIVE REGULATION OF I-KAPPAB KINASENF-KAPPAB SIGNALING	24	-0.400438	-1.19018	0.244086	0.494559	1	7592	tags=25%, list=11%, signal=28%
NEGATIVE REGULATION OF BMP SIGNALING PATHWAY	22	-0.40704	-1.19012	0.255388	0.49394	1	18791	tags=41%, list=27%, signal=56%
NEGATIVE REGULATION OF PROTEIN CATABOLIC PROCESS	19	-0.415398	-1.18999	0.241111	0.493504	1	29312	tags=63%, list=41%, signal=108%
GLUCOSE TRANSPORT	31	-0.379623	-1.18997	0.252137	0.492796	1	21879	tags=45%, list=31%, signal=65%
FIBROBLAST GROWTH FACTOR RECEPTOR SIGNALING PATHWAY	32	-0.384093	-1.18949	0.232949	0.493379	1	23702	tags=53%, list=33%, signal=80%
CELL DEATH	17	-0.431782	-1.18853	0.255656	0.495124	1	18323	tags=41%, list=26%, signal=56%
UBIQUITIN-UBIQUITIN LIGASE ACTIVITY	16	-0.437465	-1.1877	0.242291	0.496562	1	17884	tags=44%, list=25%, signal=59%
CYTOSKELETON	368	-0.307246	-1.18441	0.053	0.504558	1	16195	tags=29%, list=23%, signal=38%
L-ASCORBIC ACID BINDING	24	-0.39698	-1.1837	0.240899	0.505579	1	18877	tags=33%, list=27%, signal=45%
POSITIVE REGULATION OF ENDOTHELIAL CELL PROLIFERATION	31	-0.375928	-1.18343	0.244161	0.50552	1	24126	tags=45%, list=34%, signal=68%
PROTEIN EXPORT FROM NUCLEUS	18	-0.425625	-1.18216	0.255079	0.508057	1	12998	tags=39%, list=18%, signal=48%
REGULATION OF SYNAPTIC PLASTICITY	16	-0.437143	-1.18207	0.257403	0.507513	1	14870	tags=38%, list=21%, signal=47%
VESICLE-MEDIATED TRANSPORT	150	-0.317841	-1.18165	0.143143	0.507941	1	25299	tags=41%, list=36%, signal=64%
SCAVENGER RECEPTOR ACTIVITY	44	-0.35637	-1.18118	0.230377	0.50845	1	14661	tags=27%, list=21%, signal=34%
NUCLEAR ENVELOPE	131	-0.322671	-1.18096	0.15015	0.508199	1	22141	tags=38%, list=31%, signal=55%
NEGATIVE REGULATION OF TUMOR NECROSIS FACTOR PRODUCTION	18	-0.418461	-1.18066	0.265419	0.508151	1	12119	tags=33%, list=17%, signal=40%
PERIKARYON	52	-0.35146	-1.18064	0.21281	0.507435	1	16904	tags=31%, list=24%, signal=40%
REGULATION OF MEMBRANE POTENTIAL	55	-0.345876	-1.18019	0.221429	0.507787	1	22076	tags=38%, list=31%, signal=55%
SUBSTRATE ADHESION-DEPENDENT CELL SPREADING	20	-0.412538	-1.17989	0.257206	0.50783	1	31920	tags=60%, list=45%, signal=109%
REGULATION OF CYCLIN-DEPENDENT PROTEIN SERINETHREONINE KINASE ACTIVITY	26	-0.393246	-1.17793	0.24197	0.512341	1	18095	tags=38%, list=26%, signal=52%
POSITIVE REGULATION OF TRANSCRIPTION, DNA-TEMPLATED	251	-0.308296	-1.17722	0.097	0.513416	1	23148	tags=38%, list=33%, signal=57%
INTERMEDIATE FILAMENT CYTOSKELETON	34	-0.378499	-1.17594	0.251844	0.516148	1	19592	tags=44%, list=28%, signal=61%
SH3 DOMAIN BINDING	21	-0.41474	-1.17593	0.266156	0.515392	1	20380	tags=43%, list=29%, signal=60%
INTRACILIARY TRANSPORT PARTICLE B	22	-0.40887	-1.17548	0.257426	0.515733	1	13847	tags=32%, list=20%, signal=40%
GOLGI MEMBRANE	351	-0.304932	-1.17546	0.055	0.515041	1	24512	tags=40%, list=35%, signal=62%
LONG-TERM MEMORY	36	-0.368375	-1.17498	0.236097	0.515466	1	15315	tags=33%, list=22%, signal=43%
REGULATION OF NEURON APOPTOTIC PROCESS	36	-0.371201	-1.17496	0.243979	0.514754	1	18153	tags=33%, list=26%, signal=45%
MITOTIC CELL CYCLE	129	-0.317973	-1.17483	0.165331	0.514336	1	24908	tags=40%, list=35%, signal=62%
NEUROTRANSMITTER BIOSYNTHETIC PROCESS	18	-0.419778	-1.17359	0.26883	0.516805	1	23149	tags=56%, list=33%, signal=83%
REGULATION OF RELAXATION OF CARDIAC MUSCLE	24	-0.396198	-1.17356	0.245972	0.516102	1	32156	tags=67%, list=45%, signal=122%
REGULATION OF HEMOCYTE PROLIFERATION	20	-0.408528	-1.17323	0.264609	0.516242	1	36037	tags=75%, list=51%, signal=153%
OLFACTORY BEHAVIOR	18	-0.417387	-1.17312	0.250281	0.515749	1	37407	tags=83%, list=53%, signal=177%
REGULATION OF CELL MORPHOGENESIS	19	-0.415848	-1.17255	0.261251	0.516375	1	20669	tags=47%, list=29%, signal=67%
CYTOSKELETAL ANCHORING AT NUCLEAR MEMBRANE	16	-0.422469	-1.17195	0.257015	0.517198	1	39849	tags=88%, list=56%, signal=200%
VASCULATURE DEVELOPMENT	21	-0.4008	-1.1701	0.269274	0.521448	1	29510	tags=57%, list=42%, signal=98%
ERYTHROCYTE DIFFERENTIATION	22	-0.397764	-1.169	0.242391	0.523637	1	23288	tags=50%, list=33%, signal=74%
I BAND	23	-0.394696	-1.16879	0.279044	0.523402	1	38539	tags=83%, list=54%, signal=181%
TRANSLATIONAL INITIATION	32	-0.374021	-1.16876	0.246023	0.522713	1	9066	tags=25%, list=13%, signal=29%
CYTOPLASMIC MRNA PROCESSING BODY	82	-0.328855	-1.16863	0.206653	0.522309	1	11305	tags=22%, list=16%, signal=26%
LEARNING	32	-0.369969	-1.16837	0.265328	0.522237	1	18156	tags=44%, list=26%, signal=59%
PEPTIDE RECEPTOR ACTIVITY	20	-0.405573	-1.16774	0.273026	0.523093	1	41558	tags=90%, list=59%, signal=218%
REGULATION OF INFLAMMATORY RESPONSE	25	-0.391468	-1.16771	0.259101	0.522387	1	22858	tags=48%, list=32%, signal=71%
HEART MORPHOGENESIS	36	-0.363083	-1.16657	0.254413	0.524728	1	18541	tags=44%, list=26%, signal=60%
MUSCLE ATTACHMENT	20	-0.412805	-1.16654	0.25864	0.524035	1	34920	tags=70%, list=49%, signal=138%
UBIQUITIN-DEPENDENT PROTEIN CATABOLIC PROCESS VIA THE MULTIVESICULAR BODY SORTING PATHWAY	18	-0.417552	-1.16609	0.272928	0.524415	1	24267	tags=50%, list=34%, signal=76%
NEURON DIFFERENTIATION	44	-0.358459	-1.16541	0.23706	0.52539	1	16288	tags=39%, list=23%, signal=50%
AXON MIDLINE CHOICE POINT RECOGNITION	17	-0.421566	-1.16521	0.271801	0.525201	1	30281	tags=65%, list=43%, signal=113%
ATP HYDROLYSIS COUPLED PROTON TRANSPORT	40	-0.35846	-1.16494	0.236155	0.52517	1	38531	tags=80%, list=54%, signal=175%
CELL AGING	17	-0.418595	-1.16468	0.277027	0.525134	1	33792	tags=65%, list=48%, signal=124%
ANGIOGENESIS	108	-0.320168	-1.16463	0.179798	0.52451	1	26210	tags=44%, list=37%, signal=70%
CILIARY BASAL BODY	72	-0.333065	-1.16437	0.217523	0.524424	1	15677	tags=28%, list=22%, signal=36%
MISMATCH REPAIR	29	-0.376348	-1.16358	0.263326	0.525797	1	2900	tags=10%, list=4%, signal=11%
PROTEIN SERINETHREONINE PHOSPHATASE ACTIVITY	28	-0.379861	-1.16328	0.265393	0.525785	1	23211	tags=46%, list=33%, signal=69%
PROTEIN KINASE C-ACTIVATING G-PROTEIN COUPLED RECEPTOR SIGNALING PATHWAY	59	-0.339654	-1.16134	0.221996	0.530028	1	18574	tags=37%, list=26%, signal=51%
PHOSPHOLIPASE C-ACTIVATING G-PROTEIN COUPLED RECEPTOR SIGNALING PATHWAY	25	-0.387558	-1.16102	0.281798	0.530089	1	21505	tags=44%, list=30%, signal=63%
APICAL PART OF CELL	76	-0.332178	-1.1607	0.220648	0.530272	1	14822	tags=26%, list=21%, signal=33%
PROTEIN LOCALIZATION	73	-0.3348	-1.16008	0.219736	0.531177	1	21398	tags=37%, list=30%, signal=53%
GUANYLATE CYCLASE ACTIVITY	30	-0.37852	-1.16003	0.286017	0.530522	1	18841	tags=33%, list=27%, signal=45%
TERMINATION OF RNA POLYMERASE II TRANSCRIPTION	15	-0.433101	-1.15972	0.27784	0.530603	1	22074	tags=40%, list=31%, signal=58%
POSTSYNAPTIC DENSITY	96	-0.321543	-1.15903	0.208835	0.531608	1	22149	tags=38%, list=31%, signal=54%
AUTOPHAGOSOME	25	-0.383872	-1.15884	0.285714	0.53136	1	32364	tags=68%, list=46%, signal=125%
TRANSCRIPTIONALLY ACTIVE CHROMATIN	19	-0.405463	-1.15875	0.296171	0.53081	1	14228	tags=32%, list=20%, signal=40%
VITAMIN METABOLIC PROCESS	39	-0.36554	-1.15718	0.287513	0.534236	1	29908	tags=54%, list=42%, signal=93%
MICROTUBULE	277	-0.301489	-1.15707	0.106	0.533747	1	22183	tags=37%, list=31%, signal=54%
POSITIVE REGULATION OF NOTCH SIGNALING PATHWAY	26	-0.38351	-1.15648	0.271751	0.534634	1	19048	tags=35%, list=27%, signal=47%
CATION TRANSMEMBRANE TRANSPORT	64	-0.33509	-1.15528	0.254306	0.537134	1	26020	tags=44%, list=37%, signal=69%
CELL-MATRIX ADHESION	70	-0.328279	-1.15508	0.235955	0.536867	1	24145	tags=39%, list=34%, signal=58%
BASOLATERAL PLASMA MEMBRANE	121	-0.313244	-1.15444	0.193387	0.537811	1	14248	tags=25%, list=20%, signal=31%
CARBOHYDRATE METABOLIC PROCESS	178	-0.311157	-1.15443	0.153307	0.537083	1	24756	tags=39%, list=35%, signal=60%
MRNA POLYADENYLATION	26	-0.382799	-1.15435	0.290635	0.536534	1	24551	tags=50%, list=35%, signal=77%
REGULATION OF CYTOKINESIS	17	-0.425887	-1.1542	0.274247	0.53616	1	19567	tags=53%, list=28%, signal=73%
UBIQUITIN PROTEIN LIGASE ACTIVITY	38	-0.357635	-1.15398	0.263542	0.535909	1	34168	tags=68%, list=48%, signal=132%
NECROPTOTIC PROCESS	17	-0.416381	-1.1538	0.283126	0.535651	1	22858	tags=47%, list=32%, signal=69%
SENSORY PERCEPTION OF SOUND	72	-0.33173	-1.15366	0.215509	0.535257	1	14184	tags=31%, list=20%, signal=38%
STRESS FIBER	25	-0.380517	-1.1531	0.297942	0.536034	1	20442	tags=44%, list=29%, signal=62%
RESPONSE TO NUTRIENT	41	-0.356433	-1.15212	0.276507	0.537947	1	8920	tags=22%, list=13%, signal=25%
PHOSPHATIDYLINOSITOL PHOSPHOLIPASE C ACTIVITY	15	-0.429789	-1.15178	0.30603	0.538112	1	23764	tags=47%, list=34%, signal=70%
TRANSCRIPTIONAL REPRESSOR ACTIVITY, RNA POLYMERASE II CORE PROMOTER PROXIMAL REGION SEQUENCE-SPECIFIC BINDING	31	-0.373016	-1.15176	0.282655	0.537406	1	23375	tags=42%, list=33%, signal=63%
POSITIVE REGULATION OF CELL PROLIFERATION	155	-0.311801	-1.15175	0.180542	0.536677	1	23962	tags=41%, list=34%, signal=61%
CYTOCHROME-C OXIDASE ACTIVITY	32	-0.368942	-1.15056	0.274655	0.539112	1	6472	tags=25%, list=9%, signal=28%
EPIDERMIS DEVELOPMENT	27	-0.378602	-1.14968	0.288937	0.540667	1	6144	tags=15%, list=9%, signal=16%
LOW-DENSITY LIPOPROTEIN RECEPTOR ACTIVITY	23	-0.394447	-1.14944	0.29085	0.540559	1	15623	tags=39%, list=22%, signal=50%
NUCLEOSIDE DIPHOSPHATE KINASE ACTIVITY	19	-0.40145	-1.14938	0.296045	0.540001	1	13726	tags=26%, list=19%, signal=33%
PROTEIN-CYSTEINE S-PALMITOYLTRANSFERASE ACTIVITY	15	-0.43262	-1.14899	0.262258	0.540275	1	25589	tags=53%, list=36%, signal=83%
NEGATIVE REGULATION OF TRANSFORMING GROWTH FACTOR BETA RECEPTOR SIGNALING PATHWAY	26	-0.378469	-1.14846	0.290011	0.540958	1	18687	tags=38%, list=26%, signal=52%
INTRACELLULAR MEMBRANE-BOUNDED ORGANELLE	133	-0.313632	-1.14825	0.203407	0.54074	1	23410	tags=40%, list=33%, signal=59%
ENDOSOME TO LYSOSOME TRANSPORT	22	-0.390786	-1.14781	0.289588	0.54119	1	21854	tags=41%, list=31%, signal=59%
VASCULOGENESIS	30	-0.370563	-1.14762	0.288026	0.540944	1	17636	tags=37%, list=25%, signal=49%
CHOLESTEROL METABOLIC PROCESS	86	-0.322251	-1.14704	0.240927	0.541743	1	26529	tags=47%, list=37%, signal=74%
EXTRACELLULAR MATRIX	53	-0.341947	-1.14669	0.265849	0.54198	1	29320	tags=53%, list=41%, signal=90%
CELLULAR RESPONSE TO NERVE GROWTH FACTOR STIMULUS	18	-0.410235	-1.1461	0.303132	0.542807	1	31805	tags=72%, list=45%, signal=131%
CELLULAR PROTEIN METABOLIC PROCESS	113	-0.316823	-1.14598	0.198397	0.542361	1	13257	tags=23%, list=19%, signal=28%
NUCLEAR OUTER MEMBRANE	22	-0.391373	-1.14565	0.290533	0.542492	1	41496	tags=86%, list=59%, signal=209%
MITOTIC SPINDLE	22	-0.393825	-1.14383	0.314595	0.546496	1	18860	tags=36%, list=27%, signal=50%
RESPONSE TO X-RAY	15	-0.423425	-1.14381	0.315729	0.545827	1	32537	tags=73%, list=46%, signal=136%
LINC COMPLEX	16	-0.422469	-1.14288	0.290102	0.547462	1	39849	tags=88%, list=56%, signal=200%
PHOTOTRANSDUCTION	20	-0.396611	-1.14278	0.29185	0.546993	1	25524	tags=55%, list=36%, signal=86%
BRAIN DEVELOPMENT	119	-0.314024	-1.14263	0.2002	0.54665	1	23367	tags=41%, list=33%, signal=61%
CELLULAR RESPONSE TO STARVATION	22	-0.390019	-1.14251	0.298475	0.546229	1	19721	tags=41%, list=28%, signal=57%
RNA POLYMERASE II TRANSCRIPTION COFACTOR ACTIVITY	33	-0.364083	-1.14239	0.270242	0.545824	1	5779	tags=18%, list=8%, signal=20%
XENOBIOTIC METABOLIC PROCESS	66	-0.333474	-1.14231	0.26849	0.545264	1	6542	tags=17%, list=9%, signal=18%
INTEGRATOR COMPLEX	22	-0.394071	-1.14212	0.272336	0.545023	1	10811	tags=23%, list=15%, signal=27%
SMOOTHENED SIGNALING PATHWAY	52	-0.337564	-1.14161	0.267418	0.545639	1	19823	tags=37%, list=28%, signal=51%
GTP BINDING	359	-0.296698	-1.14144	0.091	0.54539	1	18841	tags=30%, list=27%, signal=41%
GLUCOSE METABOLIC PROCESS	50	-0.341938	-1.14097	0.279094	0.54587	1	20348	tags=38%, list=29%, signal=53%
REGULATION OF MAPK CASCADE	19	-0.403353	-1.14072	0.317073	0.54577	1	13599	tags=32%, list=19%, signal=39%
DRUG BINDING	40	-0.348171	-1.14061	0.286013	0.545379	1	17153	tags=33%, list=24%, signal=43%
KINESIN COMPLEX	46	-0.347003	-1.14053	0.284091	0.544863	1	22520	tags=46%, list=32%, signal=67%
NUCLEAR MATRIX ANCHORING AT NUCLEAR MEMBRANE	16	-0.422469	-1.14039	0.273133	0.544485	1	39849	tags=88%, list=56%, signal=200%
RNA PHOSPHODIESTER BOND HYDROLYSIS, ENDONUCLEOLYTIC	21	-0.394551	-1.14026	0.301969	0.544129	1	17614	tags=43%, list=25%, signal=57%
REGULATION OF CALCIUM ION TRANSPORT	21	-0.399594	-1.13845	0.312704	0.548103	1	21901	tags=38%, list=31%, signal=55%
NODE OF RANVIER	37	-0.358659	-1.13824	0.295525	0.547902	1	24338	tags=46%, list=34%, signal=70%
PDZ DOMAIN BINDING	50	-0.339177	-1.13804	0.291581	0.547736	1	21574	tags=36%, list=30%, signal=52%
CALMODULIN-DEPENDENT PROTEIN KINASE ACTIVITY	17	-0.413911	-1.13794	0.291529	0.54729	1	22052	tags=53%, list=31%, signal=77%
POSITIVE REGULATION OF PROTEIN UBIQUITINATION	48	-0.345378	-1.13763	0.286303	0.547413	1	23717	tags=44%, list=33%, signal=66%
PROTEIN DISULFIDE OXIDOREDUCTASE ACTIVITY	22	-0.380885	-1.13753	0.301762	0.546971	1	24112	tags=41%, list=34%, signal=62%
CYSTEINE-TYPE ENDOPEPTIDASE ACTIVITY	60	-0.33197	-1.13742	0.26626	0.546522	1	15280	tags=27%, list=22%, signal=34%
EMBRYONIC CAMERA-TYPE EYE MORPHOGENESIS	24	-0.374436	-1.1372	0.305263	0.54641	1	14972	tags=33%, list=21%, signal=42%
HIPPOCAMPUS DEVELOPMENT	26	-0.372469	-1.1357	0.302575	0.549662	1	19727	tags=46%, list=28%, signal=64%
POSITIVE REGULATION OF GTPASE ACTIVITY_ALT8	22	-0.385156	-1.13507	0.315847	0.550588	1	23936	tags=45%, list=34%, signal=69%
P53 BINDING	28	-0.367392	-1.1349	0.303514	0.550316	1	28443	tags=54%, list=40%, signal=89%
EMBRYO DEVELOPMENT	44	-0.345247	-1.13347	0.278807	0.553162	1	15171	tags=32%, list=21%, signal=40%
ANCHORED COMPONENT OF MEMBRANE	78	-0.322735	-1.1334	0.243434	0.552624	1	23378	tags=40%, list=33%, signal=59%
TRANS-GOLGI NETWORK	111	-0.313474	-1.13337	0.245245	0.551983	1	20523	tags=37%, list=29%, signal=52%
MOVEMENT OF CELL OR SUBCELLULAR COMPONENT	24	-0.380679	-1.13189	0.317838	0.55506	1	20972	tags=46%, list=30%, signal=65%
CYCLIN-DEPENDENT PROTEIN SERINETHREONINE KINASE ACTIVITY	18	-0.410283	-1.13186	0.31978	0.554403	1	37905	tags=83%, list=54%, signal=179%
MEDIATOR COMPLEX	32	-0.358473	-1.13181	0.296989	0.553817	1	5779	tags=19%, list=8%, signal=20%
VENTRICULAR SYSTEM DEVELOPMENT	16	-0.420811	-1.13121	0.30603	0.554673	1	12888	tags=38%, list=18%, signal=46%
CELL CORTEX	112	-0.312612	-1.13078	0.24572	0.555087	1	22652	tags=38%, list=32%, signal=56%
NEGATIVE REGULATION OF APOPTOTIC SIGNALING PATHWAY	16	-0.411745	-1.13078	0.304948	0.554369	1	24801	tags=50%, list=35%, signal=77%
ACTIN FILAMENT	27	-0.372264	-1.12983	0.315171	0.556147	1	10760	tags=26%, list=15%, signal=31%
MICROTUBULE CYTOSKELETON	63	-0.328363	-1.12966	0.291837	0.555901	1	23410	tags=40%, list=33%, signal=59%
PHOSPHATIDYLINOSITOL 3-KINASE SIGNALING	20	-0.39618	-1.12873	0.317582	0.557587	1	22592	tags=45%, list=32%, signal=66%
POSITIVE REGULATION OF INSULIN-LIKE GROWTH FACTOR RECEPTOR SIGNALING PATHWAY	16	-0.420957	-1.12816	0.314351	0.558313	1	11400	tags=25%, list=16%, signal=30%
TOLL-LIKE RECEPTOR 5 SIGNALING PATHWAY	21	-0.397662	-1.128	0.33878	0.558001	1	8564	tags=24%, list=12%, signal=27%
ENDOPLASMIC RETICULUM LUMEN	99	-0.314625	-1.12761	0.230614	0.558351	1	15811	tags=28%, list=22%, signal=36%
REGULATION OF ALTERNATIVE MRNA SPLICING, VIA SPLICEOSOME	42	-0.350544	-1.12536	0.302686	0.563623	1	14344	tags=26%, list=20%, signal=33%
LIPID TRANSPORT	50	-0.338337	-1.12534	0.299389	0.56295	1	29310	tags=52%, list=41%, signal=89%
LEARNING OR MEMORY	37	-0.351363	-1.12509	0.306806	0.562896	1	36683	tags=59%, list=52%, signal=123%
PROTEIN TYROSINE PHOSPHATASE ACTIVITY	109	-0.311112	-1.12506	0.259296	0.562258	1	19723	tags=33%, list=28%, signal=46%
NUCLEOCYTOPLASMIC TRANSPORT	27	-0.370162	-1.12406	0.326487	0.564188	1	22485	tags=44%, list=32%, signal=65%
TRANSCRIPTION FACTOR TFIID COMPLEX	21	-0.383419	-1.12373	0.3043	0.564285	1	18832	tags=43%, list=27%, signal=58%
HEART DEVELOPMENT	143	-0.305729	-1.12339	0.221443	0.564508	1	23678	tags=38%, list=33%, signal=58%
RNA POLYMERASE II TRANSCRIPTION FACTOR ACTIVITY, SEQUENCE-SPECIFIC DNA BINDING	31	-0.359437	-1.12206	0.317697	0.567163	1	12501	tags=29%, list=18%, signal=35%
POSITIVE REGULATION OF PROTEIN TARGETING TO MEMBRANE	44	-0.341039	-1.12185	0.313525	0.56695	1	24338	tags=43%, list=34%, signal=66%
PEPTIDYL-TYROSINE DEPHOSPHORYLATION	86	-0.317088	-1.12169	0.282412	0.566613	1	24920	tags=43%, list=35%, signal=66%
HISTONE METHYLTRANSFERASE ACTIVITY (H3-K4 SPECIFIC)	22	-0.384357	-1.12087	0.313812	0.568177	1	16795	tags=36%, list=24%, signal=48%
GLYCOPROTEIN BINDING	17	-0.405515	-1.12048	0.334441	0.568469	1	29241	tags=59%, list=41%, signal=100%
VISUAL PERCEPTION	96	-0.310795	-1.12036	0.274824	0.568059	1	24531	tags=39%, list=35%, signal=59%
POSITIVE REGULATION OF ACTIN FILAMENT POLYMERIZATION	31	-0.3608	-1.12028	0.31741	0.567571	1	15940	tags=32%, list=23%, signal=42%
ACETYLCHOLINE BINDING	16	-0.406004	-1.11983	0.337823	0.56805	1	12119	tags=31%, list=17%, signal=38%
DORSALVENTRAL PATTERN FORMATION	42	-0.34433	-1.11974	0.310166	0.567579	1	28201	tags=45%, list=40%, signal=75%
HYALURONIC ACID BINDING	16	-0.413626	-1.11969	0.328054	0.566984	1	14366	tags=31%, list=20%, signal=39%
NEGATIVE REGULATION OF PROTEIN SERINETHREONINE KINASE ACTIVITY	22	-0.386674	-1.11945	0.334807	0.566916	1	14972	tags=32%, list=21%, signal=40%
GTPASE ACTIVITY	178	-0.301261	-1.11936	0.24	0.566432	1	18789	tags=31%, list=27%, signal=43%
NEGATIVE REGULATION OF ENDOPEPTIDASE ACTIVITY	30	-0.366502	-1.11932	0.315678	0.565812	1	20576	tags=47%, list=29%, signal=66%
CELL-CELL SIGNALING	28	-0.365258	-1.11792	0.310383	0.568758	1	19050	tags=32%, list=27%, signal=44%
CARDIAC MUSCLE TISSUE MORPHOGENESIS	31	-0.363163	-1.11747	0.320296	0.569268	1	19725	tags=42%, list=28%, signal=58%
RIBOSOME BINDING	38	-0.346517	-1.11669	0.317098	0.570561	1	12491	tags=26%, list=18%, signal=32%
CELL-CELL ADHERENS JUNCTION	26	-0.368304	-1.11664	0.312095	0.569972	1	18495	tags=38%, list=26%, signal=52%
ATPASE ACTIVITY, COUPLED TO TRANSMEMBRANE MOVEMENT OF SUBSTANCES	57	-0.325398	-1.11606	0.297325	0.57076	1	31539	tags=51%, list=45%, signal=92%
CLATHRIN-COATED VESICLE	40	-0.344652	-1.11559	0.311458	0.571266	1	27530	tags=50%, list=39%, signal=82%
CHOLESTEROL BIOSYNTHETIC PROCESS	20	-0.390079	-1.11495	0.328918	0.57221	1	17628	tags=35%, list=25%, signal=47%
INTERCALATED DISC	61	-0.322615	-1.11353	0.311675	0.575303	1	24338	tags=41%, list=34%, signal=62%
RESPONSE TO ESTROGEN	24	-0.373418	-1.11333	0.338745	0.575095	1	19721	tags=38%, list=28%, signal=52%
CAMP CATABOLIC PROCESS	16	-0.408588	-1.11307	0.340426	0.57503	1	38909	tags=81%, list=55%, signal=180%
PHAGOCYTOSIS	39	-0.345218	-1.11286	0.325389	0.574868	1	12451	tags=26%, list=18%, signal=31%
CHONDROCYTE DIFFERENTIATION	18	-0.400552	-1.11172	0.328859	0.577161	1	4977	tags=22%, list=7%, signal=24%
TRANSCRIPTION FACTOR ACTIVITY, RNA POLYMERASE II DISTAL ENHANCER SEQUENCE-SPECIFIC BINDING	24	-0.381061	-1.11172	0.326944	0.57645	1	6057	tags=25%, list=9%, signal=27%
RNA POLYMERASE II CORE PROMOTER PROXIMAL REGION SEQUENCE-SPECIFIC DNA BINDING	63	-0.324634	-1.11171	0.292857	0.575763	1	23361	tags=43%, list=33%, signal=64%
CELLULAR AMINO ACID METABOLIC PROCESS	23	-0.380983	-1.1104	0.359358	0.578489	1	16833	tags=26%, list=24%, signal=34%
POSITIVE REGULATION OF GTPASE ACTIVITY_ALT1	29	-0.363312	-1.10991	0.336968	0.579114	1	22592	tags=45%, list=32%, signal=66%
RETINA MORPHOGENESIS IN CAMERA-TYPE EYE	15	-0.423948	-1.10908	0.319318	0.580509	1	17558	tags=40%, list=25%, signal=53%
EMBRYONIC DIGIT MORPHOGENESIS	51	-0.327769	-1.10903	0.31405	0.579919	1	20673	tags=35%, list=29%, signal=50%
PROTEIN TRANSPORTER ACTIVITY	61	-0.3216	-1.10838	0.320329	0.580865	1	20366	tags=34%, list=29%, signal=48%
REGULATION OF GROWTH	40	-0.341967	-1.10831	0.329865	0.580351	1	12120	tags=30%, list=17%, signal=36%
CEREBELLUM MORPHOGENESIS	17	-0.401249	-1.10799	0.337169	0.58048	1	11593	tags=29%, list=16%, signal=35%
SPECTRIN BINDING	38	-0.344365	-1.10749	0.331954	0.581084	1	23287	tags=39%, list=33%, signal=59%
CELL MIGRATION INVOLVED IN GASTRULATION	25	-0.371059	-1.10706	0.341963	0.581556	1	14972	tags=32%, list=21%, signal=41%
LYSOSOME	237	-0.289786	-1.10681	0.203	0.581445	1	24584	tags=37%, list=35%, signal=56%
RESPONSE TO STRESS	27	-0.366362	-1.10642	0.345377	0.581778	1	12779	tags=30%, list=18%, signal=36%
FOREBRAIN DEVELOPMENT	44	-0.334865	-1.10619	0.323378	0.581649	1	12196	tags=27%, list=17%, signal=33%
RESPONSE TO IONIZING RADIATION	28	-0.364882	-1.10552	0.338692	0.582671	1	36436	tags=68%, list=51%, signal=140%
PEPTIDE HORMONE BINDING	39	-0.341187	-1.10484	0.341693	0.583812	1	21505	tags=44%, list=30%, signal=63%
CILIUM ASSEMBLY	129	-0.301323	-1.10473	0.266	0.583438	1	14339	tags=26%, list=20%, signal=33%
TRANSMEMBRANE TRANSPORTER ACTIVITY	17	-0.402335	-1.10425	0.355876	0.584012	1	20003	tags=47%, list=28%, signal=66%
NUCLEAR PERIPHERY	19	-0.38516	-1.10424	0.343074	0.583334	1	22759	tags=47%, list=32%, signal=70%
METHYLATED HISTONE BINDING	25	-0.370524	-1.10385	0.348108	0.583669	1	18331	tags=32%, list=26%, signal=43%
PLATELET DEGRANULATION	19	-0.386678	-1.10284	0.351831	0.585624	1	37593	tags=84%, list=53%, signal=179%
POSITIVE REGULATION OF CELL CYCLE	19	-0.383447	-1.10186	0.337376	0.58745	1	19221	tags=47%, list=27%, signal=65%
PROTEIN HOMOOLIGOMERIZATION	90	-0.308712	-1.10044	0.323618	0.59048	1	17402	tags=30%, list=25%, signal=40%
CGMP BINDING	21	-0.380108	-1.09965	0.361233	0.591831	1	42583	tags=90%, list=60%, signal=227%
HEME BINDING	253	-0.288885	-1.09952	0.237	0.591448	1	19700	tags=31%, list=28%, signal=43%
DNA METHYLATION INVOLVED IN GAMETE GENERATION	21	-0.383381	-1.09836	0.354348	0.593805	1	20568	tags=33%, list=29%, signal=47%
G-PROTEIN COUPLED RECEPTOR SIGNALING PATHWAY	160	-0.294162	-1.09685	0.261261	0.597062	1	20053	tags=36%, list=28%, signal=50%
MYOFIBRIL ASSEMBLY	35	-0.343508	-1.09597	0.337161	0.598539	1	33307	tags=74%, list=47%, signal=140%
HELICASE ACTIVITY	89	-0.309682	-1.09545	0.321249	0.599145	1	11418	tags=22%, list=16%, signal=27%
DIGESTIVE TRACT DEVELOPMENT	15	-0.405931	-1.09529	0.344983	0.598814	1	35758	tags=80%, list=50%, signal=162%
ER-ASSOCIATED UBIQUITIN-DEPENDENT PROTEIN CATABOLIC PROCESS	34	-0.34145	-1.09522	0.337566	0.598291	1	24944	tags=44%, list=35%, signal=68%
DIACYLGLYCEROL KINASE ACTIVITY	40	-0.336692	-1.09451	0.347917	0.599383	1	20200	tags=40%, list=29%, signal=56%
GENE EXPRESSION	172	-0.294411	-1.09385	0.279	0.600368	1	11498	tags=24%, list=16%, signal=28%
VACUOLAR MEMBRANE	20	-0.383029	-1.09385	0.355801	0.599665	1	20398	tags=40%, list=29%, signal=56%
CELL GROWTH	37	-0.339359	-1.09381	0.32387	0.599049	1	30149	tags=54%, list=43%, signal=94%
REGULATION OF PROTEIN STABILITY	31	-0.352619	-1.09364	0.35027	0.598733	1	21901	tags=35%, list=31%, signal=51%
MALE COURTSHIP BEHAVIOR	22	-0.374505	-1.09196	0.360691	0.602442	1	12827	tags=32%, list=18%, signal=39%
PEPTIDYL-LYSINE MONOMETHYLATION	20	-0.382154	-1.09179	0.365062	0.602161	1	19143	tags=35%, list=27%, signal=48%
CHOLESTEROL BINDING	28	-0.353604	-1.09096	0.359408	0.603624	1	11324	tags=21%, list=16%, signal=25%
MUSCLE FIBER DEVELOPMENT	18	-0.384886	-1.08769	0.372615	0.611524	1	21515	tags=50%, list=30%, signal=72%
MAGNESIUM ION BINDING	199	-0.291611	-1.08706	0.26026	0.612462	1	19214	tags=31%, list=27%, signal=42%
PERIPHERAL NERVOUS SYSTEM DEVELOPMENT	33	-0.345938	-1.08667	0.364693	0.612732	1	12051	tags=27%, list=17%, signal=33%
PRONEPHROS DEVELOPMENT	21	-0.370012	-1.08597	0.379619	0.613798	1	10712	tags=24%, list=15%, signal=28%
SOMATIC STEM CELL POPULATION MAINTENANCE	29	-0.352078	-1.08586	0.367304	0.613353	1	18641	tags=38%, list=26%, signal=51%
DENDRITE DEVELOPMENT	40	-0.33509	-1.08538	0.367769	0.61389	1	23244	tags=33%, list=33%, signal=48%
RESPONSE TO HYDROGEN PEROXIDE	15	-0.4055	-1.08525	0.374434	0.613517	1	4404	tags=27%, list=6%, signal=28%
POSITIVE REGULATION OF EXTRINSIC APOPTOTIC SIGNALING PATHWAY	22	-0.373641	-1.08234	0.366091	0.620341	1	14643	tags=32%, list=21%, signal=40%
INSULIN SECRETION	22	-0.371835	-1.08167	0.385714	0.621401	1	7406	tags=18%, list=10%, signal=20%
METALLOPEPTIDASE ACTIVITY	71	-0.305594	-1.08154	0.364191	0.62102	1	20729	tags=34%, list=29%, signal=48%
BRUSH BORDER	24	-0.362258	-1.08085	0.38207	0.622119	1	4870	tags=17%, list=7%, signal=18%
REGULATION OF REACTIVE OXYGEN SPECIES METABOLIC PROCESS	16	-0.397598	-1.08066	0.388701	0.621855	1	4820	tags=25%, list=7%, signal=27%
TRANSCRIPTION FACTOR COMPLEX	83	-0.304542	-1.07997	0.356636	0.622861	1	23695	tags=36%, list=33%, signal=54%
NEGATIVE REGULATION OF PROTEOLYSIS	16	-0.397976	-1.07882	0.380521	0.625127	1	9238	tags=25%, list=13%, signal=29%
RESPONSE TO UV	33	-0.342832	-1.07872	0.379058	0.624665	1	32470	tags=55%, list=46%, signal=101%
FC-EPSILON RECEPTOR SIGNALING PATHWAY	20	-0.374613	-1.07871	0.369061	0.623956	1	23702	tags=55%, list=33%, signal=83%
SYNAPSE ORGANIZATION	57	-0.317407	-1.07838	0.362805	0.624105	1	30096	tags=54%, list=42%, signal=95%
MICROTUBULE ASSOCIATED COMPLEX	55	-0.316373	-1.07835	0.367451	0.623455	1	33683	tags=62%, list=48%, signal=118%
PROTEIN N-LINKED GLYCOSYLATION VIA ASPARAGINE	38	-0.333623	-1.07772	0.371875	0.62431	1	24413	tags=39%, list=34%, signal=60%
ENDOPLASMIC RETICULUM	445	-0.277085	-1.07769	0.223	0.623662	1	22814	tags=36%, list=32%, signal=52%
PHOTORECEPTOR CONNECTING CILIUM	29	-0.353634	-1.07589	0.385021	0.627675	1	15643	tags=28%, list=22%, signal=35%
MALE GONAD DEVELOPMENT	31	-0.342069	-1.07511	0.393875	0.629107	1	13991	tags=29%, list=20%, signal=36%
ENZYME ACTIVATOR ACTIVITY	19	-0.375774	-1.07502	0.381738	0.628607	1	79	tags=5%, list=0%, signal=5%
OLFACTORY LEARNING	16	-0.389787	-1.07495	0.372549	0.628075	1	17306	tags=38%, list=24%, signal=50%
CALCIUM ION TRANSPORT	74	-0.307273	-1.07332	0.349848	0.631587	1	37112	tags=72%, list=52%, signal=150%
RESPONSE TO BACTERIUM	17	-0.390919	-1.07261	0.381594	0.632682	1	15424	tags=29%, list=22%, signal=38%
POSITIVE REGULATION OF JNK CASCADE	32	-0.346563	-1.07122	0.388948	0.63558	1	4820	tags=19%, list=7%, signal=20%
THYMUS DEVELOPMENT	22	-0.364033	-1.06999	0.398463	0.637989	1	12966	tags=27%, list=18%, signal=33%
NEGATIVE REGULATION OF ANGIOGENESIS	46	-0.322227	-1.06953	0.395062	0.638477	1	17081	tags=30%, list=24%, signal=40%
IRON ION BINDING	258	-0.28192	-1.06847	0.293	0.640483	1	19319	tags=31%, list=27%, signal=42%
CYTOKINESIS	41	-0.327093	-1.06845	0.387164	0.639834	1	27297	tags=46%, list=39%, signal=75%
NUCLEOPLASM	417	-0.274341	-1.06703	0.244	0.642721	1	19143	tags=30%, list=27%, signal=41%
EMBRYONIC HINDLIMB MORPHOGENESIS	15	-0.395399	-1.06629	0.391705	0.643973	1	19221	tags=47%, list=27%, signal=64%
Z DISC	140	-0.28806	-1.06607	0.367367	0.643758	1	33307	tags=54%, list=47%, signal=101%
CATECHOLAMINE METABOLIC PROCESS	22	-0.369629	-1.06568	0.399132	0.644021	1	18431	tags=41%, list=26%, signal=55%
MANNOSYLATION	15	-0.395125	-1.06539	0.386025	0.644073	1	9463	tags=27%, list=13%, signal=31%
GAMMA-AMINOBUTYRIC ACID SIGNALING PATHWAY	23	-0.366932	-1.0639	0.391685	0.647186	1	24091	tags=43%, list=34%, signal=66%
ARACHIDONIC ACID METABOLIC PROCESS	40	-0.326578	-1.06308	0.395349	0.648575	1	6912	tags=18%, list=10%, signal=19%
ISOMERASE ACTIVITY	17	-0.389841	-1.06275	0.39842	0.648702	1	5300	tags=12%, list=7%, signal=13%
MYOSIN COMPLEX	46	-0.321027	-1.06252	0.383733	0.648566	1	21849	tags=48%, list=31%, signal=69%
FILOPODIUM ASSEMBLY	16	-0.395217	-1.06192	0.405345	0.649311	1	22054	tags=44%, list=31%, signal=64%
CORTICAL ACTIN CYTOSKELETON ORGANIZATION	31	-0.336048	-1.06058	0.42328	0.652043	1	13691	tags=29%, list=19%, signal=36%
NEGATIVE REGULATION OF INSULIN RECEPTOR SIGNALING PATHWAY	20	-0.369937	-1.05956	0.399123	0.654065	1	16195	tags=35%, list=23%, signal=45%
METHIONINE BIOSYNTHETIC PROCESS	16	-0.384955	-1.05939	0.399321	0.653805	1	22991	tags=44%, list=32%, signal=65%
SLEEP	19	-0.372965	-1.05788	0.418345	0.656978	1	19583	tags=37%, list=28%, signal=51%
G-PROTEIN COUPLED RECEPTOR ACTIVITY	164	-0.286546	-1.0578	0.356	0.656416	1	28798	tags=44%, list=41%, signal=74%
DENDRITE MORPHOGENESIS	73	-0.304579	-1.05748	0.400605	0.656505	1	24257	tags=40%, list=34%, signal=60%
AXON INITIAL SEGMENT	35	-0.334292	-1.05726	0.417722	0.656351	1	24338	tags=43%, list=34%, signal=65%
MUSCLE TENDON JUNCTION	15	-0.395006	-1.057	0.398169	0.656263	1	17619	tags=40%, list=25%, signal=53%
MONOOXYGENASE ACTIVITY	77	-0.302299	-1.05619	0.408537	0.657597	1	19319	tags=32%, list=27%, signal=45%
RELEASE OF SEQUESTERED CALCIUM ION INTO CYTOSOL	16	-0.39012	-1.05433	0.401368	0.661652	1	21056	tags=50%, list=30%, signal=71%
COMPOUND EYE MORPHOGENESIS	21	-0.365468	-1.05429	0.411184	0.660984	1	19888	tags=33%, list=28%, signal=46%
RESPONSE TO CALCIUM ION	42	-0.323762	-1.05269	0.432292	0.664416	1	23320	tags=40%, list=33%, signal=60%
INTRACELLULAR TRANSPORT	20	-0.362311	-1.05241	0.425083	0.664393	1	34750	tags=60%, list=49%, signal=118%
CELL PROLIFERATION	163	-0.282435	-1.0522	0.363727	0.6642	1	9843	tags=19%, list=14%, signal=22%
POSITIVE REGULATION OF MULTICELLULAR ORGANISM GROWTH	24	-0.350158	-1.05212	0.407527	0.663684	1	19727	tags=54%, list=28%, signal=75%
NEGATIVE REGULATION OF CELL MIGRATION	45	-0.316786	-1.05195	0.408903	0.663411	1	29840	tags=51%, list=42%, signal=88%
HEART CONTRACTION	22	-0.356065	-1.05146	0.435307	0.663962	1	36161	tags=73%, list=51%, signal=149%
GLUCOSE HOMEOSTASIS	43	-0.320207	-1.04973	0.435451	0.667635	1	25130	tags=42%, list=35%, signal=65%
SULFOTRANSFERASE ACTIVITY	52	-0.312091	-1.04921	0.412666	0.668236	1	19121	tags=33%, list=27%, signal=45%
POSITIVE REGULATION OF CHOLESTEROL EFFLUX	17	-0.376756	-1.04904	0.42146	0.667931	1	17710	tags=35%, list=25%, signal=47%
FACE MORPHOGENESIS	21	-0.371372	-1.04897	0.418605	0.667351	1	23367	tags=52%, list=33%, signal=78%
CALCIUM ION IMPORT	24	-0.353391	-1.04855	0.43483	0.667611	1	19914	tags=33%, list=28%, signal=46%
BLOOD MICROPARTICLE	26	-0.348241	-1.04855	0.418006	0.666883	1	17773	tags=35%, list=25%, signal=46%
AXOLEMMA	29	-0.337365	-1.0483	0.425349	0.666758	1	22869	tags=41%, list=32%, signal=61%
NEUROTRANSMITTER:SODIUM SYMPORTER ACTIVITY	37	-0.32986	-1.04782	0.412863	0.667206	1	30759	tags=54%, list=43%, signal=96%
NUCLEAR CHROMATIN	63	-0.306808	-1.04762	0.423902	0.666958	1	23972	tags=46%, list=34%, signal=70%
CARBOXYLIC ESTER HYDROLASE ACTIVITY	16	-0.38167	-1.04697	0.409249	0.667889	1	17644	tags=38%, list=25%, signal=50%
EXCRETION	15	-0.393597	-1.04658	0.399541	0.668092	1	13232	tags=33%, list=19%, signal=41%
ACTIVATION OF JUN KINASE ACTIVITY	16	-0.380514	-1.04629	0.422374	0.668163	1	32978	tags=69%, list=47%, signal=129%
MUSCLE ORGAN DEVELOPMENT	77	-0.296692	-1.04604	0.42132	0.668048	1	33376	tags=58%, list=47%, signal=110%
MEMBRANE ORGANIZATION	46	-0.316884	-1.04595	0.428866	0.66756	1	25130	tags=43%, list=35%, signal=67%
UBIQUITIN BINDING	28	-0.337406	-1.04537	0.422869	0.668292	1	21067	tags=36%, list=30%, signal=51%
DOUBLE-STRAND BREAK REPAIR VIA HOMOLOGOUS RECOMBINATION	60	-0.308056	-1.04464	0.422177	0.669488	1	15048	tags=27%, list=21%, signal=34%
LYSOSOMAL LUMEN	37	-0.324258	-1.0438	0.409715	0.67082	1	23957	tags=41%, list=34%, signal=61%
MIDBODY	76	-0.300214	-1.04276	0.40303	0.672792	1	24809	tags=43%, list=35%, signal=67%
PROTEIN HETERODIMERIZATION ACTIVITY	110	-0.285679	-1.04193	0.409228	0.674168	1	21254	tags=31%, list=30%, signal=44%
ION TRANSMEMBRANE TRANSPORT	100	-0.29055	-1.04048	0.411469	0.677083	1	23438	tags=38%, list=33%, signal=57%
MAINTENANCE OF EPITHELIAL INTEGRITY, OPEN TRACHEAL SYSTEM	15	-0.390567	-1.04015	0.438341	0.677188	1	20593	tags=40%, list=29%, signal=56%
SMALL MOLECULE METABOLIC PROCESS	409	-0.268891	-1.04009	0.363	0.67659	1	24541	tags=37%, list=35%, signal=57%
RECEPTOR BINDING	70	-0.298224	-1.04008	0.434518	0.675881	1	10963	tags=23%, list=15%, signal=27%
HISTONE DEACETYLASE BINDING	18	-0.366085	-1.03858	0.414254	0.678995	1	10955	tags=22%, list=15%, signal=26%
SENSORY PERCEPTION OF PAIN	18	-0.370619	-1.0384	0.436807	0.678709	1	32901	tags=61%, list=46%, signal=114%
ER TO GOLGI VESICLE-MEDIATED TRANSPORT	52	-0.311353	-1.03765	0.438008	0.679854	1	28402	tags=52%, list=40%, signal=87%
CELLULAR RESPONSE TO INTERLEUKIN-1	17	-0.382464	-1.03704	0.427609	0.680591	1	8034	tags=24%, list=11%, signal=27%
REGULATION OF CELL CYCLE	67	-0.300965	-1.0367	0.429298	0.680755	1	19602	tags=36%, list=28%, signal=49%
GOLGI STACK	39	-0.32128	-1.03653	0.435417	0.680446	1	33371	tags=62%, list=47%, signal=116%
PEPTIDYL-SERINE PHOSPHORYLATION	45	-0.316351	-1.03613	0.450675	0.680704	1	37182	tags=62%, list=53%, signal=131%
KINESIN BINDING	21	-0.352742	-1.03602	0.435065	0.680243	1	14062	tags=29%, list=20%, signal=36%
ADULT WALKING BEHAVIOR	17	-0.378063	-1.03586	0.418736	0.679972	1	37975	tags=76%, list=54%, signal=165%
TRANSCRIPTION ELONGATION FROM RNA POLYMERASE II PROMOTER	22	-0.356849	-1.03557	0.451754	0.680003	1	10969	tags=23%, list=15%, signal=27%
RESPONSE TO PH	17	-0.375136	-1.03493	0.440753	0.680874	1	25997	tags=47%, list=37%, signal=74%
LIPOPROTEIN METABOLIC PROCESS	28	-0.340774	-1.03445	0.42661	0.681431	1	18593	tags=36%, list=26%, signal=48%
PROTEIN O-LINKED GLYCOSYLATION VIA THREONINE	18	-0.374825	-1.03387	0.446409	0.682115	1	27448	tags=50%, list=39%, signal=82%
PURINE NUCLEOBASE METABOLIC PROCESS	15	-0.389378	-1.0338	0.446927	0.681581	1	7149	tags=27%, list=10%, signal=30%
PEPTIDYL-THREONINE PHOSPHORYLATION	38	-0.318708	-1.03349	0.435233	0.681667	1	31620	tags=50%, list=45%, signal=90%
MITOCHONDRIAL INTERMEMBRANE SPACE	40	-0.321179	-1.03345	0.438342	0.681043	1	12779	tags=28%, list=18%, signal=34%
HIPPO SIGNALING	21	-0.36029	-1.03282	0.451366	0.681955	1	8702	tags=29%, list=12%, signal=33%
TELOMERE MAINTENANCE VIA RECOMBINATION	17	-0.368026	-1.03269	0.44235	0.681507	1	31111	tags=59%, list=44%, signal=105%
PROTEIN K63-LINKED UBIQUITINATION	31	-0.33243	-1.03246	0.445503	0.68137	1	19472	tags=39%, list=27%, signal=53%
CALCIUM ION TRANSMEMBRANE TRANSPORT	51	-0.308078	-1.03203	0.453799	0.681739	1	36161	tags=57%, list=51%, signal=116%
POSITIVE REGULATION OF ERK1 AND ERK2 CASCADE	39	-0.323391	-1.03192	0.444096	0.681298	1	19602	tags=38%, list=28%, signal=53%
MRNA TRANSPORT	80	-0.290855	-1.03178	0.444221	0.680946	1	22206	tags=38%, list=31%, signal=55%
CELL-CELL ADHESION MEDIATED BY CADHERIN	20	-0.36177	-1.02988	0.453754	0.685056	1	11009	tags=30%, list=16%, signal=36%
INTRA-GOLGI VESICLE-MEDIATED TRANSPORT	15	-0.386543	-1.02979	0.43508	0.684575	1	27080	tags=47%, list=38%, signal=76%
SODIUM ION TRANSPORT	80	-0.290172	-1.02971	0.434038	0.684059	1	17926	tags=29%, list=25%, signal=38%
NEGATIVE REGULATION OF CYCLIN-DEPENDENT PROTEIN SERINETHREONINE KINASE ACTIVITY	16	-0.378428	-1.02874	0.432056	0.68569	1	6545	tags=19%, list=9%, signal=21%
NEGATIVE REGULATION OF CELL SIZE	21	-0.354929	-1.02817	0.458564	0.686431	1	16638	tags=33%, list=23%, signal=44%
GLUCONEOGENESIS	22	-0.357481	-1.02763	0.455347	0.687102	1	21077	tags=41%, list=30%, signal=58%
CELL PROJECTION	52	-0.305069	-1.02684	0.444444	0.68842	1	18789	tags=31%, list=27%, signal=42%
SEQUENCE-SPECIFIC DNA BINDING	220	-0.270455	-1.02629	0.438	0.689001	1	19273	tags=32%, list=27%, signal=44%
PROTEIN N-TERMINUS BINDING	27	-0.339969	-1.02622	0.448894	0.688456	1	18507	tags=44%, list=26%, signal=60%
NEGATIVE REGULATION OF DOUBLE-STRAND BREAK REPAIR	15	-0.375115	-1.02563	0.459613	0.689233	1	15797	tags=33%, list=22%, signal=43%
REGULATION OF CELL-MATRIX ADHESION	16	-0.375575	-1.02358	0.45618	0.693621	1	14339	tags=38%, list=20%, signal=47%
REGULATION OF DNA REPLICATION	16	-0.381293	-1.02321	0.431663	0.693798	1	1141	tags=13%, list=2%, signal=13%
ALPHA-ACTININ BINDING	20	-0.355829	-1.02298	0.458107	0.693644	1	22191	tags=40%, list=31%, signal=58%
ATPASE BINDING	33	-0.32351	-1.02274	0.465481	0.693562	1	24040	tags=36%, list=34%, signal=55%
BRANCHING INVOLVED IN URETERIC BUD MORPHOGENESIS	23	-0.350326	-1.02217	0.46732	0.694299	1	35869	tags=65%, list=51%, signal=132%
OBSOLETE ATP CATABOLIC PROCESS	196	-0.274538	-1.02193	0.455	0.694165	1	20917	tags=30%, list=30%, signal=43%
NEGATIVE REGULATION OF CELL ADHESION	16	-0.369723	-1.02131	0.455165	0.695005	1	21399	tags=44%, list=30%, signal=63%
HISTONE H3-K27 METHYLATION	23	-0.353217	-1.02054	0.455446	0.696176	1	17762	tags=30%, list=25%, signal=41%
NEUROMUSCULAR JUNCTION DEVELOPMENT	71	-0.291826	-1.02008	0.461538	0.696569	1	30825	tags=49%, list=44%, signal=87%
CELLULAR RESPONSE TO INSULIN STIMULUS	43	-0.31502	-1.01969	0.445361	0.696801	1	40655	tags=74%, list=57%, signal=175%
MYD88-INDEPENDENT TOLL-LIKE RECEPTOR SIGNALING PATHWAY	31	-0.326313	-1.01948	0.476038	0.696587	1	18078	tags=32%, list=26%, signal=43%
CELLULAR RESPONSE TO HEAT	19	-0.364015	-1.01811	0.475248	0.699233	1	25524	tags=47%, list=36%, signal=74%
ANTEROGRADE AXONAL TRANSPORT	18	-0.363616	-1.01685	0.459669	0.701638	1	22804	tags=44%, list=32%, signal=66%
PROTEIN TARGETING TO MITOCHONDRION	17	-0.366997	-1.01657	0.461192	0.701633	1	18330	tags=41%, list=26%, signal=56%
MUSHROOM BODY DEVELOPMENT	26	-0.337407	-1.01641	0.4718	0.70129	1	36444	tags=69%, list=51%, signal=143%
MESODERM DEVELOPMENT	36	-0.319173	-1.01539	0.496296	0.703009	1	37407	tags=75%, list=53%, signal=159%
POST-ANAL TAIL MORPHOGENESIS	21	-0.35118	-1.01497	0.461963	0.703306	1	10825	tags=29%, list=15%, signal=34%
TERMINAL BOUTON	38	-0.31471	-1.01457	0.461134	0.703558	1	37004	tags=66%, list=52%, signal=138%
GLYCOLYTIC PROCESS	36	-0.317802	-1.01422	0.463722	0.703667	1	31954	tags=53%, list=45%, signal=96%
BRANCHING INVOLVED IN MAMMARY GLAND DUCT MORPHOGENESIS	19	-0.351464	-1.01359	0.45852	0.704439	1	19221	tags=37%, list=27%, signal=51%
ROUGH ENDOPLASMIC RETICULUM	15	-0.371246	-1.01349	0.48037	0.703972	1	10872	tags=27%, list=15%, signal=31%
CAMERA-TYPE EYE MORPHOGENESIS	16	-0.378206	-1.01314	0.471396	0.704105	1	22592	tags=50%, list=32%, signal=73%
NEGATIVE REGULATION OF HISTONE H2A K63-LINKED UBIQUITINATION	15	-0.375115	-1.01273	0.461009	0.704341	1	15797	tags=33%, list=22%, signal=43%
CELLULAR RESPONSE TO DNA DAMAGE STIMULUS	172	-0.270999	-1.01265	0.472	0.703824	1	24181	tags=38%, list=34%, signal=57%
CENTRAL NERVOUS SYSTEM DEVELOPMENT	58	-0.297182	-1.01259	0.473042	0.703249	1	36382	tags=59%, list=51%, signal=120%
NEGATIVE REGULATION OF NOTCH SIGNALING PATHWAY	30	-0.323777	-1.012	0.464921	0.703973	1	24124	tags=40%, list=34%, signal=61%
NUCLEAR MEMBRANE	174	-0.272961	-1.01179	0.467	0.703796	1	30427	tags=44%, list=43%, signal=77%
AGING	86	-0.286948	-1.01173	0.482412	0.703225	1	27630	tags=48%, list=39%, signal=78%
NEGATIVE REGULATION OF PROTEIN KINASE ACTIVITY	37	-0.31502	-1.01029	0.475738	0.706	1	22592	tags=43%, list=32%, signal=63%
NUCLEAR SPECK	213	-0.265614	-1.00893	0.485	0.708606	1	23074	tags=38%, list=33%, signal=56%
SYNAPSE ASSEMBLY	22	-0.345402	-1.00836	0.476872	0.709256	1	33669	tags=59%, list=48%, signal=113%
CELLULAR RESPONSE TO CHOLESTEROL	18	-0.362401	-1.00736	0.477247	0.71092	1	6213	tags=22%, list=9%, signal=24%
CALCIUM-DEPENDENT PHOSPHOLIPID BINDING	25	-0.332477	-1.00692	0.485531	0.711318	1	30058	tags=60%, list=42%, signal=104%
NATRIURETIC PEPTIDE RECEPTOR ACTIVITY	21	-0.341418	-1.00609	0.468202	0.712546	1	16913	tags=38%, list=24%, signal=50%
SULFATION	31	-0.325645	-1.00477	0.46455	0.715015	1	17417	tags=29%, list=25%, signal=38%
MYOSIN FILAMENT	30	-0.321186	-1.00305	0.493576	0.718392	1	33742	tags=73%, list=48%, signal=140%
STEM CELL POPULATION MAINTENANCE	32	-0.320427	-1.00303	0.490986	0.717726	1	8413	tags=19%, list=12%, signal=21%
APICAL CORTEX	24	-0.338556	-1.00275	0.492291	0.717704	1	20785	tags=33%, list=29%, signal=47%
SPLICEOSOMAL COMPLEX ASSEMBLY	22	-0.345442	-1.00259	0.493909	0.717341	1	17799	tags=36%, list=25%, signal=49%
NEGATIVE REGULATION OF PROTEIN KINASE B SIGNALING	24	-0.338237	-1.0008	0.492973	0.720827	1	19108	tags=33%, list=27%, signal=46%
NUCLEAR-TRANSCRIBED MRNA CATABOLIC PROCESS, DEADENYLATION-DEPENDENT DECAY	21	-0.349837	-0.999539	0.490771	0.723182	1	11305	tags=29%, list=16%, signal=34%
PIRNA METABOLIC PROCESS	23	-0.342669	-0.998582	0.475676	0.724781	1	12078	tags=22%, list=17%, signal=26%
CELLULAR PROTEIN MODIFICATION PROCESS	29	-0.325399	-0.998563	0.499468	0.724106	1	18203	tags=31%, list=26%, signal=42%
MITOTIC NUCLEAR DIVISION	223	-0.26385	-0.997877	0.525	0.724974	1	19092	tags=27%, list=27%, signal=37%
WNT SIGNALING PATHWAY INVOLVED IN DORSALVENTRAL AXIS SPECIFICATION	19	-0.351464	-0.997555	0.496674	0.725009	1	19221	tags=37%, list=27%, signal=51%
PROTEASOME COMPLEX	24	-0.337628	-0.997435	0.504348	0.724568	1	10835	tags=25%, list=15%, signal=30%
RNA-DEPENDENT DNA BIOSYNTHETIC PROCESS	29	-0.324799	-0.996764	0.510638	0.725388	1	36185	tags=69%, list=51%, signal=141%
RESPONSE TO PEPTIDE HORMONE	32	-0.320743	-0.99639	0.494229	0.72558	1	19221	tags=38%, list=27%, signal=51%
POSITIVE REGULATION OF PROTEIN PHOSPHORYLATION	51	-0.29705	-0.995296	0.507645	0.727389	1	4820	tags=14%, list=7%, signal=15%
NONMOTILE PRIMARY CILIUM	15	-0.371895	-0.994815	0.488399	0.727783	1	18837	tags=40%, list=27%, signal=54%
STRIATED MUSCLE THIN FILAMENT	32	-0.319535	-0.994591	0.492047	0.727627	1	32201	tags=63%, list=45%, signal=115%
ESTABLISHMENT OF PROTEIN LOCALIZATION	28	-0.325949	-0.994385	0.504823	0.727362	1	23069	tags=39%, list=33%, signal=58%
NEGATIVE REGULATION OF JNK CASCADE	15	-0.365216	-0.993949	0.499419	0.727662	1	5997	tags=20%, list=8%, signal=22%
PHAGOCYTIC VESICLE MEMBRANE	34	-0.316019	-0.993131	0.504274	0.728833	1	13489	tags=26%, list=19%, signal=33%
POSITIVE REGULATION OF DNA REPAIR	17	-0.358865	-0.992315	0.483108	0.729989	1	38775	tags=76%, list=55%, signal=169%
RHYTHMIC PROCESS	39	-0.309617	-0.991792	0.502083	0.730563	1	19600	tags=41%, list=28%, signal=57%
TRNA BINDING	51	-0.295446	-0.991437	0.506708	0.730706	1	22840	tags=37%, list=32%, signal=55%
KIDNEY DEVELOPMENT	59	-0.291599	-0.991344	0.510703	0.730192	1	33869	tags=58%, list=48%, signal=110%
POSITIVE REGULATION OF GENE EXPRESSION	76	-0.284901	-0.990726	0.520492	0.730909	1	23378	tags=33%, list=33%, signal=49%
POSITIVE REGULATION OF GTPASE ACTIVITY_ALT2	20	-0.346213	-0.990488	0.505734	0.730703	1	16638	tags=35%, list=23%, signal=46%
INTEGRIN BINDING	33	-0.312774	-0.989967	0.508995	0.731193	1	23844	tags=39%, list=34%, signal=59%
EXTRACELLULAR SPACE	396	-0.257531	-0.989677	0.537	0.731177	1	19772	tags=30%, list=28%, signal=41%
PHOTORECEPTOR ACTIVITY	15	-0.363595	-0.98908	0.497143	0.7319	1	22619	tags=47%, list=32%, signal=69%
STRUCTURAL CONSTITUENT OF CYTOSKELETON	113	-0.268852	-0.989074	0.531532	0.731195	1	12313	tags=19%, list=17%, signal=22%
NEGATIVE REGULATION OF EPITHELIAL CELL PROLIFERATION	53	-0.296713	-0.989007	0.522796	0.730627	1	12196	tags=23%, list=17%, signal=27%
BASE-EXCISION REPAIR	41	-0.306754	-0.988758	0.514675	0.730491	1	32879	tags=56%, list=46%, signal=105%
CONDENSED CHROMOSOME	16	-0.361496	-0.988175	0.493103	0.73111	1	24599	tags=56%, list=35%, signal=86%
NEGATIVE REGULATION OF OSSIFICATION	15	-0.369018	-0.986872	0.492503	0.733485	1	27199	tags=60%, list=38%, signal=97%
NEUROTRANSMITTER SECRETION	27	-0.32628	-0.986727	0.485075	0.733103	1	22943	tags=48%, list=32%, signal=71%
SEPTATE JUNCTION	26	-0.318351	-0.985883	0.51919	0.734348	1	24257	tags=42%, list=34%, signal=64%
PEPTIDYL-LYSINE DIMETHYLATION	38	-0.307427	-0.984642	0.516563	0.736516	1	19143	tags=29%, list=27%, signal=40%
DOPAMINE BIOSYNTHETIC PROCESS	15	-0.368426	-0.982295	0.513357	0.741474	1	17153	tags=40%, list=24%, signal=53%
RESPONSE TO WOUNDING	28	-0.327329	-0.980707	0.517021	0.74443	1	7555	tags=21%, list=11%, signal=24%
MEMBRANE ASSEMBLY	35	-0.300876	-0.980704	0.526646	0.743717	1	24338	tags=40%, list=34%, signal=61%
REGULATION OF CELL SHAPE	69	-0.282062	-0.97996	0.530839	0.744733	1	21163	tags=33%, list=30%, signal=47%
REGULATION OF TRANSCRIPTION FROM RNA POLYMERASE II PROMOTER	153	-0.266018	-0.979696	0.532532	0.744586	1	15677	tags=27%, list=22%, signal=35%
EMBRYONIC BODY MORPHOGENESIS	15	-0.363693	-0.979197	0.5	0.745029	1	34098	tags=67%, list=48%, signal=129%
METALLOENDOPEPTIDASE ACTIVITY	110	-0.269533	-0.978895	0.562563	0.745031	1	26554	tags=42%, list=37%, signal=67%
HISTONE METHYLTRANSFERASE ACTIVITY (H3-K27 SPECIFIC)	26	-0.3209	-0.978433	0.524168	0.745404	1	19143	tags=31%, list=27%, signal=42%
CELL MORPHOGENESIS	32	-0.30734	-0.977452	0.543524	0.746917	1	15153	tags=25%, list=21%, signal=32%
PRE-AUTOPHAGOSOMAL STRUCTURE	15	-0.363056	-0.977403	0.513173	0.746304	1	21067	tags=33%, list=30%, signal=47%
ATP-DEPENDENT HELICASE ACTIVITY	78	-0.277732	-0.976927	0.546653	0.746696	1	11627	tags=21%, list=16%, signal=25%
POSITIVE REGULATION OF PROTEIN KINASE B SIGNALING	46	-0.296262	-0.975758	0.530992	0.748714	1	4235	tags=13%, list=6%, signal=14%
EXTERNAL SIDE OF PLASMA MEMBRANE	79	-0.277253	-0.974675	0.558022	0.750459	1	24040	tags=39%, list=34%, signal=59%
NUCLEOTIDE BINDING	317	-0.253978	-0.974373	0.594	0.750457	1	23130	tags=34%, list=33%, signal=50%
NUCLEAR MATRIX	68	-0.281256	-0.973419	0.558586	0.751873	1	18205	tags=29%, list=26%, signal=40%
POSITIVE REGULATION OF NEURON APOPTOTIC PROCESS	39	-0.297923	-0.971748	0.538542	0.754977	1	23702	tags=41%, list=33%, signal=62%
NAD+ KINASE ACTIVITY	43	-0.301249	-0.970338	0.547718	0.757443	1	20200	tags=37%, list=29%, signal=52%
GENERATION OF PRECURSOR METABOLITES AND ENERGY	21	-0.327982	-0.969981	0.521505	0.757509	1	27592	tags=38%, list=39%, signal=62%
HISTONE H3 ACETYLATION	32	-0.307545	-0.969951	0.541841	0.75687	1	20374	tags=41%, list=29%, signal=57%
TOLL-LIKE RECEPTOR TLR6:TLR2 SIGNALING PATHWAY	16	-0.352693	-0.968036	0.528324	0.760596	1	18078	tags=38%, list=26%, signal=50%
GLIAL CELL DIFFERENTIATION	17	-0.34641	-0.966452	0.55518	0.763478	1	9094	tags=29%, list=13%, signal=34%
NUCLEIC ACID BINDING	236	-0.255387	-0.966302	0.597	0.763088	1	15917	tags=24%, list=22%, signal=31%
DNA DUPLEX UNWINDING	40	-0.297127	-0.965019	0.559129	0.765219	1	34486	tags=52%, list=49%, signal=102%
RETINAL GANGLION CELL AXON GUIDANCE	23	-0.327085	-0.964641	0.537057	0.765366	1	30492	tags=57%, list=43%, signal=99%
HISTONE BINDING	41	-0.297558	-0.96317	0.551042	0.767976	1	19071	tags=29%, list=27%, signal=40%
IONOTROPIC GLUTAMATE RECEPTOR ACTIVITY	38	-0.299417	-0.962847	0.558549	0.767989	1	21103	tags=37%, list=30%, signal=52%
SNRNA PROCESSING	20	-0.33986	-0.962724	0.545652	0.767558	1	10811	tags=25%, list=15%, signal=29%
RESPONSE TO ETHANOL	49	-0.292225	-0.962391	0.55176	0.767549	1	17153	tags=29%, list=24%, signal=38%
CYTOSKELETAL PROTEIN BINDING	23	-0.330334	-0.962022	0.550218	0.767628	1	39291	tags=83%, list=55%, signal=186%
PROTEIN GLYCOSYLATION	102	-0.267768	-0.959461	0.610833	0.772502	1	21515	tags=33%, list=30%, signal=48%
METABOLIC PROCESS	120	-0.260778	-0.959293	0.585586	0.772153	1	21849	tags=35%, list=31%, signal=51%
DNA INTEGRATION	185	-0.25552	-0.95914	0.596	0.771758	1	24906	tags=36%, list=35%, signal=56%
TOLL-LIKE RECEPTOR TLR1:TLR2 SIGNALING PATHWAY	16	-0.352693	-0.958952	0.542316	0.771449	1	18078	tags=38%, list=26%, signal=50%
LUNG DEVELOPMENT	31	-0.311419	-0.958203	0.555202	0.772402	1	11882	tags=23%, list=17%, signal=27%
COLLAGEN FIBRIL ORGANIZATION	33	-0.305498	-0.957245	0.572487	0.773792	1	23844	tags=42%, list=34%, signal=64%
T CELL RECEPTOR SIGNALING PATHWAY	19	-0.334318	-0.956362	0.533708	0.774925	1	20269	tags=42%, list=29%, signal=59%
INTRINSIC APOPTOTIC SIGNALING PATHWAY	22	-0.329351	-0.956263	0.54162	0.774421	1	27154	tags=41%, list=38%, signal=66%
TRANSCRIPTIONAL ACTIVATOR ACTIVITY, RNA POLYMERASE II CORE PROMOTER PROXIMAL REGION SEQUENCE-SPECIFIC BINDING	46	-0.285899	-0.95506	0.553257	0.776482	1	12501	tags=24%, list=18%, signal=29%
T CELL DIFFERENTIATION	18	-0.342496	-0.954881	0.58453	0.776177	1	18043	tags=33%, list=25%, signal=45%
REGULATION OF CIRCADIAN RHYTHM	18	-0.342705	-0.954778	0.553551	0.775704	1	27268	tags=50%, list=39%, signal=81%
DNA REPAIR	264	-0.250179	-0.954488	0.63	0.775592	1	20485	tags=30%, list=29%, signal=42%
POSITIVE REGULATION OF CELL-SUBSTRATE ADHESION	17	-0.339317	-0.954439	0.538375	0.774968	1	12134	tags=24%, list=17%, signal=28%
FAT CELL DIFFERENTIATION	21	-0.331978	-0.954204	0.567657	0.774747	1	32281	tags=62%, list=46%, signal=114%
PROTEIN HOMOTETRAMERIZATION	28	-0.309739	-0.954195	0.567277	0.774048	1	16349	tags=32%, list=23%, signal=42%
GAMMA-CATENIN BINDING	25	-0.316064	-0.952908	0.562433	0.776233	1	22191	tags=36%, list=31%, signal=52%
WNT-ACTIVATED RECEPTOR ACTIVITY	31	-0.300965	-0.95137	0.584746	0.778841	1	20312	tags=35%, list=29%, signal=50%
SARCOPLASMIC RETICULUM	59	-0.283358	-0.951154	0.57771	0.778594	1	24338	tags=41%, list=34%, signal=62%
ENDONUCLEASE ACTIVITY	136	-0.258953	-0.950822	0.608609	0.778565	1	24906	tags=38%, list=35%, signal=59%
CARBOHYDRATE TRANSPORT	15	-0.355639	-0.949509	0.555302	0.780806	1	8422	tags=20%, list=12%, signal=23%
CHROMOSOME	121	-0.259859	-0.949217	0.59519	0.780737	1	19143	tags=30%, list=27%, signal=41%
NEGATIVE REGULATION OF MRNA SPLICING, VIA SPLICEOSOME	41	-0.2949	-0.948921	0.575726	0.780645	1	24628	tags=39%, list=35%, signal=60%
SEPTATE JUNCTION ASSEMBLY	28	-0.308513	-0.948257	0.567888	0.781339	1	24257	tags=43%, list=34%, signal=65%
POSITIVE REGULATION OF ANGIOGENESIS	35	-0.297349	-0.947152	0.60021	0.783006	1	29677	tags=49%, list=42%, signal=84%
CELLULAR IRON ION HOMEOSTASIS	20	-0.327974	-0.944913	0.563677	0.78709	1	21002	tags=50%, list=30%, signal=71%
ODONTOGENESIS OF DENTIN-CONTAINING TOOTH	31	-0.302126	-0.944685	0.592008	0.786879	1	27552	tags=48%, list=39%, signal=79%
THYROID HORMONE RECEPTOR BINDING	15	-0.349703	-0.944612	0.570622	0.786314	1	18323	tags=33%, list=26%, signal=45%
NEUROPEPTIDE RECEPTOR ACTIVITY	65	-0.273253	-0.944371	0.608696	0.786066	1	41558	tags=68%, list=59%, signal=164%
SPINAL CORD DEVELOPMENT	22	-0.323411	-0.944357	0.556291	0.785369	1	13614	tags=32%, list=19%, signal=39%
NEGATIVE REGULATION OF TOR SIGNALING	20	-0.328092	-0.942952	0.561674	0.787706	1	34699	tags=60%, list=49%, signal=118%
HISTONE H3-K36 METHYLATION	17	-0.340225	-0.942667	0.576444	0.787593	1	5961	tags=18%, list=8%, signal=19%
ER TO GOLGI TRANSPORT VESICLE MEMBRANE	19	-0.335303	-0.942134	0.59147	0.788046	1	15227	tags=37%, list=22%, signal=47%
KINASE ACTIVITY	32	-0.300625	-0.941816	0.569166	0.787984	1	3557	tags=16%, list=5%, signal=16%
NEURON PROJECTION MORPHOGENESIS	52	-0.279767	-0.941741	0.597336	0.787428	1	12095	tags=21%, list=17%, signal=25%
CALCIUM ION REGULATED EXOCYTOSIS	18	-0.331325	-0.94126	0.559685	0.787709	1	24593	tags=33%, list=35%, signal=51%
NEUROMUSCULAR SYNAPTIC TRANSMISSION	18	-0.334557	-0.939987	0.567956	0.789732	1	31634	tags=67%, list=45%, signal=120%
CHROMATIN BINDING	256	-0.24747	-0.939409	0.688	0.790284	1	19119	tags=29%, list=27%, signal=39%
MRNA PROCESSING	256	-0.246695	-0.936636	0.711	0.795498	1	19796	tags=29%, list=28%, signal=40%
POSITIVE REGULATION OF MACROAUTOPHAGY	19	-0.325325	-0.936469	0.561326	0.795101	1	37975	tags=68%, list=54%, signal=148%
MRNA 3-UTR BINDING	31	-0.303364	-0.934381	0.597031	0.798666	1	14824	tags=35%, list=21%, signal=45%
CELLULAR RESPONSE TO HYDROGEN PEROXIDE	22	-0.321423	-0.933194	0.592873	0.800457	1	33478	tags=64%, list=47%, signal=121%
RNA SPLICING	248	-0.245723	-0.93283	0.685	0.800509	1	23011	tags=33%, list=32%, signal=49%
RESPONSE TO OXIDATIVE STRESS	82	-0.26236	-0.932643	0.625755	0.800192	1	23371	tags=37%, list=33%, signal=55%
NEUROLOGICAL SYSTEM PROCESS	15	-0.345732	-0.932541	0.583614	0.799679	1	37975	tags=60%, list=54%, signal=129%
RESPONSE TO DRUG	171	-0.248962	-0.932418	0.66967	0.799193	1	22758	tags=35%, list=32%, signal=52%
REGULATION OF INNATE IMMUNE RESPONSE	28	-0.301892	-0.932171	0.593817	0.79899	1	25487	tags=54%, list=36%, signal=84%
IONOTROPIC GLUTAMATE RECEPTOR SIGNALING PATHWAY	34	-0.29531	-0.930446	0.616352	0.801819	1	34822	tags=59%, list=49%, signal=116%
CILIARY MEMBRANE	30	-0.297788	-0.930358	0.608137	0.801268	1	43761	tags=77%, list=62%, signal=201%
OSSIFICATION	31	-0.295565	-0.93004	0.594509	0.801226	1	41693	tags=71%, list=59%, signal=172%
EXCITATORY POSTSYNAPTIC POTENTIAL	19	-0.323516	-0.929096	0.578246	0.802468	1	43290	tags=74%, list=61%, signal=190%
POST-TRANSLATIONAL PROTEIN MODIFICATION	55	-0.275835	-0.928759	0.610031	0.802418	1	22208	tags=29%, list=31%, signal=42%
NEGATIVE REGULATION OF SMOOTHENED SIGNALING PATHWAY	26	-0.30853	-0.928173	0.596739	0.802907	1	33399	tags=58%, list=47%, signal=109%
RETINA LAYER FORMATION	23	-0.309174	-0.927502	0.57947	0.803547	1	18196	tags=35%, list=26%, signal=47%
MICROTUBULE PLUS-END BINDING	15	-0.340236	-0.926906	0.590126	0.80405	1	12362	tags=33%, list=17%, signal=40%
CARBOHYDRATE BINDING	152	-0.250808	-0.926804	0.682046	0.803547	1	6552	tags=13%, list=9%, signal=14%
MITOTIC CYTOKINESIS	68	-0.268542	-0.925922	0.636272	0.80461	1	10697	tags=18%, list=15%, signal=21%
PROTEIN HETEROOLIGOMERIZATION	59	-0.270781	-0.925036	0.633232	0.805715	1	18641	tags=27%, list=26%, signal=37%
TRANSPORTER ACTIVITY	116	-0.253629	-0.924363	0.662325	0.806342	1	31339	tags=47%, list=44%, signal=85%
REGULATION OF TUBE LENGTH, OPEN TRACHEAL SYSTEM	15	-0.342603	-0.923488	0.597727	0.80735	1	23244	tags=47%, list=33%, signal=69%
REGULATION OF ACTIN CYTOSKELETON ORGANIZATION	28	-0.301883	-0.922698	0.61165	0.808215	1	38798	tags=71%, list=55%, signal=158%
PROTON-TRANSPORTING ATPASE ACTIVITY, ROTATIONAL MECHANISM	16	-0.340516	-0.922259	0.588367	0.808359	1	22500	tags=44%, list=32%, signal=64%
MELANOSOME	53	-0.272355	-0.922092	0.623975	0.80798	1	25039	tags=38%, list=35%, signal=58%
TROPONIN COMPLEX	17	-0.33614	-0.919795	0.588367	0.811933	1	1349	tags=12%, list=2%, signal=12%
NEGATIVE REGULATION OF CELL GROWTH	41	-0.279107	-0.91891	0.619733	0.812956	1	16706	tags=27%, list=24%, signal=35%
CEREBRAL CORTEX DEVELOPMENT	52	-0.274998	-0.918056	0.635802	0.813937	1	23152	tags=42%, list=33%, signal=63%
SKELETAL MUSCLE THIN FILAMENT ASSEMBLY	30	-0.292637	-0.91769	0.621196	0.813899	1	32201	tags=60%, list=45%, signal=110%
HYDROLASE ACTIVITY	134	-0.250875	-0.917274	0.695	0.813984	1	8956	tags=14%, list=13%, signal=16%
NEGATIVE REGULATION OF WNT SIGNALING PATHWAY	51	-0.271245	-0.916948	0.630123	0.813929	1	29876	tags=49%, list=42%, signal=85%
NEGATIVE REGULATION OF PROTEIN BINDING	16	-0.335615	-0.916222	0.579545	0.814669	1	39460	tags=69%, list=56%, signal=155%
CHROMOSOME, CENTROMERIC REGION	27	-0.301423	-0.914734	0.624731	0.816908	1	24908	tags=52%, list=35%, signal=80%
CORE PROMOTER BINDING	20	-0.324467	-0.912799	0.624588	0.820078	1	34036	tags=50%, list=48%, signal=96%
NEUROGENESIS	73	-0.259564	-0.911632	0.661601	0.821696	1	19602	tags=27%, list=28%, signal=38%
MEIOTIC CELL CYCLE	33	-0.290634	-0.911537	0.62845	0.821163	1	12078	tags=21%, list=17%, signal=26%
SUBSTANTIA NIGRA DEVELOPMENT	18	-0.3252	-0.910834	0.597984	0.821833	1	23702	tags=50%, list=33%, signal=75%
RNA PROCESSING	46	-0.277175	-0.909961	0.663244	0.822798	1	40508	tags=65%, list=57%, signal=152%
MRNA BINDING	86	-0.258469	-0.908862	0.686235	0.824204	1	20296	tags=30%, list=29%, signal=42%
MRNA METABOLIC PROCESS	50	-0.271132	-0.908191	0.655738	0.824751	1	11305	tags=22%, list=16%, signal=26%
PROTEIN SERINETHREONINETYROSINE KINASE ACTIVITY	19	-0.319877	-0.908122	0.59867	0.824183	1	25130	tags=47%, list=35%, signal=73%
CATALYTIC STEP 2 SPLICEOSOME	101	-0.255468	-0.907865	0.699097	0.823948	1	15535	tags=26%, list=22%, signal=33%
AROMATASE ACTIVITY	77	-0.256548	-0.907581	0.679798	0.823788	1	18967	tags=29%, list=27%, signal=39%
AGGRESOME	18	-0.334368	-0.907568	0.616927	0.823095	1	8581	tags=17%, list=12%, signal=19%
POSITIVE REGULATION OF AXON REGENERATION	19	-0.321302	-0.907436	0.619261	0.822621	1	21752	tags=32%, list=31%, signal=46%
POSITIVE REGULATION OF ACTION POTENTIAL	27	-0.296457	-0.907232	0.627535	0.822254	1	24338	tags=41%, list=34%, signal=62%
POSITIVE REGULATION OF SEQUENCE-SPECIFIC DNA BINDING TRANSCRIPTION FACTOR ACTIVITY	43	-0.277373	-0.906893	0.646266	0.82221	1	16868	tags=30%, list=24%, signal=40%
DNA RECOMBINATION	99	-0.251822	-0.906736	0.691147	0.821789	1	28889	tags=38%, list=41%, signal=65%
AXONEMAL DYNEIN COMPLEX	15	-0.332349	-0.906319	0.620959	0.821828	1	33323	tags=67%, list=47%, signal=126%
CUL3-RING UBIQUITIN LIGASE COMPLEX	16	-0.330136	-0.905644	0.636467	0.822403	1	3263	tags=13%, list=5%, signal=13%
ACTIVATION OF MAPKK ACTIVITY	24	-0.300514	-0.905458	0.608137	0.822032	1	30589	tags=58%, list=43%, signal=103%
SCAFFOLD PROTEIN BINDING	24	-0.307945	-0.904464	0.630901	0.823155	1	23154	tags=42%, list=33%, signal=62%
DNA BIOSYNTHETIC PROCESS	26	-0.302121	-0.903286	0.622004	0.824708	1	13670	tags=23%, list=19%, signal=29%
PARANODE REGION OF AXON	31	-0.287007	-0.903086	0.630526	0.824378	1	24338	tags=39%, list=34%, signal=59%
ENDOSOMAL TRANSPORT	37	-0.286181	-0.902846	0.637513	0.824113	1	24267	tags=41%, list=34%, signal=62%
EYE DEVELOPMENT	26	-0.298888	-0.902602	0.649893	0.823841	1	17198	tags=31%, list=24%, signal=41%
MIDBRAIN DEVELOPMENT	21	-0.3126	-0.902267	0.616812	0.823754	1	6213	tags=19%, list=9%, signal=21%
SPINDLE	84	-0.255215	-0.900853	0.663645	0.825747	1	19996	tags=32%, list=28%, signal=45%
RIPOPTOSOME	16	-0.326521	-0.900259	0.61804	0.826168	1	7592	tags=19%, list=11%, signal=21%
CATION CHANNEL ACTIVITY	31	-0.289149	-0.900153	0.649309	0.825672	1	37117	tags=52%, list=52%, signal=108%
LIPID METABOLIC PROCESS	57	-0.267823	-0.900024	0.686475	0.825202	1	38115	tags=63%, list=54%, signal=137%
POSITIVE REGULATION OF CELL COMMUNICATION BY ELECTRICAL COUPLING	33	-0.285435	-0.899193	0.649635	0.826079	1	24338	tags=39%, list=34%, signal=60%
NUCLEAR CHROMOSOME, TELOMERIC REGION	15	-0.336884	-0.89869	0.621404	0.826299	1	30435	tags=60%, list=43%, signal=105%
HISTONE H3-K9 METHYLATION	26	-0.296231	-0.898584	0.624321	0.825808	1	17762	tags=27%, list=25%, signal=36%
BONE MORPHOGENESIS	25	-0.29852	-0.898351	0.637433	0.825544	1	27552	tags=48%, list=39%, signal=79%
FMN BINDING	15	-0.330864	-0.895647	0.631818	0.829805	1	35991	tags=60%, list=51%, signal=122%
POSITIVE REGULATION OF HOMOTYPIC CELL-CELL ADHESION	34	-0.280048	-0.893661	0.649842	0.83275	1	24338	tags=38%, list=34%, signal=58%
MEMBRANE FUSION	16	-0.327926	-0.893059	0.631157	0.833145	1	16833	tags=38%, list=24%, signal=49%
CONDENSED CHROMOSOME KINETOCHORE	44	-0.272424	-0.892841	0.647119	0.832872	1	16264	tags=27%, list=23%, signal=35%
LIMB MORPHOGENESIS	15	-0.33427	-0.892781	0.620253	0.832269	1	12150	tags=27%, list=17%, signal=32%
RESPONSE TO MECHANICAL STIMULUS	34	-0.280984	-0.891923	0.651626	0.833183	1	23348	tags=50%, list=33%, signal=75%
RESPIRATORY CHAIN	31	-0.285256	-0.890435	0.655283	0.835172	1	5822	tags=16%, list=8%, signal=18%
RESPONSE TO STEROID HORMONE	19	-0.317207	-0.889756	0.660754	0.835678	1	31539	tags=47%, list=45%, signal=85%
PORPHYRIN-CONTAINING COMPOUND BIOSYNTHETIC PROCESS	18	-0.316277	-0.889734	0.641054	0.83501	1	19135	tags=39%, list=27%, signal=53%
NEGATIVE REGULATION OF NEURON APOPTOTIC PROCESS	70	-0.257358	-0.888281	0.699088	0.836935	1	18641	tags=29%, list=26%, signal=39%
MRNA SPLICE SITE SELECTION	20	-0.312318	-0.887618	0.649944	0.837459	1	25955	tags=45%, list=37%, signal=71%
SPERM MOTILITY	23	-0.304781	-0.887006	0.654135	0.837873	1	17623	tags=26%, list=25%, signal=35%
SYNAPTIC TRANSMISSION, CHOLINERGIC	19	-0.316504	-0.885423	0.656566	0.840077	1	13443	tags=21%, list=19%, signal=26%
TRANSCRIPTION FACTOR BINDING	90	-0.250934	-0.884854	0.712121	0.840365	1	18203	tags=29%, list=26%, signal=39%
BRUSH BORDER MEMBRANE	42	-0.273763	-0.884777	0.684265	0.839779	1	5126	tags=14%, list=7%, signal=15%
HISTONE METHYLTRANSFERASE ACTIVITY (H3-K9 SPECIFIC)	28	-0.288892	-0.884153	0.657051	0.840193	1	19143	tags=29%, list=27%, signal=39%
HISTONE DEACETYLASE COMPLEX	20	-0.309861	-0.883891	0.651786	0.839979	1	15479	tags=25%, list=22%, signal=32%
BEHAVIORAL FEAR RESPONSE	15	-0.325354	-0.882465	0.65411	0.841862	1	262	tags=7%, list=0%, signal=7%
STRUCTURAL MOLECULE ACTIVITY	90	-0.246198	-0.88164	0.720603	0.842648	1	20165	tags=29%, list=28%, signal=40%
DNA METHYLATION	44	-0.266079	-0.879627	0.685626	0.845454	1	19143	tags=30%, list=27%, signal=40%
BETA-CATENIN BINDING	47	-0.26462	-0.879336	0.691589	0.845249	1	19438	tags=30%, list=27%, signal=41%
PRIMARY CILIUM	27	-0.286159	-0.878773	0.676596	0.845505	1	43250	tags=70%, list=61%, signal=181%
CILIUM MOVEMENT	20	-0.311157	-0.878629	0.667785	0.845056	1	28975	tags=55%, list=41%, signal=93%
FRIZZLED BINDING	17	-0.312065	-0.87693	0.644295	0.847323	1	41448	tags=82%, list=59%, signal=199%
CAJAL BODY	30	-0.284952	-0.875897	0.661765	0.848374	1	22745	tags=40%, list=32%, signal=59%
RNA BINDING	436	-0.225449	-0.871616	0.889	0.855201	1	14641	tags=22%, list=21%, signal=27%
AMPA GLUTAMATE RECEPTOR ACTIVITY	16	-0.320918	-0.871328	0.656319	0.85497	1	21724	tags=50%, list=31%, signal=72%
SINGLE-STRANDED DNA BINDING	70	-0.250074	-0.869937	0.720365	0.856702	1	14315	tags=21%, list=20%, signal=27%
CELLULAR RESPONSE TO AMINO ACID STIMULUS	29	-0.278665	-0.869363	0.663113	0.856951	1	24888	tags=45%, list=35%, signal=69%
CELLULAR RESPONSE TO PH	16	-0.317177	-0.869172	0.663616	0.85655	1	37461	tags=63%, list=53%, signal=133%
SKELETAL MUSCLE TISSUE DEVELOPMENT	46	-0.264829	-0.869049	0.711019	0.85605	1	28779	tags=48%, list=41%, signal=81%
PEPTIDASE ACTIVITY	73	-0.25113	-0.868584	0.723964	0.85615	1	23713	tags=37%, list=33%, signal=56%
CHOLESTEROL CATABOLIC PROCESS	15	-0.325358	-0.86802	0.65262	0.856403	1	10884	tags=20%, list=15%, signal=24%
MITOTIC CELL CYCLE CHECKPOINT	36	-0.273076	-0.867081	0.67334	0.857261	1	14870	tags=25%, list=21%, signal=32%
ESTABLISHMENT OF MITOTIC SPINDLE ORIENTATION	16	-0.314685	-0.867038	0.667423	0.856621	1	20232	tags=38%, list=29%, signal=52%
GOLGI TO PLASMA MEMBRANE PROTEIN TRANSPORT	50	-0.257545	-0.8669	0.700205	0.856121	1	42418	tags=68%, list=60%, signal=169%
SPLICEOSOMAL TRI-SNRNP COMPLEX ASSEMBLY	17	-0.305795	-0.866824	0.675585	0.855525	1	17799	tags=35%, list=25%, signal=47%
SYNAPTIC GROWTH AT NEUROMUSCULAR JUNCTION	17	-0.315266	-0.865338	0.666667	0.857391	1	20925	tags=41%, list=30%, signal=58%
PRESYNAPTIC MEMBRANE	56	-0.258493	-0.86493	0.730533	0.857398	1	37374	tags=55%, list=53%, signal=117%
SYNAPTIC TRANSMISSION, GLUTAMATERGIC	38	-0.26676	-0.864265	0.688217	0.857746	1	34822	tags=58%, list=49%, signal=114%
CAMP BINDING	28	-0.285148	-0.863377	0.671626	0.858526	1	42583	tags=71%, list=60%, signal=179%
CALCIUM-DEPENDENT PROTEIN BINDING	15	-0.320675	-0.862259	0.65625	0.859713	1	30572	tags=60%, list=43%, signal=106%
RESPONSE TO INSULIN	24	-0.293172	-0.861936	0.67541	0.859549	1	12782	tags=25%, list=18%, signal=30%
NUCLEAR PORE	72	-0.247856	-0.861863	0.747231	0.858952	1	23667	tags=36%, list=33%, signal=54%
ESTABLISHMENT OR MAINTENANCE OF EPITHELIAL CELL APICALBASAL POLARITY	17	-0.313187	-0.86061	0.675768	0.860304	1	40394	tags=76%, list=57%, signal=178%
ACTIVATION OF MAPKKK ACTIVITY	16	-0.314853	-0.860035	0.685714	0.860533	1	37454	tags=75%, list=53%, signal=159%
EYE PHOTORECEPTOR CELL DEVELOPMENT	19	-0.305661	-0.859855	0.683351	0.860082	1	38227	tags=63%, list=54%, signal=137%
NEGATIVE REGULATION OF GENE EXPRESSION	56	-0.254614	-0.859468	0.735926	0.859999	1	21440	tags=32%, list=30%, signal=46%
3-5 EXONUCLEASE ACTIVITY	23	-0.287803	-0.857533	0.690811	0.862507	1	5398	tags=9%, list=8%, signal=9%
PROTEOLYSIS	125	-0.233813	-0.856849	0.785	0.862853	1	21211	tags=32%, list=30%, signal=46%
LIGAND-DEPENDENT NUCLEAR RECEPTOR TRANSCRIPTION COACTIVATOR ACTIVITY	20	-0.29831	-0.856637	0.684962	0.862477	1	14337	tags=25%, list=20%, signal=31%
CELL BODY	39	-0.268248	-0.856243	0.709845	0.862445	1	18641	tags=31%, list=26%, signal=42%
EMBRYONIC FORELIMB MORPHOGENESIS	16	-0.321573	-0.855286	0.705549	0.863363	1	19221	tags=44%, list=27%, signal=60%
CONDENSED NUCLEAR CHROMOSOME	44	-0.259149	-0.854616	0.720833	0.863762	1	33285	tags=55%, list=47%, signal=103%
DOUBLE-STRAND BREAK REPAIR VIA NONHOMOLOGOUS END JOINING	30	-0.27411	-0.854473	0.686975	0.863287	1	20021	tags=30%, list=28%, signal=42%
POSITIVE REGULATION OF BONE MINERALIZATION	15	-0.312402	-0.853119	0.668219	0.864756	1	33988	tags=53%, list=48%, signal=103%
GENE SILENCING BY RNA	50	-0.257246	-0.853024	0.734903	0.864192	1	22195	tags=32%, list=31%, signal=47%
OXIDOREDUCTASE ACTIVITY	146	-0.227557	-0.85298	0.803	0.863556	1	21180	tags=28%, list=30%, signal=40%
CELLULAR RESPONSE TO UV	22	-0.292084	-0.852792	0.721382	0.863171	1	10825	tags=23%, list=15%, signal=27%
EMBRYONIC RETINA MORPHOGENESIS IN CAMERA-TYPE EYE	22	-0.289755	-0.85265	0.69967	0.862685	1	14972	tags=27%, list=21%, signal=35%
OREXIN RECEPTOR ACTIVITY	15	-0.308963	-0.847893	0.686275	0.869507	1	23856	tags=40%, list=34%, signal=60%
EPITHELIAL CELL DIFFERENTIATION	39	-0.267178	-0.847749	0.727086	0.869026	1	13121	tags=18%, list=19%, signal=22%
B CELL DIFFERENTIATION	23	-0.290743	-0.846213	0.707926	0.870687	1	21915	tags=35%, list=31%, signal=50%
RESPONSE TO LIPOPOLYSACCHARIDE	65	-0.244862	-0.845218	0.760692	0.871524	1	19119	tags=31%, list=27%, signal=42%
ENERGY RESERVE METABOLIC PROCESS	19	-0.299203	-0.844739	0.722472	0.871566	1	26240	tags=47%, list=37%, signal=75%
CELLULAR RESPONSE TO CAMP	26	-0.279096	-0.844184	0.709402	0.871725	1	21374	tags=42%, list=30%, signal=61%
COP9 SIGNALOSOME	20	-0.295312	-0.843853	0.702059	0.871547	1	10852	tags=20%, list=15%, signal=24%
HEPARIN BINDING	57	-0.248625	-0.843566	0.746465	0.871293	1	24310	tags=39%, list=34%, signal=59%
ATP-DEPENDENT 3-5 DNA HELICASE ACTIVITY	17	-0.302483	-0.842126	0.717514	0.872884	1	34335	tags=47%, list=48%, signal=91%
MITOCHONDRIAL INNER MEMBRANE	300	-0.221031	-0.841953	0.9	0.87244	1	24648	tags=35%, list=35%, signal=53%
TRANS-GOLGI NETWORK MEMBRANE	21	-0.295908	-0.841244	0.71899	0.87282	1	23293	tags=43%, list=33%, signal=64%
REGULATION OF EXOCYTOSIS	19	-0.298415	-0.841127	0.713483	0.872304	1	24593	tags=32%, list=35%, signal=48%
CADHERIN BINDING	47	-0.253238	-0.841059	0.757544	0.871717	1	19926	tags=30%, list=28%, signal=41%
AMINOPEPTIDASE ACTIVITY	44	-0.25766	-0.838536	0.729339	0.874836	1	16530	tags=23%, list=23%, signal=30%
SKIN DEVELOPMENT	22	-0.286321	-0.838023	0.692888	0.874879	1	25362	tags=45%, list=36%, signal=71%
NEGATIVE REGULATION OF MAP KINASE ACTIVITY	29	-0.271029	-0.837779	0.705196	0.874559	1	36495	tags=62%, list=52%, signal=128%
SCF UBIQUITIN LIGASE COMPLEX	23	-0.284111	-0.83759	0.714132	0.874149	1	10296	tags=17%, list=15%, signal=20%
MAINTENANCE OF PROTEIN LOCATION IN PLASMA MEMBRANE	29	-0.272309	-0.837029	0.727273	0.874286	1	10697	tags=21%, list=15%, signal=24%
POSITIVE REGULATION OF CELL GROWTH	43	-0.253369	-0.83675	0.752856	0.873984	1	20086	tags=40%, list=28%, signal=55%
MRNA SPLICING, VIA SPLICEOSOME	114	-0.22939	-0.836199	0.807615	0.874158	1	25955	tags=35%, list=37%, signal=55%
DRUG METABOLIC PROCESS	16	-0.302837	-0.834873	0.699324	0.875484	1	9060	tags=19%, list=13%, signal=21%
HEART LOOPING	41	-0.257034	-0.834471	0.752868	0.875397	1	28035	tags=46%, list=40%, signal=77%
LOCOMOTOR RHYTHM	15	-0.308621	-0.833775	0.711086	0.875742	1	29180	tags=53%, list=41%, signal=91%
POSITIVE REGULATION OF FAT CELL DIFFERENTIATION	15	-0.309197	-0.832827	0.709382	0.876482	1	14972	tags=33%, list=21%, signal=42%
RESPONSE TO ANTIBIOTIC	27	-0.27574	-0.832577	0.712766	0.87617	1	17849	tags=33%, list=25%, signal=45%
CELLULAR CALCIUM ION HOMEOSTASIS	72	-0.23995	-0.829979	0.790061	0.879353	1	25034	tags=39%, list=35%, signal=60%
RESPONSE TO TUMOR NECROSIS FACTOR	19	-0.294616	-0.829893	0.726073	0.878773	1	18078	tags=37%, list=26%, signal=49%
DOUBLE-STRAND BREAK REPAIR	65	-0.240971	-0.828786	0.775844	0.879705	1	36436	tags=54%, list=51%, signal=111%
RECEPTOR CLUSTERING	17	-0.297157	-0.827626	0.71219	0.880736	1	37374	tags=53%, list=53%, signal=112%
HISTONE-LYSINE N-METHYLTRANSFERASE ACTIVITY	29	-0.268229	-0.82682	0.734914	0.881236	1	38746	tags=55%, list=55%, signal=122%
GALACTOSYLTRANSFERASE ACTIVITY	17	-0.296805	-0.825359	0.708989	0.882686	1	27079	tags=35%, list=38%, signal=57%
POSITIVE REGULATION OF MACROPHAGE DIFFERENTIATION	17	-0.301867	-0.825101	0.722783	0.882358	1	7592	tags=18%, list=11%, signal=20%
HAIR FOLLICLE DEVELOPMENT	24	-0.277191	-0.823875	0.741228	0.883455	1	27199	tags=50%, list=38%, signal=81%
IRON ION HOMEOSTASIS	30	-0.265237	-0.821591	0.732558	0.88602	1	22665	tags=37%, list=32%, signal=54%
ATP-DEPENDENT RNA HELICASE ACTIVITY	23	-0.280627	-0.820783	0.717204	0.886525	1	11002	tags=13%, list=16%, signal=15%
CHLORIDE CHANNEL ACTIVITY	18	-0.289263	-0.817321	0.752772	0.890709	1	24527	tags=39%, list=35%, signal=59%
SERINE-TYPE ENDOPEPTIDASE ACTIVITY	69	-0.236363	-0.816	0.812627	0.891844	1	5477	tags=12%, list=8%, signal=13%
PHAGOCYTIC CUP	15	-0.304564	-0.814749	0.722738	0.892888	1	10715	tags=27%, list=15%, signal=31%
DEFENSE RESPONSE TO GRAM-NEGATIVE BACTERIUM	25	-0.267324	-0.813861	0.749193	0.893428	1	14549	tags=24%, list=21%, signal=30%
ARYL SULFOTRANSFERASE ACTIVITY	22	-0.278865	-0.812862	0.737473	0.894105	1	5480	tags=14%, list=8%, signal=15%
PERICENTRIOLAR MATERIAL	16	-0.294252	-0.812634	0.719866	0.893709	1	11631	tags=25%, list=16%, signal=30%
PROTEIN FOLDING	112	-0.223497	-0.810101	0.835341	0.89656	1	25039	tags=34%, list=35%, signal=52%
GROWTH FACTOR ACTIVITY	17	-0.293178	-0.810061	0.732283	0.895911	1	4613	tags=12%, list=7%, signal=13%
MITOCHONDRION ORGANIZATION	34	-0.257186	-0.809832	0.774023	0.895519	1	24074	tags=41%, list=34%, signal=62%
CELL REDOX HOMEOSTASIS	61	-0.240121	-0.809272	0.79001	0.895613	1	14856	tags=21%, list=21%, signal=27%
EXTRACELLULAR-GLUTAMATE-GATED ION CHANNEL ACTIVITY	55	-0.240834	-0.808887	0.785492	0.895449	1	21724	tags=35%, list=31%, signal=50%
PROTEIN DIMERIZATION ACTIVITY	25	-0.269827	-0.807878	0.780911	0.896137	1	30208	tags=40%, list=43%, signal=70%
DRUG TRANSMEMBRANE TRANSPORT	15	-0.299857	-0.804908	0.724138	0.899526	1	21993	tags=47%, list=31%, signal=68%
FATTY ACID BIOSYNTHETIC PROCESS	30	-0.263582	-0.804137	0.762208	0.899887	1	15311	tags=27%, list=22%, signal=34%
METANEPHROS DEVELOPMENT	17	-0.286205	-0.803634	0.745165	0.899855	1	22592	tags=41%, list=32%, signal=60%
SERINE-TYPE ENDOPEPTIDASE INHIBITOR ACTIVITY	67	-0.229804	-0.802892	0.816057	0.900157	1	9926	tags=16%, list=14%, signal=19%
PLACENTA DEVELOPMENT	31	-0.260448	-0.80215	0.777778	0.900459	1	22210	tags=35%, list=31%, signal=52%
POSITIVE REGULATION OF CELL ADHESION	17	-0.292799	-0.801911	0.768456	0.900059	1	6553	tags=18%, list=9%, signal=19%
HYDROGEN ION TRANSMEMBRANE TRANSPORTER ACTIVITY	24	-0.271858	-0.799562	0.76898	0.902453	1	37320	tags=71%, list=53%, signal=150%
CELL DIFFERENTIATION	282	-0.209596	-0.798254	0.942	0.903519	1	24638	tags=32%, list=35%, signal=49%
NEGATIVE REGULATION OF VIRAL RELEASE FROM HOST CELL	15	-0.294619	-0.797149	0.75029	0.90425	1	35033	tags=53%, list=49%, signal=106%
CYSTEINE-TYPE ENDOPEPTIDASE ACTIVITY INVOLVED IN APOPTOTIC PROCESS	15	-0.293381	-0.795635	0.749713	0.905548	1	18106	tags=33%, list=26%, signal=45%
FEMALE PREGNANCY	29	-0.259758	-0.794654	0.778723	0.906143	1	22401	tags=34%, list=32%, signal=50%
INNER EAR DEVELOPMENT	17	-0.282041	-0.793501	0.742985	0.906937	1	9454	tags=24%, list=13%, signal=27%
REGULATION OF PROTEIN PHOSPHORYLATION	15	-0.298322	-0.792902	0.747405	0.906996	1	20673	tags=40%, list=29%, signal=56%
CARBOXYPEPTIDASE ACTIVITY	17	-0.28706	-0.790699	0.754484	0.909152	1	24353	tags=41%, list=34%, signal=63%
MITOTIC SPINDLE ORGANIZATION	38	-0.248422	-0.789075	0.788601	0.910578	1	21766	tags=32%, list=31%, signal=46%
PROTEIN COMPLEX BINDING	89	-0.222092	-0.787707	0.852971	0.911637	1	17541	tags=22%, list=25%, signal=30%
COBALAMIN BINDING	20	-0.274147	-0.787309	0.767819	0.911469	1	21758	tags=35%, list=31%, signal=51%
GONAD DEVELOPMENT	19	-0.273706	-0.786879	0.753591	0.911305	1	37254	tags=53%, list=53%, signal=111%
PEROXISOME	117	-0.217207	-0.786823	0.882648	0.910674	1	10633	tags=15%, list=15%, signal=17%
OXIDOREDUCTASE ACTIVITY, ACTING ON PAIRED DONORS, WITH INCORPORATION OR REDUCTION OF MOLECULAR OXYGEN	28	-0.25677	-0.785499	0.781585	0.911637	1	15213	tags=29%, list=21%, signal=36%
SPLEEN DEVELOPMENT	16	-0.290067	-0.784485	0.766629	0.912234	1	17267	tags=31%, list=24%, signal=41%
SYMPORTER ACTIVITY	116	-0.214564	-0.783768	0.87751	0.912446	1	20332	tags=27%, list=29%, signal=37%
CELLULAR RESPONSE TO TUMOR NECROSIS FACTOR	21	-0.271432	-0.782966	0.785006	0.912736	1	17872	tags=33%, list=25%, signal=45%
EXECUTION PHASE OF APOPTOSIS	23	-0.265053	-0.781315	0.789934	0.914059	1	19311	tags=30%, list=27%, signal=42%
POSITIVE REGULATION OF ENDOTHELIAL CELL MIGRATION	23	-0.268155	-0.780576	0.785558	0.914274	1	3026	tags=9%, list=4%, signal=9%
SPECTRIN-ASSOCIATED CYTOSKELETON	22	-0.270324	-0.780285	0.767877	0.913908	1	29243	tags=45%, list=41%, signal=77%
NEGATIVE REGULATION OF FIBROBLAST PROLIFERATION	24	-0.26236	-0.779707	0.792432	0.91394	1	13063	tags=25%, list=18%, signal=31%
OXYGEN TRANSPORTER ACTIVITY	22	-0.265777	-0.778826	0.764642	0.914351	1	17475	tags=27%, list=25%, signal=36%
SERINE-TYPE PEPTIDASE ACTIVITY	19	-0.27435	-0.777846	0.767077	0.914889	1	7130	tags=16%, list=10%, signal=18%
SOCIAL BEHAVIOR	23	-0.26607	-0.777129	0.803668	0.915078	1	24232	tags=43%, list=34%, signal=66%
ESTROGEN RECEPTOR BINDING	15	-0.286514	-0.775427	0.759865	0.916493	1	22099	tags=40%, list=31%, signal=58%
ACTIN FILAMENT CAPPING	20	-0.271144	-0.774333	0.781319	0.917098	1	42088	tags=70%, list=59%, signal=173%
HEMOPOIESIS	48	-0.232596	-0.773813	0.83521	0.91704	1	6859	tags=15%, list=10%, signal=16%
MORPHOGENESIS OF AN EPITHELIUM	19	-0.275023	-0.772561	0.784615	0.917799	1	25362	tags=42%, list=36%, signal=66%
NEURONAL POSTSYNAPTIC DENSITY	22	-0.261339	-0.771262	0.798913	0.918698	1	44063	tags=68%, list=62%, signal=180%
PROTEIN MONOUBIQUITINATION	17	-0.282458	-0.770908	0.803833	0.918469	1	25809	tags=53%, list=36%, signal=83%
RESPONSE TO ANESTHETIC	16	-0.286454	-0.770598	0.789116	0.918129	1	24033	tags=44%, list=34%, signal=66%
HISTONE H3-K4 METHYLATION	25	-0.256893	-0.769075	0.792308	0.919282	1	16795	tags=24%, list=24%, signal=31%
OUTFLOW TRACT MORPHOGENESIS	24	-0.258989	-0.768347	0.790217	0.919425	1	32901	tags=58%, list=46%, signal=109%
PROTEIN DISULFIDE ISOMERASE ACTIVITY	19	-0.274739	-0.76803	0.78714	0.919092	1	41553	tags=63%, list=59%, signal=153%
TRANSCRIPTION-COUPLED NUCLEOTIDE-EXCISION REPAIR	26	-0.250385	-0.76749	0.789871	0.919026	1	31111	tags=46%, list=44%, signal=82%
CELLULAR RESPONSE TO ORGANIC CYCLIC COMPOUND	25	-0.25498	-0.76149	0.807775	0.925205	1	25401	tags=44%, list=36%, signal=69%
AMPA GLUTAMATE RECEPTOR COMPLEX	26	-0.255035	-0.760835	0.796356	0.925272	1	21724	tags=38%, list=31%, signal=55%
XANTHINE OXIDASE ACTIVITY	16	-0.27655	-0.760059	0.800227	0.925471	1	42823	tags=69%, list=60%, signal=174%
MOTOR ACTIVITY	70	-0.21839	-0.759005	0.865657	0.925899	1	16591	tags=30%, list=23%, signal=39%
C2H2 ZINC FINGER DOMAIN BINDING	30	-0.24353	-0.756643	0.825346	0.927953	1	25944	tags=37%, list=37%, signal=58%
RECYCLING ENDOSOME MEMBRANE	15	-0.281039	-0.756189	0.803877	0.927764	1	21616	tags=33%, list=31%, signal=48%
HISTONE H4 ACETYLATION	25	-0.255115	-0.755219	0.824369	0.928195	1	23220	tags=36%, list=33%, signal=54%
RESPONSE TO TOXIC SUBSTANCE	41	-0.232447	-0.754756	0.846875	0.928033	1	9652	tags=20%, list=14%, signal=23%
T CELL ACTIVATION	23	-0.256127	-0.75353	0.791667	0.928673	1	16891	tags=30%, list=24%, signal=40%
ANAPHASE-PROMOTING COMPLEX-DEPENDENT CATABOLIC PROCESS	21	-0.257006	-0.753498	0.80989	0.928006	1	14475	tags=19%, list=20%, signal=24%
HISTONE METHYLTRANSFERASE ACTIVITY (H3-K36 SPECIFIC)	15	-0.277602	-0.752854	0.797921	0.928023	1	17279	tags=27%, list=24%, signal=35%
TRANSPORT VESICLE	23	-0.253155	-0.752498	0.789021	0.927708	1	22348	tags=35%, list=32%, signal=51%
NEGATIVE REGULATION OF SEQUENCE-SPECIFIC DNA BINDING TRANSCRIPTION FACTOR ACTIVITY	23	-0.256459	-0.752217	0.814208	0.927314	1	23717	tags=35%, list=33%, signal=52%
WNT-PROTEIN BINDING	34	-0.239003	-0.750589	0.837752	0.928358	1	20312	tags=29%, list=29%, signal=41%
RESPONSE TO ENDOPLASMIC RETICULUM STRESS	34	-0.23644	-0.749914	0.841004	0.928415	1	10534	tags=18%, list=15%, signal=21%
SPERMATID DEVELOPMENT	34	-0.236921	-0.748918	0.847689	0.928796	1	14228	tags=24%, list=20%, signal=29%
RNA PHOSPHODIESTER BOND HYDROLYSIS	16	-0.276213	-0.748782	0.80137	0.928251	1	11405	tags=25%, list=16%, signal=30%
REGULATION OF ANGIOGENESIS	15	-0.281418	-0.747058	0.805587	0.929478	1	33836	tags=60%, list=48%, signal=115%
PROTEIN PROCESSING	34	-0.235037	-0.746026	0.840336	0.929864	1	42408	tags=62%, list=60%, signal=154%
CENTROSOME ORGANIZATION	31	-0.241186	-0.743551	0.831045	0.931908	1	5754	tags=13%, list=8%, signal=14%
DNA-DIRECTED DNA POLYMERASE ACTIVITY	51	-0.224916	-0.742588	0.870935	0.932215	1	27694	tags=41%, list=39%, signal=68%
TRANSFERASE ACTIVITY	43	-0.227006	-0.741012	0.843847	0.933231	1	3273	tags=9%, list=5%, signal=10%
NEGATIVE REGULATION OF CELL DEATH	15	-0.277079	-0.740867	0.823666	0.932662	1	24126	tags=33%, list=34%, signal=51%
EPITHELIAL CILIUM MOVEMENT	15	-0.272769	-0.740363	0.815556	0.932508	1	13726	tags=27%, list=19%, signal=33%
POSITIVE REGULATION OF FILOPODIUM ASSEMBLY	23	-0.250173	-0.740058	0.827068	0.932127	1	15909	tags=26%, list=22%, signal=34%
RNA POLYMERASE II REPRESSING TRANSCRIPTION FACTOR BINDING	15	-0.269313	-0.739098	0.823597	0.932452	1	23964	tags=47%, list=34%, signal=71%
RESPONSE TO GLUCOSE	23	-0.24829	-0.735229	0.83114	0.935748	1	15398	tags=22%, list=22%, signal=28%
EXTRACELLULAR MATRIX BINDING	18	-0.265262	-0.732618	0.819277	0.937678	1	17087	tags=28%, list=24%, signal=37%
EMBRYONIC LIMB MORPHOGENESIS	39	-0.229707	-0.732395	0.859649	0.937212	1	14972	tags=23%, list=21%, signal=29%
DOUBLE-STRANDED DNA BINDING	51	-0.219035	-0.732189	0.876812	0.936719	1	17485	tags=24%, list=25%, signal=31%
REGULATION OF LONG-TERM NEURONAL SYNAPTIC PLASTICITY	17	-0.26284	-0.730197	0.823663	0.938018	1	22592	tags=35%, list=32%, signal=52%
ORGAN REGENERATION	34	-0.232287	-0.728431	0.855057	0.939061	1	23152	tags=38%, list=33%, signal=57%
POSITIVE REGULATION OF WNT SIGNALING PATHWAY	32	-0.234133	-0.728098	0.834737	0.93869	1	23244	tags=31%, list=33%, signal=46%
FATTY ACID METABOLIC PROCESS	46	-0.218943	-0.72768	0.881198	0.938433	1	23844	tags=33%, list=34%, signal=49%
POSITIVE REGULATION OF OSTEOBLAST DIFFERENTIATION	25	-0.242457	-0.725997	0.839653	0.939407	1	15023	tags=28%, list=21%, signal=36%
ATP METABOLIC PROCESS	18	-0.266146	-0.724391	0.828475	0.940274	1	40098	tags=61%, list=57%, signal=141%
ELASTIC FIBER ASSEMBLY	21	-0.248709	-0.724083	0.843612	0.939858	1	40130	tags=71%, list=57%, signal=165%
SYMPATHETIC NERVOUS SYSTEM DEVELOPMENT	15	-0.268468	-0.723379	0.825434	0.939841	1	22592	tags=47%, list=32%, signal=69%
DNA REPLICATION INITIATION	21	-0.254826	-0.722548	0.839207	0.939984	1	12864	tags=19%, list=18%, signal=23%
NEGATIVE REGULATION OF NF-KAPPAB TRANSCRIPTION FACTOR ACTIVITY	40	-0.219789	-0.721005	0.852972	0.940844	1	21600	tags=30%, list=31%, signal=43%
AXONEMAL DYNEIN COMPLEX ASSEMBLY	15	-0.269117	-0.720081	0.834273	0.941015	1	504	tags=7%, list=1%, signal=7%
REGULATION OF BLOOD VESSEL SIZE	19	-0.252706	-0.719327	0.817297	0.941035	1	16913	tags=26%, list=24%, signal=35%
DNA REPLICATION	99	-0.198399	-0.715573	0.916499	0.943966	1	20086	tags=23%, list=28%, signal=32%
REGULATION OF TUBE SIZE, OPEN TRACHEAL SYSTEM	18	-0.253848	-0.713785	0.838418	0.944984	1	40960	tags=67%, list=58%, signal=158%
INTRACELLULAR RIBONUCLEOPROTEIN COMPLEX	112	-0.199049	-0.713471	0.933801	0.944567	1	18453	tags=28%, list=26%, signal=37%
MYOFIBRIL	21	-0.248584	-0.713058	0.860746	0.944259	1	16868	tags=33%, list=24%, signal=44%
TELOMERE MAINTENANCE	44	-0.214813	-0.712138	0.876543	0.9444	1	34220	tags=50%, list=48%, signal=97%
POSITIVE REGULATION OF VASODILATION	20	-0.251576	-0.710838	0.854767	0.944868	1	17081	tags=25%, list=24%, signal=33%
NUCLEOBASE-CONTAINING SMALL MOLECULE METABOLIC PROCESS	27	-0.229172	-0.710718	0.865071	0.944273	1	9240	tags=19%, list=13%, signal=21%
INTEGRAL COMPONENT OF ENDOPLASMIC RETICULUM MEMBRANE	50	-0.214258	-0.708304	0.893443	0.945754	1	24795	tags=32%, list=35%, signal=49%
RESPONSE TO STARVATION	24	-0.237176	-0.707129	0.858065	0.946129	1	24451	tags=33%, list=35%, signal=51%
GAP JUNCTION	16	-0.258854	-0.706841	0.850394	0.9457	1	24511	tags=38%, list=35%, signal=57%
CELL ADHESION INVOLVED IN HEART MORPHOGENESIS	18	-0.253848	-0.706	0.848655	0.945743	1	40960	tags=67%, list=58%, signal=158%
GLUTATHIONE METABOLIC PROCESS	31	-0.226241	-0.705249	0.844017	0.945701	1	6031	tags=10%, list=9%, signal=11%
RESPONSE TO GAMMA RADIATION	15	-0.261234	-0.704316	0.843091	0.945862	1	32537	tags=47%, list=46%, signal=86%
NUCLEAR-TRANSCRIBED MRNA CATABOLIC PROCESS, NONSENSE-MEDIATED DECAY	48	-0.213631	-0.704144	0.890834	0.945325	1	21225	tags=31%, list=30%, signal=45%
G1S TRANSITION OF MITOTIC CELL CYCLE	38	-0.217175	-0.701781	0.887397	0.946691	1	23545	tags=37%, list=33%, signal=55%
PROTEIN-CHROMOPHORE LINKAGE	17	-0.253214	-0.70148	0.855395	0.946243	1	24531	tags=47%, list=35%, signal=72%
FLAVIN ADENINE DINUCLEOTIDE BINDING	112	-0.193012	-0.699237	0.943944	0.947517	1	24132	tags=28%, list=34%, signal=42%
RESPONSE TO ESTRADIOL	40	-0.217711	-0.698892	0.900104	0.947145	1	19721	tags=30%, list=28%, signal=42%
ERYTHROCYTE DEVELOPMENT	17	-0.252074	-0.697986	0.852064	0.947229	1	28402	tags=47%, list=40%, signal=79%
RNA POLYMERASE II CARBOXY-TERMINAL DOMAIN KINASE ACTIVITY	15	-0.26532	-0.69677	0.838488	0.94759	1	41895	tags=80%, list=59%, signal=196%
EXTRINSIC COMPONENT OF PLASMA MEMBRANE	17	-0.25075	-0.696468	0.869034	0.947168	1	21261	tags=41%, list=30%, signal=59%
HISTONE METHYLATION	29	-0.226599	-0.696451	0.872591	0.946488	1	36151	tags=48%, list=51%, signal=99%
NEGATIVE REGULATION OF NECROPTOTIC PROCESS	26	-0.235845	-0.696038	0.881209	0.946186	1	23154	tags=35%, list=33%, signal=51%
DYNEIN COMPLEX	39	-0.215544	-0.694944	0.886458	0.946484	1	13672	tags=21%, list=19%, signal=25%
U12-TYPE SPLICEOSOMAL COMPLEX	17	-0.253823	-0.692918	0.85872	0.947411	1	6322	tags=18%, list=9%, signal=19%
POLYPEPTIDE N-ACETYLGALACTOSAMINYLTRANSFERASE ACTIVITY	27	-0.2307	-0.690978	0.876727	0.948307	1	28426	tags=44%, list=40%, signal=74%
IMMUNE SYSTEM PROCESS	27	-0.224852	-0.690166	0.879957	0.94826	1	20225	tags=26%, list=29%, signal=36%
UNFOLDED PROTEIN BINDING	18	-0.244182	-0.688444	0.868778	0.949031	1	22492	tags=33%, list=32%, signal=49%
NUCLEOSOME DISASSEMBLY	15	-0.257577	-0.686424	0.880817	0.950066	1	23972	tags=40%, list=34%, signal=60%
MANGANESE ION BINDING	54	-0.201642	-0.682607	0.905641	0.952501	1	17872	tags=19%, list=25%, signal=25%
LIPID PHOSPHORYLATION	24	-0.231298	-0.678145	0.88794	0.955318	1	23982	tags=42%, list=34%, signal=63%
ATP-DEPENDENT CHROMATIN REMODELING	17	-0.245667	-0.675644	0.867696	0.956621	1	27594	tags=47%, list=39%, signal=77%
SCF-DEPENDENT PROTEASOMAL UBIQUITIN-DEPENDENT PROTEIN CATABOLIC PROCESS	19	-0.241902	-0.672093	0.89549	0.958708	1	23498	tags=32%, list=33%, signal=47%
NEGATIVE REGULATION OF NEURON PROJECTION DEVELOPMENT	15	-0.248411	-0.672092	0.885097	0.958017	1	7094	tags=13%, list=10%, signal=15%
CERAMIDE METABOLIC PROCESS	32	-0.215157	-0.667564	0.896918	0.960798	1	23982	tags=38%, list=34%, signal=57%
TRICARBOXYLIC ACID CYCLE	54	-0.197506	-0.667399	0.928789	0.960238	1	30192	tags=41%, list=43%, signal=71%
ONE-CARBON METABOLIC PROCESS	25	-0.217496	-0.663064	0.873102	0.962828	1	33595	tags=36%, list=47%, signal=68%
NEGATIVE REGULATION OF PROTEIN PHOSPHORYLATION	31	-0.210898	-0.662187	0.887114	0.962754	1	43021	tags=68%, list=61%, signal=173%
CATALYTIC ACTIVITY	72	-0.190536	-0.661185	0.955239	0.96279	1	35255	tags=50%, list=50%, signal=99%
RESPONSE TO STIMULUS	52	-0.194351	-0.65821	0.922449	0.964153	1	19647	tags=25%, list=28%, signal=35%
NEURONAL ACTION POTENTIAL	39	-0.20171	-0.655566	0.92356	0.965364	1	22157	tags=28%, list=31%, signal=41%
XANTHINE CATABOLIC PROCESS	19	-0.234068	-0.655185	0.897464	0.964947	1	42823	tags=63%, list=60%, signal=160%
MEIOTIC NUCLEAR DIVISION	19	-0.229487	-0.653669	0.887653	0.965323	1	22232	tags=32%, list=31%, signal=46%
NEGATIVE REGULATION OF PROTEIN UBIQUITINATION	22	-0.225806	-0.651944	0.888889	0.965818	1	42506	tags=77%, list=60%, signal=193%
KINETOCHORE	55	-0.191569	-0.651313	0.938962	0.965553	1	15687	tags=18%, list=22%, signal=23%
NEGATIVE REGULATION OF ENDOTHELIAL CELL PROLIFERATION	21	-0.223992	-0.651089	0.908306	0.965024	1	22592	tags=33%, list=32%, signal=49%
REGULATION OF PROTEOLYSIS	15	-0.241253	-0.648084	0.903002	0.966464	1	17198	tags=27%, list=24%, signal=35%
PROTEINACEOUS EXTRACELLULAR MATRIX	145	-0.176039	-0.647208	0.985972	0.966395	1	19381	tags=23%, list=27%, signal=32%
STEROID METABOLIC PROCESS	51	-0.192702	-0.646389	0.917864	0.966234	1	6542	tags=10%, list=9%, signal=11%
CLEAVAGE FURROW	35	-0.201864	-0.645129	0.9279	0.966378	1	20232	tags=31%, list=29%, signal=44%
RESPONSE TO AXON INJURY	17	-0.235618	-0.642299	0.90992	0.967569	1	27474	tags=47%, list=39%, signal=77%
SITE OF DOUBLE-STRAND BREAK	25	-0.217246	-0.642034	0.926724	0.96707	1	17799	tags=28%, list=25%, signal=37%
PEPTIDE BINDING	31	-0.208932	-0.640318	0.91791	0.967487	1	19649	tags=29%, list=28%, signal=40%
POSITIVE REGULATION OF EXCITATORY POSTSYNAPTIC POTENTIAL	17	-0.232747	-0.639363	0.92067	0.967411	1	15459	tags=18%, list=22%, signal=23%
POSITIVE REGULATION OF PROTEOLYSIS	15	-0.232855	-0.635074	0.893226	0.969493	1	43874	tags=73%, list=62%, signal=193%
MICROVILLUS	16	-0.231236	-0.634037	0.899662	0.96946	1	7048	tags=13%, list=10%, signal=14%
ACYL-COA DEHYDROGENASE ACTIVITY	15	-0.237064	-0.633909	0.905299	0.968852	1	41638	tags=53%, list=59%, signal=129%
RESPONSE TO COLD	19	-0.221095	-0.63217	0.911765	0.969277	1	7592	tags=11%, list=11%, signal=12%
T CELL DIFFERENTIATION IN THYMUS	18	-0.22766	-0.629973	0.910382	0.969925	1	42040	tags=61%, list=59%, signal=150%
MRNA EXPORT FROM NUCLEUS	35	-0.196127	-0.627697	0.935146	0.970618	1	43989	tags=74%, list=62%, signal=196%
PEROXISOMAL MATRIX	28	-0.20385	-0.62104	0.935106	0.973906	1	8319	tags=14%, list=12%, signal=16%
CHROMATIN REMODELING	64	-0.179456	-0.620297	0.965726	0.973642	1	23972	tags=30%, list=34%, signal=45%
POSITIVE REGULATION OF EPITHELIAL CELL PROLIFERATION	19	-0.218401	-0.614551	0.92613	0.976248	1	44773	tags=63%, list=63%, signal=172%
RESPONSE TO ORGANIC SUBSTANCE	23	-0.205358	-0.6097	0.931842	0.978206	1	8569	tags=17%, list=12%, signal=20%
DNA METABOLIC PROCESS	20	-0.212985	-0.607047	0.928803	0.978937	1	35262	tags=45%, list=50%, signal=90%
EXTRACELLULAR MATRIX DISASSEMBLY	21	-0.205708	-0.605799	0.928494	0.978872	1	35933	tags=57%, list=51%, signal=116%
CELL PROJECTION ORGANIZATION	39	-0.188773	-0.605491	0.951983	0.978341	1	1424	tags=5%, list=2%, signal=5%
UDP-N-ACETYLMURAMATE DEHYDROGENASE ACTIVITY	29	-0.197885	-0.603724	0.944857	0.97858	1	45318	tags=69%, list=64%, signal=191%
TRANSPOSASE ACTIVITY	75	-0.17053	-0.596608	0.974747	0.981547	1	21318	tags=24%, list=30%, signal=34%
REGULATION OF TRANSLATION	69	-0.172161	-0.596217	0.972864	0.981047	1	21537	tags=26%, list=30%, signal=37%
TRIF-DEPENDENT TOLL-LIKE RECEPTOR SIGNALING PATHWAY	27	-0.197532	-0.594983	0.945279	0.980949	1	40013	tags=59%, list=57%, signal=136%
MKS COMPLEX	18	-0.206167	-0.593283	0.939159	0.981146	1	8194	tags=11%, list=12%, signal=13%
PROTEIN KINASE C BINDING	17	-0.21601	-0.588313	0.945143	0.982947	1	1216	tags=6%, list=2%, signal=6%
MYOBLAST FUSION	42	-0.18156	-0.587483	0.952978	0.98264	1	28779	tags=45%, list=41%, signal=76%
CHLORIDE CHANNEL COMPLEX	34	-0.186936	-0.584437	0.962539	0.983409	1	11404	tags=18%, list=16%, signal=21%
MOLYBDENUM ION BINDING	16	-0.213698	-0.582824	0.948747	0.98346	1	31871	tags=44%, list=45%, signal=80%
REPLICATION FORK PROCESSING	21	-0.197105	-0.574218	0.941622	0.986562	1	5418	tags=10%, list=8%, signal=10%
RNA PHOSPHODIESTER BOND HYDROLYSIS, EXONUCLEOLYTIC	20	-0.199223	-0.573983	0.948009	0.985978	1	33792	tags=50%, list=48%, signal=96%
EPITHELIAL TO MESENCHYMAL TRANSITION	21	-0.196372	-0.573166	0.948857	0.985628	1	27043	tags=33%, list=38%, signal=54%
GLUTATHIONE PEROXIDASE ACTIVITY	16	-0.206452	-0.569458	0.949438	0.986514	1	33235	tags=38%, list=47%, signal=71%
POSITIVE REGULATION OF ORGANELLE ORGANIZATION	15	-0.213543	-0.567085	0.953036	0.986755	1	19135	tags=27%, list=27%, signal=37%
EMBRYO IMPLANTATION	19	-0.199414	-0.56667	0.955703	0.986235	1	41358	tags=53%, list=58%, signal=126%
CARTILAGE DEVELOPMENT	37	-0.174339	-0.558292	0.96957	0.988929	1	43266	tags=62%, list=61%, signal=160%
B CELL ACTIVATION	18	-0.199674	-0.556989	0.957731	0.988742	1	43874	tags=78%, list=62%, signal=204%
NUCLEASE ACTIVITY	36	-0.175044	-0.556826	0.971549	0.988111	1	43310	tags=56%, list=61%, signal=143%
AMINE METABOLIC PROCESS	27	-0.185406	-0.556522	0.960512	0.987536	1	9060	tags=15%, list=13%, signal=17%
TRANSPOSITION, DNA-MEDIATED	91	-0.15627	-0.554705	0.992951	0.987525	1	23713	tags=27%, list=33%, signal=41%
CHLORIDE TRANSMEMBRANE TRANSPORT	15	-0.207767	-0.554625	0.951333	0.986864	1	33086	tags=47%, list=47%, signal=88%
MUSCLE CELL CELLULAR HOMEOSTASIS	22	-0.188788	-0.546364	0.964208	0.989154	1	19579	tags=32%, list=28%, signal=44%
CHITINASE ACTIVITY	19	-0.191749	-0.539491	0.971302	0.99077	1	12771	tags=21%, list=18%, signal=26%
OXIDATION-REDUCTION PROCESS	108	-0.14637	-0.538357	0.99496	0.990452	1	6086	tags=7%, list=9%, signal=8%
NUCLEAR PORE OUTER RING	17	-0.193684	-0.537745	0.96882	0.989977	1	22759	tags=29%, list=32%, signal=43%
POSITIVE REGULATION OF BONE RESORPTION	15	-0.197914	-0.535304	0.96624	0.990033	1	19221	tags=27%, list=27%, signal=37%
ELECTRON CARRIER ACTIVITY	67	-0.152572	-0.527077	0.992872	0.991847	1	3592	tags=6%, list=5%, signal=6%
ENDOPLASMIC RETICULUM-GOLGI INTERMEDIATE COMPARTMENT MEMBRANE	20	-0.177609	-0.525329	0.978795	0.991667	1	29726	tags=35%, list=42%, signal=60%
CELLULAR NITROGEN COMPOUND METABOLIC PROCESS	41	-0.162158	-0.523904	0.98231	0.991385	1	13514	tags=17%, list=19%, signal=21%
NUCLEOTIDE-EXCISION REPAIR	44	-0.159634	-0.523432	0.983402	0.990828	1	19115	tags=20%, list=27%, signal=28%
RNA SPLICING, VIA TRANSESTERIFICATION REACTIONS	20	-0.181066	-0.520273	0.959695	0.991023	1	30469	tags=50%, list=43%, signal=88%
4 IRON, 4 SULFUR CLUSTER BINDING	55	-0.151278	-0.51934	0.9857	0.990587	1	21002	tags=25%, list=30%, signal=36%
RESPONSE TO RETINOIC ACID	22	-0.175875	-0.517125	0.974808	0.990499	1	16013	tags=18%, list=23%, signal=23%
SPHINGOLIPID METABOLIC PROCESS	40	-0.157018	-0.513223	0.984488	0.990809	1	23982	tags=30%, list=34%, signal=45%
NEURAL TUBE FORMATION	19	-0.176342	-0.510246	0.978285	0.990876	1	14643	tags=16%, list=21%, signal=20%
NAD BINDING	62	-0.14535	-0.497959	0.994929	0.993063	1	6086	tags=8%, list=9%, signal=9%
PROTEIN OLIGOMERIZATION	36	-0.152307	-0.4887	0.989507	0.99427	1	41174	tags=58%, list=58%, signal=139%
MITOCHONDRIAL NUCLEOID	26	-0.160019	-0.484877	0.995736	0.994345	1	43429	tags=62%, list=61%, signal=159%
DNA HELICASE ACTIVITY	33	-0.156757	-0.484418	0.985417	0.993758	1	27594	tags=30%, list=39%, signal=50%
GASTRULATION	16	-0.173615	-0.473461	0.992036	0.994972	1	2609	tags=6%, list=4%, signal=6%
MYOSIN LIGHT CHAIN KINASE ACTIVITY	19	-0.165145	-0.471399	0.988901	0.994637	1	16045	tags=21%, list=23%, signal=27%
PROTEIN K11-LINKED UBIQUITINATION	21	-0.148905	-0.435971	0.994469	0.998215	1	36806	tags=43%, list=52%, signal=89%
HYDROGEN PEROXIDE CATABOLIC PROCESS	17	-0.157637	-0.435683	0.994325	0.997549	1	12774	tags=18%, list=18%, signal=22%
MYOSIN BINDING	16	-0.154855	-0.424155	0.996512	0.997799	1	43565	tags=69%, list=62%, signal=179%
TRANSCRIPTION FROM RNA POLYMERASE I PROMOTER	18	-0.150195	-0.423637	0.99776	0.997153	1	41931	tags=61%, list=59%, signal=150%
POSITIVE REGULATION OF INTRACELLULAR PROTEIN TRANSPORT	31	-0.125546	-0.392768	1	0.998118	1	39648	tags=48%, list=56%, signal=110%
RESPONSE TO FOOD	15	-0.138672	-0.37121	1	0.998053	1	47447	tags=73%, list=67%, signal=222%
GPI ANCHOR BIOSYNTHETIC PROCESS	30	-0.110456	-0.338276	1	0.997803	1	9463	tags=10%, list=13%, signal=12%
