# Supplementary material for: Neural Ganglia Transcriptome and Peptidome Associated with Sexual Maturation in Female Pacific Abalone (Haliotis discus hannai)
Source: Genes (Basel). 2019 Apr 2;10(4):268. doi: 10.3390/genes10040268 (PMC6523705; doi:10.3390/genes10040268)
Supplement: Supplementary file 1 [file genes-10-00268-s001.zip › Supplementary Table S6.xlsx]

## Sheet: Table S6-1
	Precursor protein	peptide sequence	Mass	Charges	CG		PPG		BG		Gene ID
					Mature	Immature	Mature	Immature	Mature	Immature
	Achatin	GFGDKRGFGD	1054.48	2	+		+				TBIU006465
		EENEFSDNLHTYNEEDYDPDEEFDa	2994.11	3	+		+
	AST-A or Buccalin	DVSKSVYATNNNDEamidea	1554.68	2		+					TBIU034220
		QSVDTLGFSGTLamide	1222.62	2	+	+	+	+	+	+
		RIDPILFGGRLamide	1254.76	2;3	+	+	+	+	+	+
		GMDPLGFAGTLamide	1076.53	2			+	+
		GIDNLGFAGTLamide	1075.57	2	+	+	+	+	+	+
	AST-B or WWamide	EDPSLVEGVKPLSGAGQRPLQNSDSa	2579.28	2;3		+		+		+	TBIU013320
		PSLVEGVKPLSGAGQRPLQNSDSAAa	2477.29	3		+		+		+
		pQWSNFHSW	1073.44	2		+
		QWSNFHSWamide	1089.48	1		+
		WGNFGTSGKKWASSDFPAWamide	2127	2;3	+	+	+	+	+	+
		NWNQFITWamide	1106.53	1;2	+	+	+	+		+
		SQEKSEKKWNTLPTWamide	1859.95	2;3	+	+	+
		AGWDNGFASWamide	1108.47	2	+	+	+		+	+
	APGWamide	EDQVASVTDDKEQSDFSQRTLDSVHa	2835.28	3;4	+		+			+	TBIU005033
		SLEDEVNSDDDa	1236.46	2						+
		MSYDSETPEDILSGADLSa	1928.82	2	+		+
		APGWGKRTLDILEDYTa	1833.93	2;3	+	+	+	+		+
		APGWGKRAPGW	1180.63	2				+		+
	CCAP	SGPDGKSSESHILSDa	1514.68	2				+			TBIU020650
		SEAPTKAVAQRVMRLPDDIa	2096.1	2;3;4	+	+	+	+	+	+
		ALYSNWLSKLQGIADDLa	1905.98	2;3	+	+		+		+
	Cerebrin	NGGTLDSLFNLPDLSDNamide	1789.85	1;2	+	+	+	+	+	+	TBIU031228
	CTP	SLRAVLANTQRIIKAEa	1782.05	3	+	+					TBIU001631
		DTSSVMGHSRTTa	1277.57	2	+		+
		SVEDLYRKRYMLRSLa	1928.03	4	+	+	+
		TVGDSLNTSa	892.414	1	+
	ELH	SSGTSLWTKILNRIa	1573.89	2;3	+	+	+	+			TBIU027175
		TQETFGSSGQYPNLPGKAKNEa	2252.07	2;3	+	+	+	+
		YIAPQSVWAKLa	1274.7	2	+	+	+	+	+	+
		NQPEMPSFDAERAMNDGKFITQNa	2639.17	2;3	+	+	+	+
	FCAP 1	STSRMAYDDRELVDDLTEMamide	2245	2;3	+	+	+	+	+	+	TBIU034044
		YLDSLGGAQIHamidea	1171.6	2	+		+
		YLDSLGGAQIHGY	1392.67	2	+	+	+	+	+	+
		FFDPLADVDVQTa	1365.65	2	+	+	+	+		+
		YLDPIGGFEVHGY	1465.69	2	+	+	+	+	+	+
		ALDTHGDSKIHDGLTRHTNa	2087.01	4	+
		GFDTLGGAQIHDGFamide	1432.67	2	+	+	+	+
		AcGFDTLGGAQIHDGF	1475.67	2	+
		GFDTLGGAQIHDamide	1228.58	2	+	+	+	+	+	+
		FDTLGGAQIHDGF	1376.64	2	+	+	+	+	+	+
FVamide	(1)Enterin	NDQTSDDTAAE	1165.44	2	+	+	+			+	TBIU014636
		RSPGFTHM(O)FVamide	1192.58	2				+
		LPIELESRSPKYGYYFVamide	2059.08	2	+	+	+	+	+	+
		MPTAFQTRLSPKVGRWFVamide	2119.15	2;3;4	+	+	+	+	+	+
		MPTAFQTRLSPKVamide	1473.81	2;3	+	+	+	+
		LSPKVGRWFVGKRPYAHRMFVamide	2529.41	4				+
		LSPKVGRWFVamide	1186.7	2	+	+	+	+	+	+
		PYAHRMFVamide	1018.52	2	+	+	+		+	+
	(2)LRNFVamide	DLSSADSAEGFGQDYGTYD	1996.78	1;2	+	+	+	+		+	TBIU013932
		VRDFFGKRED	1267.63	2;3	+	+	+	+
		SDNPDKRLREFFamide	1521.77	3			+
		NGLEADKRLREFFamide	1592.84	3					+	+
		LREFFGKRNVIEEQKRLREFFamide	2739.51	4;5			+	+
		NVIEEQKRLREFFamide	1705.93	2;3	+		+	+
		SVMPSPAAA	829.4	1					+
		SLLSFDDSIDNGYN	1558.68	1				+
	FxRIamide	DKLAASDEAFSDGTDLD	1768.76	2	+	+	+		+	+	TBIU007725
		GHGSSFVRIamide	957.514	2	+	+	+	+	+	+
		GHGSSFVRIGRPHSFVRIamide	2007.1	4;5	+	+	+	+	+	+
		STGLESEYEEPA	1310.55	1;2	+	+	+	+	+	+
		GGSNFLRIGKGMNRFLRIamide	2034.14	3;4;5	+	+	+	+	+	+
		GGSNFLRIamide	861.482	2	+	+	+	+	+	+
		GMNRFLRIamide	1004.57	2	+	+	+	+	+	+
		SVDSDKRASRFLRI	1647.92	4	+	+	+	+
		SMEDEDEEM(O)D	1244.37	2	+	+	+	+	+	+
		GHAFVRIGKIPSSAFVRIamide	1953.14	2;3;4	+	+	+	+	+	+
		IPSSAFVRIamide	987.587	1;2		+		+	+
		EPLLDRIMKKPSSSFLRIamide	2128.22	3;4	+	+	+	+	+
		PSSSFLRIamide	904.513	2	+	+	+	+	+	+
		MGQSSFVRIamide	1022.53	2	+	+	+	+	+	+
		SSGSDEDTYSV	1145.44	2	+	+	+		+	+
	GGNG	SDPSIAQTIDTQKQSNLLR	2114.1	3	+	+			+	+	TBIU013310
	GnRH	pQNYHFSNGWHAamide	1341.56	2	+	+	+	+	+	+	TBIU016735
		pQNYHFSNGWH	1271.51	2					+	+
		NYHFSNGWHAamide	1230.53	2						+
	Insulin 1a	SVRFMDDDPSQEPVKFAAPK	2263.09	2;3;4	+	+	+	+	+	+	TBIU035770
	Lymnokinin	SLEAGITGLGSGEDEDLSAVSD	2120.96	2					+	+	TBIU014284
		DFLENFPESDSKE	1555.67	2	+	+	+	+	+	+
		TGGELLQD	831.397	1						+
		DFEGSFPEamide	925.382	1				+
		STPDDQELSGD	1162.46	2			+	+
		DSGDSQSEATDEFESD	1717.61	2	+		+		+
		SVTEARLNLKLLDWYLSRALAKVME	2918.61	3;4				+
	NKYamide	MNIDQSRAALSGESRV	1732.85	2;3	+	+	+	+	+	+	TBIU029022
		SSIGEIGLDNMPLT	1445.71	1;2	+	+	+	+	+	+
		KVFWQPLGYLPASA	1575.84	2	+	+	+		+	+
		ARIGNQGSSSGAAKDKNGSSIFRYamide	2469025	4						+
	Opioid	YGMLFFGQKPKYVPPRSDYVAE	2591.29	2;3;4	+	+	+	+	+	+	TBIU010981
		FRTLNLDNMamide	1121.57	2	+	+		+	+	+
		FDDQLDGELD	1165.48	1;2	+	+	+	+	+	+
		YGTLNLGSYFN	1247.58	1;2	+	+	+	+	+	+
		YGMLGLGNRYLGYLGSRDPNMamide	2345.14	2;3	+	+	+	+	+	+
		FGTLNLGGLYSDM(O)amide	1401.66	1;2	+	+	+	+	+	+
		YGTLNIGKESDLLSESELamide	1965.99	2;3	+	+	+	+	+	+
		YGTLSMGRGSGPLSLamide	1493.77	2	+	+	+	+	+	+
		YGTLGMSNTFGYFPY	1716.75	2	+	+	+	+		+
		SEYVPYNGAIGTDM	1515.66	2	+	+	+		+	+
		YGRLFMGRFGGKRLNSANEIRISQI	2882.55	3;4;5	+	+	+	+	+	+
		YGRLFMGRFGamide	1201.62	2;3	+	+	+	+	+	+
	Pedal peptide A	EKEEVKVGTSDGTSVAV	1733.87	2;3	+	+	+	+			TBIU033460
		SFDSINKGSGLSGFM	1545.71	2	+	+	+	+	+	+
		GFDKISHGSGFSSFN	1585.72	2;3	+	+	+	+	+	+
		PFDSISGSSAFSDFA	1533.66	2	+	+	+	+	+	+
		PFDSIASGGGMAGFA	1383.61	2	+	+	+	+	+	+
		PFDSISAGSGISGFA	1411.66	2	+	+	+	+	+	+
		PYDSIGAGSGISEFA	1469.67	2	+	+	+	+	+	+
		SFDSINAGSGLSGFA	1428.65	1;2	+	+	+	+	+	+
		PFDSIASGRGMSGFA	1498.69	2	+	+	+	+	+	+
		PFDSIASGRGMSamide	1222.58	2	+	+	+
		PLESIAAGRDLSGFV	1530.8	2;3	+	+	+	+	+	+
		PLESIAAGRDLSamide	1226.66	2	+	+
		PFDSIASGRGIAGFA	1464.74	2	+	+	+	+	+	+
		PFDSIASGRGIAamide	1188.63	2	+	+
		PFDSISSGGGMAGFA	1399.61	2	+	+	+		+	+
		PFDSISSGSGMSGFV	1473.64	2	+	+	+	+	+	+
		SFDKIAHGGFASFN	1496.7	2;3	+	+	+	+	+	+
		AcSFDKIAHGGFASFN	1538.72	2			+
		PFDSIGSGGFSTFV	1416.66	2	+	+	+	+	+	+
		GLDSISHFSDMDDFamide	1583.66	2	+	+	+	+	+	+
		SVDNAGESESGE	1179.45	2	+
	Pedal peptide B	GRDDVSGFY	1014.44	2		+			+		TBIU019770
		SPENDLSSFY	1157.49	2	+	+	+	+	+	+
		AAGGDLSGFY	956.424	1				+
		SAGDDLSSFY	1060.43	1;2	+		+	+	+	+
		SRGDGLSNFY	1114.5	2	+	+	+		+	+
		ARDDVSGFY	1028.46	2	+	+	+	+	+	+
		GLSNGLSSFY	1043.49	1;2				+		+
		GLSDVNSFY	1000.45	2	+	+	+
		NGDNLSSFY	1015.42	1				+		+
		ARNDLMGFY	1085.5	2		+	+	+	+	+
		SGDDSNLSSFY	1190.47	1;2	+	+	+	+	+	+
		ARDELSGFY	1056.49	2	+	+		+	+	+
		SPAELSSFY	999.455	1;2		+	+	+
		MANGLSRFY	1057.5	2	+	+	+	+	+	+
		SNEDLSGFY	1030.42	1;2	+	+	+	+	+
		DTDVREDNELENVAD	1732.74	1;2	+	+	+	+	+	+
		SRDDVSGFY	1044.45	2	+	+	+	+	+	+
		GLSNVSNFY	999.466	2		+		+
	Pedal peptide C	SLDSVGSGFIKRPLDLVGSGFI	2263.22	2;3	+	+	+	+	+	+	TBIU013717
		VWNTDVGKRPIDQIGAGLI	2051.12	2;3	+	+	+	+	+	+
		DLDYLGLGLL	1090.59	1	+	+
		NLDRVGMGLIKRPIDTLGSGFI	2371.3	2;3	+			+
		RPLDYLGSGLI	1202.67	2	+	+	+	+
		FFDPFAESLKKRPIDRIGSGLI	2505.37	3;4	+	+	+	+		+
		RAIDELGMGLL	1186.64	2	+	+
		AIDELGMGLLKRPIDSIGSGFI	2301.24	2;3	+	+	+	+		+
		PIDSIGSGFIKKRPIDSIGSGFI	2403.32	2;3;4	+	+	+	+
		PLDRIGSGFI	1073.59	1;2	+	+	+	+	+	+
		SLDSVGSGFI	980.481	1;2	+	+	+
		NLDRVGMGLI	1086.59	2	+	+	+	+	+	+
		PIDTLGSGFI	1018.53	1;2	+	+	+	+		+
		PIDRIGSGLI	1039.6	2	+	+		+		+
		AIDELGMGLL	1030.54	1						+
	PKYMDT	LPADEGRLDEASLAAE	1655.8	2	+	+	+	+	+	+	TBIU028894
		PSVLAGGQGSKPVE	1324.7	2				+
	Pleurin	AGIFWTNSKDNDYPRIamide	1894.93	2;3	+	+		+	+	+	TBIU001298
		GIFWTNSKDNDYPRIamide	1823.9	2;3	+	+	+	+	+	+
		IFWTNSKDNDYPRIamide	1766.87	2;3	+	+	+	+	+	+
		SFYTASSENTYPRIamide	1633.77	2;3	+	+	+	+	+	+
		SGGVEDTFRDGIE	1380.62	2	+	+	+	+	+	+
		ASFFTQSDENTFPRIamide	1757.84	2;3	+	+	+	+	+	+
		NNDGSDVNKVEAKLQIPK	1968.03	3			+
RFamide	(1)FMRFamide	AGEEEKRFMRFamide	1397.69	2;3		+	+	+	+	+	TBIU012012
		DGEDEKRFMRFamide	1427.66	3	+	+	+	+	+	+
		AGEDGEEFEDDDEamide	1454.5	2					+	+
		AGEDGEEFEDDDEGLEADKRFMRFamide	2805.18	3;4				+	+	+
		DGEDEKRFMRFamide	1427.66	3	+	+	+	+	+	+
		SGDDEKRFMRFamide	1385.65	3	+	+	+	+	+	+
		DGQDKRFMRFamide	1297.63	3			+	+		+
		FMRFGKSGEEEKRFMRFamide	2180.08	5			+	+	+
		SGEEEKRFMRFamide	1413.68	3			+	+	+	+
		FMRFGKSGDDEKRFMRFamide	2152.05	4;5			+	+
	(2)LFRFamide	AKEEQDSEAAVVAPSEHH	1932.88	2;3;4	+	+	+	+	+	+	TBIU011426
		pQDSEAAVVAPSEHH	1458.64	2	+	+		+
		SVDFPLSQDLLDDDAYDM(O)D	2188.9	2	+	+	+	+		+
		GGLFRFGKRGTLFRFamide	1757	4	+
		SGNDDLWVPVNEDGQDT	1859.78	1;2	+	+	+	+	+	+
		NFHWGRETEE	1303.56	1;2	+	+	+	+	+	+
	(3)Luqin	NGAPQWRPQGRFamide	1411.72	2;3	+	+	+	+	+	+	TBIU000277
		APQWRPQGRFamide	1240.66	2;3	+	+	+	+	+	+
		pQWRPQGRFamide	1055.54	2	+	+	+	+	+	+
		VQNNLPLLINEDSSNHSPEP	2216.07	2						+
	(4)NPY	LAPPDRPSEFRSPDQLR	1980.02	4			+				TBIU004747
		QLRQYLKALNEYYAIVGRPRFamide	2596.44	4			+
		SVNDAVFGEATKTE	1466.69	2	+	+	+
	Tachykinin 1	EALDDNTAASLYKLLQPAYQSTVAE	2710.33	2;3	+	+	+	+		+	TBIU013819
		ESDLNLAFDAPPD	1402.63	1;2	+	+	+			+
		PNWSAGPSTYGFGSLL	1652.78	2	+	+		+		+
		RAPAGYRRNLIED	1529.81	3			+	+	+	+
		TELGFGYVGSRamide	1183.6	2	+	+	+	+	+	+
		TNHATAFVTLR	1229.65	2;3					+	+
		pQPHFGFHGVRamide	1162.58	2	+	+	+	+	+	+
	Tachykinin 2	YRIPLSTDDNELa	1434.7	2					+	+	TBIU022788
		GRHFGFVGSRamide	1117.59	2	+	+	+	+	+	+
		GKTSVNSFSEDLFPKa	1654.82	2;3	+	+	+	+	+	+
		RPMSNSARLRMLLENRDQGLFAa	2574.33	2;3;4;5	+	+	+	+	+	+
		KPHFGFHGSRamide	1167.61	2	+	+	+	+	+	+
Tissue abbreviations; CG, cerebral ganglion; PPG, pleuro-pedal ganglion; BG, branchial ganglion
Peptide family abbreviations; AST-A, A-type allatostatin or buccalin; AST-B, B-type allatostatin or WWamide; CCAP, Crustacean cardioactive peptide; CTP, Calcitonin-like peptide; ELH, Egg laying hormone; FCAP, Feed circuit activating peptide; GnRH, Gonadotropin-releasing hormone
Other abbreviations; p, pyroglutamine blocked N-; a,amide; M(O), oxidized methionine
"+" represent the neuropeptide was positively detected in the corresponding sample.
The neuropeptide sequences in bold indicate they were putative functional mature neuropeptides based on classic cleavage or literature reports.
a Spacer peptide, lacking the characteristic domain of core bioactive peptides from the precursor.
	Precursor protein	Nonredundant peptide sequence	Mass	Charges	CG		PPG		BG		Gene ID
					Mature	Immature	Mature	Immature	Mature	Immature
	MAP_1	SVILTSILLQERRYDRMS	2179.18	3;4	+	+	+	+	+	+	TBIU010983
	MAP_2	GGGFGPASNPDSWSEVYRTGN	2153.94	2	+	+	+	+	+	+	TBIU005609
	MAP_3	AGIANQVTRILPIQVLSPDDLM(O)	2379.28	2						+	TBIU009796
	MAP_4	YVHFNIGNDHQVS	1528.71	2;3	+	+					TBIU003144
	MAP_5	RSLSLDDTYWVDNVD	1796.82	1;2	+	+	+	+	+	+	TBIU013611
	MAP_6	MGIGKGAQSFGDGQNNDQRYQ	2270.01	2;3	+	+	+	+	+	+	TBIU017101
		pQLGSNDMSFGRYLQDGGK	1954.88	2					+	+
		DMSFGRYLQDGGKFLDWGSLFDGGRamide	2822.32	3	+
		pQDGGKFLDWGSLFDGGRa	1835.86	2	+	+			+
		pQLSGFPDKFGNYQRF	1785.85	2;3	+	+	+		+	+
		pQRFFTNGLQDWKSTFNGE	2156.99	2	+	+	+			+
	MAP_7	DVREGSDLFSSLSSVEA	1796.84	2			+			+	TBIU032784
		STIFDRMGRFY	1390.68	2;3	+	+	+	+	+	+
		SSTEMEGMNGKIRPL	1648.79	3					+	+
		YTTEEMRELVSGSPRLL	1980	3					+
	MAP_8	TETRAAFWDNAAGRQPY	1952.91	2;3	+	+	+	+	+	+	TBIU035555

## Sheet: Table S6-2
Sequence	Length	Missed cleavages	Mass	Proteins	Start position	End position	Charges
ADEESFEAGQEEQHGDDNEARK	22	1	2490.02	TBIU015256|TBIM018695;TBIU015254|TBIM018693	2	23	2
ADSPQQQDFSDAAVSAGNLSLSDSCCEGFSNQ	32	0	3277.34	TBIU020024|TBIM025564	444	475	3
AFLKLSK	7	1	805.506	TBIU012094|TBIM014451	53	59	2
AGEEEKRFMR	10	2	1251.6	TBIU012012|TBIM014335;TBIU002645|TBIM002965	9	18	3
AGIANQVTR	9	0	928.509	TBIU009796|TBIM011496;TBIU009795|TBIM011494	92	100	2
AMETLRAEMASLMDQDLSLMKQLLTLNETIEDLK	34	2	3893.95	TBIU015526|TBIM019067	74	107	3
ASFFTQSDENTFPR	14	0	1645.74	TBIU001298|TBIM001474	77	90	2
CANNGSLNKETCQCACTGGYRGADCAQPPCK	31	2	3162.29	TBIU003006|TBIM003386	265	295	2
CCVCPDYDLCSQCEAKK	17	1	1906.74	TBIU021080|TBIM027085	65	81	1
CSCTGGYTGTLCGTAPTCTTSGGECQNGGK	30	0	2814.1	TBIU007628|TBIM008833	250	279	3
DADELTSEDK	10	0	1121.47	TBIU002642|TBIM002962;TBIU012013|TBIM014336	141	150	2
DADELTSEDKRFMR	14	2	1711.78	TBIU002642|TBIM002962;TBIU012013|TBIM014336	141	154	3
DAFLGSFLYEYSR	13	0	1566.74	CON__P02769	347	359	2
DGEDEKRFMR	10	2	1281.58	TBIU012012|TBIM014335;TBIU002645|TBIM002965	22	31	3
DMAPSDLLRQNMDNR	15	1	1774.81	TBIU004578|TBIM005112;TBIU008083|TBIM009388	83	97	3
DNGYWVWMPAHGYMTVPQDEASEGSESKDGVSNLLR	36	1	4024.8	TBIU012062|TBIM014410;TBIU003438|TBIM003865	75	110	3;4
DQEAILFGNQQNDPR	15	0	1743.82	TBIU020401|TBIM026122	42	56	3
DSGEGSAEKAEAAES	15	1	1436.59	TBIU002642|TBIM002962;TBIU012013|TBIM014336	205	219	2
DTSTAEMDRTDQVIYASDMTTSLFSAGGDSLEIK	34	1	3654.66	TBIU036005|TBIM046810	41	74	7
DVFLGMFLYEYAR	13	0	1622.78	CON__P02768-1	348	360	2
DYEEVGLDSVEGEGEGGDEY	20	0	2146.83	TBIU028315|TBIM037860	60	79	2
DYEQAYKR	8	1	1071.5	TBIU020401|TBIM026122	404	411	2
EKFEASSDFASPEKTK	16	2	1799.86	TBIU024649|TBIM032419;TBIU024650|TBIM032420	289	304	1
ELDADGSGKLDVEEAR	16	1	1702.8	TBIU011590|TBIM013755	86	101	2
EPITIVEK	8	0	927.528	TBIU002989|TBIM003412	52	59	2
ERDDAMVQVRSMATQVK	17	2	1962.96	TBIU025890|TBIM034198	43	59	3
FDSYEDKAYLR	11	1	1405.65	TBIU002644|TBIM002964	29	39	3
FDVDQCVSLSYGHKTGASLADVKK	24	2	2567.27	TBIU020680|TBIM026528	282	305	3
FMDDDPSQEPVKFAAPK	17	1	1920.89	TBIU035770|TBIM046541	66	82	2;3
GFDTLGGAQIHDGFKR	16	1	1717.85	TBIU012613|TBIM015132;TBIU034044|TBIM044566	11	26	3
GGDRPSSRDTSQEAPK	16	2	1686.79	TBIU009093|TBIM010591	11	26	2
GGGFGPASNPDSWSEVYRTGN	21	1	2153.94	TBIU005609|TBIM006486	124	144	2;3
GHAFVRIGKIPSSAFVR	17	2	1841.04	TBIU007726|TBIM008963;TBIU007725|TBIM008960	150	166	4
GHGSSFVR	8	0	845.414	TBIU007726|TBIM008963;TBIU007725|TBIM008960	68	75	2
GKTSVNSFSEDLFPK	15	1	1654.82	TBIU022788|TBIM029688	95	109	3
GLSNVSNFYKRDESEAL	17	2	1927.93	TBIU019770|TBIM025177	278	294	2
HLVDEPQNLIK	11	0	1304.71	CON__P02769	402	412	2
HSHGSDDFEIIQSGSSSSEDGNSDGSQGQQGTR	33	0	3392.4	TBIU016462|TBIM020357	31	63	3
IDLNDLQIPEEFQTDIASVIFGNRR	25	1	2902.48	TBIU002253|TBIM002557	84	108	3
IDPILFGGR	9	0	986.555	TBIU034220|TBIM044773	85	93	2
IGLQQPMLAVKGDSDCR	17	1	1829.91	TBIU016820|TBIM020886	14	30	2
ILEFLLGHNPDLTKTDHRGTTIVHR	25	2	2882.55	TBIU026518|TBIM035180	18	42	4
IPSSAFVR	8	0	875.486	TBIU007726|TBIM008963;TBIU007725|TBIM008960	159	166	2
KCGITVSQVSNWFGNK	16	1	1766.88	TBIU020703|TBIM026558;TBIU020704|TBIM026559	290	305	3
KEGHERMQELSEVFSGTK	18	2	2091.01	TBIU025354|TBIM033432	33	50	3
KGYTGTLCGTKVEGCGPTTCNGGMCLENTVGEFK	34	2	3454.53	TBIU001955|TBIM002211	339	372	3
KMDTDGDGYVQVTDLL	16	1	1768.82	TBIU032976|TBIM043375	91	106	2
KSSGSDEDTYSV	12	1	1273.53	TBIU007726|TBIM008963;TBIU007725|TBIM008960	201	212	2
LDGGKVGDIK	10	1	1000.56	TBIU009159|TBIM010679	49	58	2
LEITMLSQGVCMLYSFFMQPAKR	23	1	2692.32	TBIU003654|TBIM004102	51	73	4
LENLYDR	7	0	921.456	TBIU025085|TBIM033039	779	785	1
LMAVTNR	7	0	803.432	TBIU003111|TBIM003509;TBIU004168|TBIM004764	72	78	2
LNSANEIR	8	0	915.477	TBIU010981|TBIM012963	336	343	2
LPIELESR	8	0	955.534	TBIU014636|TBIM017827;TBIU003675|TBIM004126	52	59	2
LYSQEWR	7	0	980.472	TBIU021241|TBIM027321;TBIU021240|TBIM027317	4	10	1
MHLGTLK	7	0	798.442	TBIU005371|TBIM006208	1	7	2
MPTAFQTR	8	0	950.464	TBIU014636|TBIM017827;TBIU003675|TBIM004126	72	79	2
NFGEPFLR	8	0	978.492	TBIU002644|TBIM002964	5	12	2
NFHWGRETEE	10	1	1303.56	TBIU002046|TBIM002276;TBIU011426|TBIM013524	64	73	2
NLDLHSIEGPSAGAENSQWDFQDTEPRDPR	30	1	3380.53	TBIU004578|TBIM005112;TBIU008083|TBIM009388	9	38	4
NLLSFVNR	8	0	961.535	TBIU019466|TBIM024706	8	15	2
NVKAGVQQVPGSDIGGRYPGSEFGLVPALVCVLG	34	2	3382.77	TBIU004198|TBIM004800	2	35	3
PFDSIASGR	9	0	948.466	TBIU033461|TBIM043920;TBIU033460|TBIM043919	178	186	2
PIDSIGSGFI	10	0	1004.52	TBIU013718|TBIM016595;TBIU013717|TBIM016593	187	196	2
PSSASAVSPGHRERSPGR	18	2	1833.92	TBIU033597|TBIM044065	8	25	3
RHPEYAVSVLLR	12	1	1438.8	CON__P02769	360	371	3
RIDPILFGGR	10	1	1142.66	TBIU034220|TBIM044773	84	93	2
RLADILDNLSGSNMQELSIGQTPR	24	1	2627.33	TBIU008082|TBIM009387	42	65	3
RLTCLVFLCVITCTVTAFLCGITAILTGTHVTR	33	1	3538.89	TBIU021258|TBIM027347	2	34	3
RNGDSSDSPMTSECR	15	1	1640.65	TBIU036827|TBIM047725	19	33	1
RPIDSIGSGFI	11	1	1160.62	TBIU013718|TBIM016595;TBIU013717|TBIM016593	186	196	2
SAEGDRAVALPR	12	1	1240.65	TBIU001429|TBIM001576	39	50	3
SDPGEDPMLKAILLR	15	1	1653.88	TBIU002644|TBIM002964	43	57	3
SDSDLDDVIR	10	0	1133.52	TBIU002642|TBIM002962	91	100	2
SEEKVDGDAGVSTQQ	15	1	1548.69	TBIU003454|TBIM003883	27	41	2
SENEVIDTYGGYNKIDPWA	19	1	2169.99	TBIU017544|TBIM021901	144	162	2
SFYTASSENTYPR	13	0	1521.67	TBIU001298|TBIM001474	46	58	2
SGGVEDTFR	9	0	966.441	TBIU001298|TBIM001474	62	70	2
SLDLDSIIAEVRAQYEDIAQRSK	23	2	2619.35	CON__P12035	364	386	3
SLDPLRLTWLQPLSSET	17	1	1955.04	TBIU008082|TBIM009387	66	82	2
SLDQSERR	8	1	989.489	TBIU032976|TBIM043375	22	29	2
SLIPRASLSKLPTPSPTLR	19	2	2033.2	TBIU034777|TBIM045415	12	30	5
SMMLSRLMAVTNR	13	1	1508.76	TBIU003111|TBIM003509;TBIU004168|TBIM004764	66	78	2;3
SPLLEGNFTVYR	12	0	1394.72	TBIU013345|TBIM016097	737	748	2
SPVIKYKHQ	9	2	1098.62	TBIU024968|TBIM032863	242	250	2
SQVTEDDLLQTVSR	14	0	1589.79	TBIU032976|TBIM043375	53	66	2
SSDPNQWNNRNPGQASR	17	1	1926.87	TBIU011495|TBIM013615	30	46	3
SSGLSLLAPPSR	12	0	1183.66	TBIU012062|TBIM014410;TBIU003438|TBIM003865	51	62	2
SSGPYGGGYGSGGGGGGGYGGGNFGGGGGYNRR	33	1	2856.2	TBIU006288|TBIM007285	317	349	3
SSGSDEDTYSV	11	0	1145.44	TBIU007726|TBIM008963;TBIU007725|TBIM008960	202	212	2
SSSNSSNSDSGLGFGR	16	0	1557.67	TBIU000877|TBIM000990	185	200	1
STGLESEYEEPAKR	14	1	1594.75	TBIU007726|TBIM008963;TBIU007725|TBIM008960	88	101	2
STIFDRMGR	9	1	1081.53	TBIU032784|TBIM043141	45	53	2
SVRFMDDDPSQEPVKFAAPK	20	2	2263.09	TBIU035770|TBIM046541	63	82	2;3;4
SVTEARLNLK	10	1	1129.65	TBIU014284|TBIM017341	219	228	2
SWARLQPRTETLLTALVEENVDCLAALSTVWR	32	2	3640.9	TBIU003982|TBIM004459;TBIU019575|TBIM024886	23	54	3
TDGCRRDDCSLMTADDLLSCCQTCSNFLPTEK	32	2	3540.48	TBIU034997|TBIM045661	9	40	3
TITLQCVVTGNPSPTVFWSKGAEQPLMFPNQK	32	1	3517.77	TBIU025944|TBIM034288;TBIU025942|TBIM034278;TBIU025943|TBIM034281;TBIU025941|TBIM034275	337	368	7
TLAGDSFLR	9	0	978.513	TBIU002642|TBIM002962	58	66	2
TNHATAFVTLR	11	0	1229.65	TBIU013819|TBIM016734	119	129	2;3
WGNFGTSGK	9	0	952.44	TBIU013320|TBIM016063	64	72	2

## Sheet: Table S6-3
Sequence	Length	Missed cleavages	Mass	Proteins	Start position	End position	Charges
AFLKLSK	7	1	805.506	TBIU012094|TBIM014451	53	59	2
AGEEEKRFMR	10	2	1251.6	TBIU012012|TBIM014335;TBIU002645|TBIM002965	9	18	3
AGIANQVTRILPIQVLSPDDLMYYDRSNTEDDSLL	35	2	3934.96	TBIU009796|TBIM011496;TBIU009795|TBIM011494	92	126	3;4
AGLQFPVGR	9	0	943.524	TBIU029844|TBIM039782;TBIU001541|TBIM001704;TBIU012596|TBIM015112;TBIU000469|TBIM000509;TBIU002249|TBIM002502;TBIU003042|TBIM003430	21	29	2
ALEKNIIGVLDDANEMISGAR	21	1	2228.15	TBIU001419|TBIM001613;TBIU001418|TBIM001612	43	63	3
ALYSNWLSKLQGIADDL	17	1	1905.98	TBIU020650|TBIM026484	247	263	2
APGGDVSSF	9	0	835.371	TBIU019771|TBIM025178	325	333	1
DAFLGSFLYEYSR	13	0	1566.74	CON__P02769	347	359	2
DDESLESILDNLQPR	15	0	1742.83	TBIU019436|TBIM024668	304	318	2
DGEDEKRFMR	10	2	1281.58	TBIU012012|TBIM014335;TBIU002645|TBIM002965	22	31	2;3
DGTFTTTAISGVSTDTMELSKMKYR	25	2	2739.31	TBIU002600|TBIM002914;TBIU020796|TBIM026696	108	132	2
DLKLSHSCLSR	11	1	1257.65	TBIU002901|TBIM003314	46	56	3
DMAPSDLLRQNMDNR	15	1	1774.81	TBIU004578|TBIM005112;TBIU008083|TBIM009388	83	97	3
DNGYWVWMPAHGYMTVPQDEASEGSESKDGVSNLLR	36	1	4024.8	TBIU012062|TBIM014410;TBIU003438|TBIM003865	75	110	3;4
DNIQGITKPAIR	12	1	1324.75	TBIU000459|TBIM000499	11	22	2;3
DNIQGITKPAIRR	13	2	1480.85	TBIU000459|TBIM000499	11	23	3
DQEAILFGNQQNDPR	15	0	1743.82	TBIU020401|TBIM026122	42	56	2;3
DSGEGSAEKAEAAES	15	1	1436.59	TBIU002642|TBIM002962;TBIU012013|TBIM014336	205	219	2
DSYVGDEAQSKR	12	1	1353.62	TBIU024106|TBIM031637;TBIU024105|TBIM031636;TBIU002629|TBIM002947;TBIU001806|TBIM002051;TBIU001805|TBIM002050;TBIU003241|TBIM003651;TBIU037038|TBIM047954;TBIU031558|TBIM041742	50	61	2;3
DTIPHLHRYYTTPTQR	16	1	1998.01	TBIU009422|TBIM011005	11	26	4
DVFLGMFLYEYAR	13	0	1622.78	CON__P02768-1	348	360	2
DYEQAYKR	8	1	1071.5	TBIU020401|TBIM026122	404	411	2
EAFSLFDKDGDGTITTK	17	1	1843.88	TBIU011825|TBIM014080;TBIU001284|TBIM001458;TBIU002951|TBIM003321;TBIU002950|TBIM003320	15	31	2;3
EAYPGDVFYLHSR	13	0	1552.73	TBIU017124|TBIM021309;TBIU002823|TBIM003164;TBIU006013|TBIM006968	332	344	3
EFIPYEFMNEYQKR	14	1	1892.88	TBIU000180|TBIM000198	41	54	2
EIAQDFK	7	0	849.423	TBIU002130|TBIM002369;TBIU009592|TBIM011217;TBIU004051|TBIM004533;TBIU003036|TBIM003464	74	80	2
EIAQDFKTDLR	11	1	1334.68	TBIU002130|TBIM002369;TBIU009592|TBIM011217;TBIU004051|TBIM004533;TBIU003036|TBIM003464	74	84	2
EKFEASSDFASPEKTK	16	2	1799.86	TBIU024649|TBIM032419;TBIU024650|TBIM032420	289	304	1
ELIIGDR	7	0	814.455	TBIU017124|TBIM021309;TBIU002823|TBIM003164	205	211	2
ENGKYAFLIESTTNDYHNQR	20	1	2399.11	TBIU019922|TBIM025409;TBIU019923|TBIM025410	709	728	3
ERASEGKDQEWLEIT	15	2	1789.85	TBIU005568|TBIM006436	136	150	1
ESTLHLVLR	9	0	1066.61	TBIU011730|TBIM013958;TBIU003711|TBIM004226;TBIU002323|TBIM002584;TBIU005314|TBIM006142;TBIU001512|TBIM001673;TBIU004164|TBIM004659;TBIU006432|TBIM007454;TBIU000364|TBIM000400	74	82	2
FDDTYNHIGQSKK	13	1	1551.73	TBIU013552|TBIM016361	84	96	2
FDSYEDK	7	0	902.366	TBIU002644|TBIM002964	29	35	2
FDSYEDKAYLR	11	1	1405.65	TBIU002644|TBIM002964	29	39	3
FIIGGPQGDAGLTGR	15	0	1457.76	TBIU002356|TBIM002626;TBIU018826|TBIM023780	158	172	2
FMDDDPSQEPVKFAAPK	17	1	1920.89	TBIU035770|TBIM046541	66	82	2;3
GAISTLK	7	0	688.412	TBIU004991|TBIM005752	19	25	1
GEKEDLVGNFLR	12	1	1375.71	TBIU004363|TBIM004879	28	39	2
GENSCLGGDISLASTHWK	18	0	1873.86	TBIU002270|TBIM002575	18	35	3
GFDTLGGAQIHDGFKR	16	1	1717.85	TBIU012613|TBIM015132;TBIU034044|TBIM044566	11	26	2;3
GGGFGPASNPDSWSEVYRTGN	21	1	2153.94	TBIU005609|TBIM006486	124	144	2
GHAFVRIGKIPSSAFVR	17	2	1841.04	TBIU007726|TBIM008963;TBIU007725|TBIM008960	150	166	4
GHGSSFVR	8	0	845.414	TBIU007726|TBIM008963;TBIU007725|TBIM008960	68	75	2
GKTSVNSFSEDLFPK	15	1	1654.82	TBIU022788|TBIM029688	95	109	2;3
GLYGNVLGGYK	11	0	1139.6	TBIU000180|TBIM000198	26	36	2
GMKVKISLFDQSSEK	15	2	1695.89	TBIU007784|TBIM009035;TBIU007785|TBIM009036	41	55	2
GMNRFLR	7	1	892.47	TBIU007726|TBIM008963;TBIU007725|TBIM008960	112	118	2
GSGSGSGGGGYSSGGGSRGGSGGGYGSGGGSRGGSGGGYGSGGGSGSGGGYSSGGGSR	58	2	4526.83	CON__Q3TTY5	576	633	3
GVVDSEDLPLNISR	14	0	1512.78	TBIU002878|TBIM003231;TBIU025147|TBIM033125	252	265	2
GYSFTTTAER	10	0	1131.52	TBIU024106|TBIM031637;TBIU024105|TBIM031636;TBIU002629|TBIM002947;TBIU004312|TBIM004926;TBIU037005|TBIM047919;TBIU002628|TBIM002946	196	205	2
HAEELEARLQQLMSLQESLR	20	1	2380.22	TBIU007009|TBIM008123	87	106	2
HLLGITR	7	0	808.492	TBIU019211|TBIM024350;TBIU019210|TBIM024347	111	117	2
IDPILFGGR	9	0	986.555	TBIU034220|TBIM044773	85	93	2
IGLFGGAGVGK	11	0	974.555	TBIU035882|TBIM046665;TBIU002419|TBIM002698;TBIU013673|TBIM016535	8	18	2
IINEPTAAALAYGLDK	16	0	1658.89	TBIU025332|TBIM033404;TBIU009926|TBIM011660	172	187	2;3
IKTDILEK	8	1	958.57	TBIU000607|TBIM000691	101	108	2
IPSSAFVR	8	0	875.486	TBIU007726|TBIM008963;TBIU007725|TBIM008960	159	166	2
IPVMQTR	7	0	843.464	CON__ENSEMBL:ENSBTAP00000032840	806	812	2
ISAEELKSKSK	11	2	1218.68	TBIU027175|TBIM036176	21	31	2
ISGLIYEETR	10	0	1179.61	TBIU000459|TBIM000499	33	42	2
ITGLQYFTGLNSFPFR	16	0	1859.96	TBIU018147|TBIM022795	1	16	3
ITITNDK	7	0	803.439	TBIU025332|TBIM033404;TBIU003017|TBIM003398;TBIU005187|TBIM005993;TBIU025229|TBIM033233;TBIU004572|TBIM005105;TBIU002524|TBIM002877;TBIU000970|TBIM001061	502	508	2
ITITNDKGR	9	1	1016.56	TBIU025332|TBIM033404;TBIU003017|TBIM003398;TBIU005187|TBIM005993;TBIU025229|TBIM033233;TBIU004572|TBIM005105;TBIU002524|TBIM002877;TBIU000970|TBIM001061	502	510	2
IVIQKTYTYPCWFQIFVDGEHVR	23	1	2841.43	TBIU005341|TBIM006173	31	53	6
KALELTK	7	1	801.496	TBIU027324|TBIM036388	2	8	2
KDVDQEV	7	1	831.397	TBIU022343|TBIM028976;TBIU022351|TBIM028999;TBIU022350|TBIM028995;TBIU022347|TBIM028987;TBIU022346|TBIM028986;TBIU022345|TBIM028980;TBIU003736|TBIM004191	71	77	1
KESVAHDSVKDDDLDK	16	2	1799.85	TBIU036620|TBIM047488	53	68	2
KSSGSDEDTYSV	12	1	1273.53	TBIU007726|TBIM008963;TBIU007725|TBIM008960	201	212	2
LASDVDEK	8	0	875.424	TBIU033541|TBIM044007	104	111	1
LEESDLER	8	0	989.467	TBIU030123|TBIM040108	71	78	2
LGEHNIDVLEGNEQFINAAK	20	0	2210.1	CON__P00761	58	77	3
LPEGIAK	7	0	726.428	TBIU015803|TBIM019481	276	282	1
LSEFITSSSSSSTAVGHSSKK	21	1	2126.05	TBIU016396|TBIM020270	448	468	3
LSSPATLNSR	10	0	1044.56	CON__P00761	98	107	2
LTHLFGNCRGGDLYPRVIPTPGVACSVVMGGPVPDHTAPR	40	2	4156.09	TBIU016159|TBIM019962	5	44	5
MDTDGDGYVQVTDLL	15	0	1640.72	TBIU032976|TBIM043375	92	106	2
MGQSSFVR	8	0	910.433	TBIU007726|TBIM008963;TBIU007725|TBIM008960	190	197	2
MHLGTLK	7	0	798.442	TBIU005371|TBIM006208	1	7	2
MLSTSAWLYKMFRER	15	2	1917.96	TBIU020490|TBIM026255;TBIU020491|TBIM026259	1	15	2
MMCWHGSIVSLETGQK	16	0	1805.83	TBIU023391|TBIM030595;TBIU023390|TBIM030591	1	16	3
MPTAFQTR	8	0	950.464	TBIU014636|TBIM017827;TBIU003675|TBIM004126	72	79	2
NAVVTVPAYFNDSQR	15	0	1679.83	TBIU020121|TBIM025714	194	208	2
NDEELNK	7	0	860.388	TBIU029844|TBIM039782;TBIU001541|TBIM001704	89	95	2
NFGEPFLR	8	0	978.492	TBIU002644|TBIM002964	5	12	2
NFHWGRETEE	10	1	1303.56	TBIU002046|TBIM002276;TBIU011426|TBIM013524	64	73	2
NLDLHSIEGPSAGAENSQWDFQDTEPRDPR	30	1	3380.53	TBIU004578|TBIM005112;TBIU008083|TBIM009388	9	38	4
NNTPVAYAGIGGGNAGR	17	0	1587.78	TBIU002623|TBIM002990	77	93	2
NNTPVAYAGIGGGNAGRRLFR	21	2	2160.13	TBIU002623|TBIM002990	77	97	3
NNVGDLQENWNKTMK	15	1	1789.84	TBIU020250|TBIM025903	281	295	1
PAMQAVHLAQARHVSQTR	18	1	2000.05	TBIU000773|TBIM000838;TBIU000772|TBIM000837	48	65	2
PFDSIASGR	9	0	948.466	TBIU033461|TBIM043920;TBIU033460|TBIM043919	178	186	2
PHPAIWR	7	0	875.477	TBIU013747|TBIM016643;TBIU013748|TBIM016646;TBIU013749|TBIM016648	95	101	2
PIDSIGSGFI	10	0	1004.52	TBIU013718|TBIM016595;TBIU013717|TBIM016593	187	196	1;2
PSSASAVSPGHRERSPGR	18	2	1833.92	TBIU033597|TBIM044065	8	25	3
PTLGYWAIR	9	0	1075.58	TBIU022515|TBIM029280	2	10	2
PTTEFLNFSSNYLGELTRDLFR	22	1	2619.3	TBIU027615|TBIM036828;TBIU027617|TBIM036830;TBIU027610|TBIM036823;TBIU027614|TBIM036827;TBIU027613|TBIM036826;TBIU027611|TBIM036824;TBIU027619|TBIM036832;TBIU027612|TBIM036825	65	86	6
QDSEEGEVEGR	11	0	1233.51	TBIU026385|TBIM034982	195	205	2
QIYPPINVLPSLSR	14	0	1595.9	TBIU026194|TBIM034660	388	401	2
QVVSDGSNNPVAPDQMR	17	0	1812.84	TBIU025307|TBIM033363	24	40	3
REKEEAK	7	2	888.466	TBIU016045|TBIM019805	365	371	1
RHPDYSVVLLLR	12	1	1466.84	CON__P02768-1;TBIU002155|TBIM002444	361	372	3
RHPYFYAPELLFFAK	15	1	1897.99	CON__P02768-1	169	183	3
RIDPILFGGR	10	1	1142.66	TBIU034220|TBIM044773	84	93	2
RILSQGQSDIDDEGGLLR	18	1	1971	TBIU015292|TBIM018742	6	23	4
RLADILDNLSGSNMQELSIGQTPR	24	1	2627.33	TBIU008082|TBIM009387	42	65	2;3
RPIDSIGSGFI	11	1	1160.62	TBIU013718|TBIM016595;TBIU013717|TBIM016593	186	196	2
RSLDSHLYLR	10	1	1258.68	TBIU008020|TBIM009312	46	55	3
RVLYYFFNVIIPCMLLSSLSLTGFLLPPDSGEK	33	1	3731.97	TBIU028202|TBIM037689	242	274	3
SAEGDRAVALPR	12	1	1240.65	TBIU001429|TBIM001576	39	50	3
SAGESLPNPYFHGQKMR	17	1	1917.92	TBIU024968|TBIM032863	220	236	3;4
SDPGEDPMLKAILLR	15	1	1653.88	TBIU002644|TBIM002964	43	57	3
SDPSIAQTIDTQKQSNLLR	19	1	2114.1	TBIU013310|TBIM016046	45	63	3
SDSDLDDVIR	10	0	1133.52	TBIU002642|TBIM002962	91	100	2
SEEKVDGDAGVSTQQ	15	1	1548.69	TBIU003454|TBIM003883	27	41	2
SFYTASSENTYPR	13	0	1521.67	TBIU001298|TBIM001474	46	58	2
SGDDEKRFMR	10	2	1239.57	TBIU012012|TBIM014335;TBIU002645|TBIM002965	87	96	3
SGEEEKRFMR	10	2	1267.6	TBIU002642|TBIM002962;TBIU012012|TBIM014335;TBIU002645|TBIM002965	171	180	3
SLDLDSIIAEVK	12	0	1301.71	CON__Q8BGZ7;CON__P50446;CON__Q922U2;CON__Q5XQN5;CON__P04264	314	325	2
SLDPLRLTWLQPLSSET	17	1	1955.04	TBIU008082|TBIM009387	66	82	2
SLDQSERR	8	1	989.489	TBIU032976|TBIM043375	22	29	2
SLLQSLNDAK	10	0	1087.59	TBIU027969|TBIM037353	511	520	2
SMMLSRLMAVTNR	13	1	1508.76	TBIU003111|TBIM003509;TBIU004168|TBIM004764	66	78	2
SPLLEGNFTVYR	12	0	1394.72	TBIU013345|TBIM016097	737	748	2
SPVIKYKHQ	9	2	1098.62	TBIU024968|TBIM032863	242	250	2
SQAAPQGSRQPSLSERR	17	2	1853.95	TBIU010053|TBIM011814	748	764	1
SQELELK	7	0	845.449	TBIU013936|TBIM016883	81	87	2
SQVTEDDLLQTVSR	14	0	1589.79	TBIU032976|TBIM043375	53	66	2
SSGLSLLAPPSR	12	0	1183.66	TBIU012062|TBIM014410;TBIU003438|TBIM003865	51	62	2
SSGSDEDTYSV	11	0	1145.44	TBIU007726|TBIM008963;TBIU007725|TBIM008960	202	212	2
STELLIR	7	0	830.486	TBIU002130|TBIM002369;TBIU009592|TBIM011217;TBIU004051|TBIM004533;TBIU003036|TBIM003464	58	64	2
STIFDRMGR	9	1	1081.53	TBIU032784|TBIM043141	45	53	2
SVISDPPTLGPTLQIPEYIR	20	0	2195.18	TBIU003793|TBIM004320	148	167	3
SVRFMDDDPSQEPVKFAAPK	20	2	2263.09	TBIU035770|TBIM046541	63	82	2;3;4
SYEISSFVETQAASLLNQYPVEFVNYNKRQLSR	33	2	3879.94	TBIU021910|TBIM028300	83	115	5
SYELPDGQVITIGNER	16	0	1789.88	TBIU024106|TBIM031637;TBIU024105|TBIM031636;TBIU002629|TBIM002947;TBIU037005|TBIM047919;TBIU002628|TBIM002946;TBIU000125|TBIM000139;TBIU002255|TBIM002511	238	253	2
TDNIYTSATFGEYLLQK	17	0	1962.96	TBIU013756|TBIM016656	2	18	3
TELGFGYVGSR	11	0	1184.58	TBIU013819|TBIM016734	105	115	2
TESLLKAAGDTEIHSIQR	18	1	1968.03	TBIU023281|TBIM030439	476	493	3
TLAGDSFLR	9	0	978.513	TBIU002642|TBIM002962	58	66	2
TLSDYNIQK	9	0	1080.55	TBIU011730|TBIM013958;TBIU003711|TBIM004226;TBIU002323|TBIM002584;TBIU005314|TBIM006142;TBIU001512|TBIM001673;TBIU004164|TBIM004659;TBIU006432|TBIM007454;TBIU000364|TBIM000400	65	73	2
TMTADSSVMHGESSKLDLVIITNMEGYESLK	31	1	3385.61	TBIU002348|TBIM002617;TBIU026394|TBIM034994	67	97	2
TNHATAFVTLR	11	0	1229.65	TBIU013819|TBIM016734	119	129	3
TVTAMDVVYALK	12	0	1309.7	TBIU000459|TBIM000499	67	78	2
TVTAMDVVYALKR	13	1	1465.8	TBIU000459|TBIM000499	67	79	3
VAEEVGFK	8	0	877.455	TBIU023559|TBIM030870	76	83	2
VAPEEHPVLLTEAPLNPK	18	0	1953.06	TBIU024106|TBIM031637;TBIU024105|TBIM031636;TBIU002629|TBIM002947;TBIU004312|TBIM004926;TBIU024110|TBIM031641;TBIU032494|TBIM042798	95	112	3
VATVSLPR	8	0	841.502	CON__P00761	108	115	2
VEIIANDQGNR	11	0	1227.62	TBIU025332|TBIM033404;TBIU003017|TBIM003398;TBIU005187|TBIM005993;TBIU025229|TBIM033233;TBIU009926|TBIM011660;TBIU000823|TBIM000898;TBIU002433|TBIM002754;TBIU001197|TBIM001315;TBIU004594|TBIM005256	26	36	2
VFLENVIR	8	0	988.571	TBIU000459|TBIM000499	47	54	2
VLRDNIQGITKPAIR	15	2	1693	TBIU000459|TBIM000499	8	22	4
VPQDGVYFLYSHVTISPDNITDGLGIVHCVQR	32	0	3541.77	TBIU026077|TBIM034485	51	82	3
VQGRRTR	7	2	871.51				1
VSSAVLANNHANASTK	16	0	1582.81	TBIU026098|TBIM034517	294	309	3
WGNFGTSGK	9	0	952.44	TBIU013320|TBIM016063	64	72	1;2
WKLNQPVPQGSVWSTTK	17	1	1955.03	TBIU005798|TBIM006709	69	85	4
YDDSQFNPMFNQEDPYFL	18	0	2268.93	TBIU013610|TBIM016440	137	154	2
YGMLFFGQKPKYVPPR	16	2	1927.02	TBIU010981|TBIM012963	131	146	3
YLATEPSAGFLPVLQESCPDVETR	24	0	2621.27	TBIU031192|TBIM041307	83	106	3
YRPGTVALR	9	1	1031.59	TBIU002130|TBIM002369;TBIU009592|TBIM011217;TBIU004051|TBIM004533	42	50	2

## Sheet: Table S6-4
Sequence	Length	Missed cleavages	Mass	Proteins	Start position	End position	Charges
ALYSNWLSKLQGIADDL	17	1	1905.98	TBIU020650|TBIM026484	247	263	2
AVLANTQR	8	0	871.488	TBIU001631|TBIM001857;TBIU001632|TBIM001858	101	108	2
DADELTSEDKR	11	1	1277.57	TBIU002642|TBIM002962;TBIU012013|TBIM014336	141	151	2
DGHTSSSVYMTLGRQPFGIYYRPLTAM	27	2	3047.46	TBIU006466|TBIM007491	99	125	4
DPSKFAAAVAAPAASAGAEKVEAK	24	2	2256.18	TBIU008879|TBIM010330;TBIU001320|TBIM001448	271	294	3
DQEAILFGNQQNDPR	15	0	1743.82	TBIU020401|TBIM026122	42	56	2
DSGEGSAEKAEAAES	15	1	1436.59	TBIU002642|TBIM002962;TBIU012013|TBIM014336	205	219	1;2
DYEQAYKR	8	1	1071.5	TBIU020401|TBIM026122	404	411	2
FDSYEDKAYLR	11	1	1405.65	TBIU002644|TBIM002964	29	39	3
GFDTLGGAQIHDGFK	15	0	1561.75	TBIU012613|TBIM015132;TBIU034044|TBIM044566	11	25	2
GFDTLGGAQIHDGFKR	16	1	1717.85	TBIU012613|TBIM015132;TBIU034044|TBIM044566	11	26	2;3
GGGFGPASNPDSWSEVYRTGN	21	1	2153.94	TBIU005609|TBIM006486	124	144	2
GHAFVRIGKIPSSAFVR	17	2	1841.04	TBIU007726|TBIM008963;TBIU007725|TBIM008960	150	166	4
GHGSSFVR	8	0	845.414	TBIU007726|TBIM008963;TBIU007725|TBIM008960	68	75	2
GKTSVNSFSEDLFPK	15	1	1654.82	TBIU022788|TBIM029688	95	109	3
GMNRFLR	7	1	892.47	TBIU007726|TBIM008963;TBIU007725|TBIM008960	112	118	2
HIGSQEQPNPAPKVVKQYFVAYK	23	2	2627.39	TBIU003124|TBIM003567	16	38	3
IDPILFGGR	9	0	986.555	TBIU034220|TBIM044773	85	93	2
IPSSAFVR	8	0	875.486	TBIU007726|TBIM008963;TBIU007725|TBIM008960	159	166	2
KSSGSDEDTYSV	12	1	1273.53	TBIU007726|TBIM008963;TBIU007725|TBIM008960	201	212	2
LADILDNLSGSNMQELSIGQTPR	23	0	2471.23	TBIU008082|TBIM009387	43	65	2
LLVVYPWTQR	10	0	1273.72	CON__P02070;CON__Q3SX09	30	39	2
LNSANEIR	8	0	915.477	TBIU010981|TBIM012963	336	343	2
LPIELESR	8	0	955.534	TBIU014636|TBIM017827;TBIU003675|TBIM004126	52	59	2
MGQSSFVR	8	0	910.433	TBIU007726|TBIM008963;TBIU007725|TBIM008960	190	197	2
MPTAFQTR	8	0	950.464	TBIU014636|TBIM017827;TBIU003675|TBIM004126	72	79	2
NFGEPFLR	8	0	978.492	TBIU002644|TBIM002964	5	12	2
NFHWGRETEE	10	1	1303.56	TBIU002046|TBIM002276;TBIU011426|TBIM013524	64	73	1;2
NLDLHSIEGPSAGAENSQWDFQDTEPR	27	0	3012.35	TBIU004578|TBIM005112;TBIU008083|TBIM009388	9	35	3
NLDLHSIEGPSAGAENSQWDFQDTEPRDPR	30	1	3380.53	TBIU004578|TBIM005112;TBIU008083|TBIM009388	9	38	3;4
NNTPVAYAGIGGGNAGR	17	0	1587.78	TBIU002623|TBIM002990	77	93	2
NNTPVAYAGIGGGNAGRR	18	1	1743.88	TBIU002623|TBIM002990	77	94	3
NNTPVAYAGIGGGNAGRRLFR	21	2	2160.13	TBIU002623|TBIM002990	77	97	3;4
PFDSIASGR	9	0	948.466	TBIU033461|TBIM043920;TBIU033460|TBIM043919	178	186	2
PIDSIGSGFI	10	0	1004.52	TBIU013718|TBIM016595;TBIU013717|TBIM016593	187	196	1;2
PIDSIGSGFIK	11	0	1132.61	TBIU013718|TBIM016595;TBIU013717|TBIM016593	187	197	2
PIDSIGSGFIKKR	13	2	1416.81	TBIU013718|TBIM016595;TBIU013717|TBIM016593	187	199	3
QIVEQAVGVQGSGAQRLSEFITSSSSSSTAVGHSSKK	37	2	3733.89	TBIU016396|TBIM020270	432	468	5
QSADVQAAEYLAWIALGGRLPR	22	1	2384.26	TBIU004499|TBIM005024;TBIU000335|TBIM000387	19	40	3
QVLLATHSPARISSYQLDTRDTR	23	2	2627.38	TBIU025084|TBIM033038	201	223	3;4
RIDPILFGGR	10	1	1142.66	TBIU034220|TBIM044773	84	93	2
RLADILDNLSGSNMQELSIGQTPR	24	1	2627.33	TBIU008082|TBIM009387	42	65	2;3
RPIDSIGSGFI	11	1	1160.62	TBIU013718|TBIM016595;TBIU013717|TBIM016593	186	196	2
SAEGDRAVALPR	12	1	1240.65	TBIU001429|TBIM001576	39	50	3
SAGESLPNPYFHGQKMR	17	1	1917.92	TBIU024968|TBIM032863	220	236	3
SDSDLDDVIR	10	0	1133.52	TBIU002642|TBIM002962	91	100	2
SEEKVDGDAGVSTQQ	15	1	1548.69	TBIU003454|TBIM003883	27	41	1;2
SFYTASSENTYPR	13	0	1521.67	TBIU001298|TBIM001474	46	58	2
SLDPLRLTWLQPLSSET	17	1	1955.04	TBIU008082|TBIM009387	66	82	2;3
SPKYGYYFVGKR	12	2	1463.76	TBIU014636|TBIM017827;TBIU003675|TBIM004126	60	71	3
SPLLEGNFTVYR	12	0	1394.72	TBIU013345|TBIM016097	737	748	2
SPVIKYKHQ	9	2	1098.62	TBIU024968|TBIM032863	242	250	2
SSGLSLLAPPSR	12	0	1183.66	TBIU012062|TBIM014410;TBIU003438|TBIM003865	51	62	2
SSGSDEDTYSV	11	0	1145.44	TBIU007726|TBIM008963;TBIU007725|TBIM008960	202	212	2
SVNDAVFGEATKTE	14	1	1466.69	TBIU004747|TBIM005444;TBIU004746|TBIM005443	68	81	2
SVRFMDDDPSQEPVKFAAPK	20	2	2263.09	TBIU035770|TBIM046541	63	82	3;4
TLAGDSFLR	9	0	978.513	TBIU002642|TBIM002962	58	66	2
TVGDSLNTS	9	0	892.414	TBIU001631|TBIM001857;TBIU001632|TBIM001858	153	161	1
YDDSQFNPMFNQEDPYFL	18	0	2268.93	TBIU013610|TBIM016440	137	154	2
YGMLFFGQKPKYVPPR	16	2	1927.02	TBIU010981|TBIM012963	131	146	3

## Sheet: Table S6-5
Sequence	Length	Missed cleavages	Mass	Proteins	Start position	End position	Charges
AARCFLR	7	1	835.449	TBIU019033|TBIM024099	2	8	2
ALYSNWLSKLQGIADDL	17	1	1905.98	TBIU020650|TBIM026484	247	263	2
APKFNLSLFMYGALYR	16	1	1889.99	TBIU035636|TBIM046384	33	48	3
DAFLGSFLYEYSR	13	0	1566.74	CON__P02769	347	359	2
DMAPSDLLRQNMDNR	15	1	1774.81	TBIU004578|TBIM005112;TBIU008083|TBIM009388	83	97	3
DNGYWVWMPAHGYMTVPQDEASEGSESKDGVSNLLR	36	1	4024.8	TBIU012062|TBIM014410;TBIU003438|TBIM003865	75	110	3;4
DSGEGSAEKAEAAES	15	1	1436.59	TBIU002642|TBIM002962;TBIU012013|TBIM014336	205	219	1;2
DVFLGMFLYEYAR	13	0	1622.78	CON__P02768-1	348	360	2
FDSYEDKAYLR	11	1	1405.65	TBIU002644|TBIM002964	29	39	3
GFDTLGGAQIHDGFKR	16	1	1717.85	TBIU012613|TBIM015132;TBIU034044|TBIM044566	11	26	3
GGGFGPASNPDSWSEVYRTGN	21	1	2153.94	TBIU005609|TBIM006486	124	144	2
GHAFVRIGKIPSSAFVR	17	2	1841.04	TBIU007726|TBIM008963;TBIU007725|TBIM008960	150	166	3;4
GHGSSFVR	8	0	845.414	TBIU007726|TBIM008963;TBIU007725|TBIM008960	68	75	2
GKTSVNSFSEDLFPK	15	1	1654.82	TBIU022788|TBIM029688	95	109	3
IDPILFGGR	9	0	986.555	TBIU034220|TBIM044773	85	93	2
IPSSAFVR	8	0	875.486	TBIU007726|TBIM008963;TBIU007725|TBIM008960	159	166	2
KESVAHDSVKDDDLDK	16	2	1799.85	TBIU036620|TBIM047488	53	68	2
KSSGSDEDTYSV	12	1	1273.53	TBIU007726|TBIM008963;TBIU007725|TBIM008960	201	212	2
LAAGESP	7	0	643.318	TBIU031569|TBIM041754	274	280	1
LADILDNLSGSNMQELSIGQTPR	23	0	2471.23	TBIU008082|TBIM009387	43	65	3
LENLYDR	7	0	921.456	TBIU025085|TBIM033039	779	785	1
LQGIADDL	8	0	843.434	TBIU020650|TBIM026484	256	263	1
MDALSIFYFGNNHDKFK	17	1	2045.97	TBIU029154|TBIM039010	1	17	3
MGQSSFVR	8	0	910.433	TBIU007726|TBIM008963;TBIU007725|TBIM008960	190	197	2
NFHWGRETEE	10	1	1303.56	TBIU002046|TBIM002276;TBIU011426|TBIM013524	64	73	1;2
NLDLHSIEGPSAGAENSQWDFQDTEPR	27	0	3012.35	TBIU004578|TBIM005112;TBIU008083|TBIM009388	9	35	3
NLDLHSIEGPSAGAENSQWDFQDTEPRDPR	30	1	3380.53	TBIU004578|TBIM005112;TBIU008083|TBIM009388	9	38	4
NNDGSDVNKVEAKLQIPK	18	2	1968.03	TBIU001298|TBIM001474	95	112	3
NNTPVAYAGIGGGNAGRR	18	1	1743.88	TBIU002623|TBIM002990	77	94	3
NNTPVAYAGIGGGNAGRRLFR	21	2	2160.13	TBIU002623|TBIM002990	77	97	3;4
PFDSIASGR	9	0	948.466	TBIU033461|TBIM043920;TBIU033460|TBIM043919	178	186	2
PIDSIGSGFI	10	0	1004.52	TBIU013718|TBIM016595;TBIU013717|TBIM016593	187	196	1;2
PINNKSALFK	10	1	1130.64	TBIU022515|TBIM029280	206	215	2
PLTDEQLQKR	10	1	1226.66	TBIU015301|TBIM018754	89	98	2
PSLVTTLGEPLTFDMSSREKK	21	2	2335.21	TBIU025399|TBIM033500;TBIU025398|TBIM033498	111	131	3
PSSASAVSPGHRERSPGR	18	2	1833.92	TBIU033597|TBIM044065	8	25	3
QFDPIGYGMFAR	12	0	1400.65	TBIU004603|TBIM005266	125	136	2
QIVEQAVGVQGSGAQRLSEFITSSSSSSTAVGHSSKK	37	2	3733.89	TBIU016396|TBIM020270	432	468	5
RIDPILFGGR	10	1	1142.66	TBIU034220|TBIM044773	84	93	2
RLADILDNLSGSNMQELSIGQTPR	24	1	2627.33	TBIU008082|TBIM009387	42	65	2;3
RPIDSIGSGFI	11	1	1160.62	TBIU013718|TBIM016595;TBIU013717|TBIM016593	186	196	1;2
SAEGDRAVALPR	12	1	1240.65	TBIU001429|TBIM001576	39	50	3
SAGESLPNPYFHGQKMR	17	1	1917.92	TBIU024968|TBIM032863	220	236	3
SDPGEDPMLKAILLR	15	1	1653.88	TBIU002644|TBIM002964	43	57	3
SDSDLDDVIR	10	0	1133.52	TBIU002642|TBIM002962	91	100	2
SDSSLASNKSRPNR	14	2	1517.75	TBIU019437|TBIM024669	126	139	2
SEEKVDGDAGVSTQQ	15	1	1548.69	TBIU003454|TBIM003883	27	41	2
SFYTASSENTYPR	13	0	1521.67	TBIU001298|TBIM001474	46	58	2
SLDPLRLTWLQPLSSET	17	1	1955.04	TBIU008082|TBIM009387	66	82	2
SMMLSRLMAVTNR	13	1	1508.76	TBIU003111|TBIM003509;TBIU004168|TBIM004764	66	78	2;3
SPLKPGK	7	1	725.444	TBIU036958|TBIM047869	12	18	1
SPTVRSSSGPMMVSK	15	1	1549.76	TBIU002675|TBIM003051	11	25	2
SPVIKYKHQ	9	2	1098.62	TBIU024968|TBIM032863	242	250	2
SQVTEDDLLQTVSR	14	0	1589.79	TBIU032976|TBIM043375	53	66	2
SSGLSLLAPPSR	12	0	1183.66	TBIU012062|TBIM014410;TBIU003438|TBIM003865	51	62	2
SSGSDEDTYSV	11	0	1145.44	TBIU007726|TBIM008963;TBIU007725|TBIM008960	202	212	2
SVNDAVFGEATKTE	14	1	1466.69	TBIU004747|TBIM005444;TBIU004746|TBIM005443	68	81	2
SVRFMDDDPSQEPVKFAAPK	20	2	2263.09	TBIU035770|TBIM046541	63	82	2;3;4
TLAGDSFLR	9	0	978.513	TBIU002642|TBIM002962	58	66	2
WGNFGTSGK	9	0	952.44	TBIU013320|TBIM016063	64	72	2
WGNFGTSGKK	10	1	1080.54	TBIU013320|TBIM016063	64	73	2
YDDSQFNPMFNQEDPYFL	18	0	2268.93	TBIU013610|TBIM016440	137	154	2

## Sheet: Table S6-6
Sequence	Length	Missed cleavages	Mass	Proteins	Start position	End position	Charges
AAVACLRQLVTREAR	15	2	1655.93	TBIU027788|TBIM037100	171	185	1
AGDKHDLR	8	1	910.462	TBIU010966|TBIM012943	22	29	2
AGIANQVTRILPIQVLSPDDLMYYDRSNTEDDSLL	35	2	3934.96	TBIU009796|TBIM011496;TBIU009795|TBIM011494	92	126	3;4
ALKDMYNYHGEWK	13	1	1653.76	TBIU023219|TBIM030350	143	155	4
ALYSNWLSKLQGIADDL	17	1	1905.98	TBIU020650|TBIM026484	247	263	2
APGGDVSSF	9	0	835.371	TBIU019771|TBIM025178	325	333	1
AVLANTQR	8	0	871.488	TBIU001631|TBIM001857;TBIU001632|TBIM001858	101	108	2
AVTAENS	7	0	690.318	TBIU000477|TBIM000519	74	80	1
DADELTSEDKR	11	1	1277.57	TBIU002642|TBIM002962;TBIU012013|TBIM014336	141	151	2
DAFLGSFLYEYSR	13	0	1566.74	CON__P02769	347	359	2
DAFYYRQVFENYYPTK	16	1	2102.97	TBIU002915|TBIM003277	226	241	5
DCLGFCEARICSASMK	16	1	1732.74	TBIU006420|TBIM007440	44	59	1
DDGLTRDELFLLFK	14	1	1680.87	TBIU033985|TBIM044500	56	69	4
DGHTSSSVYMTLGRQPFGIYYRPLTAM	27	2	3047.46	TBIU006466|TBIM007491	99	125	3;4
DLILYFLHVSGAKR	14	1	1630.92	TBIU010309|TBIM012138	117	130	3
DLQIYDR	7	0	921.456	TBIU027497|TBIM036647;TBIU027498|TBIM036648	112	118	1
DQEAILFGNQQNDPR	15	0	1743.82	TBIU020401|TBIM026122	42	56	2
DSGEGSAEKAEAAES	15	1	1436.59	TBIU002642|TBIM002962;TBIU012013|TBIM014336	205	219	1;2
DVDEAYMNKVELESR	15	1	1796.83	CON__H-INV:HIT000292931;CON__P05787	159	173	1
DVFLGMFLYEYAR	13	0	1622.78	CON__P02768-1	348	360	2
DVNSHRLVGMVLHR	14	1	1631.87	TBIU003874|TBIM004339	11	24	4
DYEQAYKR	8	1	1071.5	TBIU020401|TBIM026122	404	411	2
EEGLVDYSETITVCRK	16	1	1840.89	TBIU028424|TBIM038020;TBIU028424|TBIM038019;TBIU028423|TBIM038018;TBIU028423|TBIM038017	6	21	1
EGDGQTYPKSGQYVTLHYVGTLFTENGK	28	1	3088.48	TBIU026648|TBIM035363	36	63	3
EKFEASSDFASPEKTK	16	2	1799.86	TBIU024649|TBIM032419;TBIU024650|TBIM032420	289	304	1
ELTWSVNSQIKIPK	14	1	1641.91	TBIU016142|TBIM019941	163	176	4
ENEALWREVANLRQK	15	2	1854.97	TBIU017363|TBIM021646	10	24	3
EQITMDILVEMGHEELK	17	0	2013.98	TBIU025391|TBIM033484	460	476	2
EQYLVYQVYLGIAK	14	0	1685.9	TBIU013073|TBIM015727	289	302	4
FDSYEDKAYLR	11	1	1405.65	TBIU002644|TBIM002964	29	39	3
FRAPLQGR	8	1	943.535	TBIU003111|TBIM003509;TBIU004168|TBIM004764	108	115	2
FTPHRLSYQSPLAVFTSMEESLIAADSIPSK	31	1	3421.72	TBIU016807|TBIM020867	84	114	5
GEGESPEKR	9	1	987.462	TBIU026662|TBIM035383	19	27	2
GFDTLGGAQIHDGFKR	16	1	1717.85	TBIU012613|TBIM015132;TBIU034044|TBIM044566	11	26	3
GGGFGPASNPDSWSEVYRTGN	21	1	2153.94	TBIU005609|TBIM006486	124	144	2
GHAFVRIGKIPSSAFVR	17	2	1841.04	TBIU007726|TBIM008963;TBIU007725|TBIM008960	150	166	4
GHGSSFVR	8	0	845.414	TBIU007726|TBIM008963;TBIU007725|TBIM008960	68	75	2
GKTSVNSFSEDLFPK	15	1	1654.82	TBIU022788|TBIM029688	95	109	3
GMNRFLR	7	1	892.47	TBIU007726|TBIM008963;TBIU007725|TBIM008960	112	118	2
GQYESWAQENCNNTCK	16	0	1873.74	TBIU002554|TBIM002859	20	35	1
GSPEAGAEGGSPRPSR	16	1	1510.71	TBIU018272|TBIM022975	569	584	1
GVSNRFIMSVASIPSK	16	1	1691.9	TBIU019491|TBIM024752	1	16	1
HGDFCDRKCSVHCGR	15	2	1718.72	TBIU005591|TBIM006467	38	52	1
HTATMMFVCCLTQHSAIFQLYDS	23	0	2646.17	TBIU002617|TBIM002982	53	75	6
INLEKCVDLGIKTGPCLGQLVEGHSVTLDDGR	32	2	3378.73	TBIU022732|TBIM029596;TBIU022731|TBIM029595	155	186	5
IPSSAFVR	8	0	875.486	TBIU007726|TBIM008963;TBIU007725|TBIM008960	159	166	2
KCGITVSQVSNWFGNK	16	1	1766.88	TBIU020703|TBIM026558;TBIU020704|TBIM026559	290	305	3
KEGHERMQELSEVFSGTK	18	2	2091.01	TBIU025354|TBIM033432	33	50	3
KSSGSDEDTYSV	12	1	1273.53	TBIU007726|TBIM008963;TBIU007725|TBIM008960	201	212	2
LFLFDGEKQNWNER	14	1	1794.87	TBIU012500|TBIM014995;TBIU012501|TBIM014996;TBIU012499|TBIM014994	320	333	4
LHLEQAYTLALPSFYTSTLNTPK	23	0	2607.36	TBIU030645|TBIM040703	34	56	6
LLQLRQYLTGDAMK	14	1	1648.9	TBIU014281|TBIM017337	281	294	4
LNSANEIR	8	0	915.477	TBIU010981|TBIM012963	336	343	2
LPIELESR	8	0	955.534	TBIU014636|TBIM017827;TBIU003675|TBIM004126	52	59	2
LSEFITSSSSSSTAVGHSSKK	21	1	2126.05	TBIU016396|TBIM020270	448	468	3;4
LSESCSNAVDLK	12	0	1264.6	TBIU023423|TBIM030653	156	167	2
LVMSTASVADDKDSVSSSSMEMEINEFARR	30	2	3291.51	TBIU004410|TBIM005044;TBIU004411|TBIM005046	198	227	3
MDTDGDGYVQVTDLL	15	0	1640.72	TBIU032976|TBIM043375	92	106	2
MGQSSFVR	8	0	910.433	TBIU007726|TBIM008963;TBIU007725|TBIM008960	190	197	2
MHLGTLK	7	0	798.442	TBIU005371|TBIM006208	1	7	2
MIGLYTSFMALFVVAEIVFVVAYILGLCLCVR	32	0	3552.9	TBIU011221|TBIM013269	1	32	5
MIPCKHVFCFDCAR	14	1	1668.74	TBIU018701|TBIM023592;TBIU018700|TBIM023591	19	32	4
MPTAFQTR	8	0	950.464	TBIU014636|TBIM017827;TBIU003675|TBIM004126	72	79	2
MVDSEFEYTYEYQGN	15	0	1873.74	TBIU035105|TBIM045780	83	97	1
NFHWGRETEE	10	1	1303.56	TBIU002046|TBIM002276;TBIU011426|TBIM013524	64	73	2
NKSSLQSTGVDA	12	1	1205.59	TBIU018209|TBIM022896;TBIU018210|TBIM022897	218	229	2
NLDLHSIEGPSAGAENSQWDFQDTEPR	27	0	3012.35	TBIU004578|TBIM005112;TBIU008083|TBIM009388	9	35	3
NLDLHSIEGPSAGAENSQWDFQDTEPRDPR	30	1	3380.53	TBIU004578|TBIM005112;TBIU008083|TBIM009388	9	38	3;4
NLLSFVNR	8	0	961.535	TBIU019466|TBIM024706	8	15	2
NNDGSDVNKVEAKLQIPK	18	2	1968.03	TBIU001298|TBIM001474	95	112	3
NNTPVAYAGIGGGNAGR	17	0	1587.78	TBIU002623|TBIM002990	77	93	2
NNTPVAYAGIGGGNAGRRLFR	21	2	2160.13	TBIU002623|TBIM002990	77	97	3;4
PEKCADEMFGLMQK	14	1	1625.73	TBIU022808|TBIM029723	184	197	4
PFIDEAKR	8	1	974.519	TBIU007047|TBIM008166;TBIU007046|TBIM008164;TBIU014359|TBIM017440	85	92	2
PIDSIGSGFI	10	0	1004.52	TBIU013718|TBIM016595;TBIU013717|TBIM016593	187	196	1;2
PLTDEQLQKR	10	1	1226.66	TBIU015301|TBIM018754	89	98	2
QSADVQAAEYLAWIALGGRLPR	22	1	2384.26	TBIU004499|TBIM005024;TBIU000335|TBIM000387	19	40	3
RLADILDNLSGSNMQELSIGQTPR	24	1	2627.33	TBIU008082|TBIM009387	42	65	2;3
RPIDSIGSGFI	11	1	1160.62	TBIU013718|TBIM016595;TBIU013717|TBIM016593	186	196	1;2
SAEGDRAVALPR	12	1	1240.65	TBIU001429|TBIM001576	39	50	3
SEEKVDGDAGVSTQQ	15	1	1548.69	TBIU003454|TBIM003883	27	41	2;3
SFYTASSENTYPR	13	0	1521.67	TBIU001298|TBIM001474	46	58	2
SLDPLRLTWLQPLSSET	17	1	1955.04	TBIU008082|TBIM009387	66	82	2
SLQMLQRVLR	10	1	1242.72	TBIU002463|TBIM002753	2	11	2
SNLESEIQSLQQQKDQLEFILQAHQPLCK	29	1	3394.72	TBIU009793|TBIM011490;TBIU009792|TBIM011489	202	230	6
SPVIKYKHQ	9	2	1098.62	TBIU024968|TBIM032863	242	250	2
SQVTEDDLLQTVSR	14	0	1589.79	TBIU032976|TBIM043375	53	66	2
SSGLSLLAPPSR	12	0	1183.66	TBIU012062|TBIM014410;TBIU003438|TBIM003865	51	62	2
SSGSDEDTYSV	11	0	1145.44	TBIU007726|TBIM008963;TBIU007725|TBIM008960	202	212	2
SSTLDRMPLHYGKR	14	2	1659.85	TBIU028893|TBIM038702	32	45	4
STGLESEYEEPAKR	14	1	1594.75	TBIU007726|TBIM008963;TBIU007725|TBIM008960	88	101	2;3
STIFDRMGR	9	1	1081.53	TBIU032784|TBIM043141	45	53	2
SVLDRMSVGYGKR	13	2	1466.77	TBIU028893|TBIM038702	53	65	3
SVNDAVFGEATKTE	14	1	1466.69	TBIU004747|TBIM005444;TBIU004746|TBIM005443	68	81	2
SVRFMDDDPSQEPVKFAAPK	20	2	2263.09	TBIU035770|TBIM046541	63	82	2;3;4
TLAGDSFLR	9	0	978.513	TBIU002642|TBIM002962	58	66	2
TPIARSMPLSYYDSKYGALTSLAAVNIYSSR	31	2	3394.72	TBIU023119|TBIM030201;TBIU023118|TBIM030199	219	249	6
VLEIISQSEAKHFLILFR	18	1	2142.22	TBIU028254|TBIM037768;TBIU028253|TBIM037766;TBIU028252|TBIM037765	955	972	3
VNTIDPRTYFYLR	13	1	1656.86	TBIU017089|TBIM021260;TBIU017091|TBIM021262;TBIU017090|TBIM021261	274	286	4
WAYNYWQVEDNLK	13	0	1727.79	TBIU001885|TBIM002094	1	13	4
YDDSQFNPMFNQEDPYFL	18	0	2268.93	TBIU013610|TBIM016440	137	154	2

## Sheet: Table S6-7
Sequence	Length	Missed cleavages	Mass	Proteins	Start position	End position	Charges
AGDKHDLR	8	1	910.462	TBIU010966|TBIM012943	22	29	2
AGIANQVTRILPIQVLSPDDLMYYDRSNTEDDSLL	35	2	3934.96	TBIU009796|TBIM011496;TBIU009795|TBIM011494	92	126	3;4
ALYSNWLSKLQGIADDL	17	1	1905.98	TBIU020650|TBIM026484	247	263	2;3
AVLANTQR	8	0	871.488	TBIU001631|TBIM001857;TBIU001632|TBIM001858	101	108	2
CFDTGSCSDTGSCSSVQHK	19	0	1947.74	TBIU031424|TBIM041586	1	19	1
DSGEGSAEKAEAAES	15	1	1436.59	TBIU002642|TBIM002962;TBIU012013|TBIM014336	205	219	2
DYEQAYKR	8	1	1071.5	TBIU020401|TBIM026122	404	411	2
EKQVLAVALSLPGKAQETALEVK	23	2	2421.38	TBIU002802|TBIM003199	36	58	6
FDDTYNHIGQSKK	13	1	1551.73	TBIU013552|TBIM016361	84	96	2
FDSYEDKAYLR	11	1	1405.65	TBIU002644|TBIM002964	29	39	3
GGGFGPASNPDSWSEVYRTGN	21	1	2153.94	TBIU005609|TBIM006486	124	144	2
GHGSSFVR	8	0	845.414	TBIU007726|TBIM008963;TBIU007725|TBIM008960	68	75	2
GKTSVNSFSEDLFPK	15	1	1654.82	TBIU022788|TBIM029688	95	109	2;3
IPSSAFVR	8	0	875.486	TBIU007726|TBIM008963;TBIU007725|TBIM008960	159	166	2
KSSGSDEDTYSV	12	1	1273.53	TBIU007726|TBIM008963;TBIU007725|TBIM008960	201	212	2
LPIELESR	8	0	955.534	TBIU014636|TBIM017827;TBIU003675|TBIM004126	52	59	2
MDTDGDGYVQVTDLL	15	0	1640.72	TBIU032976|TBIM043375	92	106	2
MGQSSFVR	8	0	910.433	TBIU007726|TBIM008963;TBIU007725|TBIM008960	190	197	2
MPTAFQTR	8	0	950.464	TBIU014636|TBIM017827;TBIU003675|TBIM004126	72	79	2
NFHWGRETEE	10	1	1303.56	TBIU002046|TBIM002276;TBIU011426|TBIM013524	64	73	1;2
NKSSLQSTGVDA	12	1	1205.59	TBIU018209|TBIM022896;TBIU018210|TBIM022897	218	229	2
NLDLHSIEGPSAGAENSQWDFQDTEPRDPR	30	1	3380.53	TBIU004578|TBIM005112;TBIU008083|TBIM009388	9	38	4
PIDSIGSGFI	10	0	1004.52	TBIU013718|TBIM016595;TBIU013717|TBIM016593	187	196	1;2
PSSLLKNF	8	1	904.502	TBIU022115|TBIM028624	29	36	2
QQLSAAHNMSTGALSPGPHSMTGQSSPSVYFGMSRR	36	1	3761.75	TBIU013220|TBIM015913;TBIU013222|TBIM015918;TBIU013221|TBIM015916	1210	1245	2
RLADILDNLSGSNMQELSIGQTPR	24	1	2627.33	TBIU008082|TBIM009387	42	65	2;3
RPIDSIGSGFI	11	1	1160.62	TBIU013718|TBIM016595;TBIU013717|TBIM016593	186	196	1;2
SAEGDRAVALPR	12	1	1240.65	TBIU001429|TBIM001576	39	50	3
SEEKVDGDAGVSTQQ	15	1	1548.69	TBIU003454|TBIM003883	27	41	2
SLDPLRLTWLQPLSSET	17	1	1955.04	TBIU008082|TBIM009387	66	82	2
SPVIKYKHQ	9	2	1098.62	TBIU024968|TBIM032863	242	250	2
SVRFMDDDPSQEPVKFAAPK	20	2	2263.09	TBIU035770|TBIM046541	63	82	2;3;4
TLAGDSFLR	9	0	978.513	TBIU002642|TBIM002962	58	66	2
TVGDSLNTS	9	0	892.414	TBIU001631|TBIM001857;TBIU001632|TBIM001858	153	161	2
YDDSQFNPMFNQEDPYFL	18	0	2268.93	TBIU013610|TBIM016440	137	154	2
YVHYFAGLLSGAIKINSNALYLHHILIHGVPNFDTSGGCR	40	1	4367.24	TBIU013220|TBIM015913;TBIU013222|TBIM015918;TBIU013221|TBIM015916	265	304	6
