# Supplementary material for: Neural Ganglia Transcriptome and Peptidome Associated with Sexual Maturation in Female Pacific Abalone (Haliotis discus hannai)
Source: Genes (Basel). 2019 Apr 2;10(4):268. doi: 10.3390/genes10040268 (PMC6523705; doi:10.3390/genes10040268)
Supplement: Supplementary file 1 [file genes-10-00268-s001.zip › Supplementary Table S7.xlsx]

## Sheet: Table S7-1
BG
Protein	Accession	LogFC (mature vs immature)	p-value	#Peptides	#Unique peptides	Coverage [%]	Mol. weight [kDa]	Score	MS/MS count	Regulation	Description
MAP_1	TBIU010983|TBIM012965;TBIU010982|TBIM012964	4.14998	0.00708645	1	1	10.7	19.859	20.099	9	UP	hypothetical protein [Source:NCBI_NR;ACC:XP_009047864.1]
Retrograde protein 51 kD	TBIU016396|TBIM020270	2.05481	0.0447409	2	2	4.3	52.929	11.293	2	UP	Retrograde protein of 51 kDa [Source:SWISS;ACC:Q6QUW1]
LOC101849443	TBIU000459|TBIM000499	-5.38366	0.00043431	6	6	55.7	9.0586	80.577	21	DOWN	uncharacterized LOC101849443 [Source:NCBI_NR;ACC:XP_005093720.1]
Ectonucleotide pyrophosphatase/phosphodiesterase family member 1 [Source:SWISS;ACC:P22413]	TBIU002356|TBIM002626;TBIU018826|TBIM023780	-1.97115	0.00639366	1	1	5	33.527	19.428	2	DOWN	Ectonucleotide pyrophosphatase/phosphodiesterase family member 1 [Source:SWISS;ACC:P22413]
Actin-2	TBIU024106|TBIM031637;TBIU024105|TBIM031636;TBIU002629|TBIM002947;TBIU037005|TBIM047919;TBIU002628|TBIM002946;TBIU001806|TBIM002051;TBIU001805|TBIM002050;TBIU003241|TBIM003651;TBIU037038|TBIM047954;TBIU000125|TBIM000139;TBIU002255|TBIM002511;TBIU031558|TBIM041742;TBIU004312|TBIM004926	-2.33788	0.00205984	3	3	13.5	31.174	28.014	5	DOWN	Actin-2 [Source:SWISS;ACC:P10984]
MAP_2	TBIU005609|TBIM006486	-1.35289	0.0461475	1	1	14.6	15.669	14.991	6	DOWN
MAP_3	TBIU009796|TBIM011496;TBIU009795|TBIM011494	-2.60266	0.0441694	4	4	27.8	14.164	31.68	15	DOWN	hypothetical protein [Source:NCBI_NR;ACC:XP_009057756.1]
Tachykinin	TBIU013819|TBIM016734	-3.06113	0.0475329	19	19	68.4	19.075	306.58	62	DOWN
Ubiquitin carboxyl-terminal hydrolase	TBIU023476|TBIM030737	-1.58013	0.0352999	1	1	6.2	25.193	18.01	1	DOWN	Ubiquitin carboxyl-terminal hydrolase [Source:SWISS;ACC:O01391]
V-type proton ATPase subunit B	TBIU026194|TBIM034660	-1.00864	0.00644064	1	1	2.7	58.129	5.9853	1	DOWN	V-type proton ATPase subunit B [Source:SWISS;ACC:P31401]
CG
Protein	Accession	LogFC (mature vs immature)	p-value	#Peptides	#Unique peptides	Coverage [%]	Mol. weight [kDa]	Score	MS/MS count	Regulation	Description
LOC101856051	TBIU004499|TBIM005024;TBIU000335|TBIM000387;TBIU019813|TBIM025246;TBIU019814|TBIM025247	3.69981	0.00777497	5	5	57.7	10.704	48.675	12	UP	coiled-coil domain-containing protein 96-like [Source:NCBI_NR;ACC:XP_005108145.1]
MAP_4	TBIU003144|TBIM003588	-1.68928	0.0417615	1	1	12.4	12.271	15.217	9	DOWN
Allatostatin B (=WWamide)	TBIU013320|TBIM016063	-2.74011	0.000601411	12	12	21.8	23.047	306.05	38	DOWN	Prothoracicostatic peptide [Source:SWISS;ACC:P82003]
Glutathione S-transferase Mu 2	TBIU022515|TBIM029280;TBIU002092|TBIM002327	-2.64883	0.0149754	8	8	36.3	24.518	105.72	20	DOWN	Glutathione S-transferase Mu 2 [Source:SWISS;ACC:P15626]
60 kDa neurofilament protein	TBIU027034|TBIM035988	-2.8799	0.00240603	2	2	41.2	10.332	17.69	8	DOWN	60 kDa neurofilament protein [Source:SWISS;ACC:Q01240]
PPG
Protein	Accession	LogFC (mature vs immature)	p-value	#Peptides	#Unique peptides	Coverage [%]	Mol. weight [kDa]	Score	MS/MS count	Regulation	Description
FMRFamide	TBIU012012|TBIM014335;TBIU002645|TBIM002965	1.57251	0.030882	9	8	58.8	27.69	157.36	44	UP	FMRF-amide neuropeptides [Source:SWISS;ACC:P08021]
Achatin	TBIU006465|TBIM007490	2.41045	0.0382855	5	5	42.6	13.622	36.352	9	UP	hypothetical protein [Source:NCBI_NR;ACC:XP_009023589.1]
MAP_5	TBIU013611|TBIM016441;TBIU013612|TBIM016442	9.72694	1.29374e-05	6	6	27.3	6.1589	49.555	34	UP	hypothetical protein [Source:NCBI_NR;ACC:XP_009054797.1]
MAP_6	TBIU017101|TBIM021277	2.60825	0.0173366	4	4	32	13.848	57.477	14	UP	hypothetical protein [Source:NCBI_NR;ACC:XP_009049472.1]
Pedal peptide B	TBIU019770|TBIM025177	1.66818	0.000449854	23	23	57.5	33.926	189.81	72	UP	Prothoracicostatic peptide [Source:SWISS;ACC:P82003]
CCAP	TBIU020650|TBIM026484	2.9416	0.00156806	7	7	19.4	28.993	278.43	40	UP	ConoCAP [Source:SWISS;ACC:E3PQQ8]
MAP_7	TBIU032784|TBIM043141	2.82788	0.00790206	3	3	14	13.985	23.165	9	UP
Pedal peptide A	TBIU033461|TBIM043920;TBIU033460|TBIM043919	1.28561	0.00012203	61	61	72.9	36.136	323.31	346	UP	Orcokinin peptides type B [Source:SWISS;ACC:Q9NL82]
MAP_8	TBIU035555|TBIM046290	3.05349	0.00872733	2	2	16	11.876	105.79	18	UP
Uncharacterized protein_5	TBIU000941|TBIM001026	-1.80209	0.0482898	1	1	5.8	20.765	13.002	7	DOWN
Diuretic hormone 31	TBIU001631|TBIM001857;TBIU001632|TBIM001858	-1.18851	0.0193396	8	8	24.8	17.994	102.56	43	DOWN	hypothetical protein [Source:NCBI_NR;ACC:XP_009062318.1]
Ependymin-related protein 1	TBIU011111|TBIM013130;TBIU002378|TBIM002651	-2.12278	0.0209261	2	2	6.3	24.63	15.414	14	DOWN	Ependymin-related protein 1 [Source:SWISS;ACC:P86734]
calcium/calmodulin-dependent protein kinase kinase 2-like [Source:NCBI_NR;ACC:XP_005109043.1]	TBIU002642|TBIM002962;TBIU012013|TBIM014336	-1.55334	3.75599e-05	38	37	67.1	24.975	323.31	186	DOWN	calcium/calmodulin-dependent protein kinase kinase 2-like [Source:NCBI_NR;ACC:XP_005109043.1]
LFRFamide	TBIU011426|TBIM013524;TBIU002046|TBIM002276	-1.71591	0.000289891	26	26	50.8	14.718	323.31	187	DOWN
Tachykinin	TBIU013819|TBIM016734	-1.63402	0.000216044	13	13	62.1	19.075	193.59	48	DOWN
Neural/ectodermal development factor IMP-L2 [Source:SWISS;ACC:Q09024]	TBIU015131|TBIM018526	-1.6886	0.0270405	9	9	7.3	32.409	228.68	68	DOWN	Neural/ectodermal development factor IMP-L2 [Source:SWISS;ACC:Q09024]
Calponin-3	TBIU015476|TBIM019006	-3.86568	0.000789919	5	5	16.4	14.482	45.187	14	DOWN	Calponin-3 [Source:SWISS;ACC:P37397]
Myophilin	TBIU021752|TBIM028070	-2.31032	0.000110017	2	2	11.3	21.356	19.267	12	DOWN	Myophilin [Source:SWISS;ACC:Q24799]
Probable beta-D-xylosidase 2	TBIU026671|TBIM035397	-1.7086	0.0189788	1	1	2.2	64.968	6.2499	1	DOWN	Probable beta-D-xylosidase 2 [Source:SWISS;ACC:Q94KD8]
Sensorin-A	TBIU032976|TBIM043375	-1.57205	0.00105016	8	8	50.9	11.961	62.025	43	DOWN	Sensorin-A [Source:SWISS;ACC:P29233]

## Sheet: Table S7-2
BG
Protein	Accession	LogFC (mature vs immature)	p-value	#Peptides	#Unique peptides	Coverage [%]	Mol. weight [kDa]	Score	MS/MS count	Regulation	Description
MAP_1	TBIU010983|TBIM012965;TBIU010982|TBIM012964	4.14998	0.00708645	1	1	10.7	19.859	20.099	9	UP	hypothetical protein [Source:NCBI_NR;ACC:XP_009047864.1]
Tachykinin	TBIU013819|TBIM016734	-3.06113	0.0475329	19	19	68.4	19.075	306.58	62	DOWN
MAP_2	TBIU005609|TBIM006486	-1.35289	0.0461475	1	1	14.6	15.669	14.991	6	DOWN
MAP_3	TBIU009796|TBIM011496;TBIU009795|TBIM011494	-2.60266	0.0441694	4	4	27.8	14.164	31.68	15	DOWN	hypothetical protein [Source:NCBI_NR;ACC:XP_009057756.1]
CG
Protein	Accession	LogFC (mature vs immature)	p-value	#Peptides	#Unique peptides	Coverage [%]	Mol. weight [kDa]	Score	MS/MS count	Regulation	Description
Allatostatin B (=WWamide)	TBIU013320|TBIM016063	-2.74011	0.000601411	12	12	21.8	23.047	306.05	38	DOWN	Prothoracicostatic peptide [Source:SWISS;ACC:P82003]
MAP_4	TBIU003144|TBIM003588	-1.68928	0.0417615	1	1	12.4	12.271	15.217	9	DOWN
PPG
Protein	Accession	LogFC (mature vs immature)	p-value	#Peptides	#Unique peptides	Coverage [%]	Mol. weight [kDa]	Score	MS/MS count	Regulation	Description
FMRFamide	TBIU012012|TBIM014335;TBIU002645|TBIM002965	1.57251	0.030882	9	8	58.8	27.69	157.36	44	UP	FMRF-amide neuropeptides [Source:SWISS;ACC:P08021]
Achatin	TBIU006465|TBIM007490	2.41045	0.0382855	5	5	42.6	13.622	36.352	9	UP	hypothetical protein [Source:NCBI_NR;ACC:XP_009023589.1]
Pedal peptide B	TBIU019770|TBIM025177	1.66818	0.000449854	23	23	57.5	33.926	189.81	72	UP	Prothoracicostatic peptide [Source:SWISS;ACC:P82003]
CCAP	TBIU020650|TBIM026484	2.9416	0.00156806	7	7	19.4	28.993	278.43	40	UP	ConoCAP [Source:SWISS;ACC:E3PQQ8]
Pedal peptide A	TBIU033461|TBIM043920;TBIU033460|TBIM043919	1.28561	0.00012203	61	61	72.9	36.136	323.31	346	UP	Orcokinin peptides type B [Source:SWISS;ACC:Q9NL82]
MAP_5	TBIU013611|TBIM016441;TBIU013612|TBIM016442	9.72694	1.29374e-05	6	6	27.3	6.1589	49.555	34	UP	hypothetical protein [Source:NCBI_NR;ACC:XP_009054797.1]
MAP_6	TBIU017101|TBIM021277	2.60825	0.0173366	4	4	32	13.848	57.477	14	UP	hypothetical protein [Source:NCBI_NR;ACC:XP_009049472.1]
MAP_7	TBIU032784|TBIM043141	2.82788	0.00790206	3	3	14	13.985	23.165	9	UP
MAP_8	TBIU035555|TBIM046290	3.05349	0.00872733	2	2	16	11.876	105.79	18	UP
Diuretic hormone 31	TBIU001631|TBIM001857;TBIU001632|TBIM001858	-1.18851	0.0193396	8	8	24.8	17.994	102.56	43	DOWN	hypothetical protein [Source:NCBI_NR;ACC:XP_009062318.1]
LFRFamide	TBIU011426|TBIM013524;TBIU002046|TBIM002276	-1.71591	0.000289891	26	26	50.8	14.718	323.31	187	DOWN
Tachykinin	TBIU013819|TBIM016734	-1.63402	0.000216044	13	13	62.1	19.075	193.59	48	DOWN
Sensorin-A	TBIU032976|TBIM043375	-1.57205	0.00105016	8	8	50.9	11.961	62.025	43	DOWN	Sensorin-A [Source:SWISS;ACC:P29233]

## Sheet: Table S7-3
Proteins	Sequence	Modifications	Mass	Mass Fractional Part	Protein Groups	Unique (Groups)	Unique (Proteins)	Acetyl (N-term)	Amidated (C-term)	Carbamyl (N-term)	Gln->pyro-Glu	Oxidation (M)	Missed cleavages	Experiment BG_O_001	Experiment BG_O_002	Experiment BG_O_003	Experiment BG_X_001	Experiment BG_X_002	Experiment BG_X_003	Experiment CG_O_001	Experiment CG_O_002	Experiment CG_O_003	Experiment CG_X_001	Experiment CG_X_002	Experiment CG_X_003	Experiment female_001	Experiment male_001	Experiment PDG_O_001	Experiment PDG_O_002	Experiment PDG_O_003	Experiment PDG_X_001	Experiment PDG_X_002	Experiment PDG_X_003	Retention time	Calibrated retention time	Charges	PEP	MS/MS scan number	Raw file	Score	Delta score	Intensity	Intensity BG_O_001	Intensity BG_O_002	Intensity BG_O_003	Intensity BG_X_001	Intensity BG_X_002	Intensity BG_X_003	Intensity CG_O_001
TBIU002642|TBIM002962	AAAAPAETKAVETGNKDIE	Unmodified	1884.94	0.942886	103	yes	yes	0	0	0	0	0		1			1	1	1		1		1	1	1			1	1	1	1	1	1	43.853	43.853	3	0.00033014	9529	BG_X_001	82.755	51.002	327960000	7817200	0	0	12765000	11020000	9483800	0
TBIU014005|TBIM016972;TBIU014004|TBIM016971	AAAEIDAAQANRPHVIDSR	Unmodified	2004.01	0.0136996	282	yes	no	0	0	0	0	0														2	2							47.871	47.871	3;4	0.000233	14826	female_001	92.993	70.347	215730000	0	0	0	0	0	0	0
TBIU014005|TBIM016972;TBIU014004|TBIM016971	AAAEIDAAQANRPHVIDSR	Carbamyl (N-term)	2047.02	0.0195132	282	yes	no	0	0	1	0	0															1							67.439	67.439	3	0.024373	21041	male_001	73.809	49.215	9301800	0	0	0	0	0	0	0
TBIU016250|TBIM020073	AAAIVINGSDWK	Unmodified	1243.66	0.656087	328	yes	yes	0	0	0	0	0														1	1							74.896	74.896	2	0.015818	24137	male_001	94.692	37.102	20655000	0	0	0	0	0	0	0
TBIU015420|TBIM018930;TBIU015419|TBIM018928	AAANDSPLVVVTGASGYIATHVVK	Acetyl (N-term)	2381.26	0.259075	313	yes	no	1	0	0	0	0														3	2							134.42	134.42	2;3	8.6597e-70	43685	male_001	198.95	166.32	4071500000	0	0	0	0	0	0	0
TBIU002642|TBIM002962	AAAPAETKAVETGNKDIE	Unmodified	1813.91	0.905772	103	yes	yes	0	0	0	0	0		1	1	1	1	1	1		1	1	1	1	1			1			2	1	1	43.624	43.624	2;3	0.0012135	9140	PDG_X_001	107.65	68.021	499960000	30437000	29570000	20964000	25381000	38748000	16383000	0
TBIU019295|TBIM024456;TBIU002717|TBIM003045	AADTLASSGVNVR	Unmodified	1259.65	0.646978	382	yes	no	0	0	0	0	0														1	1							53.197	53.197	2	0.00050936	15342	male_001	127.94	57.991	65742000	0	0	0	0	0	0	0
TBIU012046|TBIM014380;TBIU003493|TBIM003931	AAEQGKFELSAGK	Unmodified	1334.68	0.68303	246	yes	no	0	0	0	0	0														2								41.829	41.829	2;3	3.3238e-13	12378	female_001	110.92	70.198	25411000	0	0	0	0	0	0	0
TBIU013284|TBIM016013	AAFHYNYAIVSR	Acetyl (N-term)	1452.71	0.714998	262	yes	yes	1	0	0	0	0														1	1							86.369	86.369	2	0.00068124	31368	female_001	110.53	80.867	16870000	0	0	0	0	0	0	0
TBIU025732|TBIM033983	AAFIAKQMVGN	Acetyl (N-term)	1190.61	0.611779	536	yes	yes	1	0	0	0	0					1	1	1					1					1					64.291	64.291	2	0.0029459	17492	BG_X_003	124.08	79.632	8579300	0	0	0	0	2163000	1984200	0
TBIU025732|TBIM033983	AAFIAKQMVGNQLK	Acetyl (N-term)	1559.85	0.849383	536	yes	yes	1	0	0	0	0		1	1	1	1	1	1	1	1	1	1	1	1				1	1		1	1	59.253	59.253	2	1.6883e-93	16228	BG_X_001	271.37	198.72	619880000	11992000	15783000	8090400	23882000	36103000	23640000	22408000
TBIU025732|TBIM033983	AAFIAKQMVGNQLK	Oxidation (M);Acetyl (N-term)	1575.84	0.844298	536	yes	yes	1	0	0	0	1											1	1										53.001	53.001	2	0.011738	13277	CG_X_002	97.565	72.69	15863000	0	0	0	0	0	0	0
TBIU018709|TBIM023608;TBIU018708|TBIM023607	AAFQVAALPR	Unmodified	1042.59	0.592364	374	yes	no	0	0	0	0	0														1								73.738	73.738	2	0.016612	26095	female_001	104.37	55.862	13141000	0	0	0	0	0	0	0
TBIU035555|TBIM046290	AAFWDNAAGRQPY	Unmodified	1465.67	0.673862	637	yes	yes	0	0	0	0	0			1	1	2	2	2	2	2	2	2	2	2			1	1	1		1		56.033	56.033	2	1.5082e-10	13310	CG_O_001	204.79	153.03	1557700000	0	24953000	14654000	64912000	79678000	39635000	164870000
TBIU035555|TBIM046290	AAFWDNAAGRQPY	Carbamyl (N-term)	1508.68	0.679675	637	yes	yes	0	0	1	0	0								1														65.05	65.05	2	0.020835	17542	CG_O_001	88.948	42.486	4210800	0	0	0	0	0	0	4210800
TBIU017124|TBIM021309;TBIU002823|TBIM003164	AAGAEVSSILEDR	Unmodified	1316.66	0.657209	112	yes	no	0	0	0	0	0															1							74.667	74.667	2	0.049024	24060	male_001	78.488	42.107	44168000	0	0	0	0	0	0	0
TBIU017124|TBIM021309;TBIU002823|TBIM003164	AAGAEVSSILEDR	Carbamyl (N-term)	1359.66	0.663022	112	yes	no	0	0	1	0	0															1							106.52	106.52	2	0.014331	36913	male_001	96.015	64.83	3275600	0	0	0	0	0	0	0
TBIU019770|TBIM025177	AAGGDLSGFY	Unmodified	956.424	0.423961	390	yes	yes	0	0	0	0	0																			1			59.471	59.471	1	0.024411	15376	PDG_X_001	96.19	31.623	39647000	0	0	0	0	0	0	0
TBIU004586|TBIM005245	AAGTQIFTIGLGK	Unmodified	1275.72	0.718687	161	yes	yes	0	0	0	0	0														1	1							90.296	90.296	2	0.027585	33051	female_001	110.53	63.715	161930000	0	0	0	0	0	0	0
TBIU019769|TBIM025175;TBIU002925|TBIM003289	AAHQLGDVLR	Unmodified	1078.59	0.588341	118	yes	no	0	0	0	0	0														1	1							57.111	57.111	2	0.0061644	18870	female_001	117.84	58.857	19148000	0	0	0	0	0	0	0
TBIU023245|TBIM030389	AALEAISEGK	Unmodified	987.524	0.523675	467	yes	yes	0	0	0	0	0														1								50.318	50.318	2	0.016526	16017	female_001	102.62	47.091	13004000	0	0	0	0	0	0	0
TBIU009151|TBIM010670	AALLLVIGEPLSDEHR	Unmodified	1731.95	0.951934	204	yes	yes	0	0	0	0	0														1	1							97.831	97.831	3	0.032427	36251	female_001	64.04	50.527	49928000	0	0	0	0	0	0	0
TBIU032770|TBIM043124;TBIU001589|TBIM001760	AALQKENEEKNFPK	Unmodified	1644.85	0.847135	621	yes	no	0	0	0	0	0														1	1							31.549	31.549	3	0.005249	8037	female_001	90.861	58.609	52904000	0	0	0	0	0	0	0
TBIU032770|TBIM043124;TBIU001589|TBIM001760	AALQKENEEKNFPK	Carbamyl (N-term)	1687.85	0.852948	621	yes	no	0	0	1	0	0														1								46.681	46.681	3	0.017396	14478	female_001	69.92	45.986	15080000	0	0	0	0	0	0	0
TBIU002642|TBIM002962	AAPAETKAVETGNKDIE	Unmodified	1742.87	0.868658	103	yes	yes	0	0	0	0	0											1		2									42.951	42.951	2;3	0.00727	8952	CG_X_003	123.95	90.858	72258000	0	0	0	0	0	0	0
TBIU014547|TBIM017708	AAPAVRPENVKITIDGKDALPAVF	Acetyl (N-term);Amidated (C-term)	2532.41	0.406408	289	yes	yes	1	1	0	0	0			1																			58.309	58.309	3	0.035322	15372	BG_O_002	54.728	35.418	13298000	0	13298000	0	0	0	0	0
TBIU018187|TBIM022862;TBIU018186|TBIM022857	AAPFIECHGR	Unmodified	1156.54	0.544762	359	yes	no	0	0	0	0	0														1	1							40.686	40.686	2	1.0819e-05	11806	female_001	151.04	105.02	24524000	0	0	0	0	0	0	0
TBIU018187|TBIM022862;TBIU018186|TBIM022857	AAPFIECHGR	Carbamyl (N-term)	1199.55	0.550576	359	yes	no	0	0	1	0	0															1							66.769	66.769	2	0.016597	20774	male_001	104.06	69.249	5898300	0	0	0	0	0	0	0
TBIU008083|TBIM009388;TBIU004578|TBIM005112	AAPQAFGFLGKPEGDAPLS	Unmodified	1871.94	0.941763	192	yes	no	0	0	0	0	0												1										57.797	57.797	2	0.027426	15279	CG_X_002	72.681	40.183	28437000	0	0	0	0	0	0	0
TBIU036803|TBIM047697;TBIU001800|TBIM001999	AAQNIIPSSTGAAK	Carbamyl (N-term)	1370.72	0.715392	62	yes	no	0	0	1	0	0						1																45.576	45.576	2	0.034951	9659	BG_X_002	81.799	30.733	11809000	0	0	0	0	11809000	0	0
TBIU015402|TBIM018897;TBIU001884|TBIM002093	AAQTLASEGSGIK	Unmodified	1231.64	0.64083	312	yes	no	0	0	0	0	0															1							43.739	43.739	2	0.015578	11383	male_001	94.66	40.502	34464000	0	0	0	0	0	0	0
TBIU015402|TBIM018897;TBIU001884|TBIM002093	AAQTLASEGSGIK	Carbamyl (N-term)	1274.65	0.646644	312	yes	no	0	0	1	0	0														1								77.046	77.046	2	0.0061747	27498	female_001	109.16	21.68	15338000	0	0	0	0	0	0	0
TBIU026582|TBIM035269;TBIU026573|TBIM035260;TBIU026592|TBIM035279;TBIU026585|TBIM035272;TBIU026576|TBIM035263;TBIU026600|TBIM035287;TBIU026590|TBIM035277;TBIU026583|TBIM035270;TBIU026570|TBIM035257;TBIU026599|TBIM035286;TBIU026575|TBIM035262;TBIU026598|TBIM035285;TBIU026572|TBIM035259;TBIU026569|TBIM035256	AARLAAEAEGADQSESGV	Unmodified	1730.81	0.80712	553	no	no	0	0	0	0	0		1	1	1	1	1	1		1	1	1	1	1			1	1	1	1	1	1	46.876	46.876	2	1.6263e-10	10348	CG_O_002	141.38	101.46	370210000	6534900	5355900	5454200	13044000	14579000	9571300	0
TBIU014592|TBIM017766;TBIU014593|TBIM017767	AATCQIDVLEKR	Acetyl (N-term)	1444.73	0.734413	292	yes	no	1	0	0	0	0														1								75.319	75.319	2	0.014149	26760	female_001	96.171	52.729	32630000	0	0	0	0	0	0	0
TBIU022471|TBIM029207	AAVEEGIVAGGGTALLR	Unmodified	1582.87	0.86787	453	yes	yes	0	0	0	0	0														1	1							84.767	84.767	2	0.004663	28158	male_001	97.953	38.975	106560000	0	0	0	0	0	0	0
TBIU022471|TBIM029207	AAVEEGIVAGGGTALLR	Carbamyl (N-term)	1625.87	0.873684	453	yes	yes	0	0	1	0	0														1	1							113.81	113.81	2	0.0053441	42764	female_001	96.103	46.752	2841300	0	0	0	0	0	0	0
TBIU008773|TBIM010209	AAVVHGADLR	Unmodified	1007.55	0.551228	200	yes	yes	0	0	0	0	0														1								32.946	32.946	2	0.026135	8670	female_001	95.605	51.489	26839000	0	0	0	0	0	0	0
TBIU008773|TBIM010209	AAVVHGADLR	Carbamyl (N-term)	1050.56	0.557041	200	yes	yes	0	0	1	0	0														1								55.703	55.703	2	0.031745	18343	female_001	93.701	52.126	26682000	0	0	0	0	0	0	0
TBIU022515|TBIM029280;TBIU002092|TBIM002327	AAYFEALPAK	Unmodified	1079.57	0.565146	456	yes	no	0	0	0	0	0															1							70.924	70.924	2	0.035462	22479	male_001	92.439	53.477	48616000	0	0	0	0	0	0	0
TBIU009226|TBIM010763	AAYLASAGIACLLNK	Unmodified	1534.82	0.817749	206	yes	yes	0	0	0	0	0														1								99.727	99.727	2	9.8994e-07	37052	female_001	142.98	105.51	12225000	0	0	0	0	0	0	0
TBIU019567|TBIM024864	ACCLTEELKEQK	Acetyl (N-term)	1549.71	0.711629	387	yes	yes	1	0	0	0	0														1	2							75.281	75.281	2	1.6649e-10	24386	male_001	168.83	97.326	205090000	0	0	0	0	0	0	0
TBIU019567|TBIM024864	ACCLTEELKEQKR	Acetyl (N-term)	1705.81	0.81274	387	yes	yes	1	0	0	0	0														1	1							64.519	64.519	3	0.00082537	22019	female_001	124.12	90.915	109020000	0	0	0	0	0	0	0
TBIU026054|TBIM034443	ADALQAGASQFEASAGK	Unmodified	1620.77	0.774364	542	yes	yes	0	0	0	0	0														1	1							72.058	72.058	2	0.0020652	22930	male_001	107.09	47.181	143980000	0	0	0	0	0	0	0
TBIU026054|TBIM034443	ADALQAGASQFEASAGK	Carbamyl (N-term)	1663.78	0.780177	542	yes	yes	0	0	1	0	0														1								97.647	97.647	2	0.0051078	36192	female_001	96.745	46.452	7174300	0	0	0	0	0	0	0
TBIU015402|TBIM018897	ADDIAAFISGNR	Unmodified	1248.61	0.609865	312	yes	yes	0	0	0	0	0															1							91.264	91.264	2	0.037901	30745	male_001	83.862	50.599	1692900	0	0	0	0	0	0	0
TBIU009862|TBIM011575	ADDNEGEEKVSEDLGK	Unmodified	1733.76	0.759167	219	yes	yes	0	0	0	0	0														1								46.751	46.751	3	0.0077318	14461	female_001	76.391	67.107	20937000	0	0	0	0	0	0	0
TBIU028894|TBIM038703;TBIU003584|TBIM004028	ADEGRLDEASL	Unmodified	1174.55	0.546596	607	yes	no	0	0	0	0	0						1		1								1	1					49.373	49.373	2	6.3127e-06	11133	CG_O_001	150.18	82.184	149460000	0	0	0	0	17264000	0	24438000
TBIU028894|TBIM038703;TBIU003584|TBIM004028	ADEGRLDEASLA	Unmodified	1245.58	0.583709	607	yes	no	0	0	0	0	0						1		1			1						1					48.922	48.922	2	0.0090842	11245	BG_X_002	104.95	57.246	892620000	0	0	0	0	131760000	0	231190000
TBIU028894|TBIM038703;TBIU003584|TBIM004028	ADEGRLDEASLAA	Unmodified	1316.62	0.620823	607	yes	no	0	0	0	0	0			1	1	1	1	1		1	1	1					1	1			1	1	49.506	49.506	2	0.016693	11879	PDG_X_003	93.448	37.015	1143600000	0	50053000	42199000	58141000	74196000	48188000	0
TBIU028894|TBIM038703;TBIU003584|TBIM004028	ADEGRLDEASLAAE	Unmodified	1445.66	0.663416	607	yes	no	0	0	0	0	0		1	1	1	1		1	1	1	1	1	1	1			1	1		1	1	1	49.828	49.828	2	0.0012224	11993	PDG_X_003	124.34	43.652	4625200000	121650000	131770000	139380000	209820000	0	141290000	501640000
TBIU028894|TBIM038703;TBIU003584|TBIM004028	ADEGRLDEASLAAE	Carbamyl (N-term)	1488.67	0.66923	607	yes	no	0	0	1	0	0																	1					55.2	55.2	2	0.046024	13895	PDG_O_002	101.93	47.321	9245800	0	0	0	0	0	0	0
TBIU009627|TBIM011274	ADELKQEQENYK	Unmodified	1493.7	0.699802	214	yes	yes	0	0	0	0	0														1	1							47.077	47.077	2	7.5643e-11	14490	female_001	138.22	91.613	0	0	0	0	0	0	0	0
TBIU012127|TBIM014493;TBIU002595|TBIM002906	ADEPAFDKAAEEVK	Acetyl (N-term)	1560.73	0.730768	98	yes	no	1	0	0	0	0														1	1							74.971	74.971	2	0.00067416	26550	female_001	128.85	90.544	440720000	0	0	0	0	0	0	0
TBIU015563|TBIM019122	ADGGNDDLATAILK	Acetyl (N-term)	1414.69	0.693988	316	yes	yes	1	0	0	0	0															1							109.7	109.7	2	0.03399	38232	male_001	82.171	53.444	3804600	0	0	0	0	0	0	0
TBIU009627|TBIM011274	ADGLQGSVDR	Unmodified	1016.49	0.488687	214	yes	yes	0	0	0	0	0														1	1							38.266	38.266	2	0.019182	10766	female_001	97.965	39.361	198450000	0	0	0	0	0	0	0
TBIU000620|TBIM000673	ADHSITHSIIQR	Unmodified	1376.72	0.716061	29	yes	yes	0	0	0	0	0														1	1							38.066	38.066	3	0.00030682	10688	female_001	89.356	60.016	0	0	0	0	0	0	0	0
TBIU008082|TBIM009387	ADILDNLSGSN	Unmodified	1117.53	0.525132	191	yes	yes	0	0	0	0	0												1										59.683	59.683	1	0.010495	16089	CG_X_002	99.688	34.65	22311000	0	0	0	0	0	0	0
TBIU016394|TBIM020267;TBIU016395|TBIM020268;TBIU016396|TBIM020270	ADLDTETAAHIEASNR	Unmodified	1712.8	0.796556	329;330	no	no	0	0	0	0	0														1	1							54.87	54.87	3	0.005512	18372	female_001	100.23	70.539	970840000	0	0	0	0	0	0	0
TBIU027247|TBIM036273	ADLEEVAYR	Unmodified	1064.51	0.513839	571	yes	yes	0	0	0	0	0															1							61.132	61.132	2	0.012811	18516	male_001	123.69	56.658	17248000	0	0	0	0	0	0	0
TBIU005632|TBIM006513	ADMRMNKLQEGLQQQRRLIDQLR	Acetyl (N-term);Amidated (C-term)	2880.53	0.528682	176	yes	yes	1	1	0	0	0		2	1	2		1	1					1				1						54.685	54.685	4;5	1.1701e-10	13624	BG_O_001	97.509	71.032	135380000	51971000	3125800	45337000	0	24846000	2217600	0
TBIU027396|TBIM036495	ADNVSDWKR	Unmodified	1089.52	0.520321	577	yes	yes	0	0	0	0	0														1	1							53.701	53.701	2	0.0010368	15561	male_001	158.07	93.654	51411000	0	0	0	0	0	0	0
TBIU002951|TBIM003321;TBIU002950|TBIM003320;TBIU011825|TBIM014080	ADQLTEEQIAEFK	Acetyl (N-term);Amidated (C-term)	1561.76	0.762402	120	yes	no	1	1	0	0	0							1										1					60.642	60.642	2	0.019152	15740	PDG_O_002	79.693	36.181	0	0	0	0	0	0	0	0
TBIU002951|TBIM003321;TBIU002950|TBIM003320;TBIU011825|TBIM014080	ADQLTEEQIAEFK	Acetyl (N-term)	1562.75	0.746418	120	yes	no	1	0	0	0	0														2	4							106.75	106.75	2	1.5598e-10	39304	female_001	157.97	95.338	1036300000	0	0	0	0	0	0	0
TBIU002951|TBIM003321;TBIU002950|TBIM003320;TBIU011825|TBIM014080	ADQLTEEQIAEFKE	Acetyl (N-term);Amidated (C-term)	1690.81	0.804995	120	yes	no	1	1	0	0	0		1	1			1					1	1	1									60.496	60.496	2	0.00099693	16022	BG_O_001	126.19	77.554	27825000	7564300	4799800	0	0	2864200	0	0
TBIU002951|TBIM003321;TBIU002950|TBIM003320;TBIU011825|TBIM014080	ADQLTEEQIAEFKEAFS	Acetyl (N-term);Amidated (C-term)	1995.94	0.942551	120	yes	no	1	1	0	0	0					1	1																70.411	70.411	2	0.018624	19849	BG_X_002	101.6	69.266	19150000	0	0	0	11121000	8029100	0	0
TBIU002951|TBIM003321;TBIU002950|TBIM003320;TBIU011825|TBIM014080	ADQLTEEQIAEFKEAFSLFDK	Acetyl (N-term);Amidated (C-term)	2499.22	0.216935	120	yes	no	1	1	0	0	0																			1			68.07	68.07	2	0.0015555	18847	PDG_X_001	115.82	70.536	2841700	0	0	0	0	0	0	0
TBIU002951|TBIM003321;TBIU002950|TBIM003320;TBIU011825|TBIM014080	ADQLTEEQIAEFKEAFSLFDKD	Acetyl (N-term)	2615.23	0.227894	120	yes	no	1	0	0	0	0																			2	2	1	69.231	69.231	2;3	3.6866e-56	20076	PDG_X_003	215.23	164.33	102710000	0	0	0	0	0	0	0
TBIU002951|TBIM003321;TBIU002950|TBIM003320;TBIU011825|TBIM014080	ADQLTEEQIAEFKEAFSLFDKDGDG	Acetyl (N-term);Amidated (C-term)	2843.31	0.313749	120	yes	no	1	1	0	0	0											1											68.513	68.513	3	0.028791	19704	CG_X_001	56.72	45.088	6481100	0	0	0	0	0	0	0
TBIU009627|TBIM011274	ADRLFNENVR	Unmodified	1232.63	0.626183	214	yes	yes	0	0	0	0	0														1	1							47.169	47.169	3	0.0040906	14520	female_001	105.46	55.107	13694000	0	0	0	0	0	0	0
TBIU016651|TBIM020634	ADSTESRPQDDSPR	Acetyl (N-term)	1601.69	0.691756	338	yes	yes	1	0	0	0	0														1								36.06	36.06	2	2.6326e-10	9914	female_001	150.46	106.03	89065000	0	0	0	0	0	0	0
TBIU009433|TBIM011016	ADTDKLNIDSIIAR	Acetyl (N-term)	1585.83	0.83115	209	yes	yes	1	0	0	0	0														1	1							99.529	99.529	2	0.00099693	36910	female_001	126.19	72.437	158220000	0	0	0	0	0	0	0
TBIU009952|TBIM011694	ADWIGSLSSGQTAAQR	Unmodified	1646.8	0.801247	221	yes	yes	0	0	0	0	0														1								80.066	80.066	2	0.014415	28795	female_001	88.338	47.054	11277000	0	0	0	0	0	0	0
TBIU024221|TBIM031785	AEAVAIVSGEK	Unmodified	1072.58	0.576439	493	yes	yes	0	0	0	0	0														1								50.715	50.715	2	0.010401	16156	female_001	104.39	41.425	161010000	0	0	0	0	0	0	0
TBIU019348|TBIM024534	AEDALQDEAVRR	Unmodified	1371.67	0.674256	384	yes	yes	0	0	0	0	0														1								62.284	62.284	2	0.029119	21181	female_001	97.472	29.479	0	0	0	0	0	0	0	0
TBIU018937|TBIM023946;TBIU018936|TBIM023945	AEDIKEAISVIHKDVLDR	Unmodified	2050.11	0.105869	377	yes	no	0	0	0	0	0														2	1							82.391	82.391	3;4	0.0014195	29698	female_001	85.231	70.546	105710000	0	0	0	0	0	0	0
TBIU012261|TBIM014669;TBIU012260|TBIM014668;TBIU012259|TBIM014667	AEEPDFFKPHPNPKPR	Acetyl (N-term)	1946.96	0.963896	249	yes	no	1	0	0	0	0														1								58.643	58.643	3	0.033212	19578	female_001	79.652	63.529	19969000	0	0	0	0	0	0	0
TBIU008883|TBIM010336	AEFATGNDRK	Unmodified	1107.53	0.530886	201	yes	yes	0	0	0	0	0														1								50.302	50.302	2	6.325e-11	16022	female_001	160.74	55.606	0	0	0	0	0	0	0	0
TBIU025775|TBIM034045;TBIU025774|TBIM034041	AEGDEQNKVTR	Unmodified	1245.59	0.594943	538	yes	no	0	0	0	0	0														1								45.416	45.416	2	0.043984	13930	female_001	83.869	45.782	6853900	0	0	0	0	0	0	0
TBIU014005|TBIM016972;TBIU014004|TBIM016971	AEIDAAQANRPHVIDSR	Unmodified	1861.94	0.939472	282	yes	no	0	0	0	0	0															1							48.262	48.262	3	1.0214e-05	13247	male_001	101.78	76.225	1932400	0	0	0	0	0	0	0
TBIU025775|TBIM034045;TBIU025774|TBIM034041	AEISDTTPAVR	Unmodified	1158.59	0.588067	538	yes	no	0	0	0	0	0															1							48.051	48.051	2	0.010456	13219	male_001	101.64	51.037	235450000	0	0	0	0	0	0	0
TBIU025775|TBIM034045;TBIU025774|TBIM034041	AEISDTTPAVR	Carbamyl (N-term)	1201.59	0.59388	538	yes	no	0	0	1	0	0														1								69.226	69.226	2	0.061054	24172	female_001	86.67	36.063	0	0	0	0	0	0	0	0
TBIU009627|TBIM011274	AELEAEQRR	Unmodified	1100.56	0.557435	214	yes	yes	0	0	0	0	0														1								58.73	58.73	2	0.011933	19649	female_001	124.23	42.683	12627000	0	0	0	0	0	0	0
TBIU031179|TBIM041291	AEQPGQRDPTTFQK	Acetyl (N-term)	1643.79	0.790348	612	yes	yes	1	0	0	0	0														1	1							50.088	50.089	2	0.0031803	15838	female_001	114.76	61.64	47652000	0	0	0	0	0	0	0
TBIU023476|TBIM030737	AEQRWVPLESNPDVLNKYI	Acetyl (N-term);Amidated (C-term)	2311.2	0.196081	475	yes	yes	1	1	0	0	0																	1					60.65	60.65	2	0.022452	16154	PDG_O_002	87.498	68.67	3412900	0	0	0	0	0	0	0
TBIU023476|TBIM030737	AEQRWVPLESNPDVLNKYIHDLG	Acetyl (N-term);Amidated (C-term)	2733.39	0.387463	475	yes	yes	1	1	0	0	0											1											61.959	61.959	3	0.052181	17036	CG_X_001	63.979	50.658	22907000	0	0	0	0	0	0	0
TBIU027251|TBIM036280	AESIVSVEHERPR	Unmodified	1507.77	0.774304	572	yes	yes	0	0	0	0	0														1	1							39.198	39.198	3	0.0019608	11121	female_001	117.93	61.728	65885000	0	0	0	0	0	0	0
TBIU027253|TBIM036282;TBIU027252|TBIM036281	AESIVSVEQEHPR	Unmodified	1479.73	0.731771	573	yes	no	0	0	0	0	0														2	1							46.833	46.833	2;3	0.017531	12802	male_001	72.705	51.645	68158000	0	0	0	0	0	0	0
TBIU002642|TBIM002962	AETKAVETGNKDIE	Unmodified	1503.74	0.741667	103	yes	yes	0	0	0	0	0		2			2	1	1			1		1	2			1	2	1	1	2		40.677	40.677	2;3	3.0826e-06	7581	CG_O_003	111.07	69.429	258210000	35162000	0	0	28067000	15949000	5131900	0
TBIU002642|TBIM002962	AETKAVETGNKDIE	Carbamyl (N-term)	1546.75	0.74748	103	yes	yes	0	0	1	0	0									1													45.578	45.578	2	0.026666	9872	CG_O_002	107.97	65.966	10494000	0	0	0	0	0	0	0
TBIU021760|TBIM028087;TBIU021756|TBIM028078;TBIU021758|TBIM028084;TBIU021759|TBIM028085;TBIU021757|TBIM028079;TBIU021755|TBIM028076;TBIU021754|TBIM028073;TBIU002319|TBIM002580;TBIU002318|TBIM002579	AFCFVEFDTEEALKHCLETNK	Unmodified	2587.17	0.17231	436	yes	no	0	0	0	0	0														1	1							97.683	97.683	4	0.00087548	33453	male_001	78.088	63.474	31939000	0	0	0	0	0	0	0
TBIU028298|TBIM037838	AFCLFELNQGLPLRR	Unmodified	1832.97	0.971958	590	yes	yes	0	0	0	0	0														1	1							101.65	101.65	3	1.0643e-06	34982	male_001	120.87	90.738	35316000	0	0	0	0	0	0	0
TBIU026769|TBIM035561	AFDEEGGIYGYLER	Unmodified	1617.73	0.731102	561	yes	yes	0	0	0	0	0														1								96.094	96.094	2	0.0065893	35571	female_001	129.16	62.561	32920000	0	0	0	0	0	0	0
TBIU015295|TBIM018746	AFDTVYNQMFQSR	Unmodified	1605.72	0.724577	310	yes	yes	0	0	0	0	0															1							94.296	94.296	2	0.0085092	31994	male_001	104.79	59.436	4965500	0	0	0	0	0	0	0
TBIU019138|TBIM024238	AFENDVDALLQLR	Unmodified	1502.77	0.772907	378	yes	yes	0	0	0	0	0														1								114.28	114.28	2	0.018149	42914	female_001	91.867	35.304	15150000	0	0	0	0	0	0	0
TBIU008607|TBIM009995	AFGDNERESDAK	Unmodified	1337.58	0.584772	196	yes	yes	0	0	0	0	0														1	1							51.18	51.18	2	0.0016653	16236	female_001	121.36	71.32	17399000	0	0	0	0	0	0	0
TBIU018605|TBIM023438	AFIITINSFGTELSKEDR	Unmodified	2040.05	0.0527704	370	yes	yes	0	0	0	0	0															1							100.43	100.43	3	0.033264	34501	male_001	73.464	49.633	17791000	0	0	0	0	0	0	0
TBIU015131|TBIM018526	AFLKSLKH	Unmodified	942.565	0.565087	306	yes	yes	0	0	0	0	0					1	1			1													42.022	42.022	2	0.019328	7405	BG_X_002	125.81	20.423	30987000	0	0	0	12269000	13314000	0	0
TBIU015131|TBIM018526	AFLKSLKHKS	Unmodified	1157.69	0.692078	306	yes	yes	0	0	0	0	0		1	1	1	1		1		1	1	1		1							1		40.415	40.415	2	0.0012529	7826	CG_X_003	139.43	95.056	196630000	34894000	37172000	28807000	25738000	0	15029000	0
TBIU015131|TBIM018526	AFLKSLKHKSL	Unmodified	1270.78	0.776142	306	yes	yes	0	0	0	0	0		2	2	2	2	1	1					1					1					42.924	42.924	2;3	0.0029671	8970	BG_O_001	103.43	38.515	81451000	17474000	16117000	13918000	9845700	13960000	3302500	0
TBIU015131|TBIM018526	AFLKSLKHKSLLN	Unmodified	1497.9	0.903133	306	yes	yes	0	0	0	0	0		2	3	2	2	1	2	1	2	2	1	1	1			1	1	2	2	2	2	45.672	45.672	2;3	1.3561e-16	10022	CG_X_002	145.49	118.96	574950000	29922000	33177000	31942000	35896000	23373000	31361000	12771000
TBIU015131|TBIM018526	AFLKSLKHKSLLNR	Unmodified	1654	0.00424452	306	yes	yes	0	0	0	0	0		1	1	1	3	2	3	1	3	3	3	3	3			3	1	1	3	2	3	44.374	44.374	2;3;4	2.5094e-33	9466	CG_X_003	175.74	144.35	709920000	15060000	11797000	11837000	45113000	23190000	21854000	41797000
TBIU015131|TBIM018526	AFLKSLKHKSLLNRKHN	Unmodified	2033.2	0.201047	306	yes	yes	0	0	0	0	0			1		1											2	1	1	1	1	1	42.046	42.046	4;5	2.2964e-08	8691	PDG_X_003	143.97	114.9	75640000	0	4082600	0	10846000	0	0	0
TBIU015131|TBIM018526	AFLKSLKHKSLLNRKHNS	Unmodified	2120.23	0.233075	306	yes	yes	0	0	0	0	0										1						1	1	1	1		1	41.677	41.677	5	1.4931e-10	8353	PDG_O_003	127.83	99.668	44312000	0	0	0	0	0	0	0
TBIU015131|TBIM018526	AFLKSLKHKSLLNRKHNSAVS	Unmodified	2377.37	0.370631	306	yes	yes	0	0	0	0	0		2	2	2	3		3		2	2	2	3	3			5	1	4	2	3	3	42.9	42.9	2;3;4	3.2138e-114	8698	PDG_X_002	306.77	232.01	12989000000	201710000	178370000	113010000	1859300000	0	427380000	0
TBIU011010|TBIM013000;TBIU011011|TBIM013001	AFLSSQTQNLDSIIYYR	Unmodified	2018.01	0.0109056	227	yes	no	0	0	0	0	0														1								105.58	105.58	3	0.0014646	39395	female_001	82.55	59.069	12156000	0	0	0	0	0	0	0
TBIU009872|TBIM011587	AFNGCVAAFVQYR	Unmodified	1501.71	0.713618	220	yes	yes	0	0	0	0	0														1	1							88.774	88.774	2	1.2301e-07	32393	female_001	122.13	72.322	8872600	0	0	0	0	0	0	0
TBIU002417|TBIM002696	AFVGVLQGQIK	Unmodified	1158.68	0.676094	86	yes	yes	0	0	0	0	0														1	1							78.332	78.332	2	0.020124	27988	female_001	92.491	49.622	59647000	0	0	0	0	0	0	0
TBIU028315|TBIM037860;TBIU028316|TBIM037861;TBIU028308|TBIM037852;TBIU028314|TBIM037859	AFVHWYVGEGMEEGEFSEAR	Unmodified	2329.01	0.010982	595;594	no	no	0	0	0	0	0														1	2							92.413	92.413	2;3	0.0005113	33961	female_001	73.138	61.481	92210000	0	0	0	0	0	0	0
TBIU007475|TBIM008663	AFVSLFSGANTGK	Unmodified	1297.67	0.666651	188	yes	yes	0	0	0	0	0														1								86.64	86.64	2	3.0151e-19	31598	female_001	145.84	68.78	0	0	0	0	0	0	0	0
TBIU019602|TBIM024927	AGALLVYDITRR	Unmodified	1346.77	0.767034	388	yes	yes	0	0	0	0	0														1								81.881	81.881	2	3.1286e-05	29584	female_001	142.92	71.574	24098000	0	0	0	0	0	0	0
TBIU019770|TBIM025177	AGDDLSSFY	Unmodified	973.403	0.402892	390	yes	yes	0	0	0	0	0																	1					60.487	60.487	1	0.037605	16125	PDG_O_002	114.02	12.38	9454700	0	0	0	0	0	0	0
TBIU002642|TBIM002962	AGDSFLRF	Amidated (C-term)	910.466	0.466101	103	yes	yes	0	1	0	0	0		1	1	1	1	1	1	1	1	1	1	1	1			1		1		1	1	54.237	54.237	2	7.8753e-17	13536	PDG_X_002	172.03	88.417	724490000	57458000	65946000	46517000	63660000	92777000	46523000	65593000
TBIU025332|TBIM033404;TBIU009926|TBIM011660;TBIU000733|TBIM000797;TBIU000734|TBIM000799;TBIU003017|TBIM003398;TBIU025229|TBIM033233;TBIU005187|TBIM005993	AGDTHLGGEDFDNR	Unmodified	1502.64	0.638599	125;523	no	no	0	0	0	0	0														1								47.718	47.718	2	0.02243	14928	female_001	82.445	52.778	0	0	0	0	0	0	0	0
TBIU012012|TBIM014335;TBIU002645|TBIM002965	AGEDGEEFEDDDE	Amidated (C-term)	1454.5	0.495742	105	yes	no	0	1	0	0	0				1	1	1	1															50.643	50.643	2	0.013473	12129	BG_X_001	96.948	46.907	48954000	0	0	11693000	10537000	16496000	10228000	0
TBIU012012|TBIM014335;TBIU002645|TBIM002965	AGEDGEEFEDDDEGLE	Unmodified	1754.63	0.627878	105	yes	no	0	0	0	0	0		1	1		1	1		2	1	1		1	1			1	2	1	1		1	57.251	57.251	2	7.275e-39	14501	CG_O_002	195.27	122.2	2708600000	114070000	87944000	0	229600000	111490000	0	352510000
TBIU012012|TBIM014335;TBIU002645|TBIM002965	AGEDGEEFEDDDEGLEA	Unmodified	1825.66	0.664992	105	yes	no	0	0	0	0	0		1	1	1	1	1	1	2	3	1	2	2	2			1	1	2	1		1	57.928	57.928	1;2	2.4419e-39	14861	CG_O_002	195.51	140.2	7391900000	195200000	212700000	155690000	228420000	278940000	190030000	567920000
TBIU012012|TBIM014335;TBIU002645|TBIM002965	AGEDGEEFEDDDEGLEAD	Unmodified	1940.69	0.691935	105	yes	no	0	0	0	0	0		3	2	2	2	3	2	4	3	2	3	2	3			3	2	3	2	2	2	57.852	57.852	1;2	1.4433e-73	14693	PDG_O_002	223.14	155.01	24924000000	1148000000	1305800000	1075700000	921760000	1064800000	677260000	1838000000
TBIU012012|TBIM014335;TBIU002645|TBIM002965	AGEDGEEFEDDDEGLEADKRFMRF	Amidated (C-term)	2805.18	0.182417	105	yes	no	0	1	0	0	0			1	1	1	3													1	1		54.967	54.967	3;4	3.0294e-69	14193	BG_X_001	191.8	149.16	235490000	0	21013000	7107800	83710000	89536000	0	0
TBIU012012|TBIM014335;TBIU002645|TBIM002965	AGEDGEEFEDDDEGLEADKRFMRFG	Unmodified	2863.19	0.187896	105	yes	no	0	0	0	0	0																	1					54.08	54.08	4	0.023704	13441	PDG_O_002	79.935	67.502	7433200	0	0	0	0	0	0	0
TBIU012012|TBIM014335;TBIU002645|TBIM002965	AGEEEKRFMRF	Amidated (C-term)	1397.69	0.687403	105	yes	no	0	1	0	0	0		1	1	1		1	1				1						1			2	1	45.88	45.88	2;3	8.1649e-07	10176	BG_X_003	118.4	39.469	102870000	5377000	5865300	5521100	0	10886000	0	0
TBIU021611|TBIM027849;TBIU021610|TBIM027845	AGELEQISVGDLVVGDICQVK	Unmodified	2228.14	0.135848	432	yes	no	0	0	0	0	0														1								115.4	115.4	2	0.04618	43402	female_001	63.76	41.528	13921000	0	0	0	0	0	0	0
TBIU002629|TBIM002947;TBIU024106|TBIM031637;TBIU024105|TBIM031636	AGFAGDDAPR	Unmodified	975.441	0.441008	102;491	no	no	0	0	0	0	0														1	1							40.948	40.948	2	0.015495	10426	male_001	110.31	80.503	2605300000	0	0	0	0	0	0	0
TBIU022333|TBIM028961;TBIU022332|TBIM028959	AGFTIINESVSR	Unmodified	1292.67	0.672465	450	yes	no	0	0	0	0	0															1							77.838	77.838	2	0.049451	25320	male_001	100.25	45.837	3400200	0	0	0	0	0	0	0
TBIU020621|TBIM026441	AGFVLHSAIHQARPDIK	Unmodified	1859.02	0.0166001	408	yes	yes	0	0	0	0	0														1	2							50.577	50.577	3;4	0.037109	15860	female_001	75.143	47.174	71667000	0	0	0	0	0	0	0
TBIU027247|TBIM036273	AGGDQAQAFR	Unmodified	1019.48	0.478457	571	yes	yes	0	0	0	0	0														1	1							34.422	34.422	2	0.0029736	7707	male_001	132.57	53.098	10140000	0	0	0	0	0	0	0
TBIU026715|TBIM035460	AGGEFPRFIYKTPM	Unmodified	1612.81	0.807184	559	yes	yes	0	0	0	0	0													1				1	1				53.14	53.14	2	0.027565	13098	PDG_O_003	84.658	38.052	28530000	0	0	0	0	0	0	0
TBIU025317|TBIM033378	AGGIETIDNEYSAR	Unmodified	1494.7	0.695051	522	yes	yes	0	0	0	0	0															1							64.195	64.195	2	0.045777	19752	male_001	101.38	62.359	10263000	0	0	0	0	0	0	0
TBIU011495|TBIM013615	AGHNGCQLFR	Unmodified	1158.54	0.53526	237	yes	yes	0	0	0	0	0														1								33.952	33.952	2	0.028489	9092	female_001	94.806	62.678	8648600	0	0	0	0	0	0	0
TBIU009796|TBIM011496;TBIU009795|TBIM011494	AGIANQVTRILP	Unmodified	1251.73	0.72992	216	yes	no	0	0	0	0	0		1	1	1																		54.558	54.558	2	0.0063328	13816	BG_O_002	111.61	55.596	12640000	2332400	6957700	3349600	0	0	0	0
TBIU009796|TBIM011496;TBIU009795|TBIM011494	AGIANQVTRILPIQVLSPDDLM	Oxidation (M)	2379.28	0.283181	216	yes	no	0	0	0	0	1					2	2																65.365	65.365	2;3	3.0349e-07	17861	BG_X_002	110.25	83.719	41058000	0	0	0	35805000	5252800	0	0
TBIU001298|TBIM001474	AGIFWTNSKDNDYPRI	Amidated (C-term)	1894.93	0.932596	45	yes	yes	0	1	0	0	0		1		1		1	1			1	1	1							1	2		53.585	53.585	2;3	1.4042e-12	13227	PDG_X_001	126.48	96.994	94516000	8147300	0	7035200	0	11973000	6631400	0
TBIU016394|TBIM020267;TBIU016395|TBIM020268;TBIU016396|TBIM020270	AGLKQIVEQAVGVQGSGAQR	Carbamyl (N-term)	2038.09	0.0919499	329;330	no	no	0	0	1	0	0															1							105.89	105.89	3	0.030716	36661	male_001	68.525	53.371	4106200	0	0	0	0	0	0	0
TBIU016394|TBIM020267;TBIU016395|TBIM020268;TBIU016396|TBIM020270	AGLQDEVQR	Unmodified	1014.51	0.509422	329;330	no	no	0	0	0	0	0														1								43.542	43.542	2	0.020692	13146	female_001	119.17	58.414	5146600	0	0	0	0	0	0	0
TBIU029844|TBIM039782;TBIU001541|TBIM001704;TBIU012596|TBIM015112;TBIU000469|TBIM000509;TBIU003042|TBIM003430;TBIU002249|TBIM002502	AGLQFPVGR	Unmodified	943.524	0.52395	54	yes	no	0	0	0	0	0					1		1							1	1							59.263	59.263	2	0.0048959	22955	male_001	128.57	42.453	169860000	0	0	0	28921000	0	20853000	0
TBIU024448|TBIM032135	AGPNQQAPTEAVVR	Unmodified	1436.74	0.73719	496	yes	yes	0	0	0	0	0															1							46.507	46.507	2	0.043185	12515	male_001	78.61	48.04	5276900	0	0	0	0	0	0	0
TBIU035405|TBIM046121	AGQDELLKR	Unmodified	1028.56	0.561458	635	yes	yes	0	0	0	0	0														1								35.111	35.111	2	0.004243	9574	female_001	142.19	0	30180000	0	0	0	0	0	0	0
TBIU012354|TBIM014801	AGQEALNNYLADR	Unmodified	1433.69	0.689906	251	yes	yes	0	0	0	0	0														1	1							68.727	68.727	2	0.015901	23926	female_001	94.309	52.433	42493000	0	0	0	0	0	0	0
TBIU016418|TBIM020300	AGSILPHPAVVWAQR	Unmodified	1600.88	0.883795	331	yes	yes	0	0	0	0	0														1								77.629	77.629	3	0.01454	27727	female_001	67.234	43.754	39836000	0	0	0	0	0	0	0
TBIU021752|TBIM028070	AGSNKGASQSGMNLGKTRAILD	Unmodified	2175.11	0.106614	435	yes	yes	0	0	0	0	0					1	1		2		1	1	2				1	2		1	1	1	45.412	45.412	3;4	5.8627e-19	10096	CG_X_001	144.57	104.39	230490000	0	0	0	11018000	6782600	0	24174000
TBIU013768|TBIM016672	AGVLAGHDNR	Unmodified	1008.51	0.510091	277	yes	yes	0	0	0	0	0														1								24.524	24.524	2	0.016721	5392	female_001	106.6	43.882	195290000	0	0	0	0	0	0	0
TBIU013768|TBIM016672	AGVLAGHDNR	Carbamyl (N-term)	1051.52	0.515905	277	yes	yes	0	0	1	0	0														1								45.315	45.315	2	0.016604	13821	female_001	104.2	59.479	60286000	0	0	0	0	0	0	0
TBIU015008|TBIM018345	AGVLGYLEDLRDER	Unmodified	1604.82	0.815835	298	yes	yes	0	0	0	0	0														1								95.391	95.391	3	0.039297	35228	female_001	80.116	50.427	174530000	0	0	0	0	0	0	0
TBIU013320|TBIM016063	AGWDNGFASW	Amidated (C-term)	1108.47	0.472643	264	yes	yes	0	1	0	0	0				1		1		1	1	1	1	1	1			1	1	1				64.482	64.482	2	0.01573	18303	BG_X_002	110.12	71.301	4360200000	0	0	50085000	0	136340000	0	318930000
TBIU020621|TBIM026441;TBIU002144|TBIM002384	AGWLTSPNTYK	Unmodified	1236.61	0.613887	408	yes	no	0	0	0	0	0														1	1							69.291	69.291	2	0.019117	24102	female_001	93.166	41.171	88372000	0	0	0	0	0	0	0
TBIU026582|TBIM035269;TBIU026573|TBIM035260;TBIU026592|TBIM035279;TBIU026585|TBIM035272;TBIU026576|TBIM035263;TBIU026600|TBIM035287;TBIU026590|TBIM035277;TBIU026583|TBIM035270	AGYTPLHTASHFGQQNMVR	Unmodified	2114.01	0.0115911	553	yes	no	0	0	0	0	0															1							54.892	54.892	4	0.0014095	15957	male_001	82.01	68.106	4878800	0	0	0	0	0	0	0
TBIU002419|TBIM002698;TBIU013673|TBIM016535;TBIU035882|TBIM046665	AHGGYSVFAGVGER	Carbamyl (N-term)	1448.68	0.679675	87	yes	no	0	0	1	0	0														1	1							76.036	76.036	2	0.024196	27058	female_001	85.963	41.244	29191000	0	0	0	0	0	0	0
TBIU002419|TBIM002698;TBIU013673|TBIM016535;TBIU035882|TBIM046665	AHGGYSVFAGVGER	Unmodified	1405.67	0.673862	87	yes	no	0	0	0	0	0														1								58.495	58.495	2	3.285e-07	19509	female_001	149.33	92.154	29978000	0	0	0	0	0	0	0
TBIU018187|TBIM022862;TBIU018186|TBIM022857	AHGQDLGTAGSCLPR	Unmodified	1538.73	0.725974	359	yes	no	0	0	0	0	0														1								45.84	45.84	2	0.0025764	14080	female_001	113.61	66.422	18910000	0	0	0	0	0	0	0
TBIU018187|TBIM022862;TBIU018186|TBIM022857	AHGQDLGTAGSCLPR	Carbamyl (N-term)	1581.73	0.731787	359	yes	no	0	0	1	0	0														1								59.865	59.865	2	0.037482	20102	female_001	109.39	70.084	14257000	0	0	0	0	0	0	0
TBIU014752|TBIM017991	AHIAQLCEK	Unmodified	1068.54	0.538614	294	yes	yes	0	0	0	0	0														1								30.241	30.241	2	0.010174	7565	female_001	125.31	83.662	12184000	0	0	0	0	0	0	0
TBIU032976|TBIM043375	AHYGIGGYLY	Amidated (C-term)	1111.55	0.54508	624	yes	yes	0	1	0	0	0		2	1	2	3	2	2	2	1	2	2	2	1			3	2	2	2	2	1	53.572	53.572	1;2	0.0022471	13449	PDG_O_001	106.84	72.029	7625200000	698520000	135910000	594120000	331110000	1345300000	687660000	469980000
TBIU032976|TBIM043375	AHYGIGGYLY	Unmodified	1112.53	0.529095	624	yes	yes	0	0	0	0	0			1	1		1	1													1		57.789	57.789	2	0.016733	14712	BG_O_002	106.84	59.755	40808000	0	12957000	10706000	0	13350000	3795600	0
TBIU032976|TBIM043375	AHYGIGGYLY	Carbamyl (N-term);Amidated (C-term)	1154.55	0.550893	624	yes	yes	0	1	1	0	0			1		1		1		1	1			1			1		1				61.279	61.279	2	0.016374	16544	CG_X_003	99.511	64.215	99761000	0	14509000	0	7364400	0	9701200	0
TBIU035400|TBIM046112;TBIU004054|TBIM004537	AIAAIENPADVCVISARPYGQR	Unmodified	2370.21	0.211413	146	yes	no	0	0	0	0	0														1								83.016	83.016	3	0.0026832	30046	female_001	85.974	61.746	64532000	0	0	0	0	0	0	0
TBIU026666|TBIM035389	AIAILRDPEFYK	Carbamyl (N-term)	1477.79	0.792914	557	yes	yes	0	0	1	0	0														1								108.71	108.71	2	0.017601	40665	female_001	93.111	48.907	6826800	0	0	0	0	0	0	0
TBIU015563|TBIM019122;TBIU002610|TBIM002926	AIANECQANFISIK	Unmodified	1577.79	0.787177	316	yes	no	0	0	0	0	0															1							76.551	76.551	2	0.015542	24803	male_001	110.66	53.313	14687000	0	0	0	0	0	0	0
TBIU009625|TBIM011272	AIASWENEPDALSEITSSATR	Unmodified	2247.07	0.06552	213	yes	yes	0	0	0	0	0														2	1							104.44	104.44	2;3	2.1733e-05	38946	female_001	153.7	93.212	253910000	0	0	0	0	0	0	0
TBIU013717|TBIM016593;TBIU013718|TBIM016595	AIDELGMG	Oxidation (M)	820.364	0.363669	276	yes	no	0	0	0	0	1										1												50.215	50.215	1	0.013878	11546	CG_O_003	137.44	46.346	25520000	0	0	0	0	0	0	0
TBIU013717|TBIM016593;TBIU013718|TBIM016595	AIDELGMGLL	Oxidation (M)	1046.53	0.531797	276	yes	no	0	0	0	0	1					1		1	1	1			1				1		1				63.968	63.968	1;2	0.0036071	17216	PDG_O_003	130.04	64.367	617840000	0	0	0	10077000	0	10071000	56016000
TBIU013717|TBIM016593;TBIU013718|TBIM016595	AIDELGMGLL	Unmodified	1030.54	0.536883	276	yes	no	0	0	0	0	0							1															69.161	69.161	1	0.050119	19165	BG_X_003	87.754	35.736	28151000	0	0	0	0	0	28151000	0
TBIU013717|TBIM016593;TBIU013718|TBIM016595	AIDELGMGLLKRPIDSIGSGFI	Unmodified	2301.24	0.240254	276	yes	no	0	0	0	0	0					1				2	2	1	2	1					1	1	1		63.158	63.158	2;3	2.7776e-83	16960	PDG_X_002	235.16	181.4	513330000	0	0	0	2130700	0	0	0
TBIU013717|TBIM016593;TBIU013718|TBIM016595	AIDELGMGLLKRPIDSIGSGFI	Oxidation (M)	2317.24	0.235168	276	yes	no	0	0	0	0	1								1	2	1	1	1	1									61.121	61.121	2;3	3.8274e-19	16102	CG_O_003	146.59	120.04	263440000	0	0	0	0	0	0	62985000
TBIU004603|TBIM005266	AIDGGNIADLLK	Unmodified	1198.66	0.655752	163	yes	yes	0	0	0	0	0														1								95.662	95.662	2	0.037901	35391	female_001	83.862	20.646	316360000	0	0	0	0	0	0	0
TBIU011660|TBIM013852	AIDQSEVEETETDEDADL	Unmodified	2007.83	0.828035	244	yes	yes	0	0	0	0	0		1			1	1		1		1	1	1				1					1	56.755	56.755	2	0.0026647	14920	BG_X_002	138.63	116.43	1904400000	197000000	0	0	151650000	314760000	0	331730000
TBIU011660|TBIM013852	AIDQSEVEETETDEDADLKR	Unmodified	2292.02	0.0241087	244	yes	yes	0	0	0	0	0														1	1							60.894	60.894	3	0.00087516	20530	female_001	95.666	66.19	64742000	0	0	0	0	0	0	0
TBIU015131|TBIM018526;TBIU000198|TBIM000217	AIGSFNECLLK	Unmodified	1250.63	0.632908	306	yes	no	0	0	0	0	0														1	1							80.261	80.261	2	0.019122	28865	female_001	93.162	57.807	153340000	0	0	0	0	0	0	0
TBIU015131|TBIM018526;TBIU000198|TBIM000217	AIGSFNECLLKK	Unmodified	1378.73	0.727871	306	yes	no	0	0	0	0	0														1								63.84	63.84	3	0.010218	21840	female_001	77.674	50.244	26429000	0	0	0	0	0	0	0
TBIU002565|TBIM002870;TBIU014295|TBIM017359	AIGSGSEGAQQALQEVYHK	Unmodified	1971.96	0.965018	95	yes	no	0	0	0	0	0															1							68.997	68.997	3	0.045755	21658	male_001	66.826	44.73	9837200	0	0	0	0	0	0	0
TBIU012431|TBIM014907	AIGSSPSDQYVYQVNGYNALR	Unmodified	2301.1	0.102574	253	yes	yes	0	0	0	0	0														1								86.428	86.428	2	0.001129	31491	female_001	131.06	101.76	22781000	0	0	0	0	0	0	0
TBIU012431|TBIM014907	AIGSSPSDQYVYQVNGYNALRK	Unmodified	2429.2	0.197537	253	yes	yes	0	0	0	0	0														1								74.155	74.155	3	0.0086285	26249	female_001	76.155	58.785	45039000	0	0	0	0	0	0	0
TBIU019771|TBIM025178	AIHSGLSSFY	Unmodified	1080.52	0.52401	391	yes	yes	0	0	0	0	0		1	1		1	1	1	1		1	1	1	1			1		1				52.827	52.827	2	0.0021471	12687	PDG_O_003	135.87	65.867	2172300000	100530000	118200000	0	54055000	81161000	44515000	329810000
TBIU019771|TBIM025178	AIHSGLSSFY	Carbamyl (N-term)	1123.53	0.529823	391	yes	yes	0	0	1	0	0																1	1	1				61.416	61.416	2	0.029664	16709	PDG_O_001	94.407	54.304	44411000	0	0	0	0	0	0	0
TBIU020401|TBIM026122	AILFGNQQNDPRL	Unmodified	1484.77	0.773576	405	yes	yes	0	0	0	0	0						1						1	1									54.618	54.618	2	0.0060453	13752	BG_X_002	109.42	61.816	38378000	0	0	0	0	13776000	0	0
TBIU010022|TBIM011774	AILRPDWFPYF	Unmodified	1423.73	0.728858	222	yes	yes	0	0	0	0	0						1			1	1	1								1	1	1	66.197	66.197	2	0.00022341	18065	PDG_X_002	141.48	77.915	881810000	0	0	0	0	24207000	0	0
TBIU002642|TBIM002962	AILSGGPPQNED	Unmodified	1196.57	0.567331	103	yes	yes	0	0	0	0	0									1													49.867	49.867	2	0.014184	11674	CG_O_002	108.43	57.728	2938800	0	0	0	0	0	0	0
TBIU020071|TBIM025631	AILTNPSGTLNDTAVR	Unmodified	1641.87	0.868598	398	yes	yes	0	0	0	0	0														1	1							72.34	72.34	2	3.8352e-05	25469	female_001	133.07	84.629	184840000	0	0	0	0	0	0	0
TBIU014752|TBIM017991;TBIU003732|TBIM004187	AINEALNNLFIEEEDYQGLR	Unmodified	2350.14	0.144105	294	yes	no	0	0	0	0	0														2	1							115.24	115.24	2;3	4.6221e-28	43322	female_001	164.81	116.9	56802000	0	0	0	0	0	0	0
TBIU001115|TBIM001225;TBIU006023|TBIM006980	AINQGGLTSVAVR	Unmodified	1284.71	0.714998	39	yes	no	0	0	0	0	0														1	1							61.68	61.68	2	0.021081	20851	female_001	88.681	35.964	39005000	0	0	0	0	0	0	0
TBIU025176|TBIM033164	AINSMLNLDSLR	Unmodified	1345.7	0.702385	518	yes	yes	0	0	0	0	0															1							94.583	94.583	2	0.0025565	32137	male_001	118.21	63.793	45265000	0	0	0	0	0	0	0
TBIU021180|TBIM027230	AINTNQVVTELR	Unmodified	1356.74	0.736128	421	yes	yes	0	0	0	0	0														1								70.024	70.024	2	0.03212	24463	female_001	107.55	66.673	112040000	0	0	0	0	0	0	0
TBIU020401|TBIM026122	AITEGDMIHNEV	Unmodified	1327.61	0.607816	405	yes	yes	0	0	0	0	0		1		1	1		1	1	1	1	1	1	1				1	1				50.514	50.514	2	1.8979e-08	11635	CG_O_003	155.84	87.863	267590000	9543900	0	3156600	11935000	0	8867400	40842000
TBIU020401|TBIM026122	AITEGDMIHNEV	Oxidation (M)	1343.6	0.60273	405	yes	yes	0	0	0	0	1								1	1	1		1	1									46.741	46.741	2	0.0030701	10559	CG_X_003	117.31	67.271	55186000	0	0	0	0	0	0	10869000
TBIU026061|TBIM034452	AITIANQADAPLYIVHVMSK	Unmodified	2154.15	0.15071	543	yes	yes	0	0	0	0	0														1	2							101.03	101.03	2;3	7.0599e-05	34687	male_001	140.1	117.87	291800000	0	0	0	0	0	0	0
TBIU021162|TBIM027206	AIVNGVNNGR	Unmodified	1012.54	0.541391	420	yes	yes	0	0	0	0	0															1							35.574	35.574	2	0.01677	8114	male_001	107.59	48.933	7734300	0	0	0	0	0	0	0
TBIU004499|TBIM005024;TBIU000335|TBIM000387	AIVQKEANEISRESEQ	Unmodified	1829.91	0.91192	21	yes	no	0	0	0	0	0		1	1	1	2	2	2															45.829	45.829	2;3	4.9981e-39	9865	BG_O_001	197.31	128.42	96675000	14246000	15708000	11196000	25715000	11292000	18518000	0
TBIU003017|TBIM003398;TBIU025229|TBIM033233	AKAPAIGIDLGTTYS	Acetyl (N-term);Amidated (C-term)	1517.81	0.808958	125	yes	no	1	1	0	0	0					1	1	1				1		1				1	1				60.789	60.789	2	0.00081316	16095	BG_X_003	125.72	25.034	107850000	0	0	0	9222900	0	26875000	0
TBIU003017|TBIM003398;TBIU025229|TBIM033233	AKAPAIGIDLGTTYS	Acetyl (N-term)	1518.79	0.792974	125	yes	no	1	0	0	0	0						1																63.167	63.167	2	0.023029	17013	BG_X_002	85.813	25.558	12327000	0	0	0	0	12327000	0	0
TBIU004603|TBIM005266	AKDKEYSAESESGLSDKESSDQLVA	Unmodified	2672.23	0.230079	163	yes	yes	0	0	0	0	0																1						45.974	45.974	3	0.045097	10123	PDG_O_001	68.552	49.992	12932000	0	0	0	0	0	0	0
TBIU011426|TBIM013524	AKEEQDSEAAVVAPS	Unmodified	1529.72	0.720931	236	yes	yes	0	0	0	0	0																				1	1	44.51	44.51	2	0.0017641	9627	PDG_X_003	118.77	76.418	23132000	0	0	0	0	0	0	0
TBIU011426|TBIM013524	AKEEQDSEAAVVAPSE	Unmodified	1658.76	0.763524	236	yes	yes	0	0	0	0	0										1						1	1	1		1	1	45.084	45.084	2	0.0036258	9991	PDG_X_003	105.17	60.982	119810000	0	0	0	0	0	0	0
TBIU011426|TBIM013524	AKEEQDSEAAVVAPSEH	Unmodified	1795.82	0.822436	236	yes	yes	0	0	0	0	0																1		1	1	1	1	43.046	43.046	2;3	1.9707e-05	9030	PDG_X_003	152.47	127.08	26375000	0	0	0	0	0	0	0
TBIU011426|TBIM013524	AKEEQDSEAAVVAPSEHH	Unmodified	1932.88	0.881348	236	yes	yes	0	0	0	0	0		2	3	2	2	1	2	2	2	3	2	2	2			4	3	3	3	3	2	41.458	41.458	2;3;4	1.3274e-98	8340	CG_X_002	310.29	218.1	20850000000	141560000	199510000	144310000	145930000	212260000	175940000	1250300000
TBIU011426|TBIM013524	AKEEQDSEAAVVAPSEHH	Carbamyl (N-term)	1975.89	0.887162	236	yes	yes	0	0	1	0	0		1				1		1	2	1	1		3	1		1	3	2	1		1	44.304	44.304	2;3	5.8827e-05	8724	PDG_O_002	126.91	108.78	1284200000	16959000	0	0	0	16113000	0	136160000
TBIU015070|TBIM018441	AKIEEDLNNLQK	Unmodified	1413.75	0.746358	303	yes	yes	0	0	0	0	0														1								51.764	51.764	2	0.04382	16641	female_001	82.008	45.423	27837000	0	0	0	0	0	0	0
TBIU015070|TBIM018441	AKIEEDLNNLQKK	Unmodified	1541.84	0.841321	303	yes	yes	0	0	0	0	0														1	1							44.1	44.1	3	2.9872e-20	13222	female_001	154.23	113.76	30684000	0	0	0	0	0	0	0
TBIU025923|TBIM034248	AKIQQPLVQ	Unmodified	1023.61	0.60768	540	yes	yes	0	0	0	0	0								1		1	1	1	1			1	1		1	1		45.226	45.226	2	0.002912	9945	CG_X_003	145.04	35.182	58978000	0	0	0	0	0	0	3355100
TBIU021867|TBIM028236	AKRAAPFNNWMDGAKEDLMD	Amidated (C-term)	2278.06	0.062306	438	yes	yes	0	1	0	0	0										2			1			2	2	1	1	1	2	55.274	55.274	2;3	0.0017242	14467	PDG_X_003	88.021	45.811	324100000	0	0	0	0	0	0	0
TBIU013819|TBIM016734	ALDDNTAASLYKLLQPAYQSTVAE	Unmodified	2581.29	0.291163	278	yes	yes	0	0	0	0	0					1																	67.587	67.587	3	0.033738	18756	BG_X_001	69.922	46.75	62950000	0	0	0	62950000	0	0	0
TBIU019390|TBIM024599	ALDEFYDKNFPEFVPLR	Unmodified	2099.04	0.0363921	385	yes	yes	0	0	0	0	0														1								108.71	108.71	3	0.0038928	40638	female_001	100.43	84.12	37635000	0	0	0	0	0	0	0
TBIU005070|TBIM005858	ALDNPERPFLAILGGAK	Unmodified	1780.98	0.983569	172	yes	yes	0	0	0	0	0															1							100.41	100.41	3	0.0073846	34454	male_001	90.561	57.414	114600000	0	0	0	0	0	0	0
TBIU034044|TBIM044566	ALDTHGDSKIHDGLTRHTN	Unmodified	2087.01	0.0144279	631	yes	yes	0	0	0	0	0									1	1												41.214	41.214	4	0.00028126	8057	CG_O_002	84.375	58.229	6539600	0	0	0	0	0	0	0
TBIU014752|TBIM017991	ALEHYTDLYDIKR	Unmodified	1635.83	0.825671	294	yes	yes	0	0	0	0	0														1								62.654	62.654	3	0.003343	21313	female_001	115.05	88.51	31863000	0	0	0	0	0	0	0
TBIU024745|TBIM032550;TBIU024744|TBIM032549	ALGNICYDNDAGR	Unmodified	1437.63	0.630676	504	yes	no	0	0	0	0	0														1	1							59.881	59.881	2	0.011307	20104	female_001	99.568	66.19	11891000	0	0	0	0	0	0	0
TBIU004606|TBIM005270;TBIU002897|TBIM003258	ALIAGGGAPETELALR	Unmodified	1537.85	0.846406	164	yes	no	0	0	0	0	0														1	1							84.797	84.797	2	0.0016485	30790	female_001	115	75.982	110320000	0	0	0	0	0	0	0
TBIU021351|TBIM027467;TBIU021350|TBIM027466	ALIEDTLRKPTD	Acetyl (N-term)	1412.75	0.751109	425	yes	no	1	0	0	0	0		1	1	1	1	1	1	1	1		1	1	1			1	1	1	1	1	1	57.316	57.316	2	1.3585e-10	14682	PDG_X_002	163.66	65.629	561730000	41126000	61409000	35453000	78161000	33963000	36367000	5988000
TBIU021351|TBIM027467;TBIU021350|TBIM027466	ALIEDTLRKPTDPLQEGLELR	Acetyl (N-term)	2448.32	0.322403	425	yes	no	1	0	0	0	0														1								110.61	110.61	3	0.016339	41442	female_001	73.21	58.12	83244000	0	0	0	0	0	0	0
TBIU021467|TBIM027629	ALKDQADILTLSSR	Carbamyl (N-term)	1572.85	0.847135	428	yes	yes	0	0	1	0	0														1								92.076	92.076	2	0.017396	33864	female_001	88.596	41.294	52239000	0	0	0	0	0	0	0
TBIU016394|TBIM020267;TBIU016395|TBIM020268;TBIU016396|TBIM020270	ALLDKIPQETQQTTK	Unmodified	1712.93	0.930864	329;330	no	no	0	0	0	0	0														1	1							60.102	60.102	3	0.024968	20116	female_001	85.006	48.722	3240900000	0	0	0	0	0	0	0
TBIU020194|TBIM025814;TBIU020195|TBIM025818;TBIU020196|TBIM025822	ALLEYPDVPR	Unmodified	1171.62	0.623724	402	yes	no	0	0	0	0	0														1								80.587	80.587	2	0.01663	28970	female_001	104.75	59.665	59493000	0	0	0	0	0	0	0
TBIU004747|TBIM005444;TBIU004746|TBIM005443	ALNEYYAIVGR	Unmodified	1267.66	0.656087	168	yes	no	0	0	0	0	0														1	1							82.028	82.028	2	0.010458	29551	female_001	101.54	58.515	63971000	0	0	0	0	0	0	0
TBIU004747|TBIM005444;TBIU004746|TBIM005443	ALNEYYAIVGRPR	Unmodified	1520.81	0.809961	168	yes	no	0	0	0	0	0														2	2							70.18	70.18	2;3	2.3911e-16	22149	male_001	171.85	118.53	998120000	0	0	0	0	0	0	0
TBIU004747|TBIM005444;TBIU004746|TBIM005443	ALNEYYAIVGRPR	Carbamyl (N-term)	1563.82	0.815775	168	yes	no	0	0	1	0	0														1	1							101.3	101.3	2	2.8553e-25	34945	male_001	234.71	157.88	258080000	0	0	0	0	0	0	0
TBIU035405|TBIM046121	ALQASVLAAWK	Unmodified	1156.66	0.660444	635	yes	yes	0	0	0	0	0														1								86.168	86.168	2	0.044915	31356	female_001	83.623	36.049	256070000	0	0	0	0	0	0	0
TBIU025923|TBIM034248	ALREELIR	Unmodified	998.587	0.587279	540	yes	yes	0	0	0	0	0															1							69.319	69.319	2	0.012114	21801	male_001	132.08	52.968	14900000	0	0	0	0	0	0	0
TBIU035345|TBIM046043;TBIU000669|TBIM000727;TBIU009046|TBIM010536	ALRLPLQDVYK	Unmodified	1314.77	0.765971	30	yes	no	0	0	0	0	0														1	1							76.444	76.444	3	0.010493	27259	female_001	99.752	59.163	74927000	0	0	0	0	0	0	0
TBIU016786|TBIM020815	ALSISAVEEGGFVK	Unmodified	1405.75	0.745295	340	yes	yes	0	0	0	0	0														1								88.452	88.452	2	0.012498	32375	female_001	96.342	13.337	50079000	0	0	0	0	0	0	0
TBIU028159|TBIM037628	ALTATLGDVNAAIDR	Unmodified	1499.79	0.794371	588	yes	yes	0	0	0	0	0														1	1							85.665	85.665	2	1.4222e-07	31192	female_001	124.42	47.596	17316000	0	0	0	0	0	0	0
TBIU025923|TBIM034248	ALTFLHEQR	Unmodified	1113.59	0.593092	540	yes	yes	0	0	0	0	0															1							53.242	53.242	2	0.010711	15241	male_001	124.98	54.071	7178100	0	0	0	0	0	0	0
TBIU025923|TBIM034248	ALTFLHEQR	Carbamyl (N-term)	1156.6	0.598906	540	yes	yes	0	0	1	0	0														1								87.806	87.806	2	0.00063971	32100	female_001	153.04	68.12	36145000	0	0	0	0	0	0	0
TBIU004069|TBIM004646	ALTGGIAHLFNK	Carbamyl (N-term)	1283.7	0.69862	147	yes	yes	0	0	1	0	0														1								105.93	105.93	2	0.026898	39566	female_001	87.308	40.11	2588500	0	0	0	0	0	0	0
TBIU033534|TBIM044000;TBIU003023|TBIM003406;TBIU027200|TBIM036208;TBIU027202|TBIM036211;TBIU027201|TBIM036209	ALTVPELTQQMFDAK	Unmodified	1690.86	0.860008	627;570;569	no	no	0	0	0	0	0														1	1							107.01	107.01	3	0.0064332	40030	female_001	102.73	78.312	34689000	0	0	0	0	0	0	0
CON__P02768-1	ALVLIAFAQYLQQCPFEDHVK	Unmodified	2489.28	0.277702	1	yes	yes	0	0	0	0	0					1		1															67.151	67.151	3	0.010652	18260	BG_X_003	76.155	61.385	18156000	0	0	0	8000800	0	10156000	0
TBIU004499|TBIM005024;TBIU000335|TBIM000387	ALVNAIVQKEANEISRESEQ	Unmodified	2227.14	0.144439	21	yes	no	0	0	0	0	0		1	1		1	1												1				55.59	55.59	3	1.6304e-70	14614	BG_X_001	208.49	166.11	69191000	5184100	17669000	0	18084000	26087000	0	0
TBIU020650|TBIM026484	ALYSNWLSKLQ	Unmodified	1321.7	0.703037	409	yes	yes	0	0	0	0	0										1		1										59.513	59.513	2	0.024016	16032	CG_X_002	89.886	50.864	7362400	0	0	0	0	0	0	0
TBIU020650|TBIM026484	ALYSNWLSKLQG	Unmodified	1378.72	0.7245	409	yes	yes	0	0	0	0	0								1	1			1					1					60.262	60.262	2	0.00032807	15897	CG_O_002	136.96	92.076	144530000	0	0	0	0	0	0	26381000
TBIU020650|TBIM026484	ALYSNWLSKLQGIADDL	Unmodified	1905.98	0.983628	409	yes	yes	0	0	0	0	0					2	1			1	1			1						3	3	2	68.097	68.097	2;3	1.116e-175	18722	PDG_X_002	297.49	251.61	573380000	0	0	0	7422900	14012000	0	0
TBIU024587|TBIM032316	AMGQLGHALWGDMYIRS	Unmodified	1904.9	0.902558	501	yes	yes	0	0	0	0	0								1														57.718	57.718	3	0.0023282	14491	CG_O_001	87.85	65.696	10079000	0	0	0	0	0	0	10079000
TBIU027175|TBIM036176	AMNDGKFITQN	Unmodified	1237.58	0.576122	566	yes	yes	0	0	0	0	0									1	1		1	1									47.24	47.24	2	1.0384e-24	10270	CG_O_003	172.26	116.39	79514000	0	0	0	0	0	0	0
TBIU027175|TBIM036176	AMNDGKFITQN	Oxidation (M)	1253.57	0.571036	566	yes	yes	0	0	0	0	1											1		1									44.51	44.51	2	0.0042481	9654	CG_X_001	118.23	68.815	24926000	0	0	0	0	0	0	0
TBIU008752|TBIM010180;TBIU001603|TBIM001776	AMSGIAVSQECEK	Acetyl (N-term)	1450.64	0.643215	55	yes	no	1	0	0	0	0														1	1							78.65	78.65	2	0.00069091	25661	male_001	125.75	83.398	44343000	0	0	0	0	0	0	0
TBIU015420|TBIM018930;TBIU015419|TBIM018928;TBIU000745|TBIM000810	AMVTPEAAGHR	Unmodified	1138.56	0.555327	313	yes	no	0	0	0	0	0														1								31.75	31.75	2	0.046275	8129	female_001	83.265	49.012	19287000	0	0	0	0	0	0	0
TBIU018612|TBIM023455	ANAASGAARGAAQQYGSGNRY	Unmodified	2039.95	0.952162	371	yes	yes	0	0	0	0	0		1	1		1	1	1	1	1	1	1	1	1				1			1	1	44.139	44.139	3	8.0107e-61	9400	CG_X_003	155.16	126.95	172050000	10023000	11544000	0	12158000	21137000	6694500	10478000
TBIU015008|TBIM018345	ANAEVQQWR	Unmodified	1100.54	0.536306	298	yes	yes	0	0	0	0	0															1							45.386	45.386	2	0.02821	12046	male_001	116.88	66.181	18503000	0	0	0	0	0	0	0
TBIU006263|TBIM007254;TBIU000982|TBIM001073	ANEVPLSDPSLFCSNFGDPTPR	Unmodified	2419.11	0.111424	180	yes	no	0	0	0	0	0														2	2							107.06	107.06	2;3	8.6614e-11	40141	female_001	126.77	97.415	783760000	0	0	0	0	0	0	0
TBIU002498|TBIM002791;TBIU016934|TBIM021040	ANKEEVPIKDAPAPEK	Unmodified	1734.92	0.915214	89	yes	no	0	0	0	0	0														1								37.607	37.607	3	0.0018772	10610	female_001	96.054	73.252	7738700	0	0	0	0	0	0	0
TBIU026582|TBIM035269;TBIU026573|TBIM035260;TBIU026592|TBIM035279	ANMVTLLLDHGANIDER	Unmodified	1880.94	0.941446	553	yes	no	0	0	0	0	0														1	1							98.35	98.35	3	0.0030495	36470	female_001	103.5	86.835	26931000	0	0	0	0	0	0	0
TBIU018322|TBIM023045	ANSRPVDVFEYNR	Unmodified	1565.76	0.758654	364	yes	yes	0	0	0	0	0														2	1							60.059	60.059	2;3	0.0029289	20135	female_001	95.651	67.324	126310000	0	0	0	0	0	0	0
TBIU014982|TBIM018305;TBIU014981|TBIM018304	ANVPQSQPSVYSQGK	Unmodified	1588.78	0.784535	296	yes	no	0	0	0	0	0														1								45.559	45.559	2	0.026936	14008	female_001	84.188	37.726	28907000	0	0	0	0	0	0	0
TBIU027970|TBIM037354	ANVSHIFDHNVDYAQEVR	Unmodified	2113	0.997715	586	yes	yes	0	0	0	0	0														2	2							66.241	66.241	3;4	1.6712e-22	22753	female_001	162.37	136.23	1190200000	0	0	0	0	0	0	0
TBIU027970|TBIM037354	ANVSHIFDHNVDYAQEVR	Carbamyl (N-term)	2156	0.00352883	586	yes	yes	0	0	1	0	0														2	2							82.253	82.253	2;3	1.1749e-22	29617	female_001	121.51	91.938	258970000	0	0	0	0	0	0	0
TBIU027970|TBIM037354	ANVSHIFDHNVDYAQEVRK	Unmodified	2241.09	0.0926782	586	yes	yes	0	0	0	0	0														1								58.318	58.318	4	0.0012046	19442	female_001	102.07	86.562	53748000	0	0	0	0	0	0	0
TBIU002642|TBIM002962	APAETKAVETGNKDIE	Unmodified	1671.83	0.831544	103	yes	yes	0	0	0	0	0		2	2	2	2		2	2	2	2	2	2	2			2	2	2	2	2	2	42.362	42.362	2;3	4.0032e-84	8897	BG_X_001	243.49	193.04	3535400000	76844000	94419000	65830000	112270000	0	79834000	273490000
TBIU013819|TBIM016734	APAGYRRNLIED	Unmodified	1373.71	0.705162	278	yes	yes	0	0	0	0	0		2			1	2	1	1	1	1	2	1	1			2	2	1		1		44.573	44.573	2;3	7.8353e-11	9658	CG_X_003	195.32	129.02	4322500000	179230000	0	0	136040000	185300000	103690000	272000000
TBIU013819|TBIM016734	APAGYRRNLIED	Carbamyl (N-term)	1416.71	0.710976	278	yes	yes	0	0	1	0	0										1							1				1	48.982	48.982	2	0.0098407	11085	PDG_O_002	102.62	45.444	153330000	0	0	0	0	0	0	0
TBIU003017|TBIM003398;TBIU025229|TBIM033233	APAIGIDLGTTYSCVGVFQHGK	Unmodified	2290.14	0.141602	125	yes	no	0	0	0	0	0														1	1							95.28	95.28	2	2.1207e-09	32445	male_001	133.16	45.084	233040000	0	0	0	0	0	0	0
TBIU006320|TBIM007324;TBIU006319|TBIM007322;TBIU004467|TBIM004990	APCPADKAFLHK	Unmodified	1353.69	0.686341	156	yes	no	0	0	0	0	0															1							37.705	37.705	3	0.0064195	8973	male_001	89.805	56.716	6155500	0	0	0	0	0	0	0
TBIU013996|TBIM016962	APDFIFYAPR	Unmodified	1195.6	0.602594	281	yes	yes	0	0	0	0	0															1							95.917	95.917	2	0.01684	32602	male_001	109.01	84.118	8300900	0	0	0	0	0	0	0
TBIU020401|TBIM026122	APELAAGENIEVA	Unmodified	1282.64	0.640496	405	yes	yes	0	0	0	0	0						1																56.445	56.445	2	0.064503	14228	BG_X_002	71.349	40.779	0	0	0	0	0	0	0	0
TBIU019771|TBIM025178	APGGDVSSF	Unmodified	835.371	0.371197	391	yes	yes	0	0	0	0	0					1																	53.087	53.087	1	0.0029627	12985	BG_X_001	130.05	77.752	38825000	0	0	0	38825000	0	0	0
TBIU019771|TBIM025178	APGSDLSSF	Unmodified	879.397	0.397412	391	yes	yes	0	0	0	0	0											1											55.396	55.396	1	0.053737	14251	CG_X_001	108.24	42.1	6487000	0	0	0	0	0	0	0
TBIU005033|TBIM005804;TBIU004041|TBIM004523	APGWGKRAPGW	Amidated (C-term)	1180.63	0.625395	145	yes	no	0	1	0	0	0					1	1														1	1	46.83	46.83	2	0.0027543	10417	PDG_X_002	126.04	67.44	21946000	0	0	0	4901300	7002200	0	0
TBIU005033|TBIM005804;TBIU004041|TBIM004523	APGWGKRTLDILEDYT	Unmodified	1833.93	0.926113	145	yes	no	0	0	0	0	0		1			2	2	1	1	1	1	1	1	2			2	1	1	1		1	59.046	59.046	2;3	8.0611e-08	15326	PDG_O_001	142.51	94.949	1186200000	0	0	0	24797000	73653000	6625800	48367000
TBIU003111|TBIM003509;TBIU004168|TBIM004764	APIDDFTDD	Unmodified	1007.41	0.408371	129	yes	no	0	0	0	0	0																		1				56.216	56.216	1	0.0010375	14371	PDG_O_003	158.08	93.307	147970000	0	0	0	0	0	0	0
TBIU003111|TBIM003509;TBIU004168|TBIM004764	APIDDFTDDD	Unmodified	1122.44	0.435314	129	yes	no	0	0	0	0	0				2	2			2	2	1	1	1				1	1			1		57.14	57.14	1;2	2.8396e-15	15476	BG_X_001	214.11	165.83	2647400000	0	0	439390000	1093300000	0	0	114600000
TBIU003111|TBIM003509;TBIU004168|TBIM004764	APIDDFTDDDE	Unmodified	1251.48	0.477907	129	yes	no	0	0	0	0	0		1	2	1	1	2	1	1	1	1	1	1	1					1	1	2		57.487	57.487	1;2	7.4432e-07	14679	PDG_X_002	161.9	100.93	2661200000	115340000	141160000	92412000	228810000	232060000	240900000	122130000
TBIU003111|TBIM003509;TBIU004168|TBIM004764	APIDDFTDDDEE	Unmodified	1380.52	0.5205	129	yes	no	0	0	0	0	0		1	1	1	1	1	1	1	1	1	1	2	1			1	1	1		1	1	57.622	57.622	2	1.3776e-10	14947	CG_X_002	163.99	90.321	5493000000	163290000	179170000	208650000	568700000	485890000	536450000	120270000
TBIU003111|TBIM003509;TBIU004168|TBIM004764	APIDDFTDDDEEA	Unmodified	1451.56	0.557614	129	yes	no	0	0	0	0	0			1	1		1	1	1	1	1	1	1	1				1	1	1	1	1	57.872	57.872	2	2.0384e-13	15447	PDG_X_003	137.84	74.56	3243100000	0	100700000	82107000	0	219470000	175310000	198600000
TBIU003111|TBIM003509;TBIU004168|TBIM004764	APIDDFTDDDEEAI	Unmodified	1564.64	0.641678	129	yes	no	0	0	0	0	0		2	2	3	2	3	1	5	4	4	5	5	4	1		4	3	4	1	1	2	63.274	63.274	1;2	3.6695e-24	16645	PDG_X_002	183.65	129.23	46145000000	685150000	788780000	591230000	814220000	1180800000	706070000	4787100000
TBIU003111|TBIM003509;TBIU004168|TBIM004764	APIDDFTDDDEEAI	Amidated (C-term)	1563.66	0.657662	129	yes	no	0	1	0	0	0																	1					60.892	60.892	2	0.050922	16299	PDG_O_002	71.614	45.955	6515300	0	0	0	0	0	0	0
TBIU003111|TBIM003509;TBIU004168|TBIM004764	APIDDFTDDDEEAIKR	Unmodified	1848.84	0.837752	129	yes	no	0	0	0	0	0														1	1							69.957	69.957	3	2.8147e-12	24391	female_001	152.34	133.8	157370000	0	0	0	0	0	0	0
TBIU003111|TBIM003509;TBIU004168|TBIM004764	APIDDFTDDDEEAIKRSMMLS	Unmodified	2398.07	0.0668419	129	yes	no	0	0	0	0	0		1	1	1		1					1	1	1									60.091	60.091	3	1.2065e-05	16119	CG_X_003	116.21	98.157	237000000	11682000	23286000	13853000	0	46282000	0	0
TBIU026239|TBIM034755	APLDITLNPMEIRTFQVKLRT	Unmodified	2455.36	0.3621	546	yes	yes	0	0	0	0	0		1	2	2					1	2	1	2	1			2	1	2		1		58.129	58.129	3;4	7.9032e-15	14824	PDG_O_002	147.9	118.42	761880000	41197000	119320000	68063000	0	0	0	0
TBIU026239|TBIM034755	APLDITLNPMEIRTFQVKLRT	Oxidation (M)	2471.36	0.357015	546	yes	yes	0	0	0	0	1			1																			56.562	56.562	4	0.03171	14651	BG_O_002	66.889	52.482	32243000	0	32243000	0	0	0	0	0
TBIU003111|TBIM003509;TBIU004168|TBIM004764	APLQGRSGGMS	Unmodified	1059.51	0.513127	129	yes	no	0	0	0	0	0					1		1					1										42.488	42.488	2	0.010355	8470	CG_X_002	106.68	39.651	15635000	0	0	0	4917300	0	4013000	0
TBIU019771|TBIM025178	APMRHVTNFY	Unmodified	1234.59	0.591712	391	yes	yes	0	0	0	0	0		1	1	1	1		1	1	1	1	1					1	1	1	2	1	1	46.2	46.2	2	9.9228e-06	10283	PDG_X_002	158.61	109.82	936110000	25002000	29389000	24329000	13754000	0	9284500	60657000
TBIU019771|TBIM025178	APMRHVTNFY	Carbamyl (N-term)	1277.6	0.597526	391	yes	yes	0	0	1	0	0		1														1		1				51.878	51.878	2	0.016741	12500	PDG_O_003	107.01	56.129	68920000	887980	0	0	0	0	0	0
TBIU012062|TBIM014410;TBIU003438|TBIM003865	APPSRYSPYLKPIS	Unmodified	1574.85	0.845678	134	yes	no	0	0	0	0	0		1			1																	49.008	49.008	2	0.023211	11116	BG_O_001	86.344	33.766	27739000	16729000	0	0	11011000	0	0	0
TBIU012062|TBIM014410;TBIU003438|TBIM003865	APPSRYSPYLKPISA	Unmodified	1645.88	0.882792	134	yes	no	0	0	0	0	0					2	1	1															49.936	49.936	2;3	0.0016158	11742	BG_X_001	119.74	61.52	152250000	0	0	0	97185000	28374000	26691000	0
TBIU008083|TBIM009388;TBIU004578|TBIM005112	APQAFGFLGKPEGDAPLS	Unmodified	1800.9	0.90465	192	yes	no	0	0	0	0	0		1			1	1	1		1		1	1										58.405	58.405	2	0.00029514	15174	CG_X_002	118.24	78.322	113800000	7827800	0	0	27948000	18562000	14584000	0
TBIU000276|TBIM000318;TBIU000277|TBIM000319	APQWRPQG	Unmodified	938.472	0.472249	19	yes	no	0	0	0	0	0												1										45.31	45.31	2	0.038414	9894	CG_X_002	118.01	55.294	6557100	0	0	0	0	0	0	0
TBIU000276|TBIM000318;TBIU000277|TBIM000319	APQWRPQGRF	Amidated (C-term)	1240.66	0.657758	19	yes	no	0	1	0	0	0		1	1		2	1		1	1	1	1	1	1			1	2	1	1	1	1	45.737	45.737	2;3	0.003872	10409	BG_X_001	123.69	51.205	11129000000	101020000	98220000	0	276430000	162830000	0	872960000
TBIU000276|TBIM000318;TBIU000277|TBIM000319	APQWRPQGRF	Unmodified	1241.64	0.641774	19	yes	no	0	0	0	0	0											1	1										47.182	47.182	3	0.028913	10750	CG_X_001	76.221	37.347	14653000	0	0	0	0	0	0	0
TBIU000276|TBIM000318;TBIU000277|TBIM000319	APQWRPQGRF	Carbamyl (N-term);Amidated (C-term)	1283.66	0.663572	19	yes	no	0	1	1	0	0												1				1		1	1	1		50.425	50.425	2	0.0038255	11949	PDG_X_002	126.04	67.221	298960000	0	0	0	0	0	0	0
TBIU007726|TBIM008963;TBIU007725|TBIM008960	APTECADGLCDDK	Unmodified	1450.57	0.570444	189	yes	no	0	0	0	0	0														1								43.698	43.698	2	0.0029289	13190	female_001	115.91	77.347	8078200	0	0	0	0	0	0	0
TBIU021351|TBIM027467;TBIU021350|TBIM027466	APVAEALENLDGLRDPK	Unmodified	1806.95	0.947577	425	yes	no	0	0	0	0	0														1	1							85.603	85.603	3	2.8889e-10	28533	male_001	120.63	98.089	83194000	0	0	0	0	0	0	0
TBIU020401|TBIM026122	APVEKAPELAA	Amidated (C-term)	1093.61	0.613159	405	yes	yes	0	1	0	0	0						1				1							1					44.301	44.301	2	0.030295	9356	CG_O_003	87.476	41.758	14849000	0	0	0	0	0	0	0
TBIU020401|TBIM026122	APVEKAPELAAGEN	Unmodified	1394.7	0.704159	405	yes	yes	0	0	0	0	0				1	1				1	1	1	1	1			1			1	1	1	45.989	45.989	2	0.00039326	10262	PDG_X_003	132.86	98.059	170690000	0	0	6914100	16047000	0	0	0
TBIU020401|TBIM026122	APVEKAPELAAGENIEV	Unmodified	1735.9	0.89923	405	yes	yes	0	0	0	0	0		1	1	1			1			1	1	1	1			1	1		1	1	1	52.708	52.708	2	0.0019154	13270	PDG_X_003	110.15	76.264	1191800000	40984000	50881000	51284000	0	0	50065000	0
TBIU020401|TBIM026122	APVEKAPELAAGENIEVA	Unmodified	1806.94	0.936344	405	yes	yes	0	0	0	0	0		2	2	2	1	2	2	2	2	2	2	2	2			2	2	2	1	1	1	51.973	51.973	2;3	3.2237e-07	12192	PDG_O_002	137.6	101.89	16157000000	281030000	501640000	448710000	756380000	1076100000	680260000	1542000000
TBIU035360|TBIM046064	AQADLAYDLQAAK	Unmodified	1376.69	0.693594	634	yes	yes	0	0	0	0	0														1	1							70.913	70.913	2	0.0034186	22524	male_001	114.89	68.075	23302000	0	0	0	0	0	0	0
TBIU000358|TBIM000393;TBIU035460|TBIM046184	AQAPATLGLAFR	Unmodified	1214.68	0.677156	22	yes	no	0	0	0	0	0														1	1							81.777	81.777	2	0.024964	29445	female_001	87.913	57.659	84310000	0	0	0	0	0	0	0
TBIU002130|TBIM002369;TBIU009592|TBIM011217;TBIU004051|TBIM004533;TBIU003036|TBIM003464	AQDFKTDLR	Unmodified	1092.56	0.556372	77	yes	no	0	0	0	0	0														1	1							60.138	60.138	2	0.00043816	20201	female_001	150.35	68.826	22101000	0	0	0	0	0	0	0
TBIU019770|TBIM025177	AQDNGMSSFY	Unmodified	1118.43	0.433874	390	yes	yes	0	0	0	0	0		1											1									56.944	56.944	2	0.044413	14937	CG_X_003	89.401	51.793	82724000	15177000	0	0	0	0	0	0
TBIU019770|TBIM025177	AQDNGMSSFY	Oxidation (M)	1134.43	0.428789	390	yes	yes	0	0	0	0	1								1														52.879	52.879	2	0.0395	12445	CG_O_001	91.069	55.188	10139000	0	0	0	0	0	0	10139000
TBIU035360|TBIM046064	AQETLEGHQR	Unmodified	1167.56	0.563249	634	yes	yes	0	0	0	0	0														1	1							36.852	36.852	2	1.0611e-05	10177	female_001	152.79	74.53	12558000	0	0	0	0	0	0	0
TBIU024677|TBIM032464	AQIGVSFTQDR	Unmodified	1220.61	0.61495	503	yes	yes	0	0	0	0	0															1							65.138	65.138	2	0.042678	20155	male_001	84.213	46.079	37138000	0	0	0	0	0	0	0
TBIU022472|TBIM029210	AQIWDTAGQER	Unmodified	1273.61	0.605114	454	yes	yes	0	0	0	0	0														1								60.793	60.793	2	0.041666	20510	female_001	99.815	53.389	29693000	0	0	0	0	0	0	0
TBIU026582|TBIM035269;TBIU026573|TBIM035260;TBIU026592|TBIM035279;TBIU026585|TBIM035272;TBIU026576|TBIM035263;TBIU026600|TBIM035287;TBIU026590|TBIM035277;TBIU026583|TBIM035270	AQLDEITVDYLTPLHVAAHCGNVK	Unmodified	2663.34	0.337736	553	yes	no	0	0	0	0	0														1								93.236	93.236	2	0.0024932	34296	female_001	117.37	95.543	115480000	0	0	0	0	0	0	0
TBIU021867|TBIM028236	AQLENSFNTLQTR	Unmodified	1520.76	0.75832	438	yes	yes	0	0	0	0	0														1								68.083	68.083	2	0.00069091	23750	female_001	125.75	60.522	38078000	0	0	0	0	0	0	0
TBIU027379|TBIM036478	AQLFALSGVQPDR	Unmodified	1400.74	0.741213	576	yes	yes	0	0	0	0	0														1								86.802	86.802	2	0.046336	31692	female_001	99.568	53.572	11321000	0	0	0	0	0	0	0
TBIU009627|TBIM011274	AQQLIEEADHR	Carbamyl (N-term)	1351.65	0.648041	214	yes	yes	0	0	1	0	0															1							81.478	81.478	2	0.02497	26753	male_001	89.247	46.649	9108600	0	0	0	0	0	0	0
TBIU009627|TBIM011274	AQQLIEEADHR	Unmodified	1308.64	0.642227	214	yes	yes	0	0	0	0	0														2								40.879	40.879	2;3	0.0086989	11952	female_001	94.767	54.982	172010000	0	0	0	0	0	0	0
TBIU016396|TBIM020270	AQRLSEFITSSSSSSTAVGHSSKK	Unmodified	2481.25	0.245944	330	yes	yes	0	0	0	0	0											1	1										44.977	44.977	4	3.5828e-08	9770	CG_X_002	94.019	67.278	13064000	0	0	0	0	0	0	0
TBIU033973|TBIM044486;TBIU004410|TBIM004928	AQSNSFKEEAVK	Unmodified	1336.66	0.662294	154	yes	no	0	0	0	0	0														1								28.992	28.992	3	0.0063328	7079	female_001	102.4	61.925	18746000	0	0	0	0	0	0	0
TBIU016394|TBIM020267;TBIU016395|TBIM020268;TBIU016396|TBIM020270	AQTFEEECDFLR	Unmodified	1543.66	0.661308	329;330	no	no	0	0	0	0	0														1	3							82.869	82.869	2	0.00032013	29767	female_001	137.05	77.893	4256100000	0	0	0	0	0	0	0
TBIU016394|TBIM020267;TBIU016395|TBIM020268;TBIU016396|TBIM020270	AQTFEEECDFLR	Carbamyl (N-term)	1586.67	0.667121	329;330	no	no	0	0	1	0	0														1	1							109.97	109.97	2	1.0205e-05	41295	female_001	147.95	81.326	156570000	0	0	0	0	0	0	0
TBIU005057|TBIM005839;TBIU001739|TBIM001928	AQTQPRQNFH	Acetyl (N-term)	1267.61	0.605782	59	yes	no	1	0	0	0	0				1		1																42.606	42.606	2	0.016774	8378	BG_X_002	107.66	52.115	5264600	0	0	2632000	0	2632600	0	0
TBIU023087|TBIM030143;TBIU001406|TBIM001549	AQVGNLQLTKPAPEFNAK	Acetyl (N-term)	1967.05	0.0476255	49	yes	no	1	0	0	0	0														1								85.442	85.442	3	0.02924	31091	female_001	48.555	24.717	53668000	0	0	0	0	0	0	0
TBIU011416|TBIM013509	ARASEANNIAQNPFGP	Amidated (C-term)	1654.82	0.817566	234	yes	yes	0	1	0	0	0		1	1	1	1	1	1	1	1	1	1	1	1			1	1					49.813	49.813	2	0.0011242	11645	BG_O_001	121.04	64.493	739170000	72925000	74322000	65458000	82767000	125890000	57704000	31228000
TBIU019770|TBIM025177	ARDDVSGFY	Unmodified	1028.46	0.456324	390	yes	yes	0	0	0	0	0		1	1	1		1	1	2	1		1	1	1				2	1		1	1	50.426	50.426	2	0.0037636	11551	PDG_O_002	133.6	66.607	2412200000	72994000	53992000	38935000	0	128060000	108940000	289120000
TBIU019770|TBIM025177	ARDDVSGFY	Carbamyl (N-term)	1071.46	0.462138	390	yes	yes	0	0	1	0	0				1																		57.114	57.114	2	0.063936	14736	BG_O_003	89.752	31.585	0	0	0	0	0	0	0	0
TBIU019770|TBIM025177	ARDELSGFY	Unmodified	1056.49	0.487624	390	yes	yes	0	0	0	0	0		1	1	1			1	1			1								1	1		53.145	53.145	2	0.0037636	13064	PDG_X_001	133.6	58.289	1140900000	124800000	150900000	78188000	0	0	80243000	388110000
TBIU019770|TBIM025177	ARDELSGFY	Carbamyl (N-term)	1099.49	0.493438	390	yes	yes	0	0	1	0	0			1			1		1	1		1					1	1	1				60.877	60.877	2	0.003001	16357	PDG_O_001	130.22	60.222	104580000	0	6424900	0	0	0	0	13994000
TBIU019771|TBIM025178	ARENGLSSFY	Unmodified	1142.54	0.535637	391	yes	yes	0	0	0	0	0		1	1	1	1	1	1	1	1	1	1	1	1				1	1		1	1	51.859	51.859	2	0.0039723	12165	CG_O_003	122.52	55.484	2654700000	92091000	77860000	92385000	108200000	125830000	72133000	184050000
TBIU019771|TBIM025178	ARENGLSSFY	Carbamyl (N-term)	1185.54	0.541451	391	yes	yes	0	0	1	0	0										1							1	1				58.63	58.63	2	0.016587	15376	PDG_O_003	103.87	31.083	26034000	0	0	0	0	0	0	0
TBIU003017|TBIM003398;TBIU025229|TBIM033233	ARFEELNADLFR	Unmodified	1479.75	0.747027	125	yes	no	0	0	0	0	0														1	2							82.196	82.196	2;3	1.893e-08	29583	female_001	155	113.6	185620000	0	0	0	0	0	0	0
TBIU019771|TBIM025178	ARGDGESSFY	Unmodified	1087.46	0.457052	391	yes	yes	0	0	0	0	0				1	1	1	2	1	2	1	2	2	1			1	2	1		2	1	48.08	48.08	1;2	0.0038052	10397	BG_X_002	126.52	70.511	1459300000	0	0	6344400	16640000	157060000	60952000	31900000
TBIU019771|TBIM025178	ARGDGESSFY	Carbamyl (N-term)	1130.46	0.462866	391	yes	yes	0	0	1	0	0									1													53.517	53.517	2	0.11374	13258	CG_O_002	78.334	25.168	0	0	0	0	0	0	0	0
TBIU020125|TBIM025725;TBIU020129|TBIM025729;TBIU020128|TBIM025728;TBIU020132|TBIM025733	ARGEESVYPQVTSGLSASRPPLR	Unmodified	2456.28	0.277185	401	yes	no	0	0	0	0	0														1								65.767	65.767	4	0.035987	22689	female_001	66.845	51.53	64266000	0	0	0	0	0	0	0
TBIU029022|TBIM038854	ARIGNQGSSSGAAKDKNGSSIFRY	Amidated (C-term)	2469.25	0.247281	608	yes	yes	0	1	0	0	0					1	1																43.632	43.632	4	8.4557e-06	9492	BG_X_001	95.835	81.221	10290000	0	0	0	5511400	4778200	0	0
TBIU019770|TBIM025177	ARNDLMGFY	Unmodified	1085.5	0.496415	390	yes	yes	0	0	0	0	0		1	1			1	1				1	1					1	1		1	1	56.307	56.307	2	0.0030951	14666	BG_X_002	130.64	67.923	1350500000	50730000	63707000	0	0	46002000	55311000	0
TBIU019770|TBIM025177	ARNDLMGFY	Carbamyl (N-term)	1128.5	0.502228	390	yes	yes	0	0	1	0	0								1									1			1		63.837	63.837	2	0.0038155	17215	PDG_X_002	143.11	88.558	28193000	0	0	0	0	0	0	9893200
TBIU021945|TBIM028362;TBIU021944|TBIM028359	ARPAIGETELNPPVWFR	Unmodified	1952.03	0.0268305	440	yes	no	0	0	0	0	0														1								91.598	91.598	3	0.037718	33679	female_001	56.872	26.329	9086500	0	0	0	0	0	0	0
TBIU031228|TBIM041349	ARQEVIHLAAR	Unmodified	1262.72	0.720752	616	yes	yes	0	0	0	0	0														1								34.651	34.651	3	0.010424	9340	female_001	103.21	61.524	24561000	0	0	0	0	0	0	0
TBIU008083|TBIM009388;TBIU004578|TBIM005112	ARSQQSGFYE	Unmodified	1171.53	0.525801	192	yes	no	0	0	0	0	0			1	1	1	1	1	1	1	1	1	1	1			1	1	1	1	1	1	44.728	44.728	2	0.00093946	8779	PDG_O_002	141.52	56.255	539560000	0	14154000	13261000	27380000	33510000	21362000	59076000
TBIU008083|TBIM009388;TBIU004578|TBIM005112	ARSQQSGFYEFV	Carbamyl (N-term);Amidated (C-term)	1459.68	0.684427	192	yes	no	0	1	1	0	0			1				1		1			1	1			1						60.877	60.877	2	0.0012499	16223	CG_O_002	126.49	61.239	126240000	0	14400000	0	0	0	7477400	0
TBIU008083|TBIM009388;TBIU004578|TBIM005112	ARSQQSGFYEFV	Amidated (C-term)	1416.68	0.678613	192	yes	no	0	1	0	0	0				1	1				1		1		1				1	1	1	1		53.846	53.846	2	0.0018835	13411	PDG_X_002	145.9	72.656	4684700000	0	0	511040000	267860000	0	0	0
TBIU001453|TBIM001604	ASAFNSWFENAEEDLTDPVR	Unmodified	2297.02	0.0236552	52	yes	yes	0	0	0	0	0														1								124.29	124.29	2	2.7666e-20	46972	female_001	154.65	117.8	36496000	0	0	0	0	0	0	0
TBIU007726|TBIM008963;TBIU007725|TBIM008960	ASDEAFSDGTDLD	Unmodified	1341.52	0.520834	189	yes	no	0	0	0	0	0		1	1																			54.507	54.507	2	0.00090491	13787	BG_O_002	123.16	91.777	15718000	9420900	6296900	0	0	0	0	0
TBIU013819|TBIM016734	ASDLNSLSQDSALLNS	Unmodified	1633.78	0.779509	278	yes	yes	0	0	0	0	0														1	1							100.39	100.39	2	3.3517e-09	37261	female_001	150.04	84.696	195440000	0	0	0	0	0	0	0
TBIU008285|TBIM009622	ASDYGVDLTPTHQILSVEDPPVR	Unmodified	2508.25	0.249632	194	yes	yes	0	0	0	0	0														1	1							92.474	92.474	2;3	0.018182	34007	female_001	74.966	52.081	79090000	0	0	0	0	0	0	0
TBIU011416|TBIM013509	ASEANNIAQNPFGP	Amidated (C-term)	1427.68	0.679341	234	yes	yes	0	1	0	0	0				1		1			1							1				1		54.804	54.804	2	0.010843	14042	BG_X_002	121.83	61.24	63635000	0	0	8221300	0	21037000	0	0
TBIU011416|TBIM013509	ASEANNIAQNPFGP	Carbamyl (N-term);Amidated (C-term)	1470.69	0.685155	234	yes	yes	0	1	1	0	0									1													65.174	65.174	2	0.1023	18103	CG_O_002	61.65	34.029	0	0	0	0	0	0	0	0
TBIU001298|TBIM001474	ASFFTQSDENTFPRI	Amidated (C-term)	1757.84	0.837298	45	yes	yes	0	1	0	0	0		3	3	3	3	4	4	3	3	5	3	4	3			4	4	4	3	3	2	58.454	58.454	2;3	3.5095e-140	15392	PDG_X_003	291.66	165.47	18187000000	691330000	830880000	548950000	1339500000	2096900000	647570000	1019100000
TBIU001298|TBIM001474	ASFFTQSDENTFPRI	Carbamyl (N-term);Amidated (C-term)	1800.84	0.843112	45	yes	yes	0	1	1	0	0			1	1	1	1	1	1	1	1		1	1			1	1	1				65.158	65.158	2	1.8463e-161	17690	PDG_O_002	295.78	184.73	265840000	0	17079000	12429000	24711000	12757000	10344000	23158000
TBIU023314|TBIM030486;TBIU023312|TBIM030483	ASGGYNDWPTGR	Unmodified	1279.56	0.558163	472;471	no	no	0	0	0	0	0														1	1							58.464	58.464	2	0.012025	17420	male_001	98.055	70.312	81595000	0	0	0	0	0	0	0
TBIU021732|TBIM028036	ASGLDDALCLQIDQLYFHNNK	Unmodified	2434.16	0.158709	434	yes	yes	0	0	0	0	0														1								108.92	108.92	3	0.0014275	40770	female_001	89.846	74.34	10473000	0	0	0	0	0	0	0
TBIU016394|TBIM020267;TBIU016395|TBIM020268;TBIU016396|TBIM020270	ASHGGPGSGFSFSS	Unmodified	1280.54	0.542179	329;330	no	no	0	0	0	0	0														1	1							61.829	61.829	2	0.010842	20894	female_001	99.013	51.931	29699000	0	0	0	0	0	0	0
TBIU016394|TBIM020267;TBIU016395|TBIM020268;TBIU016396|TBIM020270	ASHGGPGSGFSFSSR	Unmodified	1436.64	0.64329	329;330	no	no	0	0	0	0	0														2	2							47.606	47.606	2;3	4.7702e-05	13187	male_001	154.67	109.92	2018300000	0	0	0	0	0	0	0
TBIU016394|TBIM020267;TBIU016395|TBIM020268;TBIU016396|TBIM020270	ASHGGPGSGFSFSSR	Carbamyl (N-term)	1479.65	0.649104	329;330	no	no	0	0	1	0	0														2	1							64.141	64.141	2;3	0.0079885	21990	female_001	99.539	59.152	641700000	0	0	0	0	0	0	0
TBIU003017|TBIM003398;TBIU025229|TBIM033233	ASIHDIVLVGGSTR	Unmodified	1423.78	0.778327	125	yes	no	0	0	0	0	0														1								68.118	68.118	2	0.041659	23666	female_001	79.201	39.897	35149000	0	0	0	0	0	0	0
TBIU009627|TBIM011274	ASLEAEVHR	Unmodified	1010.51	0.514508	214	yes	yes	0	0	0	0	0														1								35.902	35.902	2	0.037018	9881	female_001	114.2	60.324	11904000	0	0	0	0	0	0	0
TBIU009151|TBIM010670	ASLGEEGPNADDAGK	Unmodified	1429.63	0.632116	204	yes	yes	0	0	0	0	0														1	1							42.554	42.554	2	0.00023477	12589	female_001	131.02	98.493	104840000	0	0	0	0	0	0	0
TBIU009151|TBIM010670	ASLGEEGPNADDAGKVK	Unmodified	1656.8	0.795493	204	yes	yes	0	0	0	0	0														2	2							41.538	41.538	2;3	4.1223e-06	12202	female_001	165.58	111.39	236900000	0	0	0	0	0	0	0
TBIU002642|TBIM002962	ASLLAYSLDDSPNT	Unmodified	1465.69	0.693654	103	yes	yes	0	0	0	0	0				1				1	1					1	1	1	1	1				72.502	72.502	2	0.0028748	16457	CG_O_001	115.82	71.102	295600000	0	0	3119800	0	0	0	19576000
TBIU001298|TBIM001474	ASSENTYPRI	Amidated (C-term)	1135.56	0.562186	45	yes	yes	0	1	0	0	0			1			1																44.906	44.906	2	0.016581	9873	BG_O_002	103.74	55.89	7286600	0	3270500	0	0	4016200	0	0
TBIU002623|TBIM002990	ASSGDRSALLAQILDIARANSQ	Unmodified	2256.18	0.182221	100	yes	yes	0	0	0	0	0								1	1		1	2	1			1	1					62.373	62.373	2;3	7.8365e-19	16874	CG_O_002	142.62	100.5	691460000	0	0	0	0	0	0	40250000
TBIU023311|TBIM030482	ASVEELWAKLDGAAD	Acetyl (N-term);Amidated (C-term)	1614.79	0.788951	470	yes	yes	1	1	0	0	0											1	1	1									69.461	69.461	2	0.016335	20072	CG_X_002	88.596	35.806	14801000	0	0	0	0	0	0	0
TBIU025706|TBIM033944	ASVSYHIANLLEK	Acetyl (N-term)	1485.78	0.782744	533	yes	yes	1	0	0	0	0														1	1							98.845	98.845	2	0.0090236	33848	male_001	115.33	60.543	47045000	0	0	0	0	0	0	0
TBIU025775|TBIM034045;TBIU025774|TBIM034041	ATANPLPTVQWR	Unmodified	1352.72	0.720084	538	yes	no	0	0	0	0	0														1								80.555	80.555	2	0.039256	29046	female_001	83.438	44.133	12019000	0	0	0	0	0	0	0
TBIU001284|TBIM001458	ATDLTEEQIAEFK	Acetyl (N-term)	1535.74	0.735519	44	yes	yes	1	0	0	0	0														1	1							105.78	105.78	2	5.8349e-10	39473	female_001	150.61	86.792	27321000	0	0	0	0	0	0	0
TBIU026582|TBIM035269;TBIU026573|TBIM035260;TBIU026592|TBIM035279;TBIU026585|TBIM035272;TBIU026576|TBIM035263;TBIU026600|TBIM035287;TBIU026590|TBIM035277;TBIU026583|TBIM035270;TBIU026570|TBIM035257;TBIU026599|TBIM035286;TBIU026575|TBIM035262;TBIU026598|TBIM035285;TBIU026572|TBIM035259;TBIU026569|TBIM035256	ATGNALESALR	Unmodified	1101.58	0.577836	553	no	no	0	0	0	0	0														1	1							60.642	60.642	2	4.7599e-05	20358	female_001	148.52	42.1	150170000	0	0	0	0	0	0	0
TBIU005050|TBIM005831;TBIU035779|TBIM046551	ATITFYHYTNK	Acetyl (N-term)	1399.68	0.677216	171	yes	no	1	0	0	0	0														1	1							81.365	81.365	2	4.8175e-05	26750	male_001	148.5	97.154	87842000	0	0	0	0	0	0	0
TBIU002872|TBIM003223;TBIU002871|TBIM003220	ATKEDLQKYEAFFDAADTDKSG	Acetyl (N-term);Amidated (C-term)	2490.16	0.155063	113	yes	no	1	1	0	0	0		1	1	1	1	1	1				1	1	1									59.067	59.067	3	2.1203e-11	15546	CG_X_003	105.51	90.501	165670000	17473000	23420000	10764000	18751000	26883000	12426000	0
TBIU002872|TBIM003223;TBIU002871|TBIM003220	ATKEDLQKYEAFFDAADTDKSG	Acetyl (N-term)	2491.14	0.139079	113	yes	no	1	0	0	0	0		1																				59.009	59.009	3	0.0091801	15588	BG_O_001	75.797	61.488	8460600	8460600	0	0	0	0	0	0
TBIU026769|TBIM035561	ATLIGYGSAFHK	Carbamyl (N-term)	1306.67	0.666986	561	yes	yes	0	0	1	0	0														1								86.613	86.613	2	0.041453	31602	female_001	82.749	24.073	6385700	0	0	0	0	0	0	0
TBIU020796|TBIM026696	ATLNAYSDKPGR	Unmodified	1291.65	0.652064	413	yes	yes	0	0	0	0	0														2								34.388	34.388	2;3	0.0029476	9264	female_001	101.35	60.733	39148000	0	0	0	0	0	0	0
TBIU026666|TBIM035389	ATNVVFQAGHVSR	Unmodified	1384.72	0.721146	557	yes	yes	0	0	0	0	0														1								47.091	47.091	2	0.0054102	14657	female_001	110.74	71.721	24132000	0	0	0	0	0	0	0
TBIU016847|TBIM020921	ATPFIECNGAR	Unmodified	1234.58	0.576456	341	yes	yes	0	0	0	0	0														1	1							56.094	56.094	2	0.021956	18385	female_001	91.265	53.707	167110000	0	0	0	0	0	0	0
TBIU027253|TBIM036282;TBIU027252|TBIM036281	ATPSELEPPTEDEPR	Unmodified	1666.77	0.76861	573	yes	no	0	0	0	0	0														1								62.382	62.382	2	0.098239	21222	female_001	58.674	33.237	0	0	0	0	0	0	0	0
TBIU001429|TBIM001576	AVALPRIGKDEEEEYADEYE	Unmodified	2325.06	0.0648513	51	yes	yes	0	0	0	0	0								1			1		1				1		1	1		52.742	52.742	2;3	0.0005669	12896	PDG_X_001	100.55	80.171	116740000	0	0	0	0	0	0	37063000
TBIU028314|TBIM037859	AVCMLANTTAIAEAWAR	Unmodified	1847.9	0.902224	594	yes	yes	0	0	0	0	0														1	1							108.79	108.79	3	0.0013845	37888	male_001	81.632	65.138	46425000	0	0	0	0	0	0	0
TBIU028315|TBIM037860;TBIU028316|TBIM037861;TBIU028308|TBIM037852	AVCMLSNTTAIAEAWAR	Unmodified	1863.9	0.897138	595	yes	no	0	0	0	0	0														1	1							104.43	104.43	3	0.0099992	36066	male_001	87.566	22.916	123940000	0	0	0	0	0	0	0
TBIU012186|TBIM014570	AVDNILDCVR	Unmodified	1173.58	0.581207	248	yes	yes	0	0	0	0	0														1	1							78.494	78.494	2	0.013465	25566	male_001	111.95	49.985	511040000	0	0	0	0	0	0	0
TBIU012594|TBIM015109	AVDNLSLHSYSNLPQWVAK	Unmodified	2141.09	0.0905529	254	yes	yes	0	0	0	0	0														2	1							89.193	89.193	2;3	0.00012317	32622	female_001	118.16	82.426	118520000	0	0	0	0	0	0	0
TBIU020829|TBIM026739	AVDPSGNAAPPCR	Unmodified	1310.6	0.603733	414	yes	yes	0	0	0	0	0														1	1							38.133	38.133	2	0.0096796	9238	male_001	102.61	61.622	8725500	0	0	0	0	0	0	0
TBIU017124|TBIM021309;TBIU002823|TBIM003164	AVDSLVPIGR	Unmodified	1025.59	0.586944	112	yes	no	0	0	0	0	0														1	1							75.187	75.187	2	0.015495	24220	male_001	110.31	15.647	140370000	0	0	0	0	0	0	0
TBIU002642|TBIM002962	AVETGNKDIE	Unmodified	1074.52	0.519318	103	yes	yes	0	0	0	0	0								1		1		1										41.167	41.167	2	0.0039435	7425	CG_O_001	123.21	38.84	33266000	0	0	0	0	0	0	12965000
TBIU002817|TBIM003158;TBIU015544|TBIM019095;TBIU002818|TBIM003159	AVFIIGPDKK	Carbamyl (N-term)	1129.65	0.649545	111	yes	no	0	0	1	0	0														1								88.146	88.146	2	0.045747	32237	female_001	88.948	25.383	7135600	0	0	0	0	0	0	0
TBIU002629|TBIM002947;TBIU024106|TBIM031637;TBIU024105|TBIM031636	AVFPSIVGRPR	Unmodified	1197.7	0.698226	102;491	no	no	0	0	0	0	0														2	2							63.433	63.433	2;3	6.6097e-07	19539	male_001	166.52	112.36	994500000	0	0	0	0	0	0	0
TBIU002629|TBIM002947;TBIU024106|TBIM031637;TBIU024105|TBIM031636	AVFPSIVGRPR	Carbamyl (N-term)	1240.7	0.70404	102;491	no	no	0	0	1	0	0														1	1							87.93	87.93	2	9.0362e-05	32132	female_001	146.81	94.094	1569800000	0	0	0	0	0	0	0
TBIU001631|TBIM001857;TBIU001632|TBIM001858	AVLANTQR	Unmodified	871.488	0.487565	57	yes	no	0	0	0	0	0								1	1	1												40.522	40.522	2	0.0058769	7885	CG_O_002	150.02	61.285	12803000	0	0	0	0	0	0	4453500
TBIU001631|TBIM001857;TBIU001632|TBIM001858	AVLANTQRII	Unmodified	1097.66	0.655693	57	yes	no	0	0	0	0	0		1		1		1		1	1	1	1	1	1			1	1	1	1		1	49.89	49.89	2	4.0674e-10	11875	PDG_X_001	157.68	42.894	1012000000	10484000	0	7297100	0	18394000	0	116030000
TBIU001631|TBIM001857;TBIU001632|TBIM001858	AVLANTQRII	Carbamyl (N-term)	1140.66	0.661506	57	yes	no	0	0	1	0	0		1		1				1	1	1	1		1			1	1	1	1			60.844	60.844	2	4.7896e-17	16011	PDG_X_001	171.53	65.176	107010000	9958800	0	0	0	0	0	11050000
TBIU001631|TBIM001857;TBIU001632|TBIM001858	AVLANTQRIIKA	Unmodified	1296.79	0.787769	57	yes	no	0	0	0	0	0		1	1	1	1	1	1	2	1	1	1	1	1			2	2	1		2	1	45.989	45.989	2;3	1.2382e-10	10304	CG_X_003	161.63	79.208	2114700000	17502000	22013000	14750000	34612000	22125000	15943000	250910000
TBIU001631|TBIM001857;TBIU001632|TBIM001858	AVLANTQRIIKA	Carbamyl (N-term)	1339.79	0.793583	57	yes	no	0	0	1	0	0		1	1	1	1			1	1	1	1	1	1			1	1	1	1			54.315	54.315	2	1.4048e-11	13751	CG_X_003	188.04	129.12	315750000	13948000	11514000	9222200	9768600	0	0	52024000
TBIU001631|TBIM001857;TBIU001632|TBIM001858	AVLANTQRIIKAE	Unmodified	1425.83	0.830362	57	yes	no	0	0	0	0	0		1	1	1	1	1		2	1	2	1	2	2			2	2	2	1	2	2	46.55	46.55	2;3	6.2039e-18	10429	PDG_X_002	188.6	105.15	2370000000	11326000	12655000	10512000	16115000	15698000	0	290520000
TBIU001631|TBIM001857;TBIU001632|TBIM001858	AVLANTQRIIKAE	Carbamyl (N-term)	1468.84	0.836176	57	yes	no	0	0	1	0	0		1	1					1	1	1	1	1	1				1	1				55.482	55.482	2	2.1269e-18	13821	CG_O_003	190.53	110.09	280270000	3071600	13949000	0	0	0	0	17665000
TBIU016125|TBIM019920	AVLPSDETGDLSVIGLQ	Unmodified	1712.88	0.883245	326	yes	yes	0	0	0	0	0						1		1		1	1											64.772	64.772	2	0.0060045	18124	BG_X_002	94.309	45.869	51337000	0	0	0	0	13396000	0	11292000
TBIU016125|TBIM019920	AVLPSDETGDLSVIGLQD	Unmodified	1827.91	0.910189	326	yes	yes	0	0	0	0	0				1	1	1	1	1	1	1	1	1				1	2	1	1	1	1	64.503	64.503	2;3	7.7736e-16	17925	PDG_X_003	211.37	154.83	7861400000	0	0	64158000	255150000	487830000	344940000	268270000
TBIU018937|TBIM023946;TBIU018936|TBIM023945;TBIU000749|TBIM000814	AVLQEAYR	Unmodified	948.503	0.50288	377	yes	no	0	0	0	0	0															1							47.654	47.654	2	0.025385	12975	male_001	122.79	51.878	8838800	0	0	0	0	0	0	0
TBIU027199|TBIM036207;TBIU012026|TBIM014354;TBIU027198|TBIM036206	AVLVDLEPGTMDSVR	Unmodified	1600.81	0.813057	567;568	no	no	0	0	0	0	0														1	1							92.531	92.531	2	0.0020838	31408	male_001	116.74	6.0751	1329300000	0	0	0	0	0	0	0
TBIU027199|TBIM036207;TBIU012026|TBIM014354;TBIU027198|TBIM036206	AVLVDLEPGTMDSVR	Carbamyl (N-term)	1643.82	0.818871	567;568	no	no	0	0	1	0	0														1								124.59	124.59	2	0.0078845	47054	female_001	99.752	7.8159	15564000	0	0	0	0	0	0	0
TBIU028381|TBIM037943;TBIU028380|TBIM037941	AVNNVNDLIAK	Unmodified	1169.64	0.640436	597	yes	no	0	0	0	0	0														1								62.732	62.732	2	0.033353	21333	female_001	86.67	40.698	413330000	0	0	0	0	0	0	0
TBIU018322|TBIM023045	AVNQYTTR	Unmodified	951.477	0.477394	364	yes	yes	0	0	0	0	0														1								27.668	27.668	2	0.042085	6634	female_001	117.16	56.372	11950000	0	0	0	0	0	0	0
TBIU020621|TBIM026441	AVPAGLDNLILVDDETRQETFR	Unmodified	2471.27	0.265617	408	yes	yes	0	0	0	0	0														1	1							101.31	101.31	3	1.0109e-10	34890	male_001	126.26	82.789	315560000	0	0	0	0	0	0	0
TBIU021180|TBIM027230	AVPDEPLNDTDIEK	Unmodified	1554.74	0.741332	421	yes	yes	0	0	0	0	0															2							68.323	68.323	2	0.003508	21325	male_001	113.63	78.908	28123000	0	0	0	0	0	0	0
TBIU023480|TBIM030744	AVQDQVANKQHSRDIAQQLNGLN	Unmodified	2546.3	0.29496	477	yes	yes	0	0	0	0	0									1							1						46.956	46.956	3	0.00021486	10497	PDG_O_001	98.269	66.113	43237000	0	0	0	0	0	0	0
TBIU017772|TBIM022225	AVQQYADRPCLGTR	Unmodified	1633.8	0.799473	352	yes	yes	0	0	0	0	0														1	1							45.936	45.936	3	0.0084248	14025	female_001	90.689	50.664	21345000	0	0	0	0	0	0	0
TBIU002500|TBIM002794	AVQYLNEIKDSVVAGFQWATK	Unmodified	2366.23	0.227046	90	yes	yes	0	0	0	0	0														1								118.46	118.46	3	0.023088	44622	female_001	49.973	35.812	3949900	0	0	0	0	0	0	0
TBIU025625|TBIM033815	AVVEAANNFGR	Carbamyl (N-term)	1189.58	0.583984	529	yes	yes	0	0	1	0	0															1							91.746	91.746	2	0.15394	30981	male_001	72.485	35.464	0	0	0	0	0	0	0	0
TBIU026194|TBIM034660	AVVQVFEGTSGIDAK	Unmodified	1519.79	0.788223	544	yes	yes	0	0	0	0	0															1							79.333	79.333	2	1.4617e-32	25925	male_001	160.18	88.96	0	0	0	0	0	0	0	0
TBIU024677|TBIM032464	AVVSLAGREEAPVAR	Unmodified	1523.84	0.84199	503	yes	yes	0	0	0	0	0														1								61.864	61.864	2	0.015819	20974	female_001	89.171	53.227	23545000	0	0	0	0	0	0	0
TBIU008752|TBIM010180;TBIU001603|TBIM001776	AVVVVDSQKER	Unmodified	1228.68	0.67755	55	yes	no	0	0	0	0	0														1	1							31.941	31.941	2	0.010365	8255	female_001	106.2	56.776	68588000	0	0	0	0	0	0	0
TBIU008752|TBIM010180;TBIU001603|TBIM001776	AVVVVDSQKER	Carbamyl (N-term)	1271.68	0.683364	55	yes	no	0	0	1	0	0														1	1							56.631	56.631	2	0.00011271	18649	female_001	142.43	102.08	59505000	0	0	0	0	0	0	0
TBIU008752|TBIM010180;TBIU001603|TBIM001776	AWSPEQGPIKDK	Unmodified	1354.69	0.688115	55	yes	no	0	0	0	0	0															1							68.788	68.788	2	0.0018144	21620	male_001	139.78	77.814	10337000	0	0	0	0	0	0	0
TBIU028586|TBIM038255	AWVNQTESETGK	Unmodified	1348.63	0.625909	598	yes	yes	0	0	0	0	0														1								45.384	45.384	2	0.019323	13929	female_001	91.584	26.279	6175600	0	0	0	0	0	0	0
TBIU024677|TBIM032464	AYAVEQCSCPR	Unmodified	1339.56	0.564905	503	yes	yes	0	0	0	0	0														1								40.57	40.57	2	0.0029553	11828	female_001	123.98	80.737	69265000	0	0	0	0	0	0	0
TBIU028311|TBIM037856;TBIU028312|TBIM037857;TBIU028313|TBIM037858	AYHEQLSVAEVTNACFEPANQLVK	Unmodified	2717.31	0.311915	591;592;593	no	no	0	0	0	0	0														1	1							89.214	89.214	2	9.486e-131	32608	female_001	243.01	199.2	805390000	0	0	0	0	0	0	0
TBIU004519|TBIM005046;TBIU008737|TBIM010161	AYLDIGLVR	Unmodified	1018.58	0.581131	158	yes	no	0	0	0	0	0														1								89.293	89.293	2	0.030132	32687	female_001	116.3	58.74	40647000	0	0	0	0	0	0	0
TBIU028608|TBIM038307;TBIU028609|TBIM038308	AYNEIKEILGNEEPNYDNIGK	Unmodified	2422.17	0.165234	599	yes	no	0	0	0	0	0														2								89.821	89.821	2;3	1.4983e-05	32940	female_001	153.94	121.66	127610000	0	0	0	0	0	0	0
TBIU002642|TBIM002962	AYSLDDSPNT	Unmodified	1081.46	0.456384	103	yes	yes	0	0	0	0	0								1														51.082	51.082	1	0.047213	11663	CG_O_001	89.698	32.521	19026000	0	0	0	0	0	0	19026000
TBIU024677|TBIM032464	CAAGYYGDPTVGTR	Unmodified	1486.65	0.651077	503	yes	yes	0	0	0	0	0														1	1							56.044	56.044	2	0.017396	16462	male_001	88.596	42.6	125640000	0	0	0	0	0	0	0
TBIU023768|TBIM031175	CAEQIATLCATLGEYPAVR	Unmodified	2122.02	0.0187099	486	yes	yes	0	0	0	0	0														1								99.163	99.163	3	0.014364	36800	female_001	77.506	65.025	6151000	0	0	0	0	0	0	0
TBIU015070|TBIM018441	CANLENDFDNVNEQLQEAMAK	Unmodified	2452.06	0.0634878	303	yes	yes	0	0	0	0	0														1								108.74	108.74	3	0.047021	40695	female_001	63.578	51.097	4085200	0	0	0	0	0	0	0
TBIU015747|TBIM019398	CATITPDEAR	Unmodified	1132.52	0.518272	319	yes	yes	0	0	0	0	0														1								40.572	40.572	2	0.013465	11862	female_001	111.95	57.79	15825000	0	0	0	0	0	0	0
TBIU009627|TBIM011274	CDELGAEVSALR	Unmodified	1318.62	0.618715	214	yes	yes	0	0	0	0	0														1								76.429	76.429	2	0.037901	27254	female_001	83.862	57.478	17403000	0	0	0	0	0	0	0
TBIU003593|TBIM004094	CDGVPDCSDSSDEAACPTSR	Unmodified	2184.8	0.799411	138	yes	yes	0	0	0	0	0														1	1							51.398	51.398	2	0.0012212	16400	female_001	90.444	76.187	15013000	0	0	0	0	0	0	0
TBIU034043|TBIM044565	CDKFVVEYAK	Unmodified	1257.61	0.606359	630	yes	yes	0	0	0	0	0														1								51.53	51.53	3	0.01963	16532	female_001	97.813	69.609	16603000	0	0	0	0	0	0	0
TBIU019983|TBIM025507	CDLEDERVVSTER	Unmodified	1606.73	0.725699	396	yes	yes	0	0	0	0	0														1	1							50.117	50.117	3	2.6889e-06	14105	male_001	142.57	97.957	47836000	0	0	0	0	0	0	0
TBIU005632|TBIM006513	CDSHTEDDVLIK	Unmodified	1430.63	0.634759	176	yes	yes	0	0	0	0	0														1	1							53.536	53.536	2	0.0044529	17247	female_001	114.89	71.647	110990000	0	0	0	0	0	0	0
TBIU024677|TBIM032464	CDVTGSPPPQVR	Unmodified	1311.62	0.624134	503	yes	yes	0	0	0	0	0														1	1							45.372	45.372	2	0.0012695	13857	female_001	126.24	98.418	37316000	0	0	0	0	0	0	0
TBIU023439|TBIM030683	CDVVGFPATAITWFKDDVR	Unmodified	2196.07	0.0673746	474	yes	yes	0	0	0	0	0														1								116.32	116.32	3	0.016849	43881	female_001	66.12	49.997	17019000	0	0	0	0	0	0	0
TBIU024677|TBIM032464	CEICLPGYTGNPLQPGDYCQLR	Unmodified	2610.17	0.166513	503	yes	yes	0	0	0	0	0														1	1							104.96	104.96	2	0.0028687	36284	male_001	85.42	66.598	30310000	0	0	0	0	0	0	0
TBIU024677|TBIM032464	CFCFGQTK	Unmodified	1046.43	0.431372	503	yes	yes	0	0	0	0	0															1							56.673	56.673	2	0.012126	16650	male_001	143.02	84.359	10500000	0	0	0	0	0	0	0
TBIU027143|TBIM036137;TBIU027142|TBIM036136;TBIU020091|TBIM025664	CGAAAVGGFFK	Unmodified	1083.52	0.51715	565;399	no	no	0	0	0	0	0														1	1							72.072	72.072	2	0.014506	22987	male_001	96.253	51.172	10286000	0	0	0	0	0	0	0
TBIU001947|TBIM002166;TBIU035500|TBIM046224	CGGIHSSVVK	Unmodified	1042.52	0.522964	70	yes	no	0	0	0	0	0														1	1							40.421	40.421	2	0.01683	11687	female_001	108.81	72.106	11345000	0	0	0	0	0	0	0
TBIU023476|TBIM030737	CGTIALVHALANNK	Unmodified	1480.78	0.782032	475	yes	yes	0	0	0	0	0														1	1							74.644	74.644	2	2.2074e-06	26372	female_001	143.39	116.07	89792000	0	0	0	0	0	0	0
TBIU001952|TBIM002171;TBIU020567|TBIM026371	CILGDQVHVDQAK	Unmodified	1481.73	0.729662	71	yes	no	0	0	0	0	0														1								63.462	63.462	2	0.017633	21701	female_001	92.428	45.537	20392000	0	0	0	0	0	0	0
TBIU018322|TBIM023045	CIVPPFTYNAFELNK	Unmodified	1811.89	0.891642	364	yes	yes	0	0	0	0	0														1								110.03	110.03	3	0.015095	41166	female_001	69.716	58.242	10034000	0	0	0	0	0	0	0
TBIU012046|TBIM014380	CKDDVFTHLYTLIVK	Unmodified	1850.96	0.960056	246	yes	yes	0	0	0	0	0														1	2							102.8	102.8	3;4	0.0021225	35448	male_001	116.49	83.675	59671000	0	0	0	0	0	0	0
TBIU005632|TBIM006513	CKPSDNPFKEK	Unmodified	1348.64	0.644536	176	yes	yes	0	0	0	0	0														1	1							44.33	44.33	3	0.01726	13313	female_001	75.788	56.656	19323000	0	0	0	0	0	0	0
TBIU024677|TBIM032464	CLCPQGWAGER	Unmodified	1332.57	0.570325	503	yes	yes	0	0	0	0	0														1								61.912	61.912	2	0.021956	20983	female_001	91.265	45.585	31161000	0	0	0	0	0	0	0
TBIU002419|TBIM002698;TBIU013673|TBIM016535	CLDTGTPIRIPVGPK	Unmodified	1622.88	0.881412	87	yes	no	0	0	0	0	0														1								81.57	81.57	2	0.014705	29431	female_001	90.614	67.294	61030000	0	0	0	0	0	0	0
TBIU022585|TBIM029382	CLEENLNIDRR	Unmodified	1430.69	0.693611	457	yes	yes	0	0	0	0	0														1	1							54.07	54.07	3	0.0042275	15725	male_001	103.22	67.484	22068000	0	0	0	0	0	0	0
TBIU003593|TBIM004094	CNDGQCLGSAAR	Unmodified	1307.53	0.534668	138	yes	yes	0	0	0	0	0														1	1							33.057	33.057	2	3.1689e-05	7133	male_001	142.83	119.4	71835000	0	0	0	0	0	0	0
TBIU014752|TBIM017991	CNDPAVWTQLGR	Unmodified	1415.66	0.661583	294	yes	yes	0	0	0	0	0														1	1							79.885	79.885	2	2.6321e-08	26154	male_001	153.97	118.53	47732000	0	0	0	0	0	0	0
TBIU015008|TBIM018345	CNILNGECEELR	Unmodified	1505.66	0.660262	298	yes	yes	0	0	0	0	0														1								67.381	67.381	2	6.1449e-06	23380	female_001	148.91	89.761	62331000	0	0	0	0	0	0	0
TBIU024677|TBIM032464;TBIU024678|TBIM032465	CNSGQCISSEGR	Unmodified	1353.54	0.540147	503	yes	no	0	0	0	0	0															1							25.593	25.593	2	0.0016217	4578	male_001	121.9	102.11	3700600	0	0	0	0	0	0	0
TBIU020557|TBIM026354	CNSTEVNPSDALIDAQELVK	Unmodified	2202.05	0.0474271	406	yes	yes	0	0	0	0	0														1								104.92	104.92	2	0.035969	39130	female_001	67.115	45.558	4608400	0	0	0	0	0	0	0
TBIU015743|TBIM019389;TBIU002567|TBIM002875	CPAINVNDSVTK	Unmodified	1316.64	0.63945	318	yes	no	0	0	0	0	0														1								53.072	53.072	2	0.010218	17192	female_001	101.46	43.214	13233000	0	0	0	0	0	0	0
TBIU026769|TBIM035561	CPIGQYQALER	Unmodified	1333.64	0.64487	561	yes	yes	0	0	0	0	0														1	1							61.651	61.651	2	0.016838	20882	female_001	94.692	60.439	26324000	0	0	0	0	0	0	0
TBIU015295|TBIM018746;TBIU015296|TBIM018747	CPVGYAGQHCER	Unmodified	1432.6	0.597602	310	yes	no	0	0	0	0	0														1	1							26.346	26.346	2;3	0.043013	4676	male_001	75.088	52.367	16933000	0	0	0	0	0	0	0
TBIU009474|TBIM011071;TBIU009475|TBIM011073	CQDHIDDDPVIK	Unmodified	1453.65	0.650743	212	yes	no	0	0	0	0	0														1	1							78.993	78.993	2	2.2278e-08	28289	female_001	155	106.58	12143000	0	0	0	0	0	0	0
TBIU026769|TBIM035561	CRPGTYQDDTGNLTCR	Unmodified	1912.82	0.815593	561	yes	yes	0	0	0	0	0														1								42.823	42.823	3	0.025669	12815	female_001	67.415	54.701	4595200	0	0	0	0	0	0	0
TBIU022774|TBIM029670	CSAEDIETILGQFK	Unmodified	1609.77	0.765773	459	yes	yes	0	0	0	0	0														1								115.38	115.38	2	0.003285	43355	female_001	114.4	70.092	8741600	0	0	0	0	0	0	0
TBIU003908|TBIM004455	CSEAMNAYSATELAAGTPGFCR	Unmodified	2363	0.998051	143	yes	yes	0	0	0	0	0														2								90.779	90.779	2;3	7.0945e-05	33325	female_001	136.39	117.18	33115000	0	0	0	0	0	0	0
TBIU000302|TBIM000332;TBIU022412|TBIM029097;TBIU022411|TBIM029096	CSLTDIACLLHNK	Unmodified	1543.75	0.748683	20	yes	no	0	0	0	0	0														2	2							90.556	90.556	2;3	0.00024493	30540	male_001	133.05	104.77	84291000	0	0	0	0	0	0	0
TBIU000302|TBIM000332;TBIU022412|TBIM029097;TBIU022411|TBIM029096	CSLTDIACLLHNKYDSTK	Unmodified	2138.01	0.0136245	20	yes	no	0	0	0	0	0														2								89.402	89.402	3;4	5.6772e-05	32753	female_001	98.062	84.637	95376000	0	0	0	0	0	0	0
TBIU024677|TBIM032464;TBIU024678|TBIM032465	CSNGQCISTAAR	Unmodified	1323.57	0.565968	503	yes	no	0	0	0	0	0														1	1							30.379	30.379	2	0.00021311	6171	male_001	138.22	70.321	32443000	0	0	0	0	0	0	0
TBIU003593|TBIM004094	CSPGEFQCADSSCIDER	Unmodified	2016.76	0.761175	138	yes	yes	0	0	0	0	0														1								61.565	61.565	3	0.030471	20871	female_001	53.395	35.906	13373000	0	0	0	0	0	0	0
TBIU008773|TBIM010209;TBIU001235|TBIM001354	CSTVILNGK	Unmodified	990.517	0.516816	200	yes	no	0	0	0	0	0														1								43.638	43.638	2	0.044853	13232	female_001	111.82	44.784	32239000	0	0	0	0	0	0	0
TBIU024677|TBIM032464	CTACPPGYTGR	Unmodified	1238.52	0.517227	503	yes	yes	0	0	0	0	0															1							38.825	38.825	2	0.014671	9415	male_001	96.143	50.463	16762000	0	0	0	0	0	0	0
TBIU013862|TBIM016787	CTDLREDLEGNVKYEDFISR	Unmodified	2458.14	0.143453	279	yes	yes	0	0	0	0	0														1								85.474	85.474	4	0.0013322	31129	female_001	73.405	58.636	20902000	0	0	0	0	0	0	0
TBIU022406|TBIM029085;TBIU002646|TBIM002966	CTTDHISAAGQWLK	Unmodified	1586.75	0.751126	452	yes	no	0	0	0	0	0														1								63.993	63.993	3	0.027491	21897	female_001	63.727	51.441	20738000	0	0	0	0	0	0	0
TBIU025775|TBIM034045;TBIU025774|TBIM034041;TBIU022321|TBIM028941	CVADGTPRPSFTFK	Unmodified	1581.76	0.760962	538	yes	no	0	0	0	0	0														1								56.955	56.955	2	0.047324	18840	female_001	96.015	58.459	14366000	0	0	0	0	0	0	0
TBIU025775|TBIM034045;TBIU025774|TBIM034041;TBIU004267|TBIM004771	CVANAVPLAVIK	Unmodified	1253.72	0.716578	538	yes	no	0	0	0	0	0														1	1							80.866	80.866	2	0.013992	26670	male_001	96.311	61.016	1859100000	0	0	0	0	0	0	0
TBIU008773|TBIM010209;TBIU001235|TBIM001354	CVELSIGNVTEFR	Unmodified	1522.74	0.744978	200	yes	no	0	0	0	0	0														1								94.051	94.051	2	0.0065421	34706	female_001	108.47	51.907	31315000	0	0	0	0	0	0	0
TBIU024151|TBIM031697	CVFDMPESAQQSSVADVEEKPK	Unmodified	2480.12	0.11994	492	yes	yes	0	0	0	0	0														1								74.982	74.982	3	1.8317e-06	26622	female_001	109.03	91.729	25873000	0	0	0	0	0	0	0
TBIU022232|TBIM028812;TBIU022233|TBIM028813	CVGIVEYDGSIYNPEGIDPR	Unmodified	2252.04	0.0419478	448	yes	no	0	0	0	0	0														1								98.573	98.573	2	0.018345	36552	female_001	101.53	80.303	13055000	0	0	0	0	0	0	0
TBIU020263|TBIM025929	CVINATGPYTDSLR	Unmodified	1565.75	0.750792	403	yes	yes	0	0	0	0	0														1								75.319	75.319	2	0.010145	26759	female_001	123.63	55.633	16780000	0	0	0	0	0	0	0
TBIU000742|TBIM000842	CVSTLLDLIQTK	Unmodified	1389.75	0.753752	33	yes	yes	0	0	0	0	0															1							108.51	108.51	2	0.016974	37717	male_001	93.667	52.638	2691300	0	0	0	0	0	0	0
TBIU024677|TBIM032464	CVVTGIPKPTITWK	Unmodified	1598.89	0.885435	503	yes	yes	0	0	0	0	0														1	1							78.485	78.485	2;3	0.024064	25680	male_001	66.215	48.119	179510000	0	0	0	0	0	0	0
TBIU009151|TBIM010670	CWDTEATGIDINEELAQIANR	Unmodified	2418.11	0.112153	204	yes	yes	0	0	0	0	0														2								118.5	118.5	2;3	2.4569e-10	44601	female_001	175.28	146.38	58555000	0	0	0	0	0	0	0
TBIU009229|TBIM010766;TBIU009230|TBIM010767	CYDCWYGHPCR	Unmodified	1572.57	0.569673	207	yes	no	0	0	0	0	0														1								64.649	64.649	2	0.0105	22204	female_001	99.442	76.702	10767000	0	0	0	0	0	0	0
TBIU024677|TBIM032464	CYDLPGPTGFNCICPVGR	Unmodified	2081.91	0.912136	503	yes	yes	0	0	0	0	0														1	1							97.259	97.259	3	0.01138	36010	female_001	83.418	66.339	21704000	0	0	0	0	0	0	0
TBIU018289|TBIM023003	CYNCGESDHLAR	Unmodified	1480.58	0.582346	361	yes	yes	0	0	0	0	0														2								32.379	32.379	2;3	0.0022694	8426	female_001	96.64	80.503	17552000	0	0	0	0	0	0	0
TBIU019983|TBIM025507	DAADQNFDYMFK	Unmodified	1463.6	0.60273	396	yes	yes	0	0	0	0	0															1							96.299	96.299	2	0.010804	32801	male_001	99.653	54.516	4254600	0	0	0	0	0	0	0
TBIU002642|TBIM002962;TBIU012013|TBIM014336	DADELTSE	Unmodified	878.351	0.350522	103	yes	no	0	0	0	0	0																			1		1	49.904	49.904	1	0.0074959	11572	PDG_X_001	148.21	36.928	19530000	0	0	0	0	0	0	0
TBIU002642|TBIM002962;TBIU012013|TBIM014336	DADELTSED	Unmodified	993.377	0.377465	103	yes	no	0	0	0	0	0							1				1										1	50.162	50.162	1;2	0.0048316	12070	PDG_X_003	138.33	37.943	167790000	0	0	0	0	0	17281000	0
TBIU002642|TBIM002962;TBIU012013|TBIM014336	DADELTSEDKRFMR	Unmodified	1711.78	0.783548	103	yes	no	0	0	0	0	0		1	1																			47.415	47.415	3	1.4212e-10	10778	BG_O_001	128.31	86.669	12280000	6097700	6182600	0	0	0	0	0
TBIU002642|TBIM002962;TBIU012013|TBIM014336	DADELTSEDKRFMRF	Amidated (C-term)	1857.87	0.867947	103	yes	no	0	1	0	0	0		2	2	2	3	2	2	1	1	1	2	1	2			1	2	3	2	1	1	51.596	51.596	2;3;4	7.6494e-30	12298	BG_X_002	200.13	141.3	1142300000	32919000	51127000	48532000	106920000	184460000	78528000	24346000
TBIU002642|TBIM002962;TBIU012013|TBIM014336	DADELTSEDKRFMRF	Oxidation (M);Amidated (C-term)	1873.86	0.862861	103	yes	no	0	1	0	0	1			1			1	1															49.351	49.351	3	0.028593	11314	BG_X_003	83.499	39.809	89445000	0	11732000	0	0	51476000	26237000	0
TBIU002642|TBIM002962;TBIU012013|TBIM014336	DADELTSEDKRFMRFG	Unmodified	1915.87	0.873426	103	yes	no	0	0	0	0	0		1								1												51.851	51.851	3	0.0063764	12594	BG_O_001	98.439	43.939	10309000	3128800	0	0	0	0	0	0
TBIU003546|TBIM003989	DAEALKKLNEN	Carbamyl (N-term);Amidated (C-term)	1285.66	0.662628	137	yes	yes	0	1	1	0	0		1	1	1	1	1		1	1	1	1	1	1			1	1	1	1	1	1	53.856	53.856	2	4.6626e-06	12973	PDG_O_002	150.24	48.241	730680000	40372000	79355000	58759000	5194800	79050000	0	46719000
CON__P02769	DAFLGSFLYEYSR	Unmodified	1566.74	0.735459	2	yes	yes	0	0	0	0	0				1			1						1					1				65.552	65.552	2	5.3487e-16	17903	PDG_O_003	169.58	125.26	306560000	0	0	65486000	0	0	38260000	0
TBIU023311|TBIM030482	DAGGYNDWCSGR	Unmodified	1356.52	0.515312	470	yes	yes	0	0	0	0	0															1							61.418	61.418	2	0.020987	18546	male_001	90.108	45.809	12848000	0	0	0	0	0	0	0
TBIU020949|TBIM026916	DAGKDISADITPNEKT	Unmodified	1673.81	0.810809	416	yes	yes	0	0	0	0	0																1	2				1	45.806	45.806	2;3	0.0044025	9870	PDG_O_002	74.726	46.093	21743000	0	0	0	0	0	0	0
TBIU020949|TBIM026916	DAGKDISADITPNEKTE	Unmodified	1802.85	0.853402	416	yes	yes	0	0	0	0	0																1						46.491	46.491	3	0.0039983	10368	PDG_O_001	100.04	79.305	4334000	0	0	0	0	0	0	0
TBIU020121|TBIM025714	DAGQIAGLNVLR	Unmodified	1225.68	0.677885	400	yes	yes	0	0	0	0	0															1							90.158	90.158	2	0.0085222	30328	male_001	106.68	49.085	12694000	0	0	0	0	0	0	0
TBIU024677|TBIM032464	DAIESANVYDCGDR	Unmodified	1583.65	0.6522	503	yes	yes	0	0	0	0	0														1	1							64.537	64.537	2	0.0094865	22118	female_001	101.3	57.783	17429000	0	0	0	0	0	0	0
TBIU009627|TBIM011274	DALDTERDCR	Unmodified	1249.54	0.535713	214	yes	yes	0	0	0	0	0														1								57.848	57.848	2	0.016668	19242	female_001	105.52	65.476	24950000	0	0	0	0	0	0	0
TBIU003709|TBIM004163	DALSDRVDDLE	Unmodified	1246.57	0.567725	140	yes	yes	0	0	0	0	0		1	1	1																		53.493	53.493	2	0.0035829	13219	BG_O_003	119.22	60.79	22942000	0	7444500	15498000	0	0	0	0
TBIU016114|TBIM019899	DALVAAVCAAPTALLAHGVGK	Unmodified	2004.08	0.0826308	325	yes	yes	0	0	0	0	0															1							103.81	103.81	3	0.013329	35848	male_001	54.117	29.579	34003000	0	0	0	0	0	0	0
TBIU002644|TBIM002964	DAMDETKVKDNDHS	Unmodified	1603.68	0.678414	104	yes	yes	0	0	0	0	0																1		1				40.228	40.228	2;3	0.030559	7697	PDG_O_001	90.653	63.324	5104200	0	0	0	0	0	0	0
TBIU002644|TBIM002964	DAMDETKVKDNDHSRQ	Unmodified	1887.84	0.838103	104	yes	yes	0	0	0	0	0									1							1	1			1		39.133	39.133	4	0.00060646	6715	PDG_O_002	132.44	91.637	9293900	0	0	0	0	0	0	0
TBIU023313|TBIM030485;TBIU002921|TBIM003285	DASGYDDWPSGR	Unmodified	1324.53	0.532008	117	yes	no	0	0	0	0	0															1							69.767	69.767	2	0.0012917	21973	male_001	125.97	64.29	11759000	0	0	0	0	0	0	0
TBIU024554|TBIM032272;TBIU024556|TBIM032275;TBIU024553|TBIM032271	DATHDHAIQVLR	Unmodified	1374.7	0.700411	499	yes	no	0	0	0	0	0														1								43.387	43.387	3	0.030708	13070	female_001	86.114	59.016	6752700	0	0	0	0	0	0	0
TBIU004606|TBIM005270	DAVSDLALHFLAK	Unmodified	1398.75	0.750715	164	yes	yes	0	0	0	0	0														1								112.7	112.7	3	0.041192	42294	female_001	65.563	39.845	16401000	0	0	0	0	0	0	0
TBIU000459|TBIM000499	DAVTYTEHAK	Unmodified	1133.54	0.535303	25	yes	yes	0	0	0	0	0														1	1							30.51	30.51	2	0.0019246	6333	male_001	136.75	58.83	228430000	0	0	0	0	0	0	0
TBIU003593|TBIM004094	DAYYVSELYVR	Unmodified	1376.66	0.661231	138	yes	yes	0	0	0	0	0														1								92.339	92.339	2	0.012442	33977	female_001	97.635	34.149	18638000	0	0	0	0	0	0	0
TBIU024677|TBIM032464	DCGTCAEGYVGNPR	Unmodified	1554.62	0.619125	503	yes	yes	0	0	0	0	0														1	1							52.862	52.862	2	0.00018944	17068	female_001	136.63	99.941	122580000	0	0	0	0	0	0	0
TBIU022500|TBIM029252;TBIU022499|TBIM029249	DCQLSHANLLDYGPESCSHK	Unmodified	2330.01	0.00557902	455	yes	no	0	0	0	0	0														1	1							68.998	68.998	3;4	0.00099851	23922	female_001	93.804	76.126	87937000	0	0	0	0	0	0	0
TBIU022500|TBIM029252;TBIU022499|TBIM029249	DCQLSHANLLDYGPESCSHK	Carbamyl (N-term)	2373.01	0.0113927	455	yes	no	0	0	1	0	0														1								77.019	77.019	3	0.019551	27505	female_001	73.294	48.096	20507000	0	0	0	0	0	0	0
TBIU021003|TBIM026988	DDELFQEWLK	Unmodified	1321.62	0.619032	418	yes	yes	0	0	0	0	0														1								119.74	119.74	2	0.063524	45146	female_001	85.064	42.955	0	0	0	0	0	0	0	0
TBIU019436|TBIM024668	DDESLESILDNLQPR	Unmodified	1742.83	0.832273	386	yes	yes	0	0	0	0	0					1																	68.501	68.501	2	0.019974	19244	BG_X_001	113.69	81.081	5745800	0	0	0	5745800	0	0	0
TBIU003111|TBIM003509;TBIU004168|TBIM004764	DDFTDDDEEAI	Unmodified	1283.47	0.467736	129	yes	no	0	0	0	0	0								1			2		1									61.999	61.999	1;2	0.0066869	16808	CG_X_003	114.6	87.909	22500000	0	0	0	0	0	0	2979700
TBIU025607|TBIM033787	DDKEKPVDIVPK	Unmodified	1381.75	0.745295	527	yes	yes	0	0	0	0	0														1								44.887	44.887	3	0.0422	13677	female_001	82.515	49.458	8338200	0	0	0	0	0	0	0
TBIU026665|TBIM035388;TBIU002984|TBIM003363	DDLFNTNASIVR	Unmodified	1363.67	0.673193	556	yes	no	0	0	0	0	0														1	1							87.97	87.97	2	0.0056799	32102	female_001	112.75	71.761	198650000	0	0	0	0	0	0	0
TBIU015008|TBIM018345	DDLHAQVEHVSK	Unmodified	1376.67	0.668442	298	yes	yes	0	0	0	0	0														1								60.355	60.355	2	0.00017593	20291	female_001	138.63	91.439	138140000	0	0	0	0	0	0	0
TBIU035405|TBIM046121	DDNIKAGQDELLKR	Unmodified	1613.84	0.837298	635	yes	yes	0	0	0	0	0														1								49.375	49.375	3	7.8953e-15	15627	female_001	107.11	73.901	0	0	0	0	0	0	0	0
TBIU035770|TBIM046541	DDPSQEPVKFAAPK	Unmodified	1527.76	0.756923	638	yes	yes	0	0	0	0	0				1	1																	48.119	48.119	2;3	0.033355	10818	BG_X_001	64.104	51.003	3456800	0	0	0	3456800	0	0	0
TBIU001234|TBIM001353	DDQFGERQEEQVVPVAEEK	Unmodified	2231.03	0.0342198	42	yes	yes	0	0	0	0	0														1	1							67.969	67.969	3	7.7277e-05	23559	female_001	91.589	71.677	32500000	0	0	0	0	0	0	0
TBIU023479|TBIM030742	DDTYLNGPCVDLIKR	Unmodified	1777.87	0.866884	476	yes	yes	0	0	0	0	0														1	1							83.911	83.911	3	0.002379	30388	female_001	100.11	71.829	36849000	0	0	0	0	0	0	0
TBIU013611|TBIM016441;TBIU013612|TBIM016442	DDTYWVDNVD	Unmodified	1240.49	0.488412	272	yes	no	0	0	0	0	0											1											63.991	63.991	2	0.043974	17869	CG_X_001	89.55	64.627	3929200	0	0	0	0	0	0	0
TBIU020949|TBIM026916	DDVLDAGLSRE	Unmodified	1188.56	0.562246	416	yes	yes	0	0	0	0	0						1						1										53.852	53.852	2	0.010333	13149	BG_X_002	107.79	29.453	9734500	0	0	0	0	9734500	0	0
TBIU009229|TBIM010766;TBIU009230|TBIM010767	DEAKEDQQSAQNIE	Unmodified	1603.7	0.696173	207	yes	no	0	0	0	0	0		1		1	1		1	1	1	1	1	1	1	1		2	2		2	2	2	43.308	43.308	2;3	9.0902e-21	8603	CG_O_003	191.33	144.92	3294700000	97966000	0	80509000	191560000	0	124050000	218820000
TBIU009229|TBIM010766;TBIU009230|TBIM010767	DEAKEDQQSAQNIE	Carbamyl (N-term)	1646.7	0.701987	207	yes	no	0	0	1	0	0		1							1							1	1				1	46.351	46.351	2	2.0546e-10	10595	PDG_X_003	152.7	109.98	112020000	12609000	0	0	0	0	0	0
TBIU012062|TBIM014410;TBIU003438|TBIM003865	DEASEGSESKDGVSNLLR	Unmodified	1891.88	0.875928	134	yes	no	0	0	0	0	0				1																		48.639	48.639	2	0.034811	11207	BG_O_003	72.958	49.722	3572100	0	0	3572100	0	0	0	0
TBIU001429|TBIM001576	DEEEEYADEYE	Unmodified	1419.48	0.48378	51	yes	yes	0	0	0	0	0									1		1	1	1			1		1				55.091	55.091	2	7.8475e-07	14119	CG_X_002	159.04	105.26	78741000	0	0	0	0	0	0	0
TBIU011660|TBIM013852	DEFVNIHKY	Carbamyl (N-term)	1206.57	0.566937	244	yes	yes	0	0	1	0	0		1		1												1		1				52.086	52.086	2	0.020306	12656	BG_O_003	119.29	45.36	137220000	37010000	0	29637000	0	0	0	0
TBIU011660|TBIM013852	DEFVNIHKY	Unmodified	1163.56	0.561123	244	yes	yes	0	0	0	0	0											1							1	1			48.767	48.767	1;2	0.019021	11329	PDG_X_001	119.86	30.818	408980000	0	0	0	0	0	0	0
TBIU011660|TBIM013852	DEFVNIHKYFDASKGQY	Unmodified	2059.96	0.963955	244	yes	yes	0	0	0	0	0		2	3	2	3	3	3	3	3	3	3	3	3			3	2	3	3	2	2	54.478	54.478	2;3;4	7.3968e-72	13715	CG_X_003	281.54	229.19	2733900000	82023000	92374000	52564000	229390000	146890000	110230000	295320000
TBIU011660|TBIM013852	DEFVNIHKYFDASKGQY	Carbamyl (N-term)	2102.97	0.969769	244	yes	yes	0	0	1	0	0									1		1							1	1			57.471	57.471	3	0.0069071	14794	PDG_X_001	80.609	66.569	43340000	0	0	0	0	0	0	0
TBIU028894|TBIM038703;TBIU003584|TBIM004028	DEGRLDEASLA	Unmodified	1174.55	0.546596	607	yes	no	0	0	0	0	0											1											49.98	49.98	2	0.061896	11935	CG_X_001	79.148	28.541	18621000	0	0	0	0	0	0	0
TBIU028894|TBIM038703;TBIU003584|TBIM004028	DEGRLDEASLAA	Unmodified	1245.58	0.583709	607	yes	no	0	0	0	0	0									1									1		1	1	50.479	50.479	2	0.035311	12400	PDG_X_003	93.111	45.508	13718000	0	0	0	0	0	0	0
TBIU028894|TBIM038703;TBIU003584|TBIM004028	DEGRLDEASLAAE	Unmodified	1374.63	0.626303	607	yes	no	0	0	0	0	0		1		1	1	1	1				1		1				1		1			51.2	51.2	2	0.0023431	12305	CG_X_003	117.14	59.3	403980000	26682000	0	34202000	56016000	76664000	45962000	0
TBIU024477|TBIM032173;TBIU024476|TBIM032169;TBIU024475|TBIM032166	DEHANEDVEK	Unmodified	1184.49	0.49456	497	yes	no	0	0	0	0	0														1								30.943	30.943	2	3.1047e-05	7855	female_001	135.86	100.56	0	0	0	0	0	0	0	0
TBIU009627|TBIM011274	DELKQEQENYK	Unmodified	1422.66	0.662688	214	yes	yes	0	0	0	0	0														1	1							47.182	47.182	2	3.3124e-09	14492	female_001	197.27	109.96	67727000	0	0	0	0	0	0	0
TBIU015068|TBIM018438;TBIU021165|TBIM027211;TBIU021164|TBIM027209	DELLAEKEK	Unmodified	1073.56	0.560455	301	yes	no	0	0	0	0	0														1								65.383	65.383	2	0.0043522	22533	female_001	136.21	37.275	27421000	0	0	0	0	0	0	0
TBIU027970|TBIM037354	DENKVIGGFQLR	Unmodified	1374.73	0.725563	586	yes	yes	0	0	0	0	0														1	1							90.325	90.325	2	0.0067471	30437	male_001	110.88	26.385	134990000	0	0	0	0	0	0	0
TBIU025923|TBIM034248	DENNFAADKIHK	Unmodified	1400.67	0.668442	540	yes	yes	0	0	0	0	0														1								52.435	52.435	2	7.436e-09	16902	female_001	158.79	92.52	10821000	0	0	0	0	0	0	0
TBIU001298|TBIM001474	DENTFPRI	Amidated (C-term)	989.493	0.493044	45	yes	yes	0	1	0	0	0										1	1		1			1		1	1			50.982	50.982	2	0.023583	11876	CG_O_003	123.69	48.379	584230000	0	0	0	0	0	0	0
TBIU009469|TBIM011064	DEPTPSNDRWAYPSNLMALLR	Amidated (C-term)	2444.19	0.190678	211	yes	yes	0	1	0	0	0								1	1							1	1	1				63.018	63.018	3	7.6705e-21	17174	CG_O_002	117.48	100.33	143950000	0	0	0	0	0	0	22542000
TBIU025923|TBIM034248	DESDRNTWIAR	Unmodified	1361.63	0.632391	540	yes	yes	0	0	0	0	0														2	1							50.873	50.873	2;3	1.9641e-06	14396	male_001	131.43	87.133	42804000	0	0	0	0	0	0	0
TBIU025923|TBIM034248	DESDRNTWIAR	Carbamyl (N-term)	1404.64	0.638205	540	yes	yes	0	0	1	0	0														1								60.77	60.77	2	0.019222	20502	female_001	93.096	64.369	24845000	0	0	0	0	0	0	0
TBIU013320|TBIM016063	DEVDVRDQLMK	Unmodified	1346.65	0.650015	264	yes	yes	0	0	0	0	0															1							63.191	63.191	2	0.031402	19326	male_001	80.688	40.337	2693800	0	0	0	0	0	0	0
TBIU002642|TBIM002962;TBIU002643|TBIM002963	DFCNKPVNSR	Unmodified	1235.57	0.571705	103	yes	no	0	0	0	0	0														1	1							41.923	41.923	2	0.0030606	12358	female_001	132.22	90.38	13587000	0	0	0	0	0	0	0
TBIU014284|TBIM017341	DFEGSFPE	Amidated (C-term)	925.382	0.381762	286	yes	yes	0	1	0	0	0																				1		58.662	58.662	1	0.028385	15196	PDG_X_002	121.29	68.609	27552000	0	0	0	0	0	0	0
TBIU004666|TBIM005341	DFGHPDRAEDAR	Unmodified	1384.61	0.61199	166	yes	yes	0	0	0	0	0														1								42.929	42.929	3	0.026333	12857	female_001	79.152	57.458	8652400	0	0	0	0	0	0	0
TBIU014284|TBIM017341	DFLENFPESDS	Unmodified	1298.53	0.530277	286	yes	yes	0	0	0	0	0		1	1	1	2	2	2	2	1	1	1	1	1			1	1	1	2	2	2	65.671	65.671	1;2	0.0035931	17673	PDG_X_002	119.21	57.209	893650000	26945000	25580000	21568000	52812000	165500000	101020000	27358000
TBIU014284|TBIM017341	DFLENFPESDSKE	Unmodified	1555.67	0.667833	286	yes	yes	0	0	0	0	0		1	1	1	1	2	3	1	1	1	1	1	1			1	1	1	2	1	2	57.709	57.709	2	2.2153e-16	15556	BG_X_001	172.61	116.05	3444400000	221710000	228870000	191910000	466910000	573320000	305200000	121180000
TBIU014284|TBIM017341	DFLENFPESDSKE	Carbamyl (N-term)	1598.67	0.673647	286	yes	yes	0	0	1	0	0		1	1			1											1					64.542	64.542	2	0.01236	17653	BG_O_002	98.156	62.645	49739000	12387000	14763000	0	0	16708000	0	0
TBIU023559|TBIM030870	DFSKPYQSQTLR	Unmodified	1468.73	0.731042	482	yes	yes	0	0	0	0	0														1	1							62.215	62.215	2	0.0017706	21099	female_001	120.06	72.864	64882000	0	0	0	0	0	0	0
TBIU003111|TBIM003509;TBIU004168|TBIM004764	DFTDDDEEAI	Unmodified	1168.44	0.440793	129	yes	no	0	0	0	0	0											1		1									61.295	61.295	2	0.01648	16726	CG_X_003	101.69	48.524	9389900	0	0	0	0	0	0	0
TBIU008773|TBIM010209	DFTHENPLETR	Unmodified	1357.63	0.626243	200	yes	yes	0	0	0	0	0															1							62.238	62.238	2	0.010447	18924	male_001	102.06	62.06	4349700	0	0	0	0	0	0	0
TBIU028890|TBIM038698	DFTVSALHGDLDQKER	Unmodified	1829.89	0.89079	604	yes	yes	0	0	0	0	0														1								66.923	66.923	3	0.020439	23191	female_001	66.022	32.874	33615000	0	0	0	0	0	0	0
TBIU013716|TBIM016592	DFWTPQNRY	Unmodified	1225.55	0.551621	275	yes	yes	0	0	0	0	0		1		1		1		1	1	1	1	1	1				2	1		1	1	55.931	55.931	2	1.3874e-07	14238	PDG_X_002	155.51	51.301	206060000	11383000	0	7010000	0	0	0	11225000
TBIU019138|TBIM024238	DFYNYLPLSNKDDAPVR	Unmodified	2025.98	0.979605	378	yes	yes	0	0	0	0	0														1	1							94.095	94.095	3	0.01357	34675	female_001	64.454	46.09	11971000	0	0	0	0	0	0	0
TBIU024946|TBIM032827	DGATPAAIDNNKDWTANFVK	Unmodified	2147.03	0.0283466	511	yes	yes	0	0	0	0	0														2	1							84.463	84.463	2;3	0.00098401	30651	female_001	94.023	56.342	53079000	0	0	0	0	0	0	0
TBIU016250|TBIM020073	DGCSLVEPTVLNSNCSLTSVK	Unmodified	2279.08	0.077347	328	yes	yes	0	0	0	0	0														1	1							95.585	95.585	2	8.0314e-08	35305	female_001	127.71	86.311	88632000	0	0	0	0	0	0	0
TBIU012012|TBIM014335;TBIU002645|TBIM002965	DGEDEKRFMR	Unmodified	1281.58	0.577184	105	yes	no	0	0	0	0	0		1	1	1	1		1															42.557	42.557	3	8.6035e-05	8475	BG_X_003	129.85	48.514	18994000	4512300	3218300	2452400	5939700	0	2871700	0
TBIU012012|TBIM014335;TBIU002645|TBIM002965	DGEDEKRFMRF	Amidated (C-term)	1427.66	0.661583	105	yes	no	0	1	0	0	0		1	1	1	1	1	1	1	1	1	1	1	1			1	1	1		1	1	47.636	47.636	3	2.3116e-08	10799	BG_X_003	141.95	43.011	399010000	6734400	11272000	13403000	25126000	26036000	0	14434000
TBIU012012|TBIM014335;TBIU002645|TBIM002965	DGEDEKRFMRFG	Unmodified	1485.67	0.667062	105	yes	no	0	0	0	0	0																	1	1				47.711	47.711	3	0.004483	10619	PDG_O_002	98.353	42.128	9401500	0	0	0	0	0	0	0
TBIU012012|TBIM014335;TBIU002645|TBIM002965	DGEDEKRFMRFGKSGDDE	Unmodified	2116.91	0.911996	105	yes	no	0	0	0	0	0				1	1											1	1	1	1			46.237	46.237	4	0.0010448	10124	PDG_O_001	89.866	65.073	33004000	0	0	2484600	4236500	0	0	0
TBIU025923|TBIM034248	DGLAFNAIIHK	Unmodified	1197.65	0.650607	540	yes	yes	0	0	0	0	0														1	1							80.116	80.116	2	0.010412	28813	female_001	103.8	56.23	97449000	0	0	0	0	0	0	0
TBIU025923|TBIM034248	DGLAFNAIIHK	Carbamyl (N-term)	1240.66	0.656421	540	yes	yes	0	0	1	0	0														1								93.208	93.208	2	0.010463	34329	female_001	113.66	83.094	33339000	0	0	0	0	0	0	0
TBIU012012|TBIM014335;TBIU002645|TBIM002965	DGQDKRFMRF	Amidated (C-term)	1297.63	0.634974	105	yes	no	0	1	0	0	0						1		1								1			1	1	1	45.703	45.703	3	0.0014755	10300	PDG_X_003	119.68	42.003	143510000	0	0	0	0	14634000	0	6464800
TBIU012012|TBIM014335;TBIU002645|TBIM002965	DGQDKRFMRFG	Unmodified	1355.64	0.640453	105	yes	no	0	0	0	0	0																1	1	1				46.07	46.07	3	0.004134	9748	PDG_O_002	118.4	38.429	16519000	0	0	0	0	0	0	0
TBIU020071|TBIM025631	DGTCNVQYQPTK	Unmodified	1409.62	0.624528	398	yes	yes	0	0	0	0	0														1								43.323	43.323	2	0.0088985	13036	female_001	105.52	71.137	17237000	0	0	0	0	0	0	0
TBIU024677|TBIM032464;TBIU024678|TBIM032465	DGTDEFECPPVCR	Unmodified	1580.62	0.623542	503	yes	no	0	0	0	0	0														1	1							71.499	71.499	2	0.0010839	22655	male_001	120.99	88.574	51511000	0	0	0	0	0	0	0
TBIU006320|TBIM007324;TBIU006319|TBIM007322;TBIU004467|TBIM004990	DGWSNGEEGANTIDAV	Unmodified	1633.69	0.685608	156	yes	no	0	0	0	0	0												1										63.726	63.726	2	0.0017293	17785	CG_X_002	113.93	84.183	7734400	0	0	0	0	0	0	0
TBIU022052|TBIM028535	DHAEAESSAESKNEELAQK	Unmodified	2071.93	0.92942	444	yes	yes	0	0	0	0	0														1	1							29.594	29.594	3	0.0016018	7241	female_001	82.865	63.312	27690000	0	0	0	0	0	0	0
TBIU032976|TBIM043375	DHAFAMLVAK	Unmodified	1101.56	0.5641	624	yes	yes	0	0	0	0	0															1							68.381	68.381	2	0.0019136	21424	male_001	136.8	101.99	9422600	0	0	0	0	0	0	0
TBIU036786|TBIM047677	DHALTSGTIK	Unmodified	1041.55	0.545473	641	yes	yes	0	0	0	0	0														1	1							33.611	33.611	2	0.011345	8910	female_001	113.66	71.371	19122000	0	0	0	0	0	0	0
TBIU003345|TBIM003764	DHDHDLETSQLK	Unmodified	1436.65	0.653186	133	yes	yes	0	0	0	0	0														1								35.905	35.905	3	0.0063328	9895	female_001	91.961	74.845	9789100	0	0	0	0	0	0	0
TBIU003345|TBIM003764	DHDHDLETSQLKEEITK	Unmodified	2036.97	0.965078	133	yes	yes	0	0	0	0	0														2	2							53.229	53.229	3;4	5.7671e-36	17103	female_001	188.58	166.1	1481300000	0	0	0	0	0	0	0
TBIU003345|TBIM003764	DHDHDLETSQLKEEITK	Carbamyl (N-term)	2079.97	0.970891	133	yes	yes	0	0	1	0	0														2	1							58.536	58.536	3;4	0.00052545	19540	female_001	121.27	108.11	100080000	0	0	0	0	0	0	0
TBIU006205|TBIM007183	DHLGFAGTL	Amidated (C-term)	928.477	0.476666	179	yes	no	0	1	0	0	0		1																				52.906	52.906	2	0.018146	13056	BG_O_001	105.2	51.491	0	0	0	0	0	0	0	0
TBIU026604|TBIM035291	DHVVTEQEEVHEVVEER	Unmodified	2061.96	0.960327	555	yes	yes	0	0	0	0	0														1	1							57.037	57.037	3	2.0168e-27	18783	female_001	177.67	135.35	72552000	0	0	0	0	0	0	0
TBIU026604|TBIM035291	DHVVTEQEEVHEVVEER	Carbamyl (N-term)	2104.97	0.96614	555	yes	yes	0	0	1	0	0														1								65.619	65.619	3	0.0065394	22634	female_001	78.95	60.495	13504000	0	0	0	0	0	0	0
TBIU028381|TBIM037943;TBIU028380|TBIM037941	DIDLKDQQAVDDLLLK	Unmodified	1840.98	0.978209	597	yes	no	0	0	0	0	0														1	1							101.84	101.84	3	0.0095772	37859	female_001	83.966	51.665	74187000	0	0	0	0	0	0	0
TBIU010209|TBIM012007;TBIU004258|TBIM004761	DIDPQNELCFFR	Unmodified	1552.7	0.698028	152	yes	no	0	0	0	0	0														1								109	109	2	0.001038	40792	female_001	129.1	61.536	13644000	0	0	0	0	0	0	0
TBIU002885|TBIM003297	DIENPAIVDIYSEHAR	Unmodified	1840.9	0.895542	116	yes	yes	0	0	0	0	0														1								85.205	85.205	3	0.021014	30972	female_001	68.944	42.796	18475000	0	0	0	0	0	0	0
TBIU023768|TBIM031175	DILEDAIDEKLDGK	Unmodified	1572.79	0.788282	486	yes	yes	0	0	0	0	0														2	2							96.132	96.132	2;3	0.015385	35578	female_001	91.694	35.131	112150000	0	0	0	0	0	0	0
TBIU018709|TBIM023608;TBIU018708|TBIM023607	DINDYAAVNEVYAK	Unmodified	1583.75	0.746752	374	yes	no	0	0	0	0	0														1								83.171	83.171	2	0.018453	30122	female_001	88.187	38.686	14973000	0	0	0	0	0	0	0
TBIU023479|TBIM030742	DINVNGTAAQVYEK	Unmodified	1520.75	0.747086	476	yes	yes	0	0	0	0	0															1							69.021	69.021	2	0.04243	21646	male_001	78.903	34.593	50401000	0	0	0	0	0	0	0
TBIU021162|TBIM027206	DIQHLTVLTSK	Unmodified	1253.7	0.697951	420	yes	yes	0	0	0	0	0														2								66.935	66.935	2;3	7.8016e-07	23190	female_001	138.22	84.444	21701000	0	0	0	0	0	0	0
TBIU028017|TBIM037415;TBIU028018|TBIM037416	DIQLIIYGKPDTPTNLQAATVDSR	Unmodified	2628.38	0.375895	587	yes	no	0	0	0	0	0															1							97.406	97.406	2	0.00043937	33272	male_001	97.579	69.296	22807000	0	0	0	0	0	0	0
TBIU035360|TBIM046064	DIRDEEGYLK	Unmodified	1236.6	0.598631	634	yes	yes	0	0	0	0	0														2	1							58.501	58.501	2;3	0.045089	19511	female_001	89.171	44.968	25585000	0	0	0	0	0	0	0
TBIU024908|TBIM032780;TBIU024907|TBIM032779	DITAAGLDVTEPEPLPSNHK	Unmodified	2103.05	0.0484133	509	yes	no	0	0	0	0	0														1	1							83.203	83.203	3	8.6338e-05	27498	male_001	109.03	74.528	187720000	0	0	0	0	0	0	0
TBIU016394|TBIM020267;TBIU016395|TBIM020268	DITYTFGNTVLK	Unmodified	1370.71	0.708182	329	yes	no	0	0	0	0	0														1	1							95.607	95.607	2	0.0076578	32651	male_001	109.29	62.208	1542700000	0	0	0	0	0	0	0
TBIU015402|TBIM018897;TBIU001884|TBIM002093	DIVEEDGVLVLTK	Carbamyl (N-term)	1471.78	0.77699	312	yes	no	0	0	1	0	0														1								118.32	118.32	2	0.014134	44550	female_001	96.229	52.922	3501300	0	0	0	0	0	0	0
TBIU002951|TBIM003321;TBIU002950|TBIM003320	DKDGNGFISAAELR	Unmodified	1491.73	0.731771	120	yes	no	0	0	0	0	0														1								79.733	79.733	2	0.038162	28757	female_001	80.555	23.023	70181000	0	0	0	0	0	0	0
TBIU009151|TBIM010670	DKDPSLLINLAEEGNR	Unmodified	1782.91	0.911192	204	yes	yes	0	0	0	0	0														1								89.199	89.199	3	0.038229	32660	female_001	53.861	35.899	28431000	0	0	0	0	0	0	0
TBIU020048|TBIM025598	DKEEFQEEEQYATQLLR	Unmodified	2155.01	0.00694246	397	yes	yes	0	0	0	0	0														1								97.618	97.618	3	0.00032818	36215	female_001	89.232	74.928	9966400	0	0	0	0	0	0	0
TBIU004603|TBIM005266	DKEYSAESESGLSDKESSDQLVA	Unmodified	2473.1	0.0980019	163	yes	yes	0	0	0	0	0								1						1	1		1					56.999	56.999	3	5.1179e-08	22395	female_001	86.625	65.061	58777000	0	0	0	0	0	0	14532000
TBIU028263|TBIM037781	DKFEIVDAITRDDVLK	Unmodified	1875.99	0.994193	589	yes	yes	0	0	0	0	0														1	1							94.238	94.238	3	1.1346e-05	34718	female_001	109.36	62.397	45069000	0	0	0	0	0	0	0
TBIU033461|TBIM043920;TBIU033460|TBIM043919	DKIAHGGFAS	Unmodified	1001.49	0.493044	626	yes	no	0	0	0	0	0						1																41.084	41.084	2	0.016469	7791	BG_X_002	101.46	43.901	3106900	0	0	0	0	3106900	0	0
TBIU023476|TBIM030737	DKIEFDDSKYFTK	Unmodified	1634.78	0.782803	475	yes	yes	0	0	0	0	0														2	2							66.706	66.706	2;3	0.00020784	20795	male_001	112.42	76.13	207860000	0	0	0	0	0	0	0
TBIU023476|TBIM030737	DKIEFDDSKYFTK	Carbamyl (N-term)	1677.79	0.788617	475	yes	yes	0	0	1	0	0														1								75.952	75.952	3	0.038901	27046	female_001	68.277	42.829	15446000	0	0	0	0	0	0	0
TBIU016394|TBIM020267;TBIU016395|TBIM020268;TBIU016396|TBIM020270	DKIPQETQQTTK	Unmodified	1415.73	0.725623	329;330	no	no	0	0	0	0	0														1								81.118	81.118	2	0.045661	29270	female_001	94.297	24.873	7000000	0	0	0	0	0	0	0
TBIU025775|TBIM034045;TBIU025774|TBIM034041	DKIVLTGER	Unmodified	1029.58	0.581859	538	yes	no	0	0	0	0	0														1	1							40.182	40.182	2	0.0057463	10066	male_001	113.74	11.738	152350000	0	0	0	0	0	0	0
TBIU007726|TBIM008963;TBIU007725|TBIM008960	DKLAASDEAFSDGTDLD	Unmodified	1768.76	0.763918	189	yes	no	0	0	0	0	0				1		1	1	1	1	1			1			1		1				54.031	54.031	2	1.2783e-06	13738	BG_X_002	139.46	100.32	104720000	0	0	8759000	0	22208000	11312000	0
TBIU024762|TBIM032572;TBIU000560|TBIM000639	DKLDEELLK	Unmodified	1101.59	0.591755	505	yes	no	0	0	0	0	0															1							61.373	61.373	2	0.0012328	18560	male_001	160.56	83.279	24326000	0	0	0	0	0	0	0
TBIU027785|TBIM037097	DKLISWFDEEEIFSRPTYK	Unmodified	2402.18	0.179428	581	yes	yes	0	0	0	0	0														1	1							103.74	103.74	3	0.0023674	35850	male_001	69.737	45.727	20142000	0	0	0	0	0	0	0
TBIU026665|TBIM035388;TBIU002984|TBIM003363	DLADVCAQVCPK	Unmodified	1374.63	0.627171	556	yes	no	0	0	0	0	0														1	1							73.504	73.504	2	0.00083155	23535	male_001	131.44	85.443	58393000	0	0	0	0	0	0	0
TBIU025107|TBIM033068	DLCLEFVR	Unmodified	1050.52	0.516816	514	yes	yes	0	0	0	0	0														1								95.377	95.377	2	0.042046	35231	female_001	117.17	8.9311	12624000	0	0	0	0	0	0	0
TBIU019771|TBIM025178	DLDHVSSFY	Unmodified	1081.47	0.47164	391	yes	yes	0	0	0	0	0		1	1	2		1	1	1	1		2	2	1			1	1	1	1			56.431	56.431	2	0.0047734	14611	BG_X_003	138.07	62.764	1763700000	0	12021000	67947000	0	158490000	67701000	346390000
TBIU002872|TBIM003223;TBIU002871|TBIM003220;TBIU015705|TBIM019336	DLDSDNSGTLDAGEIKK	Unmodified	1776.84	0.837752	113	yes	no	0	0	0	0	0															1							57.107	57.107	3	0.009192	16825	male_001	66.022	43.416	15166000	0	0	0	0	0	0	0
TBIU016394|TBIM020267;TBIU016395|TBIM020268;TBIU016396|TBIM020270	DLDTETAAHIEASNR	Unmodified	1641.76	0.759442	329;330	no	no	0	0	0	0	0														1	1							54.663	54.663	2	0.0025904	17969	female_001	107.39	57.094	74536000	0	0	0	0	0	0	0
TBIU013717|TBIM016593;TBIU013718|TBIM016595	DLDYLGLGLL	Unmodified	1090.59	0.591027	276	yes	no	0	0	0	0	0										1		1										69.791	69.791	1	0.039566	19708	CG_O_003	100.45	24.597	38900000	0	0	0	0	0	0	0
TBIU015008|TBIM018345	DLEESTLQHESQVASLR	Unmodified	1940.94	0.943948	298	yes	yes	0	0	0	0	0														1	1							74.434	74.434	3	0.0044587	26468	female_001	98.507	70.296	245540000	0	0	0	0	0	0	0
TBIU015008|TBIM018345	DLEESTLQHESQVASLRK	Unmodified	2069.04	0.0389113	298	yes	yes	0	0	0	0	0														1								63.239	63.239	3	0.018682	21572	female_001	78.234	55.432	35914000	0	0	0	0	0	0	0
TBIU020557|TBIM026354	DLEKDVQSDTSGHFKR	Unmodified	1860.9	0.896604	406	yes	yes	0	0	0	0	0														2								49.722	49.722	3;4	0.01766	15760	female_001	64.21	40.019	26424000	0	0	0	0	0	0	0
TBIU003345|TBIM003764	DLETSQLKEEITK	Unmodified	1532.79	0.793368	133	yes	yes	0	0	0	0	0														1								52.914	52.914	2	0.011677	17123	female_001	98.898	43.437	12558000	0	0	0	0	0	0	0
TBIU021611|TBIM027849;TBIU021610|TBIM027845	DLGLSYETVREDVPEDALVK	Unmodified	2247.13	0.127058	432	yes	no	0	0	0	0	0														2	2							97.592	97.592	2;3	5.4366e-14	36161	female_001	142.1	99.889	445010000	0	0	0	0	0	0	0
TBIU028381|TBIM037943;TBIU028380|TBIM037941	DLKDQQAVDDLLLK	Unmodified	1612.87	0.867201	597	yes	no	0	0	0	0	0														1	1							101.81	101.81	2	0.0012523	35037	male_001	146.07	98.884	16389000	0	0	0	0	0	0	0
TBIU026536|TBIM035209	DLKPANILLDENGHVR	Unmodified	1802.96	0.963896	551	yes	yes	0	0	0	0	0														1	1							72.166	72.166	3	0.0086659	25416	female_001	79.346	61.208	87551000	0	0	0	0	0	0	0
TBIU021527|TBIM027710	DLKPENLLLASK	Unmodified	1339.77	0.771116	430	yes	yes	0	0	0	0	0														1								80.283	80.283	3	0.0042919	28916	female_001	99.011	57.327	28525000	0	0	0	0	0	0	0
TBIU031569|TBIM041754	DLLDIHPIQSVVK	Unmodified	1475.83	0.834779	618	yes	yes	0	0	0	0	0															1							99.39	99.39	2	0.0020853	34077	male_001	117.67	60.074	11620000	0	0	0	0	0	0	0
TBIU018322|TBIM023045	DLLFNDPEHGSESFFYR	Unmodified	2071.93	0.92757	364	yes	yes	0	0	0	0	0														1	1							105.17	105.17	3	0.0011496	36376	male_001	85.493	62.847	82669000	0	0	0	0	0	0	0
TBIU025173|TBIM033159;TBIU025174|TBIM033160;TBIU036372|TBIM047211	DLNPDVNAFQR	Unmodified	1287.62	0.620764	517	yes	no	0	0	0	0	0														1	1							75.487	75.487	2	0.01046	26805	female_001	101.43	62.283	33302000	0	0	0	0	0	0	0
TBIU024786|TBIM032608;TBIU024787|TBIM032609	DLQAVSDILGQK	Unmodified	1285.69	0.687781	507	yes	no	0	0	0	0	0															1							98.303	98.303	2	0.055529	33637	male_001	73.067	27.93	3841100	0	0	0	0	0	0	0
TBIU015008|TBIM018345	DLQSELENAQK	Unmodified	1273.62	0.61501	298	yes	yes	0	0	0	0	0														1	1							74.324	74.324	2	0.010413	26278	female_001	103.8	37.501	29396000	0	0	0	0	0	0	0
TBIU017526|TBIM021882	DLREDKETVEK	Unmodified	1360.68	0.683423	349	yes	yes	0	0	0	0	0															1							39.823	39.823	3	0.010471	9839	male_001	86.772	43.092	3444300	0	0	0	0	0	0	0
TBIU013932|TBIM016877	DLSSADSAEGFGQDYGTY	Unmodified	1881.75	0.754082	280	yes	yes	0	0	0	0	0										1						1						62.991	62.991	2	0.027298	17281	PDG_O_001	75.416	55.32	31297000	0	0	0	0	0	0	0
TBIU013932|TBIM016877	DLSSADSAEGFGQDYGTYD	Unmodified	1996.78	0.781025	280	yes	yes	0	0	0	0	0					1				2	2	1	2	1			3	2	2	1	1	1	62.83	62.83	1;2	1.8537e-42	16962	PDG_O_002	190.03	127.63	7073700000	0	0	0	92262000	0	0	0
TBIU016394|TBIM020267;TBIU016395|TBIM020268;TBIU016396|TBIM020270	DLSSEYDNVVSTMR	Unmodified	1614.72	0.719551	329;330	no	no	0	0	0	0	0														1	1							97.851	97.851	2	0.0026654	36206	female_001	116.55	61.565	59891000	0	0	0	0	0	0	0
TBIU016394|TBIM020267;TBIU016395|TBIM020268;TBIU016396|TBIM020270	DLSSEYDNVVSTMR	Carbamyl (N-term)	1657.73	0.725365	329;330	no	no	0	0	1	0	0														1								110.47	110.47	2	0.023293	41366	female_001	86.313	45.723	3406400	0	0	0	0	0	0	0
TBIU016394|TBIM020267;TBIU016395|TBIM020268;TBIU016396|TBIM020270	DLSSEYDNVVSTMRDDMEMR	Unmodified	2392	0.99811	329;330	no	no	0	0	0	0	0														1								116.41	116.41	3	0.0063969	43904	female_001	66.779	54.476	35601000	0	0	0	0	0	0	0
TBIU004524|TBIM005051	DLSSVQTLLTK	Unmodified	1203.67	0.671068	159	yes	yes	0	0	0	0	0														1	1							95.706	95.706	2	0.030934	35336	female_001	87.308	37.474	140100000	0	0	0	0	0	0	0
TBIU012354|TBIM014801;TBIU002850|TBIM003194	DLSTYGGAGAGSTAAK	Unmodified	1425.67	0.673587	251	yes	no	0	0	0	0	0														1	1							51.939	51.939	2	0.0086535	14843	male_001	95.417	51.905	33634000	0	0	0	0	0	0	0
TBIU015295|TBIM018746;TBIU015296|TBIM018747	DLTSTGIEHR	Carbamyl (N-term)	1170.56	0.562914	310	yes	no	0	0	1	0	0															1							55.476	55.476	2	0.040761	16191	male_001	90.64	44.307	4199800	0	0	0	0	0	0	0
TBIU025923|TBIM034248;TBIU000119|TBIM000132	DLTTVNLHVQK	Unmodified	1266.69	0.6932	540	yes	no	0	0	0	0	0														1								60.636	60.636	2	0.021651	20478	female_001	126.24	90.798	9959300	0	0	0	0	0	0	0
TBIU022170|TBIM028715	DLVSDANQHVK	Unmodified	1224.61	0.609865	447	yes	yes	0	0	0	0	0														1								47.003	47.003	2	0.022787	14615	female_001	90.709	35.033	15008000	0	0	0	0	0	0	0
TBIU024221|TBIM031785	DLVWDLIYSK	Unmodified	1250.65	0.65469	493	yes	yes	0	0	0	0	0														1								124.48	124.48	2	0.04225	47071	female_001	90.135	48.156	107620000	0	0	0	0	0	0	0
TBIU024105|TBIM031636	DLYANTVLSGGSTMYPGIADR	Unmodified	2200.05	0.0470331	491	yes	yes	0	0	0	0	0														1								107.52	107.52	2	0.00053461	40165	female_001	122.34	87.135	43272000	0	0	0	0	0	0	0
TBIU024105|TBIM031636	DLYANTVLSGGSTMYPGIADR	Carbamyl (N-term)	2243.05	0.0528468	491	yes	yes	0	0	1	0	0														1								123.61	123.61	2	0.0088684	46657	female_001	77.078	50.954	9805100	0	0	0	0	0	0	0
TBIU002628|TBIM002946;TBIU024108|TBIM031639	DLYANTVLSGGTTMFPGIADR	Unmodified	2198.07	0.0677686	101	yes	no	0	0	0	0	0														2	1							121.02	121.02	2;3	3.8352e-07	45648	female_001	82.406	67.501	153870000	0	0	0	0	0	0	0
TBIU026582|TBIM035269;TBIU026573|TBIM035260;TBIU026592|TBIM035279;TBIU026585|TBIM035272;TBIU026576|TBIM035263;TBIU026600|TBIM035287;TBIU026590|TBIM035277;TBIU026583|TBIM035270	DLYTPLHIAAK	Carbamyl (N-term)	1283.69	0.687387	553	yes	no	0	0	1	0	0														1								88.06	88.06	2	0.037163	32162	female_001	85.666	56.25	25530000	0	0	0	0	0	0	0
TBIU008083|TBIM009388;TBIU004578|TBIM005112	DMAPSDLLRQNMDN	Unmodified	1618.71	0.70794	192	yes	no	0	0	0	0	0			1	1	1	1	1	1	1	1	1	1	1			1	1	1				56.651	56.651	2	1.4265e-18	14272	PDG_O_002	179.19	122.63	291080000	0	17431000	16300000	0	24711000	12554000	26992000
TBIU008083|TBIM009388;TBIU004578|TBIM005112	DMAPSDLLRQNMDN	Oxidation (M)	1634.7	0.702855	192	yes	no	0	0	0	0	1						1																55.031	55.031	2	0.035229	13642	BG_X_002	75.819	49.033	0	0	0	0	0	0	0	0
TBIU008083|TBIM009388;TBIU004578|TBIM005112	DMAPSDLLRQNMDNR	Unmodified	1774.81	0.809051	192	yes	no	0	0	0	0	0							1															53.594	53.594	3	0.01343	12838	BG_X_003	92.265	66.3	5613600	0	0	0	0	0	5613600	0
TBIU008083|TBIM009388;TBIU004578|TBIM005112	DMAPSDLLRQNMDNRL	Unmodified	1887.89	0.893115	192	yes	no	0	0	0	0	0									1													55.803	55.803	3	0.012837	14193	CG_O_002	89.866	63.574	17699000	0	0	0	0	0	0	0
TBIU008083|TBIM009388;TBIU004578|TBIM005112	DMAPSDLLRQNMDNRLS	Unmodified	1974.93	0.925144	192	yes	no	0	0	0	0	0		1										1										54.698	54.698	3	0.00093631	13749	BG_O_001	115.8	90.634	5763300	4917400	0	0	0	0	0	0
TBIU008083|TBIM009388;TBIU004578|TBIM005112	DMAPSDLLRQNMDNRLSA	Unmodified	2045.96	0.962258	192	yes	no	0	0	0	0	0		2	2	1		1	1				2	1	1									55.486	55.486	2;3	8.0811e-07	14058	BG_O_002	133.86	106.83	343870000	66591000	132850000	29612000	0	9298300	9107000	0
TBIU008083|TBIM009388;TBIU004578|TBIM005112	DMAPSDLLRQNMDNRLSAL	Oxidation (M)	2175.04	0.0412362	192	yes	no	0	0	0	0	1		1																				56.956	56.956	3	0.045978	14755	BG_O_001	66.779	47.708	6405800	6405800	0	0	0	0	0	0
TBIU008083|TBIM009388;TBIU004578|TBIM005112	DMAPSDLLRQNMDNRLSAL	Unmodified	2159.05	0.0463216	192	yes	no	0	0	0	0	0		1	2	1	1								1									59.552	59.552	2;3	2.9121e-16	15606	BG_O_001	118.72	99.935	145310000	56226000	42532000	11747000	19330000	0	0	0
TBIU008083|TBIM009388;TBIU004578|TBIM005112	DMAPSDLLRQNMDNRLSALL	Oxidation (M)	2288.13	0.1253	192	yes	no	0	0	0	0	1		1									1											61.514	61.514	3	0.029259	16871	CG_X_001	69.148	50.852	53947000	11919000	0	0	0	0	0	0
TBIU008083|TBIM009388;TBIU004578|TBIM005112	DMAPSDLLRQNMDNRLSALL	Unmodified	2272.13	0.130386	192	yes	no	0	0	0	0	0					2	1	1	1	2	1	1	1	1			1		1				63.655	63.655	2;3	7.6597e-28	17203	CG_O_002	160.78	127	573800000	0	0	0	20230000	33530000	5243900	51953000
TBIU008083|TBIM009388;TBIU004578|TBIM005112	DMAPSDLLRQNMDNRLSALLS	Unmodified	2359.16	0.162414	192	yes	no	0	0	0	0	0		1			2	2	2	2	2	2	2	1	1			2	2	2	2	2	2	63.65	63.65	2;3	3.6899e-100	17529	CG_X_001	238.17	177.54	51348000000	77879000	0	0	1383200000	296550000	786120000	5607500000
TBIU008083|TBIM009388;TBIU004578|TBIM005112	DMAPSDLLRQNMDNRLSALLS	Oxidation (M)	2375.16	0.157329	192	yes	no	0	0	0	0	1			1		1	1		1	3	1	3	3	3			2	2		3		2	61.405	61.405	2;3	6.9715e-10	16398	CG_O_003	131.48	104.85	22750000000	0	1281300000	0	272930000	451750000	0	332550000
TBIU008083|TBIM009388;TBIU004578|TBIM005112	DMAPSDLLRQNMDNRLSALLS	Carbamyl (N-term)	2402.17	0.168228	192	yes	no	0	0	1	0	0						2	1	2	1	1	1					1	1	1	1	2	2	66.091	66.091	2;3	1.3995e-60	18578	PDG_X_003	194.23	149.8	454470000	0	0	0	0	85350000	16790000	27511000
TBIU008083|TBIM009388;TBIU004578|TBIM005112	DMAPSDLLRQNMDNRLSALLS	Oxidation (M);Carbamyl (N-term)	2418.16	0.163142	192	yes	no	0	0	1	0	1										1												64.152	64.152	3	0.0085927	17451	CG_O_003	77.221	56.215	75342000	0	0	0	0	0	0	0
TBIU009229|TBIM010766;TBIU009230|TBIM010767	DMNLFGRDEAKEDQQSAQNIE	Unmodified	2437.08	0.0815807	207	yes	no	0	0	0	0	0		1	1	1	2	2	2			1	2	2	2			1	1	1	1			52.637	52.637	2;3	2.6848e-14	12888	CG_X_001	141.97	98.372	743740000	17017000	23256000	32624000	126270000	195490000	70775000	0
TBIU009229|TBIM010766;TBIU009230|TBIM010767	DMNLFGRDEAKEDQQSAQNIE	Oxidation (M)	2453.08	0.0764954	207	yes	no	0	0	0	0	1					1		1															50.755	50.755	3	0.0084661	12001	BG_X_001	77.287	54.65	72757000	0	0	0	42404000	0	30354000	0
TBIU017101|TBIM021277	DMSFGRYLQDGGKFLDWGSLFDGGR	Amidated (C-term)	2822.32	0.323483	346	yes	yes	0	1	0	0	0									1													63.995	63.995	3	0.029002	17624	CG_O_002	77.445	57.69	18705000	0	0	0	0	0	0	0
TBIU008773|TBIM010209	DMTPAQIDEILR	Unmodified	1400.7	0.696965	200	yes	yes	0	0	0	0	0														1	1							103.22	103.22	2	0.010793	35596	male_001	99.688	55.338	22875000	0	0	0	0	0	0	0
TBIU016394|TBIM020267;TBIU016395|TBIM020268;TBIU016396|TBIM020270	DNDELKLK	Unmodified	973.508	0.508025	329;330	no	no	0	0	0	0	0														1								40.896	40.896	2	0.0076414	12033	female_001	148.04	81.05	150080000	0	0	0	0	0	0	0
TBIU012062|TBIM014410;TBIU003438|TBIM003865	DNGYWVWMPAHG	Oxidation (M)	1447.6	0.59792	134	yes	no	0	0	0	0	1		1		1	1	1																62.244	62.244	2	0.013929	17314	BG_X_001	96.367	66.035	107890000	41376000	0	26236000	17355000	22925000	0	0
TBIU012062|TBIM014410;TBIU003438|TBIM003865	DNGYWVWMPAHG	Unmodified	1431.6	0.603005	134	yes	no	0	0	0	0	0		1		1	1	1		1			1	1	1				1	1				63.606	63.606	2	0.00026771	17778	BG_X_002	137.62	106.2	225160000	33916000	0	22603000	27948000	32520000	0	14704000
TBIU012062|TBIM014410;TBIU003438|TBIM003865	DNGYWVWMPAHGYM	Oxidation (M)	1741.7	0.701733	134	yes	no	0	0	0	0	1																1		1				63.681	63.681	2	0.011463	17397	PDG_O_003	98.009	64.78	45236000	0	0	0	0	0	0	0
TBIU012062|TBIM014410;TBIU003438|TBIM003865	DNGYWVWMPAHGYM	Unmodified	1725.71	0.706818	134	yes	no	0	0	0	0	0																	1					64.751	64.751	2	0.030177	17867	PDG_O_002	83.647	63.988	6928700	0	0	0	0	0	0	0
TBIU000459|TBIM000499	DNIQGITKPAIR	Unmodified	1324.75	0.746298	25	yes	yes	0	0	0	0	0					1	2	1							2	2							50.196	50.196	2;3	2.29e-08	10078	BG_X_003	154.84	74.937	2048000000	0	0	0	147260000	237670000	97329000	0
TBIU000459|TBIM000499	DNIQGITKPAIR	Carbamyl (N-term)	1367.75	0.752112	25	yes	yes	0	0	1	0	0														1	1							66.448	66.448	2	0.00075133	22895	female_001	132.32	55.001	487800000	0	0	0	0	0	0	0
TBIU000459|TBIM000499	DNIQGITKPAIRR	Unmodified	1480.85	0.84741	25	yes	yes	0	0	0	0	0						1								1	1							43.712	43.712	3	0.00052423	13266	female_001	104.24	63.002	39842000	0	0	0	0	1409100	0	0
TBIU013819|TBIM016734	DNTAASLYKLLQPAYQSTVAE	Unmodified	2282.14	0.143042	278	yes	yes	0	0	0	0	0								1									1					64.834	64.834	2	0.0095444	17703	CG_O_001	76.728	39.303	19635000	0	0	0	0	0	0	8665100
TBIU006263|TBIM007254	DNVLSTSGPGNLENILLNK	Unmodified	1997.04	0.042934	180	yes	yes	0	0	0	0	0														1								114.47	114.47	3	0.0046105	43101	female_001	68.123	53.195	74933000	0	0	0	0	0	0	0
TBIU020949|TBIM026916	DPDSSELERV	Unmodified	1145.52	0.520047	416	yes	yes	0	0	0	0	0						1	1	1									1					49.942	49.942	2	1.1648e-05	11240	CG_O_001	161.92	33.229	21427000	0	0	0	0	4298800	2782600	4307200
TBIU034044|TBIM044566	DPIGGFEVHGY	Unmodified	1189.54	0.540388	631	yes	yes	0	0	0	0	0						1																57.755	57.755	2	0.010386	14763	BG_X_002	105.14	42.589	6217200	0	0	0	0	6217200	0	0
TBIU004603|TBIM005266	DPIGYGMFARF	Amidated (C-term)	1271.61	0.612113	163	yes	yes	0	1	0	0	0				1								1										62.047	62.047	2	0.02561	17083	CG_X_002	88.819	22.384	4262800	0	0	1435400	0	0	0	0
TBIU002419|TBIM002698;TBIU013673|TBIM016535	DPNVVGDEHYGIAR	Unmodified	1540.73	0.72702	87	yes	no	0	0	0	0	0														1	1							74.299	74.299	2	2.74e-06	23875	male_001	141.71	91.516	98385000	0	0	0	0	0	0	0
TBIU034029|TBIM044550	DPSSTWLTFDSK	Unmodified	1382.64	0.635411	629	yes	yes	0	0	0	0	0														1	1							98.707	98.707	2	0.0015355	36560	female_001	122.96	84.659	31536000	0	0	0	0	0	0	0
TBIU027970|TBIM037354	DPTAEPKPK	Unmodified	981.513	0.513111	586	yes	yes	0	0	0	0	0														1								52.808	52.808	2	0.010711	17115	female_001	124.98	33.077	10303000	0	0	0	0	0	0	0
TBIU020401|TBIM026122	DQEAILFGNQQND	Unmodified	1490.66	0.663751	405	yes	yes	0	0	0	0	0		1	1	1	1	1	1	1	1	1	1	1	1			1	1	1				62.119	62.119	2	6.1794e-25	16891	CG_X_003	202.96	129.03	982790000	38719000	28818000	28628000	10070000	13871000	25802000	72097000
TBIU020401|TBIM026122	DQEAILFGNQQNDP	Unmodified	1587.72	0.716515	405	yes	yes	0	0	0	0	0						1					1	1										62.063	62.063	2	0.010246	17084	BG_X_002	100.02	50.302	33662000	0	0	0	0	16102000	0	0
TBIU020401|TBIM026122	DQEAILFGNQQNDPR	Unmodified	1743.82	0.817626	405	yes	yes	0	0	0	0	0				1		1		1									1					54.318	54.318	2;3	2.4088e-07	13187	PDG_O_002	181.66	121.76	76013000	0	0	3633200	0	40251000	0	31372000
TBIU020401|TBIM026122	DQEAILFGNQQNDPRL	Unmodified	1856.9	0.90169	405	yes	yes	0	0	0	0	0		2	2	2	2	3	2	2	3	3	2	3	2			2	2	2	2	2	2	58.611	58.611	2;3	1.1792e-52	14964	PDG_X_001	277.11	199.44	24134000000	1024400000	1061000000	667200000	1306600000	1299300000	521780000	2449000000
TBIU020401|TBIM026122	DQEAILFGNQQNDPRL	Carbamyl (N-term)	1899.91	0.907503	405	yes	yes	0	0	1	0	0					1	1		1	1	2	2	2	1			2	2	2	1			63.138	63.138	2;3	2.7267e-27	17139	CG_O_002	222.2	163.5	798610000	0	0	0	13284000	29959000	0	79285000
TBIU024968|TBIM032863	DQEHIEQSSLFGSQSITGGAAGGK	Unmodified	2403.13	0.130245	512	yes	yes	0	0	0	0	0														1	1							77.054	77.054	2;3	0.00022948	27463	female_001	132.64	98.958	54162000	0	0	0	0	0	0	0
TBIU024677|TBIM032464	DQITFTNFDGIQR	Unmodified	1553.75	0.747421	503	yes	yes	0	0	0	0	0															1							95.712	95.712	2	0.0055835	32632	male_001	110.38	26.599	18206000	0	0	0	0	0	0	0
TBIU026042|TBIM034417	DQLQTFSEEHPVLLTEAPLNPR	Unmodified	2533.28	0.281267	541	yes	yes	0	0	0	0	0														1	1							98.888	98.888	2	0.018546	36695	female_001	69.729	50.151	27992000	0	0	0	0	0	0	0
TBIU028381|TBIM037943;TBIU028380|TBIM037941	DQQAVDDLLLKLDGTENK	Unmodified	2014.02	0.0218642	597	yes	no	0	0	0	0	0															1							103.08	103.08	3	0.0081045	35593	male_001	85.808	59.662	16892000	0	0	0	0	0	0	0
TBIU015747|TBIM019398	DQTNDQVTIDSAEAIRK	Unmodified	1902.93	0.928298	319	yes	yes	0	0	0	0	0														1								60.444	60.444	3	0.026748	20402	female_001	78.234	41.642	12715000	0	0	0	0	0	0	0
TBIU015008|TBIM018345	DQVVYSVAALAK	Unmodified	1262.69	0.687052	298	yes	yes	0	0	0	0	0															1							86.551	86.551	2	0.022597	28837	male_001	88.681	41.483	1143200	0	0	0	0	0	0	0
TBIU026582|TBIM035269;TBIU026573|TBIM035260;TBIU026592|TBIM035279;TBIU026585|TBIM035272;TBIU026576|TBIM035263;TBIU026600|TBIM035287;TBIU026590|TBIM035277;TBIU026583|TBIM035270	DSAYSVEALSPASPK	Unmodified	1520.74	0.735853	553	yes	no	0	0	0	0	0														1								76.833	76.833	2	0.00087956	27406	female_001	125.23	89.684	17505000	0	0	0	0	0	0	0
TBIU025775|TBIM034045;TBIU025774|TBIM034041	DSDDPNTYR	Unmodified	1081.43	0.431232	538	yes	no	0	0	0	0	0														1	1							35.874	35.874	2	0.001488	9776	female_001	163.67	59.303	236930000	0	0	0	0	0	0	0
TBIU002642|TBIM002962	DSDLDDVIRASLLA	Unmodified	1501.76	0.762402	103	yes	yes	0	0	0	0	0				1		1					1	1	1									68.078	68.078	2	0.00044922	19755	BG_X_002	131.83	92.522	23996000	0	0	2803900	0	5165200	0	0
TBIU002872|TBIM003223;TBIU002871|TBIM003220;TBIU015705|TBIM019336	DSDNSGTLDAGEIKK	Unmodified	1548.73	0.726745	113	yes	no	0	0	0	0	0															1							57.127	57.127	2	0.014348	16848	male_001	106.67	56.56	6588600	0	0	0	0	0	0	0
TBIU011426|TBIM013524	DSEAAVVAPSEHH	Unmodified	1347.61	0.605507	236	yes	yes	0	0	0	0	0								2		1	1	1					2	2	2	1	2	41.703	41.703	2	3.4874e-13	7920	CG_O_003	135.79	89.633	76973000	0	0	0	0	0	0	8818300
TBIU002951|TBIM003321	DSEEEIREAFR	Unmodified	1379.63	0.631722	120	yes	yes	0	0	0	0	0														1	1							71.655	71.655	2	0.0029904	22906	male_001	123.63	84.321	88973000	0	0	0	0	0	0	0
TBIU001453|TBIM001604	DSELAREEQRQEENDQLRK	Unmodified	2372.13	0.131642	52	yes	yes	0	0	0	0	0															1							41.093	41.093	4	0.00066279	10300	male_001	106.94	69.321	14015000	0	0	0	0	0	0	0
TBIU005033|TBIM005804;TBIU004041|TBIM004523	DSETPEDILSGADLS	Unmodified	1547.68	0.683877	145	yes	no	0	0	0	0	0					1	1	1		1	1	1					1						66.807	66.807	2	6.2262e-07	18439	PDG_O_001	145.72	93.774	77088000	0	0	0	13209000	0	11878000	0
TBIU014284|TBIM017341	DSGDSQSEATDEFES	Unmodified	1602.58	0.580534	286	yes	yes	0	0	0	0	0			1																			52.667	52.667	2	6.8885e-05	13032	BG_O_002	137.46	108.73	21457000	0	21457000	0	0	0	0	0
TBIU014284|TBIM017341	DSGDSQSEATDEFESD	Unmodified	1717.61	0.607477	286	yes	yes	0	0	0	0	0		1		1				1	1	1						1	1	1				53.759	53.759	2	1.3332e-51	13345	PDG_O_002	215.5	165.23	423270000	113370000	0	75382000	0	0	0	65162000
TBIU002642|TBIM002962;TBIU012013|TBIM014336	DSGEGSAEKAEAAE	Unmodified	1349.56	0.558283	103	yes	no	0	0	0	0	0					1		1	1		1	1					1	1	1	1	1	1	41.79	41.79	2	3.3572e-19	7812	PDG_O_002	183.85	120.43	123560000	0	0	0	8499500	0	6350900	15644000
TBIU002642|TBIM002962;TBIU012013|TBIM014336	DSGEGSAEKAEAAES	Unmodified	1436.59	0.590311	103	yes	no	0	0	0	0	0		1	1	1	1	1	1	1	2	2	2	1	1	1	1	2	1	2	1	1	1	41.245	41.245	1;2	1.1805e-72	8477	PDG_X_001	244.06	203.03	7567700000	111330000	123720000	115220000	269120000	255540000	185730000	636940000
TBIU002642|TBIM002962;TBIU012013|TBIM014336	DSGEGSAEKAEAAES	Carbamyl (N-term)	1479.6	0.596125	103	yes	no	0	0	1	0	0		1		1	1		1		1	1	1	1	1			1		1		1	1	44.592	44.592	2	5.6141e-27	9272	PDG_O_003	190.88	153.37	407600000	18134000	0	16255000	14801000	0	12143000	0
TBIU020784|TBIM026676;TBIU020783|TBIM026675	DSHFVNEWAAHINGGYDQA	Unmodified	2129.92	0.91913	411	yes	no	0	0	0	0	0									2	1	2						1	1				55.489	55.489	2;3	0.013266	14125	CG_O_002	77.912	55.379	60578000	0	0	0	0	0	0	0
TBIU017544|TBIM021901	DSLECLDLCCR	Unmodified	1439.58	0.58432	350	yes	yes	0	0	0	0	0														1	1							83.234	83.234	2	1.4152e-06	27502	male_001	151.44	103.16	70148000	0	0	0	0	0	0	0
TBIU004024|TBIM004502	DSLLNLWEER	Unmodified	1273.63	0.630266	144	yes	yes	0	0	0	0	0														1								112.42	112.42	2	0.0032401	42190	female_001	131.5	78.337	18073000	0	0	0	0	0	0	0
TBIU004024|TBIM004502	DSLLNLWEERR	Unmodified	1429.73	0.731377	144	yes	yes	0	0	0	0	0														2	1							93.603	93.603	2;3	4.4587e-09	34440	female_001	171.62	126.34	71791000	0	0	0	0	0	0	0
TBIU020621|TBIM026441	DSLNYSKGEK	Unmodified	1139.55	0.545867	408	yes	yes	0	0	0	0	0														1	1							35.499	35.499	2	0.0036902	9637	female_001	129.28	57.589	19884000	0	0	0	0	0	0	0
TBIU031205|TBIM041322;TBIU000022|TBIM000028	DSNMALFGSDTEK	Unmodified	1413.61	0.60821	615	yes	no	0	0	0	0	0														1								78.423	78.423	2	0.018255	28115	female_001	91.752	69.666	7224000	0	0	0	0	0	0	0
TBIU020401|TBIM026122	DSSLDKQGSVIAVPAKQE	Unmodified	1870.96	0.963621	405	yes	yes	0	0	0	0	0									1	1		1							1		2	47.401	47.401	2;3	9.0358e-16	10884	PDG_X_003	117.3	79.205	54423000	0	0	0	0	0	0	0
TBIU016011|TBIM019762;TBIU016010|TBIM019760	DSSVAVVVYDITNANSFHQTSK	Unmodified	2381.15	0.149918	324	yes	no	0	0	0	0	0														1	1							104.49	104.49	2	3.0551e-19	36140	male_001	147.35	104.54	80383000	0	0	0	0	0	0	0
TBIU008883|TBIM010336;TBIU000655|TBIM000711;TBIU005377|TBIM006216;TBIU003443|TBIM003870;TBIU018065|TBIM022644	DSTLIMQLLR	Unmodified	1188.65	0.653644	201;358	no	no	0	0	0	0	0														1								118.83	118.83	2	0.0035489	44719	female_001	130.27	93.876	7059100	0	0	0	0	0	0	0
TBIU014982|TBIM018305;TBIU014981|TBIM018304	DSVDSYEDIYSFVYQNGR	Unmodified	2155.93	0.933443	296	yes	no	0	0	0	0	0														1								119.14	119.14	2	0.047493	44860	female_001	68.809	35.4	5541800	0	0	0	0	0	0	0
TBIU027198|TBIM036206;TBIU033534|TBIM044000	DSVLDVVRK	Unmodified	1029.58	0.581859	627;567	no	no	0	0	0	0	0														1	1							97.717	97.717	2	7.6464e-39	36164	female_001	193.16	70.415	0	0	0	0	0	0	0	0
TBIU025147|TBIM033125;TBIU002878|TBIM003231	DSVQNSAFVER	Unmodified	1250.59	0.589129	515	yes	no	0	0	0	0	0															1							55.407	55.407	2	0.049986	16149	male_001	82.287	29.571	17603000	0	0	0	0	0	0	0
TBIU002644|TBIM002964	DSYEDKAYLR	Unmodified	1258.58	0.582981	104	yes	yes	0	0	0	0	0		1				1																45.665	45.665	2	0.016233	9734	BG_X_002	109.71	46.149	9818100	3799400	0	0	0	6018700	0	0
TBIU002644|TBIM002964	DSYEDKAYLRF	Amidated (C-term)	1404.67	0.667379	104	yes	yes	0	1	0	0	0			1	1																		51.035	51.035	2	0.022906	12208	BG_O_003	90.629	51.853	15238000	0	6237700	9000400	0	0	0	0
TBIU002629|TBIM002947;TBIU024106|TBIM031637;TBIU024105|TBIM031636	DSYVGDEAQSK	Unmodified	1197.52	0.514961	102;491	no	no	0	0	0	0	0														1	1							38.212	38.212	2	0.0086989	9334	male_001	111.61	54.017	903610000	0	0	0	0	0	0	0
TBIU002629|TBIM002947;TBIU024106|TBIM031637;TBIU024105|TBIM031636	DSYVGDEAQSKR	Unmodified	1353.62	0.616072	102;491	no	no	0	0	0	0	0					1		1							2	2							34.48	34.48	2;3	1.7924e-05	6260	male_001	146.11	115.85	1140000000	0	0	0	7853800	0	5756000	0
TBIU002629|TBIM002947;TBIU024106|TBIM031637;TBIU024105|TBIM031636	DSYVGDEAQSKR	Carbamyl (N-term)	1396.62	0.621886	102;491	no	no	0	0	1	0	0														1	1							41.986	41.986	2	0.0085432	12334	female_001	106.62	79.504	431500000	0	0	0	0	0	0	0
TBIU002629|TBIM002947;TBIU024106|TBIM031637;TBIU024105|TBIM031636	DSYVGDEAQSKRG	Unmodified	1410.64	0.637536	102;491	no	no	0	0	0	0	0														1								30.448	30.448	2	0.044209	7707	female_001	80.24	51.153	14097000	0	0	0	0	0	0	0
TBIU020949|TBIM026916	DTDDAGKDISADITPN	Unmodified	1646.73	0.727139	416	yes	yes	0	0	0	0	0								1														51.956	51.956	2	4.2063e-35	12053	CG_O_001	184.03	121.57	28019000	0	0	0	0	0	0	28019000
TBIU020949|TBIM026916	DTDDAGKDISADITPNE	Unmodified	1775.77	0.769732	416	yes	yes	0	0	0	0	0		1	1	1	1	1	1	1	1	1	1	1	1			1	1	1	1		1	51.743	51.743	2	4.4993e-52	12379	PDG_O_002	215.72	147.65	817690000	7529200	26212000	26418000	36799000	35734000	27910000	77483000
TBIU020949|TBIM026916	DTDDAGKDISADITPNEKT	Unmodified	2004.91	0.912373	416	yes	yes	0	0	0	0	0		2	1		1	1	2	2	2	2	2	2	1			1	1	2	2	2	2	48.27	48.27	2;3	9.3341e-159	10624	PDG_O_002	279.71	212.33	1457800000	43938000	28384000	0	23429000	30930000	33433000	120880000
TBIU020949|TBIM026916	DTDDAGKDISADITPNEKT	Carbamyl (N-term)	2047.92	0.918187	416	yes	yes	0	0	1	0	0								1														51.291	51.291	2	0.040068	11759	CG_O_001	68.034	32.297	12787000	0	0	0	0	0	0	12787000
TBIU020949|TBIM026916	DTDDAGKDISADITPNEKTE	Unmodified	2133.95	0.954966	416	yes	yes	0	0	0	0	0		2	2	2	2	2	1	1	2	2	2	2	2			2	2	1	2	1	1	48.459	48.459	2;3	9.5772e-48	10981	CG_O_002	191.01	141.59	3301600000	136510000	146350000	134120000	116870000	154740000	52355000	149100000
TBIU020949|TBIM026916	DTDDAGKDISADITPNEKTE	Carbamyl (N-term)	2176.96	0.96078	416	yes	yes	0	0	1	0	0		1							1								1	1				50.587	50.587	2	9.0635e-06	12117	CG_O_002	132.08	102.54	61072000	9993800	0	0	0	0	0	0
TBIU014303|TBIM017370	DTDFKSKGDPELA	Unmodified	1421.67	0.667439	287	yes	yes	0	0	0	0	0									1	1		1				1	1		1	1	1	45.537	45.537	2	0.0069072	9812	CG_O_002	107.79	54.105	43336000	0	0	0	0	0	0	0
TBIU002951|TBIM003321	DTDSEEEIR	Unmodified	1092.46	0.457112	120	yes	yes	0	0	0	0	0														1								37.448	37.448	2	0.0035305	10551	female_001	132.57	40.714	13396000	0	0	0	0	0	0	0
TBIU002951|TBIM003321	DTDSEEEIREAFR	Unmodified	1595.71	0.706344	120	yes	yes	0	0	0	0	0														2	2							71.664	71.664	2;3	1.6929e-31	22895	male_001	178.1	111.6	453430000	0	0	0	0	0	0	0
TBIU002951|TBIM003321	DTDSEEEIREAFR	Carbamyl (N-term)	1638.71	0.712157	120	yes	yes	0	0	1	0	0														1	1							83.157	83.157	2	0.014738	29992	female_001	95.573	71.722	45201000	0	0	0	0	0	0	0
TBIU019770|TBIM025177	DTDVREDNELE	Unmodified	1333.56	0.563368	390	yes	yes	0	0	0	0	0		1	1																			46.249	46.249	2	0.011831	10330	BG_O_002	98.044	45.554	10303000	5172200	5130800	0	0	0	0	0
TBIU019770|TBIM025177	DTDVREDNELEN	Unmodified	1447.61	0.606295	390	yes	yes	0	0	0	0	0				1																		45.153	45.153	2	0.041194	9767	BG_O_003	82.831	37.694	8064200	0	0	8064200	0	0	0	0
TBIU019770|TBIM025177	DTDVREDNELENVA	Unmodified	1617.71	0.711823	390	yes	yes	0	0	0	0	0		1	1	1	1	1	2	1	1	1	1	1	1			1	2	1	1	1	1	51.175	51.175	2	4.6038e-18	12308	CG_X_001	172.56	118.81	3029900000	74554000	53388000	71980000	125980000	213940000	60240000	292680000
TBIU019770|TBIM025177	DTDVREDNELENVAD	Unmodified	1732.74	0.738766	390	yes	yes	0	0	0	0	0		2	1	1	1	2	2	2	1	1	2	1	2			1	2	1	1	2	1	50.983	50.983	1;2	9.2611e-17	12005	PDG_O_002	163.46	114.86	15037000000	483070000	518440000	601730000	817600000	934180000	596570000	1063400000
TBIU019770|TBIM025177	DTDVREDNELENVAD	Carbamyl (N-term)	1775.74	0.74458	390	yes	yes	0	0	1	0	0		1	1	1	1	1		1	1	1	1	1	1			1	1	1	1		1	55.296	55.296	2	7.6797e-10	13619	CG_O_003	126.1	84.818	275610000	35699000	15391000	15966000	0	10721000	0	59725000
TBIU000941|TBIM001026;TBIU009101|TBIM010602	DTESFQSVDLTER	Unmodified	1525.69	0.689631	36	yes	no	0	0	0	0	0														1	1							78.227	78.227	2	2.6428e-20	27936	female_001	193.52	88.002	166350000	0	0	0	0	0	0	0
TBIU016394|TBIM020267;TBIU016395|TBIM020268;TBIU016396|TBIM020270	DTETAAHIEASNR	Unmodified	1413.65	0.648435	329;330	no	no	0	0	0	0	0														1	1							54.878	54.878	2	1.5216e-25	17913	female_001	209.85	125.64	245550000	0	0	0	0	0	0	0
TBIU033973|TBIM044486;TBIU004410|TBIM004928	DTFTGDELFTDSNK	Unmodified	1588.69	0.689297	154	yes	no	0	0	0	0	0														1								90.268	90.268	2	4.0857e-18	33126	female_001	173.64	86.809	49185000	0	0	0	0	0	0	0
TBIU034044|TBIM044566;TBIU012613|TBIM015132	DTLGGAQIHDGF	Unmodified	1229.57	0.567665	631	yes	no	0	0	0	0	0		1	1	1		1	1	1			1	1	1								1	53.484	53.484	2	9.6925e-13	13301	CG_X_003	140.75	49.712	258960000	20800000	23258000	22105000	0	36209000	16044000	30584000
TBIU012614|TBIM015133	DTLGGGHIHDGF	Unmodified	1224.55	0.55235	255	yes	yes	0	0	0	0	0								1		1										1		51.996	51.996	2	0.002543	12113	CG_O_001	143.45	87.441	238790000	0	0	0	0	0	0	142440000
TBIU019348|TBIM024534	DTLNEAKDVAEDALQDEAVR	Unmodified	2201.04	0.0447845	384	yes	yes	0	0	0	0	0														1	1							97.022	97.022	2;3	5.7339e-14	33129	male_001	141.65	97.966	24524000	0	0	0	0	0	0	0
TBIU019348|TBIM024534	DTLNEAKDVAEDALQDEAVRR	Unmodified	2357.15	0.145896	384	yes	yes	0	0	0	0	0														2	2							88.36	88.36	3;4	1.7427e-70	32254	female_001	148.69	115.29	341060000	0	0	0	0	0	0	0
TBIU004024|TBIM004502	DTNHYASDDVHEK	Unmodified	1529.64	0.638264	144	yes	yes	0	0	0	0	0														1	1							36.462	36.462	2;3	0.019949	10002	female_001	110.98	68.639	25615000	0	0	0	0	0	0	0
TBIU004024|TBIM004502	DTNHYASDDVHEKLDVLR	Unmodified	2126	0.00286013	144	yes	yes	0	0	0	0	0														1								63.189	63.189	3	0.0030419	21544	female_001	97.271	73.218	90328000	0	0	0	0	0	0	0
TBIU001631|TBIM001857;TBIU001632|TBIM001858	DTSSVMGHSRTT	Unmodified	1277.57	0.567014	57	yes	no	0	0	0	0	0										1							1	1				40.177	40.177	2	0.033062	7811	PDG_O_003	85.377	24.404	15465000	0	0	0	0	0	0	0
TBIU000037|TBIM000044	DTTAENREFWK	Unmodified	1395.64	0.641893	12	yes	yes	0	0	0	0	0														1	1							55.462	55.462	2	0.010459	16216	male_001	101.46	44.65	353760000	0	0	0	0	0	0	0
TBIU000037|TBIM000044	DTTAENREFWK	Carbamyl (N-term)	1438.65	0.647707	12	yes	yes	0	0	1	0	0														1	1							67.149	67.149	2	0.019099	23181	female_001	93.178	42.373	113950000	0	0	0	0	0	0	0
TBIU000037|TBIM000044	DTTAENREFWKNELSQAIR	Unmodified	2307.12	0.124372	12	yes	yes	0	0	0	0	0														1								83.69	83.69	4	0.0015824	30332	female_001	98.573	74.774	82314000	0	0	0	0	0	0	0
TBIU024786|TBIM032608;TBIU028089|TBIM037532	DTVILHQIGR	Unmodified	1150.65	0.645856	507	yes	no	0	0	0	0	0														1								59.64	59.64	2	9.9865e-06	20060	female_001	158.07	59.942	9978800	0	0	0	0	0	0	0
TBIU019348|TBIM024534	DVAEDALQDEAVR	Unmodified	1429.67	0.668502	384	yes	yes	0	0	0	0	0															1							73.609	73.609	2	0.028491	23569	male_001	85.958	49.265	2496300	0	0	0	0	0	0	0
TBIU019348|TBIM024534	DVAEDALQDEAVRR	Unmodified	1585.77	0.769613	384	yes	yes	0	0	0	0	0														1								62.27	62.27	2	0.0014439	21187	female_001	121.36	76.2	19227000	0	0	0	0	0	0	0
TBIU002629|TBIM002947;TBIU024109|TBIM031640;TBIU024107|TBIM031638;TBIU034732|TBIM045364;TBIU002255|TBIM002511;TBIU024105|TBIM031636;TBIU002628|TBIM002946;TBIU024108|TBIM031639	DVDIRKDLYANTVL	Unmodified	1633.87	0.867536	102;491;101	no	no	0	0	0	0	0											1	1										56.533	56.533	2	0.0098269	14760	CG_X_002	100.72	53.42	140040000	0	0	0	0	0	0	0
TBIU013505|TBIM016303;TBIU002859|TBIM003203	DVDVACLVGSMPR	Unmodified	1417.67	0.66937	270	yes	no	0	0	0	0	0															1							103.76	103.76	2	0.015548	35854	male_001	94.692	47.801	5663600	0	0	0	0	0	0	0
TBIU027970|TBIM037354	DVEAEKPAVSTDAESGDKQEK	Unmodified	2232.04	0.0393648	586	yes	yes	0	0	0	0	0														3	1							37.105	37.105	2;3;4	1.3085e-28	10361	female_001	122.64	92.536	645820000	0	0	0	0	0	0	0
TBIU027970|TBIM037354	DVEAEKPAVSTDAESGDKQEK	Carbamyl (N-term)	2275.05	0.0451785	586	yes	yes	0	0	1	0	0														1								44.47	44.47	3	0.00063132	13497	female_001	96.633	73.697	113160000	0	0	0	0	0	0	0
TBIU025923|TBIM034248	DVEDEKLWIAEK	Unmodified	1473.74	0.735125	540	yes	yes	0	0	0	0	0														2	2							75.181	75.181	2;3	0.001478	26657	female_001	123.67	73.317	207920000	0	0	0	0	0	0	0
TBIU025923|TBIM034248	DVEDYADVVR	Unmodified	1179.54	0.540782	540	yes	yes	0	0	0	0	0														1								76.795	76.795	2	0.025517	27372	female_001	95.815	61.562	92267000	0	0	0	0	0	0	0
TBIU028824|TBIM038605;TBIU028822|TBIM038600;TBIU028823|TBIM038603	DVETQNQIVGGLK	Unmodified	1399.73	0.730708	602	yes	no	0	0	0	0	0														1	1							69.784	69.784	2	0.011262	22000	male_001	99.653	52.762	2625800	0	0	0	0	0	0	0
CON__P02768-1	DVFLGMFLYEYAR	Unmodified	1622.78	0.780301	1	yes	yes	0	0	0	0	0				1			1						1					1				69.054	69.054	2	0.0085092	19258	BG_O_003	104.79	69.381	23497000	0	0	4236600	0	0	3094900	0
TBIU027396|TBIM036495	DVGATWVILGHSER	Unmodified	1538.78	0.784141	577	yes	yes	0	0	0	0	0														2	2							85.996	85.996	2;3	1.8526e-16	31267	female_001	165.66	87.33	271150000	0	0	0	0	0	0	0
TBIU027396|TBIM036495	DVGATWVILGHSER	Carbamyl (N-term)	1581.79	0.789954	577	yes	yes	0	0	1	0	0														1								100.93	100.93	2	4.3467e-05	37535	female_001	110.66	57.872	0	0	0	0	0	0	0	0
TBIU028381|TBIM037943;TBIU028380|TBIM037941;TBIU003478|TBIM003911	DVILPVPAFNVINGGTHAGNK	Unmodified	2132.14	0.137837	597	yes	no	0	0	0	0	0														1								105.59	105.59	3	0.0016003	39481	female_001	88.574	77.806	107050000	0	0	0	0	0	0	0
TBIU002642|TBIM002962	DVIRASLLAYSLDDSPNT	Unmodified	1948.97	0.974186	103	yes	yes	0	0	0	0	0						1		1	1	1	1	1	1			1	1	1				62.73	62.73	2	1.5886e-50	17268	CG_X_002	242.07	186.72	481120000	0	0	0	0	16368000	0	100220000
TBIU024677|TBIM032464	DVIRPQFNTDGTHNFGLTNR	Unmodified	2301.12	0.125041	503	yes	yes	0	0	0	0	0															1							74.752	74.752	4	0.042642	24021	male_001	65.598	46.662	37426000	0	0	0	0	0	0	0
TBIU024677|TBIM032464	DVIRPQFNTDGTHNFGLTNR	Carbamyl (N-term)	2344.13	0.130855	503	yes	yes	0	0	1	0	0														1	1							83.697	83.697	3	4.181e-14	27721	male_001	144.01	105.09	73714000	0	0	0	0	0	0	0
TBIU024677|TBIM032464	DVIRPQFNTDGTHNFGLTNRR	Unmodified	2457.23	0.226152	503	yes	yes	0	0	0	0	0														1	1							65.603	65.603	4	2.7987e-07	20337	male_001	122.49	99.491	65369000	0	0	0	0	0	0	0
TBIU020790|TBIM026688;TBIU004035|TBIM004516	DVLDGKVDPYLK	Unmodified	1360.72	0.723832	412	yes	no	0	0	0	0	0														1	1							76.924	76.924	2;3	0.029974	24925	male_001	86.344	49	19229000	0	0	0	0	0	0	0
TBIU018323|TBIM023046	DVNTLTTAETENLRK	Unmodified	1703.87	0.868992	365	yes	yes	0	0	0	0	0														1								60.83	60.83	3	0.025577	20534	female_001	84.753	84.753	42271000	0	0	0	0	0	0	0
TBIU032784|TBIM043141	DVREGSDLFSSLSSVEA	Unmodified	1796.84	0.842837	622	yes	yes	0	0	0	0	0					1	1	1									1						63.61	63.61	2	0.00077881	17482	BG_X_001	117.7	60.53	52074000	0	0	0	8220200	20184000	10863000	0
TBIU025923|TBIM034248	DVSGVELLMNNHQSLK	Unmodified	1782.89	0.893433	540	yes	yes	0	0	0	0	0														1	1							83.535	83.535	3	0.0016485	30227	female_001	82.578	31.735	24364000	0	0	0	0	0	0	0
TBIU034220|TBIM044773	DVSKSVYATNNNDE	Unmodified	1554.68	0.679795	632	yes	yes	0	0	0	0	0													1									44.563	44.563	2	0.013476	9622	CG_X_003	94.767	66.563	10297000	0	0	0	0	0	0	0
TBIU024968|TBIM032863	DWAAPYGDAMYKDPQFGGTHL	Unmodified	2339.03	0.0317174	512	yes	yes	0	0	0	0	0																	1					57.44	57.44	3	0.036823	14819	PDG_O_002	65.784	51.323	10725000	0	0	0	0	0	0	0
TBIU016585|TBIM020549	DWGVQEHELK	Unmodified	1239.59	0.588401	337	yes	yes	0	0	0	0	0														1	1							56.767	56.767	2	0.0061973	16759	male_001	117.81	69.528	32616000	0	0	0	0	0	0	0
TBIU016585|TBIM020549	DWGVQEHELKEVQ	Unmodified	1595.76	0.757985	337	yes	yes	0	0	0	0	0														1								67.534	67.534	2	0.0010949	23508	female_001	120.86	78.461	57770000	0	0	0	0	0	0	0
TBIU016585|TBIM020549	DWGVQEHELKEVQ	Carbamyl (N-term)	1638.76	0.763799	337	yes	yes	0	0	1	0	0														1								77.633	77.633	2	0.02124	27774	female_001	88.596	50.24	16160000	0	0	0	0	0	0	0
TBIU032770|TBIM043124;TBIU001589|TBIM001760	DWVHENDETKK	Unmodified	1399.64	0.636808	621	yes	no	0	0	0	0	0														1	1							56.155	56.155	2	0.0058243	18430	female_001	115.89	82.994	39007000	0	0	0	0	0	0	0
TBIU020401|TBIM026122	DYEQAYKRL	Unmodified	1184.58	0.582587	405	yes	yes	0	0	0	0	0			1	1																		47.338	47.338	2	0.024796	10628	BG_O_003	111.01	42.093	43175000	0	23108000	20067000	0	0	0	0
TBIU020401|TBIM026122	DYEQAYKRLL	Unmodified	1297.67	0.666651	405	yes	yes	0	0	0	0	0		1	1	1	1	1					1	1	1									52.8	52.8	2	0.0023864	13052	CG_X_002	134.91	71.424	201640000	16724000	20324000	34180000	16039000	40249000	0	0
TBIU020401|TBIM026122	DYEQAYKRLLA	Unmodified	1368.7	0.703765	405	yes	yes	0	0	0	0	0		1	1	1	1	1	1	2		1	1						1					53.371	53.371	2;3	0.0011722	13678	BG_X_001	152.81	90.613	392740000	44637000	50604000	42046000	37292000	69539000	34518000	35465000
TBIU020401|TBIM026122	DYEQAYKRLLA	Carbamyl (N-term)	1411.71	0.709579	405	yes	yes	0	0	1	0	0				1																		57.457	57.457	2	0.051586	14859	BG_O_003	81.594	55.08	7292300	0	0	7292300	0	0	0	0
TBIU020401|TBIM026122	DYEQAYKRLLAL	Unmodified	1481.79	0.787829	405	yes	yes	0	0	0	0	0		2	2	2	1	1	1	1	1	1	2	1	2					1				59.418	59.418	2;3	2.0339e-08	15746	CG_X_001	155.5	83.012	1177100000	36963000	321460000	55115000	151100000	65029000	63879000	17088000
TBIU020401|TBIM026122	DYEQAYKRLLALA	Unmodified	1552.82	0.824943	405	yes	yes	0	0	0	0	0										1												60.918	60.918	3	0.042976	16101	CG_O_003	63.091	42.234	3708900	0	0	0	0	0	0	0
TBIU020401|TBIM026122	DYEQAYKRLLALA	Amidated (C-term)	1551.84	0.840927	405	yes	yes	0	1	0	0	0											1											61.06	61.06	2	0.030332	16655	CG_X_001	102.61	74.866	11212000	0	0	0	0	0	0	0
TBIU020401|TBIM026122	DYEQAYKRLLALAS	Unmodified	1639.86	0.856971	405	yes	yes	0	0	0	0	0		1	1	1	1	1	1						1									61.824	61.824	2	0.0021097	17074	BG_X_001	129.37	85.856	241330000	89790000	32053000	17760000	6248900	39547000	12007000	0
TBIU020401|TBIM026122	DYEQAYKRLLALASA	Unmodified	1710.89	0.894085	405	yes	yes	0	0	0	0	0			1	1			1						1									62.636	62.636	2	2.0369e-05	16878	BG_O_002	151.7	119.64	142440000	0	72018000	54167000	0	0	16251000	0
TBIU020401|TBIM026122	DYEQAYKRLLALASALSED	Unmodified	2155.08	0.0797135	405	yes	yes	0	0	0	0	0						1													1	2	1	67.63	67.63	2;3	2.4963e-23	18586	PDG_X_002	167.61	143.73	43181000	0	0	0	0	7545900	0	0
TBIU020401|TBIM026122	DYEQAYKRLLALASALSEDSP	Unmodified	2339.16	0.164506	405	yes	yes	0	0	0	0	0						1																69.491	69.491	3	0.0038567	19571	BG_X_002	83.776	62.576	18543000	0	0	0	0	18543000	0	0
TBIU020401|TBIM026122	DYEQAYKRLLALASALSEDSPY	Unmodified	2502.23	0.227834	405	yes	yes	0	0	0	0	0					2	2	2			1			1			1			2	2	2	68.982	68.982	2;3	9.928e-56	18681	PDG_X_001	185.02	155.39	303910000	0	0	0	41923000	83687000	42500000	0
TBIU022327|TBIM028949	DYLIGNLHEDDKSNK	Unmodified	1759.84	0.837692	449	yes	yes	0	0	0	0	0														1								56.436	56.436	3	0.04809	18641	female_001	60.918	37.438	6876400	0	0	0	0	0	0	0
TBIU018317|TBIM023039;TBIU001832|TBIM002035	DYLSPLVFIR	Unmodified	1221.68	0.675759	363	yes	no	0	0	0	0	0														1								121.58	121.58	2	0.015495	45949	female_001	110.31	65.915	70696000	0	0	0	0	0	0	0
TBIU019822|TBIM025259;TBIU019821|TBIM025258	DYPVIDHQYDAVVVGAGGAGLR	Unmodified	2271.13	0.128395	393	yes	no	0	0	0	0	0														2								93.345	93.345	2;3	0.0019924	34447	female_001	88.036	67.78	94408000	0	0	0	0	0	0	0
TBIU004538|TBIM005068	EAAELASWITEK	Unmodified	1346.67	0.671796	160	yes	yes	0	0	0	0	0														1								91.1	91.1	2	0.0081104	33424	female_001	107.95	64.767	33737000	0	0	0	0	0	0	0
TBIU004538|TBIM005068	EAAELASWITEK	Carbamyl (N-term)	1389.68	0.67761	160	yes	yes	0	0	1	0	0														1								127.13	127.13	2	0.047795	48108	female_001	80.763	52.036	2847100	0	0	0	0	0	0	0
TBIU017355|TBIM021630;TBIU017354|TBIM021627	EAANLLNDALGIR	Unmodified	1368.74	0.736128	348	yes	no	0	0	0	0	0														1								100.52	100.52	2	0.01973	37331	female_001	90.149	54.241	7302100	0	0	0	0	0	0	0
TBIU015129|TBIM018523;TBIU015128|TBIM018521	EAASVGDQAIR	Unmodified	1115.56	0.557101	305	yes	no	0	0	0	0	0														1								41.426	41.426	2	0.023644	12223	female_001	90.135	48.179	10788000	0	0	0	0	0	0	0
TBIU008531|TBIM009905	EADHLQIVSDPHSPAK	Unmodified	1742.86	0.858762	195	yes	yes	0	0	0	0	0														1								45.569	45.569	3	0.028927	13981	female_001	81.632	57.356	8975700	0	0	0	0	0	0	0
TBIU004077|TBIM004656;TBIU004076|TBIM004655	EADSVRIFH	Unmodified	1072.53	0.530158	149	yes	no	0	0	0	0	0		1	1	1	1		1	1	1	1	1	1	1				1		1			46.82	46.82	2	0.00048207	10503	CG_X_002	151.04	61.362	330260000	22624000	23281000	24308000	56176000	0	32882000	9637300
TBIU004077|TBIM004656;TBIU004076|TBIM004655	EADSVRIFHRKT	Unmodified	1457.77	0.77391	149	yes	no	0	0	0	0	0		1	1		1	1	1		1	1	1	1	1			2	1	2		1	2	41.084	41.084	2;3	0.00021055	8060	PDG_O_001	113.07	79.101	598560000	19149000	11375000	0	24591000	50113000	15167000	0
TBIU015747|TBIM019398;TBIU002679|TBIM002999	EAEAAHGTVTR	Unmodified	1140.55	0.55235	319	no	no	0	0	0	0	0														1	1							36.616	36.616	2	7.7757e-07	10056	female_001	162.34	75.544	10249000	0	0	0	0	0	0	0
TBIU003173|TBIM003574	EAEENLTQQIAALQH	Unmodified	1693.83	0.827128	131	yes	yes	0	0	0	0	0		1	1	1		1																55.845	55.845	2	1.6864e-26	14084	BG_O_001	189.58	147.58	57250000	19949000	28912000	6178600	0	2210100	0	0
TBIU003173|TBIM003574	EAEENLTQQIAALQHQRQEIT	Unmodified	2449.22	0.219729	131	yes	yes	0	0	0	0	0			1	1																		53.998	53.998	3	0.049852	13611	BG_O_002	62.966	46.46	29228000	0	18180000	11048000	0	0	0	0
TBIU003173|TBIM003574	EAEENLTQQIAALQHQRQEITQ	Unmodified	2577.28	0.278307	131	yes	yes	0	0	0	0	0		2		2		1		1			1	1	1					1				54.555	54.555	2;3	1.9777e-83	13864	CG_X_002	205.24	161.01	728280000	385850000	0	235640000	0	11605000	0	15210000
TBIU027970|TBIM037354	EAEKPAVSTDAESGDKQEK	Unmodified	2017.94	0.944008	586	yes	yes	0	0	0	0	0														1								36.992	36.992	3	3.7138e-42	10328	female_001	188.54	165.56	23171000	0	0	0	0	0	0	0
TBIU026603|TBIM035290	EAEQLQQDEAAR	Unmodified	1386.64	0.637536	554	yes	yes	0	0	0	0	0														1	1							37.654	37.654	2	0.013966	10505	female_001	123.6	35.46	22001000	0	0	0	0	0	0	0
TBIU001799|TBIM001998	EAFDDAIGEIDQLSSEEYK	Unmodified	2157.96	0.958989	61	yes	yes	0	0	0	0	0														1								116.19	116.19	2	4.4791e-05	43685	female_001	124.07	96.97	28321000	0	0	0	0	0	0	0
TBIU002951|TBIM003321;TBIU002950|TBIM003320;TBIU011825|TBIM014080;TBIU001284|TBIM001458	EAFSLFDKDGDGTITTK	Unmodified	1843.88	0.883974	120;44	no	no	0	0	0	0	0						1	1							1	2							74.982	74.982	2;3	1.1131e-05	26923	male_001	103.13	74.146	1309500000	0	0	0	0	0	3834700	0
TBIU002951|TBIM003321;TBIU002950|TBIM003320;TBIU011825|TBIM014080;TBIU001284|TBIM001458	EAFSLFDKDGDGTITTK	Carbamyl (N-term)	1886.89	0.889787	120;44	no	no	0	0	1	0	0														1								102.85	102.85	3	0.033146	38317	female_001	65.716	48.314	9584900	0	0	0	0	0	0	0
TBIU022769|TBIM029656	EAGPGSLNVAIEGNSK	Unmodified	1541.77	0.76855	458	yes	yes	0	0	0	0	0														1								67.228	67.228	2	0.003554	23321	female_001	105.36	73.601	28521000	0	0	0	0	0	0	0
TBIU014859|TBIM018137	EAHAPHDPLGGEKEIDGER	Unmodified	2055.96	0.960995	295	yes	yes	0	0	0	0	0														1								42.017	42.017	4	0.02171	12487	female_001	74.793	47.296	7699700	0	0	0	0	0	0	0
TBIU013276|TBIM016000	EAIILVFANK	Unmodified	1116.65	0.654296	261	yes	yes	0	0	0	0	0														1								96.459	96.459	2	0.016463	35703	female_001	101.33	40.737	4401800	0	0	0	0	0	0	0
TBIU001882|TBIM002090;TBIU012676|TBIM015210	EAINVEQAFQTVAK	Unmodified	1546.8	0.799122	64	yes	no	0	0	0	0	0														1	1							92.756	92.756	2	0.00022252	31422	male_001	136.02	74.243	114120000	0	0	0	0	0	0	0
TBIU001882|TBIM002090;TBIU012676|TBIM015210	EAINVEQAFQTVAK	Carbamyl (N-term)	1589.8	0.804936	64	yes	no	0	0	1	0	0														1								116.54	116.54	2	0.02058	43864	female_001	87.363	31.796	5329200	0	0	0	0	0	0	0
TBIU004594|TBIM005256	EAIVIQNDNNR	Unmodified	1284.64	0.642227	162	yes	yes	0	0	0	0	0														1	1							46.528	46.528	2	0.0021887	14313	female_001	130.75	76.59	34186000	0	0	0	0	0	0	0
TBIU009229|TBIM010766;TBIU009230|TBIM010767	EAKEDQQSAQNIE	Unmodified	1488.67	0.66923	207	yes	no	0	0	0	0	0						1			1	1			1								1	41.324	41.324	2	0.00028693	8348	PDG_X_003	131.83	86.846	69521000	0	0	0	0	12086000	0	0
TBIU017452|TBIM021781;TBIU004227|TBIM004726	EALCAEHGINLLK	Unmodified	1466.76	0.755149	150	yes	no	0	0	0	0	0														1								81.881	81.881	2	0.00021652	29559	female_001	169.99	113.74	36296000	0	0	0	0	0	0	0
TBIU013819|TBIM016734	EALDDNTAASLYK	Unmodified	1409.67	0.667439	278	yes	yes	0	0	0	0	0						1									1							59.369	59.369	2	0.00031735	11815	BG_X_002	130.94	75.391	55188000	0	0	0	0	8215200	0	0
TBIU013819|TBIM016734	EALDDNTAASLYK	Carbamyl (N-term)	1452.67	0.673253	278	yes	yes	0	0	1	0	0														1	1							87.549	87.549	2	0.0071983	31917	female_001	107.24	47.444	19663000	0	0	0	0	0	0	0
TBIU013819|TBIM016734	EALDDNTAASLYKLLQPA	Unmodified	1931.98	0.984022	278	yes	yes	0	0	0	0	0						1	1		1	1	1	1	1			1	1	1				64.423	64.423	2	8.7732e-16	18171	BG_X_002	202.61	156.73	940500000	0	0	0	0	178090000	145070000	0
TBIU013819|TBIM016734	EALDDNTAASLYKLLQPAYQSTVA	Unmodified	2581.29	0.291163	278	yes	yes	0	0	0	0	0					1	1	1													1		66.836	66.836	2;3	2.7667e-26	18682	BG_X_002	207.21	167.14	938080000	0	0	0	331070000	299580000	163750000	0
TBIU013819|TBIM016734	EALDDNTAASLYKLLQPAYQSTVAE	Unmodified	2710.33	0.333756	278	yes	yes	0	0	0	0	0					2	3	2		2	1	1	2					1	1	1	1	1	66.218	66.218	2;3	3.3885e-32	18382	BG_X_003	197.1	140.61	30555000000	0	0	0	1164000000	2847300000	2168400000	0
TBIU023479|TBIM030742	EALTSSLMGLFEK	Unmodified	1424.72	0.722117	476	yes	yes	0	0	0	0	0														1								116.89	116.89	2	0.02136	43975	female_001	108.47	42.035	7164000	0	0	0	0	0	0	0
TBIU018322|TBIM023045	EANAIKDALYK	Unmodified	1234.66	0.655752	364	yes	yes	0	0	0	0	0														1	1							51.735	51.735	2	0.0035829	16488	female_001	119.22	73.095	26452000	0	0	0	0	0	0	0
TBIU004499|TBIM005024;TBIU000335|TBIM000387	EANEISRESEQ	Unmodified	1290.57	0.568788	21	yes	no	0	0	0	0	0														1								30.907	30.907	2	0.036918	7832	female_001	85.731	30.2	2720600	0	0	0	0	0	0	0
TBIU012062|TBIM014410;TBIU003438|TBIM003865	EASEGSESKDGVSNLLRY	Amidated (C-term)	1938.93	0.928298	134	yes	no	0	1	0	0	0					1	2	1	1									1	1			1	51.441	51.441	2;3	6.9916e-16	11838	PDG_O_002	153.95	121.14	78062000	0	0	0	13307000	14556000	11704000	8573200
TBIU023559|TBIM030870	EASIGLGDVTITR	Unmodified	1330.71	0.709244	482	yes	yes	0	0	0	0	0														1	1							84.194	84.194	2	0.010763	27937	male_001	100.58	54.456	274150000	0	0	0	0	0	0	0
TBIU023559|TBIM030870	EASIGLGDVTITR	Carbamyl (N-term)	1373.72	0.715058	482	yes	yes	0	0	1	0	0														1								105.23	105.23	2	0.01146	39268	female_001	99.283	42.851	5996900	0	0	0	0	0	0	0
TBIU025555|TBIM033713	EASSSGIDFSDR	Unmodified	1269.55	0.547324	525	yes	yes	0	0	0	0	0														1								57.186	57.186	2	0.044277	18951	female_001	81.865	42.717	9677600	0	0	0	0	0	0	0
TBIU017124|TBIM021309;TBIU002823|TBIM003164;TBIU006013|TBIM006968	EAYPGDVFYLHSR	Unmodified	1552.73	0.731042	112	yes	no	0	0	0	0	0						1								1								64.745	64.745	3	0.010337	27222	female_001	80.312	52.345	71620000	0	0	0	0	5435500	0	0
TBIU035345|TBIM046043;TBIU000669|TBIM000727	ECASFYAQVIILNHPGEIK	Unmodified	2188.1	0.0986748	30	yes	no	0	0	0	0	0														1	1							95.015	95.015	2	1.8921e-07	32314	male_001	136.3	113.98	50918000	0	0	0	0	0	0	0
TBIU016394|TBIM020267;TBIU016395|TBIM020268	ECFSWGGGSGTTLLLDDSNNEK	Unmodified	2386.04	0.0383189	329	yes	no	0	0	0	0	0														2	1							102.4	102.4	2;3	4.4488e-08	38215	female_001	151.9	128.78	193060000	0	0	0	0	0	0	0
TBIU008773|TBIM010209;TBIU001235|TBIM001354	ECNGDASESALLK	Unmodified	1392.62	0.619109	200	yes	no	0	0	0	0	0														1								54.162	54.162	2	0.019972	17633	female_001	89.886	48.659	62498000	0	0	0	0	0	0	0
TBIU026769|TBIM035561	ECPAGTFTLALGR	Unmodified	1391.69	0.686735	561	yes	yes	0	0	0	0	0														1								88.58	88.58	2	0.031627	32445	female_001	84.817	39.137	42382000	0	0	0	0	0	0	0
TBIU018289|TBIM023003	ECPEEEESEVTCYQCQNK	Unmodified	2317.88	0.877327	361	yes	yes	0	0	0	0	0														1								58.696	58.696	2	1.0893e-06	19648	female_001	131.69	106.84	19690000	0	0	0	0	0	0	0
TBIU026665|TBIM035388;TBIU002984|TBIM003363	ECVSGAQLVLIPAGVPR	Unmodified	1764.96	0.955639	556	yes	no	0	0	0	0	0														1								99.664	99.664	3	0.036529	37030	female_001	75.316	62.761	9048600	0	0	0	0	0	0	0
TBIU028311|TBIM037856;TBIU028312|TBIM037857	EDAANNYAR	Unmodified	1022.44	0.441737	591;592	no	no	0	0	0	0	0														1	1							26.046	26.046	2	0.0029601	6107	female_001	143.85	60.239	126490000	0	0	0	0	0	0	0
TBIU008083|TBIM009388	EDADRPDPKVFRPSSANLASALIQ	Unmodified	2596.32	0.324529	192	yes	yes	0	0	0	0	0				1	1		1		2	1		2	2			2		2			1	53.685	53.685	2;3;4	0.0019011	13795	BG_X_001	92.565	49.926	2272800000	0	0	196260000	24774000	0	102520000	0
TBIU008083|TBIM009388	EDADRPDPKVFRPSSANLASALIQ	Carbamyl (N-term)	2639.33	0.330342	192	yes	yes	0	0	1	0	0										1						1						55.829	55.829	3	0.041239	13958	CG_O_003	67.364	45.749	13447000	0	0	0	0	0	0	0
TBIU009627|TBIM011274	EDALDTERDCR	Unmodified	1378.58	0.578306	214	yes	yes	0	0	0	0	0														1								55.632	55.632	2	0.0033703	18291	female_001	119.75	66.42	22480000	0	0	0	0	0	0	0
TBIU016394|TBIM020267;TBIU016395|TBIM020268;TBIU016396|TBIM020270	EDENEKLR	Unmodified	1031.49	0.488352	329;330	no	no	0	0	0	0	0														1	1							30.046	30.046	2	0.011381	6195	male_001	143.85	45.395	240080000	0	0	0	0	0	0	0
TBIU003454|TBIM003883	EDETEGEEKRALGMLRL	Amidated (C-term)	1973.98	0.984039	135	yes	yes	0	1	0	0	0						1					1		1							1		54.09	54.09	3;4	0.0025119	13537	CG_X_003	105.46	64.369	33331000	0	0	0	0	10149000	0	0
TBIU028017|TBIM037415;TBIU028018|TBIM037416	EDHALQLK	Unmodified	952.498	0.497795	587	yes	no	0	0	0	0	0														1								34.734	34.734	2	0.0063851	9409	female_001	153.73	52.984	6618400	0	0	0	0	0	0	0
TBIU026194|TBIM034660	EDHSDVSNQLYACYAIGK	Unmodified	2068.92	0.916019	544	yes	yes	0	0	0	0	0														1								75.771	75.771	3	0.018651	26977	female_001	78.244	64.203	9903900	0	0	0	0	0	0	0
TBIU024221|TBIM031785	EDIPENKENVYAQVCEYK	Unmodified	2227.01	0.0103133	493	yes	yes	0	0	0	0	0														2	1							67.471	67.471	2;3	1.1333e-06	23334	female_001	108.75	82.68	172700000	0	0	0	0	0	0	0
TBIU010511|TBIM012393;TBIU001169|TBIM001284	EDLRLPDNEIGQEIQK	Unmodified	1895.96	0.95887	41	yes	no	0	0	0	0	0														1								76.656	76.656	3	0.042619	27348	female_001	59.513	30.185	54196000	0	0	0	0	0	0	0
TBIU010511|TBIM012393;TBIU001169|TBIM001284	EDLRLPDNEIGQEIQKK	Unmodified	2024.05	0.0538331	41	yes	no	0	0	0	0	0														2	1							68.045	68.045	3;4	0.00097433	23589	female_001	86.005	70.369	166040000	0	0	0	0	0	0	0
TBIU019770|TBIM025177	EDNELENVAD	Unmodified	1146.47	0.467677	390	yes	yes	0	0	0	0	0											1											51.574	51.574	2	1.0338e-05	12649	CG_X_001	155.1	86.889	11799000	0	0	0	0	0	0	0
TBIU013320|TBIM016063	EDPSLVEGVKPLS	Unmodified	1368.71	0.713661	264	yes	yes	0	0	0	0	0													1									52.505	52.505	2	0.045633	13018	CG_X_003	75.652	39.271	5919500	0	0	0	0	0	0	0
TBIU013320|TBIM016063	EDPSLVEGVKPLSGAGQRPL	Unmodified	2048.09	0.0902186	264	yes	yes	0	0	0	0	0		1	1	1	1	1	1	1	1	1	1	1	1			1		1				51.823	51.823	3	4.9416e-14	12188	CG_O_003	111.66	82.385	325590000	4789300	19903000	16218000	20683000	20821000	18764000	18993000
TBIU013320|TBIM016063	EDPSLVEGVKPLSGAGQRPLQ	Unmodified	2176.15	0.148796	264	yes	yes	0	0	0	0	0						1		2	1	2	1	1	1									51.139	51.139	2;3	1.0524e-60	12212	CG_O_002	159.26	131.56	252090000	0	0	0	0	19655000	0	46685000
TBIU013320|TBIM016063	EDPSLVEGVKPLSGAGQRPLQNSD	Unmodified	2492.25	0.250695	264	yes	yes	0	0	0	0	0											1		1									50.797	50.797	3	2.3712e-05	12294	CG_X_003	103.92	79.618	104670000	0	0	0	0	0	0	0
TBIU013320|TBIM016063	EDPSLVEGVKPLSGAGQRPLQNSDS	Unmodified	2579.28	0.282723	264	yes	yes	0	0	0	0	0						2					2	2	2						1	1		50.831	50.831	2;3	4.5322e-135	12204	CG_X_003	172.69	135.57	1339300000	0	0	0	0	95042000	0	0
TBIU024677|TBIM032464;TBIU024678|TBIM032465	EDQFTCASGQCIPK	Unmodified	1639.7	0.697041	503	yes	no	0	0	0	0	0														1	1							60.452	60.452	2	0.037625	18233	male_001	80.763	43.419	42549000	0	0	0	0	0	0	0
TBIU016394|TBIM020267;TBIU016395|TBIM020268;TBIU016396|TBIM020270	EDQLAQLGHR	Unmodified	1165.58	0.583984	329;330	no	no	0	0	0	0	0														1	1							71.811	71.811	2	4.6805e-08	22814	male_001	200.88	99.274	36141000	0	0	0	0	0	0	0
TBIU005033|TBIM005804;TBIU004041|TBIM004523	EDQVASVTDD	Unmodified	1077.45	0.446213	145	yes	no	0	0	0	0	0																	1					47.056	47.056	2	0.027694	10483	PDG_O_002	91.853	47.737	0	0	0	0	0	0	0	0
TBIU005033|TBIM005804;TBIU004041|TBIM004523	EDQVASVTDDKEQS	Unmodified	1549.67	0.674375	145	yes	no	0	0	0	0	0		1	1		1	1	1		1	1		1					1	1		1	1	43.789	43.789	2	2.563e-25	8790	CG_O_003	158.56	88.842	223880000	13434000	12075000	0	18841000	24715000	15547000	0
TBIU005033|TBIM005804;TBIU004041|TBIM004523	EDQVASVTDDKEQSD	Unmodified	1664.7	0.701318	145	yes	no	0	0	0	0	0			1			1		1	1	1	1		1			1	1	1		1		44.015	44.015	2	1.822e-34	8940	PDG_O_002	207.44	138.54	178120000	0	7354900	0	0	17034000	0	19793000
TBIU005033|TBIM005804;TBIU004041|TBIM004523	EDQVASVTDDKEQSDFS	Unmodified	1898.8	0.80176	145	yes	no	0	0	0	0	0		1		1	1	1	1	1	1	1	1	1	1			1	1	1	1	1	1	48.957	48.957	2	2.8544e-61	10997	PDG_O_002	226.42	154.08	1037600000	25572000	0	25143000	49568000	70563000	51483000	72225000
TBIU005033|TBIM005804;TBIU004041|TBIM004523	EDQVASVTDDKEQSDFSQ	Unmodified	2026.86	0.860338	145	yes	no	0	0	0	0	0		2	1	1	1	1		2	2	2	1	1	1			2	1	2	1	1	1	48.541	48.541	2;3	8.1293e-65	11501	PDG_X_003	220.99	161.42	1804200000	69722000	48009000	59114000	57025000	84809000	0	202780000
TBIU005033|TBIM005804;TBIU004041|TBIM004523	EDQVASVTDDKEQSDFSQR	Unmodified	2182.96	0.961449	145	yes	no	0	0	0	0	0														2	1							54.003	54.003	2;3	1.3954e-31	17520	female_001	175.66	132.11	171720000	0	0	0	0	0	0	0
TBIU005033|TBIM005804;TBIU004041|TBIM004523	EDQVASVTDDKEQSDFSQR	Carbamyl (N-term)	2225.97	0.967262	145	yes	no	0	0	1	0	0														1								68.541	68.541	2	0.00202	23891	female_001	93.243	76.771	7683300	0	0	0	0	0	0	0
TBIU005033|TBIM005804;TBIU004041|TBIM004523	EDQVASVTDDKEQSDFSQRTLD	Unmodified	2512.12	0.120134	145	yes	no	0	0	0	0	0			1	1	1	1	1	1	1	1	1	1	2			1	2	2				49.163	49.163	2;3	3.0936e-104	11343	PDG_O_001	171.47	140.82	614420000	0	34176000	27311000	33238000	50962000	30436000	55468000
TBIU005033|TBIM005804;TBIU004041|TBIM004523	EDQVASVTDDKEQSDFSQRTLDS	Unmodified	2599.15	0.152163	145	yes	no	0	0	0	0	0		1	1	1	1	2	2	1	2	1	1	1	1			1	2	2	1	2	2	49.312	49.312	2;3	2.2285e-94	11804	PDG_X_003	217.17	159.05	1377500000	43018000	31201000	34395000	67782000	133030000	78903000	15162000
TBIU005033|TBIM005804;TBIU004041|TBIM004523	EDQVASVTDDKEQSDFSQRTLDSV	Unmodified	2698.22	0.220577	145	yes	no	0	0	0	0	0										1												51.885	51.885	3	0.0262	12319	CG_O_003	74.579	52.714	23098000	0	0	0	0	0	0	0
TBIU005033|TBIM005804;TBIU004041|TBIM004523	EDQVASVTDDKEQSDFSQRTLDSVH	Unmodified	2835.28	0.279488	145	yes	no	0	0	0	0	0						2		2									1					49.389	49.389	3;4	2.4062e-14	11343	BG_X_002	122.41	75.425	96112000	0	0	0	0	33912000	0	36852000
TBIU015069|TBIM018439;TBIU001610|TBIM001784;TBIU001609|TBIM001783;TBIU015067|TBIM018437;TBIU015068|TBIM018438	EDSYEETIRDLTQR	Unmodified	1753.81	0.811871	300;301;302	no	no	0	0	0	0	0														1								85.45	85.45	3	0.001445	31048	female_001	101.62	77.433	17299000	0	0	0	0	0	0	0
TBIU015069|TBIM018439;TBIU001611|TBIM001785;TBIU015067|TBIM018437;TBIU015068|TBIM018438	EEDLERNEER	Unmodified	1317.58	0.579687	300;301;302	no	no	0	0	0	0	0															1							63.445	63.445	2	0.0010199	19410	male_001	140.75	77.274	12975000	0	0	0	0	0	0	0
TBIU025684|TBIM033907	EEEVPLVCPQCN	Unmodified	1472.63	0.627565	532	yes	yes	0	0	0	0	0																					1	48.185	48.185	2	0.021837	11205	PDG_X_003	89.355	33.097	7228000	0	0	0	0	0	0	0
TBIU025684|TBIM033907	EEEVPLVCPQCNL	Unmodified	1585.71	0.711629	532	yes	yes	0	0	0	0	0				1	1					1						1			1			51.522	51.522	2	0.0059036	12183	PDG_O_001	109.71	16.065	575440000	0	0	72340000	204770000	0	0	0
TBIU003454|TBIM003883	EEKVDGDAGVSTQQ	Unmodified	1461.66	0.658331	135	yes	yes	0	0	0	0	0									1	1						1	1	1				41.844	41.844	2	0.0044462	8348	PDG_O_003	110.38	52.523	38987000	0	0	0	0	0	0	0
TBIU013284|TBIM016013	EELVVAGGDGPR	Unmodified	1197.6	0.598966	262	yes	yes	0	0	0	0	0															1							56.267	56.267	2	0.027056	16522	male_001	87.258	26.576	1995600	0	0	0	0	0	0	0
TBIU006465|TBIM007490	EENEFSDNLHTY	Unmodified	1496.61	0.605567	185	yes	yes	0	0	0	0	0		1	1	1	1		1	2	1	1	1	1	1			1		1			1	51.875	51.875	2	3.6582e-11	12967	BG_X_001	182.39	107.01	1305100000	25852000	27353000	33527000	32000000	0	17900000	239960000
TBIU006465|TBIM007490	EENEFSDNLHTYNE	Unmodified	1739.69	0.691088	185	yes	yes	0	0	0	0	0								1	1	1						1						51.118	51.118	2	2.979e-16	11889	CG_O_003	162.36	99.142	168570000	0	0	0	0	0	0	66231000
TBIU006465|TBIM007490	EENEFSDNLHTYNEEDYD	Unmodified	2261.85	0.850895	185	yes	yes	0	0	0	0	0								1	1	1	1	1	1			1		1				53.456	53.456	2	3.9859e-51	12915	CG_O_003	199.8	153.73	215060000	0	0	0	0	0	0	57667000
TBIU006465|TBIM007490	EENEFSDNLHTYNEEDYDPDEEFD	Unmodified	2994.11	0.111145	185	yes	yes	0	0	0	0	0									1				1									58.405	58.405	3	8.4357e-75	15489	CG_X_003	174.04	157.32	0	0	0	0	0	0	0	0
TBIU011426|TBIM013524	EEQDSEAAVVAPSEHH	Unmodified	1733.75	0.749271	236	yes	yes	0	0	0	0	0		1	1		2	1		1	1	2	1	2	2			1		1	2	2	2	43.419	43.419	2;3	1.0483e-26	8955	PDG_X_002	174.77	131	287820000	2728100	1648600	0	6488600	3216500	0	14471000
TBIU023313|TBIM030485;TBIU002921|TBIM003285	EFCENLNIQPR	Unmodified	1418.66	0.661248	117	yes	no	0	0	0	0	0														1								71.605	71.605	2	0.011213	25174	female_001	98.458	68.649	18640000	0	0	0	0	0	0	0
TBIU002478|TBIM002814	EFHGVTPSVLDNIGSHPLLFSR	Unmodified	2421.24	0.244093	88	yes	yes	0	0	0	0	0															2							98.38	98.38	3;4	0.0092167	33642	male_001	75.773	61.612	64004000	0	0	0	0	0	0	0
TBIU000180|TBIM000198	EFIPYEFMNEYQKRLFGSVLNNYKF	Amidated (C-term)	3174.56	0.563713	15	yes	yes	0	1	0	0	0									1													64.277	64.277	4	0.019636	17736	CG_O_002	81.696	51.473	121400000	0	0	0	0	0	0	0
TBIU016396|TBIM020270	EFITSSSSSSTAVGHSSKK	Unmodified	1925.93	0.933049	330	yes	yes	0	0	0	0	0							1					1	1							1		41.756	41.756	2;3	0.0015517	8299	CG_X_003	98.942	55.634	18752000	0	0	0	0	0	1568400	0
TBIU002132|TBIM002416;TBIU002131|TBIM002414	EFNATDAIEVLK	Unmodified	1348.69	0.687446	78	yes	no	0	0	0	0	0														1								96.72	96.72	2	0.027056	35799	female_001	87.258	49.172	3190500	0	0	0	0	0	0	0
TBIU025163|TBIM033146;TBIU025164|TBIM033147	EFQNQIQELQEDLDSEKESR	Unmodified	2464.14	0.13539	516	yes	no	0	0	0	0	0														2	1							92.216	92.216	2;3	6.5432e-05	33846	female_001	110.6	96.498	343340000	0	0	0	0	0	0	0
TBIU024968|TBIM032863	EFSLDRSYDTLVDLARLY	Unmodified	2175.08	0.0847988	512	yes	yes	0	0	0	0	0					1	1			1	1	1					1				2	1	66.522	66.522	2;3	1.9844e-29	18081	PDG_X_002	180.97	144.55	148520000	0	0	0	3000600	4542600	0	0
TBIU000037|TBIM000044	EFWKNELSQAIR	Unmodified	1519.78	0.778327	12	yes	yes	0	0	0	0	0														2	1							80.217	80.217	2;3	0.0012695	28768	female_001	97.452	72.274	655500000	0	0	0	0	0	0	0
TBIU001429|TBIM001576	EGDRAVALPRIGKDEEEEYADEYE	Unmodified	2782.26	0.256962	51	yes	yes	0	0	0	0	0								1		1	1		1									51.358	51.358	3;4	1.7632e-11	12011	CG_O_001	127.05	101.12	160390000	0	0	0	0	0	0	28976000
TBIU026582|TBIM035269;TBIU026573|TBIM035260;TBIU026592|TBIM035279	EGHVNIVTELLR	Unmodified	1378.76	0.756863	553	yes	no	0	0	0	0	0														2	2							83.844	83.844	2;3	0.0094226	27819	male_001	103.91	72.431	384010000	0	0	0	0	0	0	0
TBIU026582|TBIM035269;TBIU026573|TBIM035260;TBIU026592|TBIM035279	EGHVNIVTELLRR	Unmodified	1534.86	0.857974	553	yes	no	0	0	0	0	0														1								74.231	74.231	3	0.028891	26307	female_001	77.204	50.475	33551000	0	0	0	0	0	0	0
TBIU015957|TBIM019690	EGPGGPGGQENEGPVGPGGPQGQEK	Unmodified	2315.04	0.0414305	322	yes	yes	0	0	0	0	0														2								48.91	48.91	2;3	3.1613e-05	15419	female_001	74.278	66.126	30485000	0	0	0	0	0	0	0
TBIU013862|TBIM016787;TBIU013863|TBIM016788;TBIU031647|TBIM041841	EGQGFISSAELR	Unmodified	1292.64	0.636079	279	yes	no	0	0	0	0	0														1	1							70.924	70.924	2	0.02426	22548	male_001	88.134	50.658	39689000	0	0	0	0	0	0	0
TBIU028894|TBIM038703;TBIU003584|TBIM004028	EGRLDEASLAAE	Unmodified	1259.6	0.599359	607	yes	no	0	0	0	0	0		1	1	1	1	1	1	1	1	1	1	1	1			1	1		1	1	1	48.736	48.736	2	0.00066849	11525	BG_X_001	133.23	29.972	182030000	6956500	8577900	0	11799000	18872000	8034400	9119900
TBIU032784|TBIM043141	EGSDLFSSLS	Unmodified	1040.47	0.46622	622	yes	yes	0	0	0	0	0					1																	64.652	64.652	1	0.006045	17681	BG_X_001	117.93	31.068	4026000	0	0	0	4026000	0	0	0
TBIU032784|TBIM043141	EGSDLFSSLSS	Unmodified	1127.5	0.498248	622	yes	yes	0	0	0	0	0						1																64.554	64.554	1	0.01048	17601	BG_X_002	100.45	49.844	8493200	0	0	0	0	8493200	0	0
TBIU032784|TBIM043141	EGSDLFSSLSSVE	Unmodified	1355.61	0.609255	622	yes	yes	0	0	0	0	0																	1					64.608	64.608	2	0.0052065	17813	PDG_O_002	111.17	70.899	4193900	0	0	0	0	0	0	0
TBIU032784|TBIM043141	EGSDLFSSLSSVEA	Unmodified	1426.65	0.646369	622	yes	yes	0	0	0	0	0					1	1	1	1	1	1	1	1	1			1	1	1	1		1	65.523	65.523	2	9.0563e-07	17840	PDG_O_003	147.51	88.263	849660000	0	0	0	22189000	39059000	39851000	24197000
TBIU008157|TBIM009472;TBIU008156|TBIM009471	EGVNSTHAHHLR	Unmodified	1356.66	0.664694	193	yes	no	0	0	0	0	0														1								40.753	40.753	2	0.04269	11926	female_001	74.841	21.066	6607800	0	0	0	0	0	0	0
TBIU035345|TBIM046043;TBIU000669|TBIM000727;TBIU001983|TBIM002208	EHALLAYTLGVK	Unmodified	1313.73	0.734337	30	yes	no	0	0	0	0	0														2	2							75.152	75.152	2;3	2.7533e-10	26650	female_001	105.2	74.811	137470000	0	0	0	0	0	0	0
TBIU004483|TBIM005130	EHDIKKEDGSFYEFGDDIPEAPER	Unmodified	2822.27	0.267133	157	yes	yes	0	0	0	0	0														1								74.758	74.758	4	0.0018406	26553	female_001	62.082	50.116	45690000	0	0	0	0	0	0	0
TBIU004483|TBIM005130	EHDIKKEDGSFYEFGDDIPEAPERK	Unmodified	2950.36	0.362096	157	yes	yes	0	0	0	0	0														1	1							66.591	66.591	5	0.00080277	22900	female_001	96.708	79.446	52161000	0	0	0	0	0	0	0
TBIU026582|TBIM035269;TBIU026573|TBIM035260;TBIU026592|TBIM035279;TBIU026585|TBIM035272;TBIU026576|TBIM035263;TBIU026600|TBIM035287;TBIU026590|TBIM035277;TBIU026583|TBIM035270;TBIU026570|TBIM035257;TBIU026599|TBIM035286;TBIU026575|TBIM035262;TBIU026598|TBIM035285;TBIU026572|TBIM035259;TBIU026569|TBIM035256	EHGIVVQDTVSR	Unmodified	1338.69	0.689178	553	no	no	0	0	0	0	0														1	2							43.886	43.886	2;3	0.0079097	13168	female_001	86.114	52.065	25073000	0	0	0	0	0	0	0
TBIU026582|TBIM035269;TBIU026573|TBIM035260;TBIU026592|TBIM035279;TBIU026585|TBIM035272;TBIU026576|TBIM035263;TBIU026600|TBIM035287;TBIU026590|TBIM035277;TBIU026583|TBIM035270;TBIU026570|TBIM035257;TBIU026599|TBIM035286;TBIU026575|TBIM035262;TBIU026598|TBIM035285;TBIU026572|TBIM035259;TBIU026569|TBIM035256	EHGIVVQDTVSR	Carbamyl (N-term)	1381.69	0.694991	553	no	no	0	0	1	0	0														1								58.705	58.704	2	0.0127	19620	female_001	97.456	55.455	22647000	0	0	0	0	0	0	0
TBIU014005|TBIM016972;TBIU014004|TBIM016971	EHPTDPEDEQFRK	Unmodified	1626.73	0.727414	282	yes	no	0	0	0	0	0														2	1							32.072	32.072	2;3	3.1303e-06	8245	female_001	123.92	77.215	66110000	0	0	0	0	0	0	0
TBIU014859|TBIM018137	EHQEEFVSSQATDYGTTLEK	Unmodified	2298.03	0.0288001	295	yes	yes	0	0	0	0	0															1							67.467	67.467	3	8.322e-48	21071	male_001	140.35	122.67	18800000	0	0	0	0	0	0	0
TBIU024677|TBIM032464	EHTITDGELK	Unmodified	1141.56	0.561517	503	yes	yes	0	0	0	0	0														1	1							37.239	37.239	2	0.0039457	10357	female_001	123.16	33.403	13916000	0	0	0	0	0	0	0
TBIU024677|TBIM032464	EHTITDGELKIPR	Unmodified	1507.8	0.799456	503	yes	yes	0	0	0	0	0														1	1							55.042	55.042	3	3.1396e-06	16116	male_001	116.81	65.964	92810000	0	0	0	0	0	0	0
TBIU015008|TBIM018345	EIAFQSDEDRKNQER	Unmodified	1863.87	0.871118	298	yes	yes	0	0	0	0	0														1								34.096	34.096	3	0.043331	9134	female_001	77.746	36.658	10939000	0	0	0	0	0	0	0
TBIU002130|TBIM002369;TBIU009592|TBIM011217;TBIU004051|TBIM004533;TBIU003036|TBIM003464	EIAQDFKTDLR	Unmodified	1334.68	0.68303	77	yes	no	0	0	0	0	0					1		1							2	1							55.789	55.789	2;3	0.00019672	11382	BG_X_001	142.55	76.045	200760000	0	0	0	17356000	0	9729900	0
TBIU002130|TBIM002369;TBIU009592|TBIM011217;TBIU004051|TBIM004533;TBIU003036|TBIM003464	EIAQDFKTDLR	Carbamyl (N-term)	1377.69	0.688843	77	yes	no	0	0	1	0	0						1								1								56.257	56.257	2	0.010371	14157	BG_X_002	105.86	52.181	7393800	0	0	0	0	7393800	0	0
TBIU023314|TBIM030486	EICDKYNLQAR	Unmodified	1408.68	0.676898	472	yes	yes	0	0	0	0	0														1	1							47.169	47.169	2;3	0.0084703	12903	male_001	93.096	61.91	36031000	0	0	0	0	0	0	0
TBIU025923|TBIM034248	EIDDLLLWIQEK	Unmodified	1513.8	0.80281	540	yes	yes	0	0	0	0	0														1	1							129.59	129.59	2	0.0061444	49021	female_001	135.55	99.605	15084000	0	0	0	0	0	0	0
TBIU028311|TBIM037856	EIIDLVLDR	Unmodified	1084.61	0.612825	591	yes	yes	0	0	0	0	0															1							103.41	103.41	2	0.00046994	35629	male_001	150.88	33.978	917840000	0	0	0	0	0	0	0
TBIU028824|TBIM038605;TBIU028822|TBIM038600;TBIU028823|TBIM038603;TBIU028825|TBIM038606	EILDTIEAIQR	Unmodified	1299.7	0.703431	602	yes	no	0	0	0	0	0														1								94.051	94.051	2	0.0085555	34696	female_001	111.82	38.941	30464000	0	0	0	0	0	0	0
TBIU017622|TBIM022003	EILQAQGCVLPLVK	Unmodified	1566.88	0.880349	351	yes	yes	0	0	0	0	0														1	1							94.155	94.155	2	0.0020399	31985	male_001	118.71	62.28	54268000	0	0	0	0	0	0	0
TBIU020263|TBIM025929	EIQFILNEIR	Unmodified	1273.7	0.703037	403	yes	yes	0	0	0	0	0														1								102.65	102.65	2	0.023997	38244	female_001	96.331	26.908	1694800	0	0	0	0	0	0	0
TBIU009627|TBIM011274	EIQMQTEDDRR	Carbamyl (N-term)	1462.65	0.647055	214	yes	yes	0	0	1	0	0														1								52.006	52.006	2	0.014671	16734	female_001	96.143	47.86	9058800	0	0	0	0	0	0	0
TBIU002629|TBIM002947;TBIU024109|TBIM031640;TBIU024107|TBIM031638;TBIU034732|TBIM045364;TBIU024105|TBIM031636;TBIU002628|TBIM002946;TBIU024108|TBIM031639	EITALAPSTMK	Unmodified	1160.61	0.61111	102;491;101	no	no	0	0	0	0	0														1	1							65.419	65.419	2	0.0073453	20331	male_001	113.62	2.6145	246260000	0	0	0	0	0	0	0
TBIU002629|TBIM002947;TBIU024109|TBIM031640;TBIU024107|TBIM031638;TBIU034732|TBIM045364;TBIU024105|TBIM031636;TBIU002628|TBIM002946;TBIU024108|TBIM031639	EITALAPSTMK	Oxidation (M)	1176.61	0.606025	102;491;101	no	no	0	0	0	0	1														1								54.145	54.145	2	0.024016	17658	female_001	89.886	17.401	20300000	0	0	0	0	0	0	0
TBIU004653|TBIM005326	EITFNLGEEFSTATLDGRPVK	Unmodified	2323.17	0.169591	165	yes	yes	0	0	0	0	0															2							102.51	102.51	2;3	0.00093346	35333	male_001	113.35	78.34	8188800	0	0	0	0	0	0	0
TBIU009627|TBIM011274	EITIELENTQIIVQDLTKR	Unmodified	2255.24	0.237277	214	yes	yes	0	0	0	0	0														2								112.41	112.41	2;3	1.3157e-07	42178	female_001	177.42	102.81	78910000	0	0	0	0	0	0	0
TBIU028312|TBIM037857	EIVDLVLDR	Unmodified	1070.6	0.597175	592	no	no	0	0	0	0	0														1	1							94.904	94.904	2	0.00048207	35113	female_001	153.04	23.353	4794100000	0	0	0	0	0	0	0
TBIU027198|TBIM036206;TBIU027882|TBIM037240	EIVHLQAGQCGN	Unmodified	1324.62	0.619383	567	no	no	0	0	0	0	0														1	1							54.461	54.461	2	0.015639	17695	female_001	94.85	0	19931000	0	0	0	0	0	0	0
TBIU027199|TBIM036207	EIVHLQTGQCGNQIGAK	Unmodified	1851.93	0.92613	568	yes	yes	0	0	0	0	0														1	1							53.443	53.443	3	0.0010023	17358	female_001	80.102	58.644	278910000	0	0	0	0	0	0	0
TBIU027199|TBIM036207	EIVHLQTGQCGNQIGAK	Carbamyl (N-term)	1894.93	0.931944	568	yes	yes	0	0	1	0	0														1								70.604	70.604	3	0.017703	24779	female_001	56.768	44.425	14378000	0	0	0	0	0	0	0
TBIU033534|TBIM044000;TBIU001408|TBIM001552	EIVHVQAGQCGNQIGAK	Unmodified	1807.9	0.899915	627	yes	no	0	0	0	0	0														1	1							47.576	47.576	3	0.032313	14683	female_001	76.574	57.499	150870000	0	0	0	0	0	0	0
TBIU020945|TBIM026911	EIVSVHSDGSEQIETIK	Unmodified	1869.93	0.931987	415	yes	yes	0	0	0	0	0														1	1							62.446	62.446	3	0.0062088	19035	male_001	93.754	64.798	19553000	0	0	0	0	0	0	0
TBIU020401|TBIM026122	EKAPELAAGENIEVA	Unmodified	1539.78	0.778052	405	yes	yes	0	0	0	0	0					1						1	1	1									51.365	51.365	2	0.00050503	12597	BG_X_001	128.01	77.408	60023000	0	0	0	9752900	0	0	0
TBIU008752|TBIM010180;TBIU001603|TBIM001776	EKDVQWTLYR	Unmodified	1336.68	0.67755	55	yes	no	0	0	0	0	0														1								64.373	64.373	2	0.016662	22017	female_001	105.4	105.4	58305000	0	0	0	0	0	0	0
TBIU028315|TBIM037860	EKDYEEVGLDSVEGEGEGGDEY	Unmodified	2403.97	0.971404	595	yes	yes	0	0	0	0	0		1			1	1	1															56.751	56.751	2	1.1094e-14	14581	BG_X_002	138.21	111.68	52208000	22838000	0	0	8472500	6281800	14616000	0
TBIU015256|TBIM018695;TBIU015254|TBIM018693;TBIU015258|TBIM018697;TBIU015257|TBIM018696;TBIU015253|TBIM018692;TBIU015255|TBIM018694;TBIU015252|TBIM018691	EKEAQEIQELR	Unmodified	1371.7	0.699408	309	yes	no	0	0	0	0	0														1								44.187	44.187	2	0.010493	13377	female_001	99.788	53.755	25433000	0	0	0	0	0	0	0
TBIU033461|TBIM043920;TBIU033460|TBIM043919	EKEEVKVGTSDGTSVAV	Unmodified	1733.87	0.868324	626	yes	no	0	0	0	0	0								1	1	1	1	1	1			1				1	1	46.001	46.001	2;3	9.561e-09	9729	CG_O_003	147.71	78.972	166590000	0	0	0	0	0	0	18891000
TBIU016394|TBIM020267;TBIU016395|TBIM020268;TBIU016396|TBIM020270	EKFDLQPIR	Carbamyl (N-term)	1187.63	0.629872	329;330	no	no	0	0	1	0	0															1							76.022	76.022	2	0.092843	24580	male_001	85.161	34.102	0	0	0	0	0	0	0	0
TBIU016394|TBIM020267;TBIU016395|TBIM020268;TBIU016396|TBIM020270	EKFDLQPIRDMYEAELNQAR	Unmodified	2465.2	0.200908	329;330	no	no	0	0	0	0	0														2	2							97.106	97.106	3;4	3.0196e-20	33245	male_001	124.63	108.13	329030000	0	0	0	0	0	0	0
TBIU024677|TBIM032464	EKIEQGFTVNR	Unmodified	1319.68	0.683364	503	yes	yes	0	0	0	0	0															1							46.592	46.592	2	0.0029651	12554	male_001	123.88	15.216	6810400	0	0	0	0	0	0	0
TBIU004249|TBIM004861	EKWYNNVGVCV	Unmodified	1366.63	0.633971	151	yes	yes	0	0	0	0	0															1							80.292	80.292	2	0.0095258	26288	male_001	110.38	60.525	21724000	0	0	0	0	0	0	0
TBIU000037|TBIM000044	ELAALAYR	Unmodified	905.497	0.497067	12	yes	yes	0	0	0	0	0														1	1							65.057	65.057	2	0.0064751	20100	male_001	158.38	58.995	862690000	0	0	0	0	0	0	0
TBIU025555|TBIM033713	ELAEEVNKIKDTVKDEK	Unmodified	1987.05	0.0473507	525	yes	yes	0	0	0	0	0														1								62.222	62.222	4	0.019867	21173	female_001	82.007	51.464	10499000	0	0	0	0	0	0	0
TBIU025923|TBIM034248	ELALREELIR	Unmodified	1240.71	0.713936	540	yes	yes	0	0	0	0	0														1	1							69.155	69.155	3	6.8952e-05	24032	female_001	128.03	28.778	21398000	0	0	0	0	0	0	0
TBIU025163|TBIM033146;TBIU025164|TBIM033147	ELDQGRGETVEK	Unmodified	1359.66	0.663022	516	yes	no	0	0	0	0	0														1								40.424	40.424	2	0.006746	11796	female_001	110.88	40.068	10215000	0	0	0	0	0	0	0
TBIU008655|TBIM010058	ELDQWIEQLNECK	Unmodified	1703.78	0.782486	197	yes	yes	0	0	0	0	0														1								104	104	3	0.030327	38777	female_001	64.827	44.988	2978500	0	0	0	0	0	0	0
TBIU031205|TBIM041322	ELDTFLDDAPVQHR	Unmodified	1654.8	0.795099	615	yes	yes	0	0	0	0	0														1	1							91.17	91.17	2	4.51e-18	33398	female_001	215.06	115.62	78128000	0	0	0	0	0	0	0
TBIU009627|TBIM011274	ELEDALDTERDCR	Unmodified	1620.7	0.704964	214	yes	yes	0	0	0	0	0														2								55.622	55.622	2;3	0.0025345	18258	female_001	117.01	80.321	115110000	0	0	0	0	0	0	0
TBIU015008|TBIM018345	ELEDLGERLDEAGGATAAQVELNK	Unmodified	2527.24	0.24019	298	yes	yes	0	0	0	0	0														1	1							90.97	90.97	2	8.4353e-45	33312	female_001	216.38	168.67	176620000	0	0	0	0	0	0	0
TBIU009627|TBIM011274	ELEGALDNANK	Unmodified	1172.57	0.567331	214	yes	yes	0	0	0	0	0														1								48.829	48.829	2	0.0066625	15387	female_001	114.64	53.747	23416000	0	0	0	0	0	0	0
TBIU022232|TBIM028812;TBIU022233|TBIM028813	ELELYKIEHGTVVGFPGAR	Unmodified	2114.12	0.116039	448	yes	no	0	0	0	0	0														1								86.349	86.349	3	0.0048765	31485	female_001	86.005	46.376	26791000	0	0	0	0	0	0	0
TBIU016585|TBIM020549	ELEMANALLQR	Unmodified	1286.67	0.665271	337	yes	yes	0	0	0	0	0														1	1							88.297	88.297	2	0.0015988	29583	male_001	133.6	81.197	77772000	0	0	0	0	0	0	0
TBIU024478|TBIM032174	ELEQANDDLER	Unmodified	1330.6	0.600088	498	yes	yes	0	0	0	0	0														1								48.533	48.533	2	0.026819	15247	female_001	88.392	24.719	7856600	0	0	0	0	0	0	0
TBIU015008|TBIM018345	ELESELDNEQRR	Unmodified	1516.71	0.711763	298	yes	yes	0	0	0	0	0														1	1							43.186	43.186	2;3	0.020324	12856	female_001	90.696	13.869	28692000	0	0	0	0	0	0	0
TBIU013819|TBIM016734	ELGFGYVGSR	Amidated (C-term)	1082.55	0.550893	278	yes	yes	0	1	0	0	0			1	1	1		1															51.446	51.446	2	0.011389	12051	BG_O_003	113.62	44.707	32120000	0	9472200	6777500	9757800	0	6112500	0
TBIU009862|TBIM011575	ELISNASDALDKIR	Unmodified	1543.82	0.820586	219	yes	yes	0	0	0	0	0														1								77.032	77.032	2	0.0030426	27481	female_001	149.33	63.525	36921000	0	0	0	0	0	0	0
TBIU009862|TBIM011575	ELISNASDALDKIR	Carbamyl (N-term)	1586.83	0.826399	219	yes	yes	0	0	1	0	0														1								104.12	104.12	2	0.013664	38833	female_001	94.465	47.268	6739400	0	0	0	0	0	0	0
TBIU025147|TBIM033125;TBIU002877|TBIM003230;TBIU007255|TBIM008415	ELISNSSDALDKIR	Unmodified	1559.82	0.8155	515	yes	no	0	0	0	0	0														2	2							67.989	67.989	2;3	0.0008473	23549	female_001	127.42	58	139390000	0	0	0	0	0	0	0
TBIU025147|TBIM033125;TBIU002877|TBIM003230;TBIU007255|TBIM008415	ELISNSSDALDKIR	Carbamyl (N-term)	1602.82	0.821314	515	yes	no	0	0	1	0	0														1	1							90.962	90.962	2	0.00039352	33346	female_001	145.55	49.223	90496000	0	0	0	0	0	0	0
TBIU009151|TBIM010670	ELKEFYQQWNK	Carbamyl (N-term)	1554.75	0.746692	204	yes	yes	0	0	1	0	0															1							96.597	96.597	2	0.0098604	32962	male_001	109.88	63.059	8996000	0	0	0	0	0	0	0
TBIU009151|TBIM010670	ELKEFYQQWNK	Unmodified	1511.74	0.740879	204	yes	yes	0	0	0	0	0														2								68.525	68.525	2;3	0.010447	23841	female_001	102.07	54.985	95071000	0	0	0	0	0	0	0
TBIU012870|TBIM015463	ELNSFNQLLQK	Unmodified	1332.7	0.703765	257	yes	yes	0	0	0	0	0														1								84.632	84.632	2	0.037667	30741	female_001	107.9	69.762	23073000	0	0	0	0	0	0	0
TBIU016011|TBIM019762;TBIU016010|TBIM019760	ELNVMFIETSAK	Unmodified	1380.7	0.695902	324	yes	no	0	0	0	0	0															1							94.043	94.043	2	0.026929	31877	male_001	87.298	46.269	3148600	0	0	0	0	0	0	0
TBIU013768|TBIM016672	ELPGHTGYLSCCR	Unmodified	1548.68	0.681332	277	yes	yes	0	0	0	0	0														2	2							50.145	50.145	2;3	0.0090953	14073	male_001	84.718	55.39	282940000	0	0	0	0	0	0	0
TBIU013768|TBIM016672	ELPGHTGYLSCCR	Carbamyl (N-term)	1591.69	0.687145	277	yes	yes	0	0	1	0	0														1	1							66.509	66.509	2	0.0078776	20705	male_001	105.98	62.693	244730000	0	0	0	0	0	0	0
TBIU027253|TBIM036282;TBIU027252|TBIM036281	ELPQQRQALEDDV	Unmodified	1539.75	0.7529	573	yes	no	0	0	0	0	0					1	1	1	1									1					49.562	49.562	2	0.0038516	11087	PDG_O_002	113.99	65.568	42633000	0	0	0	0	9095600	5559300	15344000
TBIU002731|TBIM003061	ELQASSGADNVLFVK	Unmodified	1576.81	0.809687	110	yes	yes	0	0	0	0	0														1	1							81.816	81.816	2	2.9437e-05	29488	female_001	138.99	69.716	37118000	0	0	0	0	0	0	0
TBIU015563|TBIM019122	ELQELVQYPVEHPEK	Unmodified	1836.93	0.925779	316	yes	yes	0	0	0	0	0														1	1							72.048	72.048	3	8.3973e-07	22940	male_001	114.31	79.273	40303000	0	0	0	0	0	0	0
TBIU001947|TBIM002166;TBIU035500|TBIM046224	ELRPARPYGLGAK	Unmodified	1426.8	0.804482	70	yes	no	0	0	0	0	0															1							41.234	41.234	3	0.016401	10409	male_001	93.766	32.422	4732100	0	0	0	0	0	0	0
TBIU023314|TBIM030486;TBIU023312|TBIM030483	ELTDEHFLFNDHDR	Unmodified	1786.79	0.791076	472;471	no	no	0	0	0	0	0														1	1							69.626	69.626	3	0.018534	24226	female_001	71.529	47.687	30711000	0	0	0	0	0	0	0
TBIU027198|TBIM036206;TBIU033534|TBIM044000	ELVDSVLDVVRK	Unmodified	1370.78	0.77693	627;567	no	no	0	0	0	0	0														1	2							97.69	97.69	2;3	1.4178e-10	36162	female_001	164.66	69.056	42670000	0	0	0	0	0	0	0
TBIU016394|TBIM020267;TBIU016395|TBIM020268;TBIU016396|TBIM020270	EMQGLNER	Unmodified	975.444	0.444379	329;330	no	no	0	0	0	0	0														1								36.945	36.945	2	0.012468	10362	female_001	142.64	59.022	55093000	0	0	0	0	0	0	0
TBIU017842|TBIM022327;TBIU002616|TBIM002932	ENESTEGLSFTGR	Unmodified	1425.64	0.637202	355	yes	no	0	0	0	0	0														1								64.221	64.221	2	0.018859	22018	female_001	91.095	42.301	11619000	0	0	0	0	0	0	0
TBIU024677|TBIM032464	ENIYYWSLPQR	Unmodified	1467.71	0.714664	503	yes	yes	0	0	0	0	0														1	1							93.498	93.498	2	0.0086989	31708	male_001	111.61	65.145	118470000	0	0	0	0	0	0	0
TBIU016394|TBIM020267;TBIU016395|TBIM020268;TBIU016396|TBIM020270	ENLESAHLR	Unmodified	1067.54	0.535971	329;330	no	no	0	0	0	0	0														1	1							36.043	36.043	2	0.0030141	8414	male_001	130.28	54.424	368600000	0	0	0	0	0	0	0
TBIU016394|TBIM020267;TBIU016395|TBIM020268;TBIU016396|TBIM020270	ENLESAHLREEVK	Unmodified	1552.78	0.784535	329;330	no	no	0	0	0	0	0														1	2							40.168	40.168	2;3	0.00050358	11656	female_001	106.32	68.773	783830000	0	0	0	0	0	0	0
TBIU016394|TBIM020267;TBIU016395|TBIM020268;TBIU016396|TBIM020270	ENLESAHLREEVK	Carbamyl (N-term)	1595.79	0.790348	329;330	no	no	0	0	1	0	0														1	1							51.604	51.604	3	0.0047468	16432	female_001	95.651	62.917	101000000	0	0	0	0	0	0	0
TBIU016394|TBIM020267;TBIU016395|TBIM020268;TBIU016396|TBIM020270	ENLESAHLREEVKK	Unmodified	1680.88	0.879498	329;330	no	no	0	0	0	0	0														1	1							33.098	33.098	3	0.0031973	8581	female_001	114.7	62.979	849710000	0	0	0	0	0	0	0
TBIU008883|TBIM010336;TBIU003289|TBIM003703	ENPDGQKSEDKKELITEYR	Unmodified	2278.11	0.107719	201	yes	no	0	0	0	0	0														1								39.898	39.898	3	0.0017556	11549	female_001	79.489	55.478	30563000	0	0	0	0	0	0	0
TBIU025177|TBIM033166	ENQNQDIQEVCR	Unmodified	1531.67	0.668518	519	yes	yes	0	0	0	0	0														1	1							43.215	43.215	2	8.3141e-09	12868	female_001	158.57	50.419	229540000	0	0	0	0	0	0	0
TBIU004777|TBIM005483	ENYAQEGGTLYCK	Unmodified	1531.66	0.661308	169	yes	yes	0	0	0	0	0														1	1							56.487	56.487	2	0.0023975	16651	male_001	117.02	67.604	27180000	0	0	0	0	0	0	0
TBIU007726|TBIM008963;TBIU007725|TBIM008960	EPLLDRIM	Unmodified	985.527	0.526652	189	yes	no	0	0	0	0	0		1															1	1		1		57.399	57.399	1;2	0.0077217	14866	PDG_O_003	159.2	58.455	1812800000	389310000	0	0	0	0	0	0
TBIU007726|TBIM008963;TBIU007725|TBIM008960	EPLLDRIMKKPSSSFLRI	Amidated (C-term)	2128.22	0.219065	189	yes	no	0	1	0	0	0		1	1					1		1	1	1	1			1	1	2	1	1		53.924	53.924	3;4	7.7596e-05	13527	PDG_X_002	125.98	107.04	793720000	85122000	24260000	0	0	0	0	54488000
TBIU007726|TBIM008963;TBIU007725|TBIM008960	EPLLDRIMKKPSSSFLRI	Oxidation (M);Amidated (C-term)	2144.21	0.213979	189	yes	no	0	1	0	0	1								1					1									50.869	50.869	4	0.0028331	12365	CG_X_003	98.796	79.243	70956000	0	0	0	0	0	0	45889000
TBIU020401|TBIM026122	EPQTHWGAFIPQQ	Unmodified	1537.73	0.731377	405	yes	yes	0	0	0	0	0		1				1		1														56.415	56.415	2	0.0004059	13910	BG_O_001	111.06	55.508	19253000	0	0	0	0	4097900	0	15155000
TBIU012062|TBIM014410;TBIU003438|TBIM003865	EPSVRQDSQTGGRLS	Unmodified	1615.79	0.791411	134	yes	no	0	0	0	0	0					1	1										1	1		2	1	2	41.683	41.683	2;3	0.00018242	8425	PDG_X_003	133.05	87.048	218110000	0	0	0	16640000	21309000	0	0
TBIU012062|TBIM014410;TBIU003438|TBIM003865	EPSVRQDSQTGGRLSY	Unmodified	1778.85	0.854739	134	yes	no	0	0	0	0	0		1			1		1									1				2		45.372	45.372	2;3	0.0018783	9717	PDG_X_002	93.909	66.175	78416000	12184000	0	0	15847000	0	9344900	0
TBIU009469|TBIM011064	EPTPSNDRWAYPSNLMALLR	Amidated (C-term)	2329.16	0.163735	211	yes	yes	0	1	0	0	0								1														62.292	62.292	3	0.027044	16391	CG_O_001	70.094	56.864	17579000	0	0	0	0	0	0	17579000
TBIU002556|TBIM002861;TBIU010951|TBIM012926	EPYKGVVDCTVR	Unmodified	1421.7	0.697299	94	yes	no	0	0	0	0	0														1								59.086	59.086	2	0.015903	19828	female_001	94.616	49.863	7319900	0	0	0	0	0	0	0
TBIU011426|TBIM013524	EQDSEAAVVAPSEHH	Unmodified	1604.71	0.706678	236	yes	yes	0	0	0	0	0								1														42.568	42.568	3	0.027722	8133	CG_O_001	63.185	44.728	4324500	0	0	0	0	0	0	4324500
TBIU035405|TBIM046121	EQENELRDIANAIVAPGK	Unmodified	1966.01	0.0119683	635	yes	yes	0	0	0	0	0														1	1							93.232	93.232	3	0.0034635	34258	female_001	73.464	44.992	639780000	0	0	0	0	0	0	0
TBIU031205|TBIM041322	EQFEVKDWDQK	Unmodified	1450.67	0.672859	615	yes	yes	0	0	0	0	0														1	1							68.169	68.169	2	1.1984e-06	23611	female_001	154.05	84.631	22985000	0	0	0	0	0	0	0
TBIU009846|TBIM011556	EQNIEQEEHSNK	Unmodified	1483.65	0.653914	218	yes	yes	0	0	0	0	0														1	1							38.499	38.499	2	0.018371	10827	female_001	92.428	51.546	16993000	0	0	0	0	0	0	0
TBIU008773|TBIM010209;TBIU001235|TBIM001354	EQPIDDSFR	Unmodified	1105.5	0.504003	200	yes	no	0	0	0	0	0														1								57.652	57.652	2	0.025542	19183	female_001	102	49.599	0	0	0	0	0	0	0	0
TBIU025923|TBIM034248;TBIU000119|TBIM000132	EQQLQELDGHVSHLK	Unmodified	1759.89	0.885311	540	yes	no	0	0	0	0	0														1								52.157	52.157	3	0.045486	16767	female_001	77.192	45.977	25124000	0	0	0	0	0	0	0
TBIU027253|TBIM036282;TBIU027252|TBIM036281	EQVPDEELVERER	Unmodified	1626.78	0.784928	573	yes	no	0	0	0	0	0														1								57.403	57.403	3	0.036498	19086	female_001	66.215	32.433	10272000	0	0	0	0	0	0	0
TBIU026603|TBIM035290	ERDDDLDEVDRLR	Unmodified	1644.77	0.770341	554	yes	yes	0	0	0	0	0														1	1							56.944	56.944	3	3.5406e-06	18790	female_001	140.1	101.73	24295000	0	0	0	0	0	0	0
TBIU035360|TBIM046064	ERELEAQVR	Unmodified	1128.59	0.588735	634	yes	yes	0	0	0	0	0														1								31.449	31.449	2	0.0061375	8059	female_001	112.8	46.11	0	0	0	0	0	0	0	0
TBIU016394|TBIM020267;TBIU016395|TBIM020268;TBIU016396|TBIM020270	ESAHLREEVK	Unmodified	1196.61	0.61495	329;330	no	no	0	0	0	0	0														1	1							40.104	40.104	2	3.4297e-07	11554	female_001	194.94	108.8	15407000	0	0	0	0	0	0	0
TBIU016394|TBIM020267;TBIU016395|TBIM020268;TBIU016396|TBIM020270	ESAHLREEVKK	Unmodified	1324.71	0.709913	329;330	no	no	0	0	0	0	0														1	2							33.204	33.204	2;3	0.005895	7295	male_001	121.02	81.396	79293000	0	0	0	0	0	0	0
TBIU021459|TBIM027619	ESDEFVEFEIRPR	Unmodified	1651.78	0.7842	427	yes	yes	0	0	0	0	0														1	1							83.016	83.016	3	0.0092871	29988	female_001	86.467	66.361	10763000	0	0	0	0	0	0	0
TBIU013819|TBIM016734	ESDLNLAFDAPPD	Unmodified	1402.63	0.62524	278	yes	yes	0	0	0	0	0					1		1	1		2	1	1	1			1	1					62.645	62.645	1;2	0.001587	17135	CG_X_001	118.71	40.377	99144000	0	0	0	5670100	0	5032500	8881500
TBIU022941|TBIM029909	ESDLSEAEEFGQAK	Unmodified	1538.67	0.673647	461	yes	yes	0	0	0	0	0														1								69.684	69.684	2	0.00034218	24294	female_001	133.81	72.043	56379000	0	0	0	0	0	0	0
TBIU009216|TBIM010751	ESDPGPELSCLSTTCENVYAPVFR	Unmodified	2727.22	0.215631	205	yes	yes	0	0	0	0	0														1								107.3	107.3	2	0.021372	40099	female_001	77.562	58.966	48715000	0	0	0	0	0	0	0
TBIU013393|TBIM016160	ESDRPICQVLAR	Unmodified	1442.73	0.729997	266	yes	yes	0	0	0	0	0														1	1							55.218	55.218	3	0.0016954	18027	female_001	98.156	65.902	21423000	0	0	0	0	0	0	0
TBIU004024|TBIM004502	ESEHYASDEVAAR	Unmodified	1462.63	0.632451	144	yes	yes	0	0	0	0	0														1	1							50.603	50.603	2	0.00019289	14307	male_001	134.57	86.672	79425000	0	0	0	0	0	0	0
TBIU003173|TBIM003574	ESEKSSLSGHGSSSDTVL	Unmodified	1805.83	0.827915	131	yes	yes	0	0	0	0	0		1	2	1	1	1		1	1								1					44.261	44.261	2;3	0.00012189	8906	BG_X_002	123.76	96.729	113950000	12658000	34933000	8720100	14472000	19705000	0	5670700
TBIU003173|TBIM003574	ESEKSSLSGHGSSSDTVLL	Unmodified	1918.91	0.911979	131	yes	yes	0	0	0	0	0		2	2	2	2	2	2	2	2	2	2	2	2			2	2	2	1	2	2	47.905	47.905	2;3	1.9029e-57	10825	CG_O_002	161.91	122.9	6119600000	308050000	316430000	340930000	385530000	395700000	288560000	296960000
TBIU026582|TBIM035269;TBIU026573|TBIM035260;TBIU026592|TBIM035279;TBIU026585|TBIM035272;TBIU026576|TBIM035263;TBIU026600|TBIM035287;TBIU026590|TBIM035277;TBIU026583|TBIM035270;TBIU026570|TBIM035257;TBIU026599|TBIM035286;TBIU026575|TBIM035262;TBIU026598|TBIM035285;TBIU026572|TBIM035259;TBIU026569|TBIM035256	ESIIVPYMAK	Unmodified	1149.61	0.610382	553	no	no	0	0	0	0	0														1								82.33	82.33	2	0.028489	29787	female_001	94.806	37.525	7669900	0	0	0	0	0	0	0
TBIU032559|TBIM042871	ESILDALKR	Carbamyl (N-term)	1086.6	0.603323	620	yes	yes	0	0	1	0	0														1								94.908	94.908	2	0.0046165	35062	female_001	141.39	54.595	21540000	0	0	0	0	0	0	0
TBIU021539|TBIM027727;TBIU002979|TBIM003355	ESIQNLLTLGR	Unmodified	1242.69	0.6932	431	yes	no	0	0	0	0	0														1								99.498	99.498	2	0.030295	36953	female_001	87.476	48.454	2757600	0	0	0	0	0	0	0
TBIU027253|TBIM036282;TBIU027252|TBIM036281;TBIU027251|TBIM036280	ESIVSVEHERPR	Unmodified	1436.74	0.73719	573;572	no	no	0	0	0	0	0														1								38.867	38.867	3	0.0090052	11135	female_001	95.094	73.335	4108900	0	0	0	0	0	0	0
TBIU024677|TBIM032464	ESLFFQLPPR	Unmodified	1232.66	0.655358	503	yes	yes	0	0	0	0	0														4	2							101.43	101.43	2	3.5057e-05	37550	female_001	121.99	75.563	12375000	0	0	0	0	0	0	0
TBIU023113|TBIM030192	ESNGDVITGYVEPSAYDHS	Unmodified	2038.88	0.875594	465	yes	yes	0	0	0	0	0						1	1										1					54.862	54.862	2	2.5169e-05	13978	BG_X_002	109.24	76.29	8734300	0	0	0	0	0	5578600	0
TBIU023113|TBIM030192	ESNGDVITGYVEPSAYDHSLE	Unmodified	2281	0.00225101	465	yes	yes	0	0	0	0	0								1	1		1	1										56.911	56.911	2	3.211e-05	14509	CG_O_001	141.54	92.087	57887000	0	0	0	0	0	0	15106000
TBIU022232|TBIM028812;TBIU022233|TBIM028813	ESNYYLLESVQK	Unmodified	1471.72	0.719475	448	yes	no	0	0	0	0	0														1								81.307	81.307	2	0.012297	29294	female_001	97.813	61.12	26059000	0	0	0	0	0	0	0
TBIU021527|TBIM027710	ESTDSSTIEDEDTK	Unmodified	1555.64	0.637321	430	yes	yes	0	0	0	0	0														1								38.078	38.078	2	0.014414	10807	female_001	93.258	40.979	10940000	0	0	0	0	0	0	0
TBIU011730|TBIM013958;TBIU002323|TBIM002584;TBIU005314|TBIM006142;TBIU001512|TBIM001673;TBIU006432|TBIM007454;TBIU000364|TBIM000400;TBIU003711|TBIM004226;TBIU004164|TBIM004659	ESTLHLVLR	Unmodified	1066.61	0.613493	23	yes	no	0	0	0	0	0														1	1							61.44	61.44	2	0.0011128	18663	male_001	159.04	79.923	231530000	0	0	0	0	0	0	0
TBIU011730|TBIM013958;TBIU002323|TBIM002584;TBIU005314|TBIM006142;TBIU001512|TBIM001673;TBIU006432|TBIM007454;TBIU000364|TBIM000400;TBIU003711|TBIM004226;TBIU004164|TBIM004659	ESTLHLVLR	Carbamyl (N-term)	1109.62	0.619307	23	yes	no	0	0	1	0	0														1								83.842	83.842	2	0.019926	30395	female_001	119.41	76.537	57938000	0	0	0	0	0	0	0
TBIU016394|TBIM020267;TBIU016395|TBIM020268;TBIU016396|TBIM020270	ETAAHIEASNR	Unmodified	1197.57	0.573813	329;330	no	no	0	0	0	0	0															1							53.813	53.813	2	4.2526e-05	15510	male_001	148.73	99.156	2495000	0	0	0	0	0	0	0
TBIU020949|TBIM026916;TBIU000514|TBIM000558	ETENLNLAKAD	Unmodified	1216.59	0.593546	416	yes	no	0	0	0	0	0		1	1		1	1	1	1		1	1	1	1			1	1	1	1	1	1	46.671	46.671	2	1.3654e-06	10592	PDG_X_003	152.04	65.371	1858400000	64818000	64423000	0	76414000	119420000	51150000	137940000
TBIU020071|TBIM025631	ETGEHLVNVFR	Unmodified	1299.66	0.657149	398	yes	yes	0	0	0	0	0														1								62.916	62.916	2	0.048226	21426	female_001	82.75	58.231	7891100	0	0	0	0	0	0	0
TBIU000276|TBIM000318;TBIU000277|TBIM000319	ETHSDGSVLR	Unmodified	1099.53	0.525801	19	yes	no	0	0	0	0	0														1								36.199	36.199	2	0.00074499	10036	female_001	143.37	55.677	11696000	0	0	0	0	0	0	0
TBIU014319|TBIM017386	ETNTHLQELAHLPAPSNPSEQR	Unmodified	2468.2	0.204413	288	yes	yes	0	0	0	0	0															1							64.645	64.645	4	0.012805	19918	male_001	73.448	49.812	5491100	0	0	0	0	0	0	0
TBIU021611|TBIM027849;TBIU021610|TBIM027845	ETPNHSTLNETLVDLVVR	Unmodified	2036.05	0.0538331	432	yes	no	0	0	0	0	0														1								96.401	96.401	3	0.018199	35675	female_001	78.441	59.37	9210400	0	0	0	0	0	0	0
TBIU020557|TBIM026354	ETSGHLEQAYLSVVK	Unmodified	1659.85	0.8468	406	yes	yes	0	0	0	0	0														1								70.918	70.918	2	0.0014442	24885	female_001	121.02	85.077	29369000	0	0	0	0	0	0	0
TBIU015563|TBIM019122;TBIU002610|TBIM002926	ETSVEVPNVSWEDIGGLESVKR	Unmodified	2429.21	0.207433	316	yes	no	0	0	0	0	0															1							99.743	99.743	2	0.0058429	34224	male_001	108.58	74.315	16319000	0	0	0	0	0	0	0
TBIU023594|TBIM030933	ETVESILTR	Unmodified	1046.56	0.560789	485	yes	yes	0	0	0	0	0															1							71.665	71.665	2	0.10605	22799	male_001	83.168	21.168	0	0	0	0	0	0	0	0
TBIU020071|TBIM025631	ETVITVDAAQAGTGK	Unmodified	1459.75	0.751837	398	yes	yes	0	0	0	0	0														1	1							61.52	61.52	2	0.01008	18704	male_001	96.604	45.168	43761000	0	0	0	0	0	0	0
TBIU002500|TBIM002794	ETVTEESAIVCLSK	Unmodified	1564.77	0.765439	90	yes	yes	0	0	0	0	0														1								76.872	76.872	2	0.035415	27469	female_001	99.752	19.513	39924000	0	0	0	0	0	0	0
TBIU017124|TBIM021309;TBIU002823|TBIM003164	EVAAFAQFGSDLDQATQNLLNR	Unmodified	2407.18	0.176802	112	yes	no	0	0	0	0	0														1								128.05	128.05	3	0.0017219	48436	female_001	89.049	64.75	8618400	0	0	0	0	0	0	0
TBIU027200|TBIM036208;TBIU027202|TBIM036211;TBIU027201|TBIM036209	EVDEQMLNVQNK	Unmodified	1445.68	0.682043	570;569	no	no	0	0	0	0	0														1	1							62.578	62.578	2	3.2431e-11	21275	female_001	183.43	126.62	279890000	0	0	0	0	0	0	0
TBIU027200|TBIM036208;TBIU027202|TBIM036211;TBIU027201|TBIM036209	EVDEQMLNVQNK	Carbamyl (N-term)	1488.69	0.687857	570;569	no	no	0	0	1	0	0														1	1							84.193	84.193	2	0.00066849	30529	female_001	133.23	90.891	41385000	0	0	0	0	0	0	0
TBIU027200|TBIM036208;TBIU027202|TBIM036211;TBIU027201|TBIM036209	EVDEQMLNVQNK	Oxidation (M)	1461.68	0.676958	570;569	no	no	0	0	0	0	1														1								47.813	47.813	2	0.010686	14974	female_001	100.02	54.649	6780700	0	0	0	0	0	0	0
TBIU033566|TBIM044033	EVDGIASRPIEK	Unmodified	1312.7	0.69868	628	yes	yes	0	0	0	0	0														1	1							43.125	43.125	2	7.6445e-06	11229	male_001	148.56	85.975	28616000	0	0	0	0	0	0	0
TBIU015563|TBIM019122;TBIU002611|TBIM002927	EVDIGIPDATGR	Unmodified	1241.63	0.62518	316	yes	no	0	0	0	0	0															1							78.365	78.365	2	0.033339	25504	male_001	85.29	31.323	7033600	0	0	0	0	0	0	0
TBIU015069|TBIM018439;TBIU001610|TBIM001784;TBIU015067|TBIM018437	EVDRLEDELGQQTEK	Unmodified	1787.85	0.853736	300;302	no	no	0	0	0	0	0														1	1							60.082	60.082	3	0.001507	20134	female_001	95.538	72.058	219180000	0	0	0	0	0	0	0
TBIU015068|TBIM018438	EVDRLEDELLAEKEK	Unmodified	1814.93	0.926173	301	yes	yes	0	0	0	0	0														1	1							65.528	65.528	3	0.00017988	20312	male_001	105.53	50.43	431430000	0	0	0	0	0	0	0
TBIU021852|TBIM028216;TBIU021851|TBIM028212	EVDRPRPVEVTHTVGQQWADGLCK	Unmodified	2776.37	0.371496	437	yes	no	0	0	0	0	0														1								65.767	65.767	4	0.00075709	22681	female_001	64.488	50.807	28939000	0	0	0	0	0	0	0
TBIU024677|TBIM032464	EVESCQCPEGYTGLSCEECAAGYLR	Unmodified	2924.17	0.172128	503	yes	yes	0	0	0	0	0														1								87.241	87.241	2	0.031345	31796	female_001	76.151	64.88	22708000	0	0	0	0	0	0	0
TBIU025923|TBIM034248;TBIU000120|TBIM000133	EVEVVNAWR	Unmodified	1100.56	0.561458	540	yes	no	0	0	0	0	0															1							70.868	70.868	2	0.032889	22424	male_001	115.46	56.677	31319000	0	0	0	0	0	0	0
TBIU009469|TBIM011064	EVIDKFVRGWDFHHNTGTTKTRPT	Unmodified	2841.43	0.431059	211	yes	yes	0	0	0	0	0						1																47.895	47.895	5	0.028698	10591	BG_X_002	73.036	51.666	6163900	0	0	0	0	6163900	0	0
TBIU033280|TBIM043712	EVIELPVKHPELFEALGIAQPK	Unmodified	2456.37	0.367897	625	yes	yes	0	0	0	0	0															1							103.6	103.6	4	0.0087548	35803	male_001	57.366	46.683	6715100	0	0	0	0	0	0	0
TBIU031205|TBIM041322	EVQGHESSLFK	Unmodified	1259.61	0.614616	615	yes	yes	0	0	0	0	0														1	1							41.704	41.704	2	1.0981e-06	10655	male_001	155.26	95.913	76725000	0	0	0	0	0	0	0
TBIU031205|TBIM041322	EVQGHESSLFK	Carbamyl (N-term)	1302.62	0.620429	615	yes	yes	0	0	1	0	0														1	1							62.489	62.489	2	0.010384	21199	female_001	105.2	67.655	46218000	0	0	0	0	0	0	0
TBIU021507|TBIM027686	EVQTVASEPLDKDAR	Unmodified	1656.83	0.831879	429	yes	yes	0	0	0	0	0														1								46.808	46.808	2	0.0041797	14546	female_001	122.7	50.499	7270600	0	0	0	0	0	0	0
TBIU023113|TBIM030192	EVSLNDIYNTLFQGWRPT	Unmodified	2152.06	0.0589184	465	yes	yes	0	0	0	0	0						1																71.273	71.273	2	0.0019052	20297	BG_X_002	134.61	83.363	11737000	0	0	0	0	11737000	0	0
TBIU025718|TBIM033962	EVSNVELADAFQQMWTKR	Oxidation (M)	2167.04	0.0368028	534	yes	yes	0	0	0	0	1											1	1	1									61.229	61.229	2	0.00074071	16680	CG_X_003	111.86	37.395	88938000	0	0	0	0	0	0	0
TBIU014663|TBIM017863;TBIU014664|TBIM017864	EVTTGPSFKPWELSDLQSK	Unmodified	2148.07	0.0738998	293	yes	no	0	0	0	0	0														2								91.184	91.184	2;3	0.0022525	33518	female_001	90.412	55.208	73254000	0	0	0	0	0	0	0
TBIU021611|TBIM027849;TBIU021610|TBIM027845	EVVAVTGDGTNDGPALK	Unmodified	1641.82	0.82098	432	yes	no	0	0	0	0	0														1	1							65.005	65.005	2	6.2187e-06	22280	female_001	137.01	53.058	106490000	0	0	0	0	0	0	0
TBIU021611|TBIM027849;TBIU021610|TBIM027845	EVVAVTGDGTNDGPALKK	Unmodified	1769.92	0.915943	432	yes	no	0	0	0	0	0														1								51.263	51.263	3	0.044323	16412	female_001	56.25	27.294	16769000	0	0	0	0	0	0	0
TBIU002629|TBIM002947;TBIU024109|TBIM031640;TBIU024107|TBIM031638;TBIU034732|TBIM045364;TBIU001793|TBIM001992;TBIU003565|TBIM004009;TBIU002628|TBIM002946;TBIU024108|TBIM031639	EYDESGPSIVHR	Unmodified	1387.64	0.636808	102;101	no	no	0	0	0	0	0														1	1							47.398	47.398	2	0.0030701	14578	female_001	117.31	63.537	32525000	0	0	0	0	0	0	0
TBIU002629|TBIM002947;TBIU024109|TBIM031640;TBIU024107|TBIM031638;TBIU034732|TBIM045364;TBIU001793|TBIM001992;TBIU003565|TBIM004009;TBIU002628|TBIM002946;TBIU024108|TBIM031639	EYDESGPSIVHRK	Unmodified	1515.73	0.731771	102;101	no	no	0	0	0	0	0														1								46.236	46.236	2	0.034235	14270	female_001	83.869	42.42	10227000	0	0	0	0	0	0	0
TBIU019567|TBIM024864	EYQLTDSAK	Unmodified	1053.5	0.497855	387	yes	yes	0	0	0	0	0														1								44.584	44.584	2	0.048751	13573	female_001	94.302	30.823	0	0	0	0	0	0	0	0
TBIU004747|TBIM005444;TBIU004746|TBIM005443	EYYAIVGRPR	Unmodified	1222.65	0.645856	168	yes	no	0	0	0	0	0														1	1							69.963	69.963	2	1.0582e-05	22166	male_001	153.04	110.93	34902000	0	0	0	0	0	0	0
TBIU004591|TBIM005251;TBIU002523|TBIM002821	FADENFIR	Unmodified	1010.48	0.482145	91	yes	no	0	0	0	0	0														1								68.355	68.355	2	0.029682	23753	female_001	120.65	10.012	145040000	0	0	0	0	0	0	0
TBIU020071|TBIM025631	FADKDIPGSPFR	Unmodified	1348.68	0.67755	398	yes	yes	0	0	0	0	0														1								68.041	68.041	3	0.021305	23676	female_001	78.705	49.633	32116000	0	0	0	0	0	0	0
TBIU020071|TBIM025631	FADKHITGSPFK	Unmodified	1346.7	0.698286	398	yes	yes	0	0	0	0	0														1								44.264	44.264	3	0.0069534	13420	female_001	86.729	57.666	16699000	0	0	0	0	0	0	0
TBIU018249|TBIM022944;TBIU002875|TBIM003228	FAESLEALPR	Unmodified	1131.59	0.592424	360	yes	no	0	0	0	0	0															1							76.991	76.991	2	0.016649	24941	male_001	105.14	63.027	9390800	0	0	0	0	0	0	0
TBIU009862|TBIM011575	FAFQAEVDR	Unmodified	1081.52	0.519259	219	yes	yes	0	0	0	0	0														1								70.114	70.114	2	0.038045	24591	female_001	113.89	51.927	16442000	0	0	0	0	0	0	0
TBIU008157|TBIM009472;TBIU008156|TBIM009471	FAGSASTTINR	Unmodified	1123.56	0.562186	193	yes	no	0	0	0	0	0															1							41.81	41.81	2	0.022787	10619	male_001	90.709	37.542	7408500	0	0	0	0	0	0	0
TBIU011416|TBIM013509	FAGSDYARASEANN	Unmodified	1471.63	0.632785	234	yes	yes	0	0	0	0	0		1	1																			45.364	45.364	2	0.029605	9973	BG_O_002	83.869	45.782	7694700	3838000	3856700	0	0	0	0	0
TBIU023957|TBIM031422;TBIU023968|TBIM031446;TBIU023965|TBIM031441;TBIU023963|TBIM031435;TBIU023962|TBIM031433;TBIU023960|TBIM031430;TBIU023959|TBIM031427;TBIU023956|TBIM031418;TBIU023954|TBIM031415;TBIU023953|TBIM031412;TBIU023952|TBIM031411	FALDEKEESKTPDWR	Unmodified	1849.88	0.884642	489	yes	no	0	0	0	0	0															1							60	60	4	0.03783	18003	male_001	60.55	38.718	13200000	0	0	0	0	0	0	0
TBIU015090|TBIM018466	FATQIDRNNDGR	Unmodified	1405.67	0.669839	304	yes	yes	0	0	0	0	0															1							36.336	36.336	3	0.013957	8467	male_001	89.301	51.332	2252800	0	0	0	0	0	0	0
TBIU002126|TBIM002407	FAWHSPSQT	Unmodified	1059.48	0.477394	76	yes	yes	0	0	0	0	0									1													48.963	48.963	2	0.027101	11301	CG_O_002	101.33	66.503	0	0	0	0	0	0	0	0
TBIU002126|TBIM002407	FAWHSPSQTRSQTAPVESHMVAQ	Unmodified	2581.21	0.213204	76	yes	yes	0	0	0	0	0									1	1							1					47.116	47.116	4	1.3891e-10	10748	CG_O_002	89.483	67.618	52494000	0	0	0	0	0	0	0
TBIU024572|TBIM032296	FCGWHDADLSETGIAEAK	Unmodified	2005.88	0.883991	500	yes	yes	0	0	0	0	0														1	1							77.946	77.946	3	0.0009571	25375	male_001	109.04	88.992	121570000	0	0	0	0	0	0	0
TBIU011660|TBIM013852	FDASKGQY	Unmodified	914.413	0.413397	244	yes	yes	0	0	0	0	0		1								1	1											45.181	45.181	2	0.041055	9899	CG_X_001	117.4	48.015	364910000	39840000	0	0	0	0	0	0
TBIU010981|TBIM012963	FDDQLDGELD	Unmodified	1165.48	0.477513	224	yes	yes	0	0	0	0	0		1		1	1	3		1	2	1	2	2	1			1	1	1		1		59.496	59.496	1;2	1.0819e-05	15564	PDG_X_002	151.04	95.025	1103200000	36113000	0	49742000	40091000	115880000	0	81524000
TBIU035345|TBIM046043;TBIU000669|TBIM000727	FDEIVKEVSGYIK	Unmodified	1525.8	0.80281	30	yes	no	0	0	0	0	0														1	1							90.494	90.494	3	7.8598e-05	33103	female_001	115.12	73.718	102450000	0	0	0	0	0	0	0
TBIU027970|TBIM037354	FDENKVIGGFQLR	Unmodified	1521.79	0.793977	586	yes	yes	0	0	0	0	0														1	1							90.325	90.325	2	0.0033393	33070	female_001	115.06	66.265	286730000	0	0	0	0	0	0	0
TBIU028311|TBIM037856;TBIU002720|TBIM003050;TBIU016785|TBIM020814;TBIU028312|TBIM037857;TBIU028313|TBIM037858	FDGALNVDLTEFQTNLVPYPR	Unmodified	2408.2	0.201226	591;592;593	no	no	0	0	0	0	0														1								126.44	126.44	3	1.0681e-05	47800	female_001	116.6	100.28	77800000	0	0	0	0	0	0	0
TBIU002951|TBIM003321;TBIU002950|TBIM003320	FDKDGNGFISAAELR	Unmodified	1638.8	0.800185	120	yes	no	0	0	0	0	0														1	1							79.778	79.778	2	1.2858e-07	26164	male_001	149.41	91.861	124080000	0	0	0	0	0	0	0
TBIU012046|TBIM014380;TBIU003493|TBIM003931	FDKFSNEGK	Unmodified	1070.5	0.503274	246	yes	no	0	0	0	0	0														1								29.378	29.378	2	0.0035673	7192	female_001	129.38	63.033	14332000	0	0	0	0	0	0	0
TBIU033461|TBIM043920;TBIU033460|TBIM043919	FDKIAHGGFAS	Unmodified	1148.56	0.561458	626	yes	no	0	0	0	0	0			1		1																	45.877	45.877	2	0.010491	9901	BG_O_002	99.864	65.692	30555000	0	11894000	0	18661000	0	0	0
TBIU016394|TBIM020267;TBIU016395|TBIM020268;TBIU016396|TBIM020270	FDLQPIRDMYEAELNQAR	Unmodified	2208.06	0.0633519	329;330	no	no	0	0	0	0	0														1	1							108.27	108.27	3	0.0019751	40493	female_001	103.5	76.692	79009000	0	0	0	0	0	0	0
TBIU016394|TBIM020267;TBIU016395|TBIM020268;TBIU016396|TBIM020270	FDLQPIRDMYEAELNQAR	Carbamyl (N-term)	2251.07	0.0691656	329;330	no	no	0	0	1	0	0														1								126.57	126.57	3	0.046818	47872	female_001	56.817	38.993	2619800	0	0	0	0	0	0	0
TBIU004603|TBIM005266	FDPIGYGMFARF	Amidated (C-term)	1418.68	0.680527	163	yes	yes	0	1	0	0	0								1	1			1					1					63.319	63.319	2	0.012049	17271	CG_O_002	98.033	59.947	219570000	0	0	0	0	0	0	47928000
TBIU033461|TBIM043920;TBIU033460|TBIM043919	FDSIASGRGIAG	Unmodified	1149.58	0.577836	626	yes	no	0	0	0	0	0		1				1				1												49.027	49.027	2	0.017601	11335	BG_O_001	93.111	9.8458	6463600	2831600	0	0	0	3632000	0	0
TBIU033461|TBIM043920;TBIU033460|TBIM043919	FDSIGAGTGIAG	Unmodified	1064.51	0.513839	626	yes	no	0	0	0	0	0								1														56.306	56.306	1	0.017242	13899	CG_O_001	93.429	50.559	11892000	0	0	0	0	0	0	11892000
TBIU033461|TBIM043920;TBIU033460|TBIM043919	FDSINAGSGLSGFA	Unmodified	1341.62	0.620095	626	yes	no	0	0	0	0	0								1		1	1					1						61.861	61.861	2	0.012851	16328	CG_O_003	95.775	52.005	39839000	0	0	0	0	0	0	14732000
TBIU002644|TBIM002964	FDSYEDKAYL	Unmodified	1249.55	0.550284	104	yes	yes	0	0	0	0	0								1		1	1	1	1									52.466	52.466	2	0.006551	12487	CG_O_003	117.53	23.118	247350000	0	0	0	0	0	0	57407000
TBIU002644|TBIM002964	FDSYEDKAYLR	Unmodified	1405.65	0.651395	104	yes	yes	0	0	0	0	0		1	1	1		1		1	1	1	1	1	1			1	1	1		1		47.378	47.378	3	7.3609e-07	10852	CG_X_001	136.02	85.915	332730000	18651000	13380000	13511000	0	30430000	0	34283000
TBIU002644|TBIM002964	FDSYEDKAYLRF	Amidated (C-term)	1551.74	0.735793	104	yes	yes	0	1	0	0	0		1	2	2	2	4	2	2	2	2	2	2	2			3	2	2	1	2	1	52.282	52.282	2;3	7.9707e-82	13058	PDG_X_003	263.75	181	9181000000	106030000	220110000	249590000	362850000	620670000	258370000	1088500000
TBIU002644|TBIM002964	FDSYEDKAYLRF	Carbamyl (N-term);Amidated (C-term)	1594.74	0.741607	104	yes	yes	0	1	1	0	0		1	1	1	1	1	1	1	1	1	1	1	1				1	1				59.665	59.665	2	3.1469e-11	15329	CG_O_003	183.67	133.32	407020000	17467000	22814000	14391000	13121000	26222000	8575400	38672000
TBIU002644|TBIM002964	FDSYEDKAYLRF	Acetyl (N-term);Amidated (C-term)	1593.75	0.746358	104	yes	yes	1	1	0	0	0									1													59.58	59.58	2	0.057993	15773	CG_O_002	90.108	53.684	0	0	0	0	0	0	0	0
TBIU024677|TBIM032464	FDTGSGPAVLR	Unmodified	1118.57	0.572023	503	yes	yes	0	0	0	0	0														1	1							65.003	65.003	2	0.0035915	20111	male_001	119.21	80.435	103850000	0	0	0	0	0	0	0
TBIU000302|TBIM000332;TBIU022412|TBIM029097;TBIU022411|TBIM029096	FDTGSSNLWVPSKK	Unmodified	1564.79	0.788557	20	yes	no	0	0	0	0	0														1								82.791	82.791	2	0.00036313	29946	female_001	133.42	79.669	30470000	0	0	0	0	0	0	0
TBIU034044|TBIM044566;TBIU012613|TBIM015132	FDTLGGAQIHD	Amidated (C-term)	1171.56	0.562186	631	yes	no	0	1	0	0	0								1								1						48.157	48.157	2	0.010408	10500	CG_O_001	104.01	49.856	10097000	0	0	0	0	0	0	6455900
TBIU034044|TBIM044566;TBIU012613|TBIM015132	FDTLGGAQIHDGF	Unmodified	1376.64	0.636079	631	yes	no	0	0	0	0	0		1	1	1	2	2	2	2	2	2	2	2	3			1	1	1	1	1	1	56.456	56.456	2	2.4717e-20	14057	PDG_X_001	194.06	101.62	5683600000	168360000	189620000	130760000	144680000	191540000	149510000	713830000
TBIU012614|TBIM015133	FDTLGGFNVHSF	Unmodified	1339.62	0.619701	255	yes	yes	0	0	0	0	0								1	1	1	1	1	1									59.96	59.96	2	0.00097643	16057	CG_X_001	129.85	68.878	141280000	0	0	0	0	0	0	9875800
TBIU012614|TBIM015133	FDTLGGGHIHDGF	Unmodified	1371.62	0.620764	255	yes	yes	0	0	0	0	0												1										50.761	50.761	2	0.030332	12264	CG_X_002	105.52	32.973	20367000	0	0	0	0	0	0	0
TBIU024677|TBIM032464	FDVGSGPAIIR	Unmodified	1130.61	0.608408	503	yes	yes	0	0	0	0	0															1							79.012	79.012	2	0.012442	25771	male_001	97.635	68.259	32294000	0	0	0	0	0	0	0
TBIU025070|TBIM033016	FDVSEFKAEEIQVK	Unmodified	1667.84	0.840652	513	yes	yes	0	0	0	0	0														1	1							83.673	83.673	3	0.0099268	27731	male_001	82.55	58.708	15849000	0	0	0	0	0	0	0
TBIU012012|TBIM014335;TBIU002645|TBIM002965	FEDDDEGLEAD	Unmodified	1253.46	0.457172	105	yes	no	0	0	0	0	0		1	1	1																		53.096	53.096	2	0.0035487	13041	BG_O_003	119.27	69.441	45623000	14568000	17699000	13356000	0	0	0	0
TBIU020557|TBIM026354	FEDVTLALLEAPR	Unmodified	1472.79	0.787495	406	yes	yes	0	0	0	0	0														1	1							110.65	110.65	2	0.011642	41474	female_001	98.943	62.249	13495000	0	0	0	0	0	0	0
TBIU003017|TBIM003398;TBIU025229|TBIM033233	FEELNADLFR	Unmodified	1252.61	0.608802	125	yes	no	0	0	0	0	0														1	1							93.945	93.945	2	0.00078315	31908	male_001	143.01	76.328	58398000	0	0	0	0	0	0	0
TBIU015813|TBIM019495	FEIWDTAGQER	Unmodified	1350.62	0.620429	320	yes	yes	0	0	0	0	0														1								84.138	84.138	2	0.015522	30548	female_001	95.573	55.572	5382400	0	0	0	0	0	0	0
TBIU025775|TBIM034045;TBIU025774|TBIM034041;TBIU022321|TBIM028941	FEMTCVADGTPRPSFTFK	Unmodified	2089.96	0.960132	538	yes	no	0	0	0	0	0														1	1							87.131	87.131	3	0.013879	31740	female_001	81.594	65.652	31667000	0	0	0	0	0	0	0
TBIU019436|TBIM024668	FESNLEIHPFAFR	Unmodified	1605.79	0.793977	386	yes	yes	0	0	0	0	0														1								89.534	89.534	2	1.0212e-06	32797	female_001	147.41	109.11	28076000	0	0	0	0	0	0	0
TBIU028017|TBIM037415;TBIU028018|TBIM037416	FEWLDKNDNIIGPYIR	Unmodified	1992.01	0.0105117	587	yes	no	0	0	0	0	0														1								103.41	103.41	3	0.028942	38537	female_001	59.673	34.619	8499100	0	0	0	0	0	0	0
TBIU013717|TBIM016593;TBIU013718|TBIM016595	FFDPFAESLKKRPIDRIGSGLI	Unmodified	2505.37	0.374379	276	yes	no	0	0	0	0	0						1		1	2	2	1	2	1			2		2	1	2	2	56.967	56.967	3;4	1.3946e-16	14446	PDG_O_003	140.06	112.91	2000700000	0	0	0	0	14303000	0	43537000
TBIU034044|TBIM044566	FFDPLADVDVQT	Unmodified	1365.65	0.645247	631	yes	yes	0	0	0	0	0					1	1	1	1	1	1		1	1			1		1	1	1	1	67.396	67.396	2	3.0929e-08	19012	PDG_X_003	152.79	99.467	1282200000	0	0	0	60148000	209490000	23136000	108330000
TBIU017101|TBIM021277	FFTNGLQDWK	Unmodified	1254.6	0.603323	346	yes	yes	0	0	0	0	0															1							88.88	88.88	2	0.046826	29801	male_001	103.19	47.517	15943000	0	0	0	0	0	0	0
TBIU017101|TBIM021277	FFTNGLQDWKSTFNGE	Unmodified	1889.86	0.858428	346	yes	yes	0	0	0	0	0						1		1		1	1	1										60.853	60.853	2	0.00074799	16341	CG_X_002	124.12	90.233	98123000	0	0	0	0	7447200	0	15130000
TBIU001298|TBIM001474	FFTQSDENTFPR	Unmodified	1487.67	0.668108	45	yes	yes	0	0	0	0	0						1	1															52.999	52.999	2	0.0013314	12700	BG_X_002	125.48	86.175	12433000	0	0	0	0	7850500	4582000	0
TBIU001298|TBIM001474	FFTQSDENTFPRI	Amidated (C-term)	1599.77	0.768156	45	yes	yes	0	1	0	0	0		2	1	1	1		1	1	1	1	1	1	1			1	1			1	1	55.578	55.578	2;3	8.3449e-76	13592	PDG_O_002	258.52	168.83	1757800000	139000000	121390000	75938000	111170000	0	144700000	233720000
TBIU008607|TBIM009995	FGDNERESDAK	Unmodified	1266.55	0.547658	196	yes	yes	0	0	0	0	0														1	1							51.192	51.192	2	7.6755e-07	16225	female_001	162.21	124.48	33124000	0	0	0	0	0	0	0
TBIU027143|TBIM036137;TBIU027142|TBIM036136	FGDPLEVSTIR	Unmodified	1232.64	0.640102	565	no	no	0	0	0	0	0														1	1							84.218	84.218	2	0.046108	30530	female_001	83.309	48.04	18416000	0	0	0	0	0	0	0
TBIU025107|TBIM033068	FGELCQHAPGR	Unmodified	1270.59	0.587689	514	yes	yes	0	0	0	0	0														1								42.431	42.431	3	0.014862	12634	female_001	96.015	64.172	12839000	0	0	0	0	0	0	0
TBIU028311|TBIM037856;TBIU028312|TBIM037857	FGGGTGSGFTSLLMER	Unmodified	1615.77	0.766442	591;592	no	no	0	0	0	0	0														1								99.295	99.295	2	0.030317	36871	female_001	77.593	49.972	0	0	0	0	0	0	0	0
TBIU023311|TBIM030482;TBIU001543|TBIM001754;TBIU023313|TBIM030485;TBIU002921|TBIM003285	FGGTLADCIR	Unmodified	1108.53	0.533529	117;470	no	no	0	0	0	0	0														1	1							69.792	69.792	2	0.016463	24243	female_001	101.33	44.046	280500000	0	0	0	0	0	0	0
TBIU024221|TBIM031785	FGMQESTGGIASFK	Unmodified	1458.68	0.681315	493	yes	yes	0	0	0	0	0															1							79.184	79.184	2	0.024064	25832	male_001	86.014	54.785	8082900	0	0	0	0	0	0	0
TBIU020401|TBIM026122	FGNQQNDPRL	Unmodified	1187.57	0.568334	405	yes	yes	0	0	0	0	0		1	1	1	1	1	1	1	1	1	1	1	1			1	1	1	1	1	1	46.575	46.575	2	9.6925e-06	10412	CG_X_002	160.56	84.497	564770000	28137000	33019000	28614000	38444000	59247000	32230000	36708000
TBIU009229|TBIM010766;TBIU009230|TBIM010767	FGRDEAKEDQQSAQNIE	Unmodified	1963.89	0.887162	207	yes	no	0	0	0	0	0																			1			44.617	44.617	3	0.023775	9345	PDG_X_001	79.805	50.072	4003300	0	0	0	0	0	0	0
TBIU000180|TBIM000198	FGSVLNNYKF	Amidated (C-term)	1186.61	0.613493	15	yes	yes	0	1	0	0	0						1																54.263	54.263	2	0.0023642	13321	BG_X_002	135	57.325	15481000	0	0	0	0	15481000	0	0
TBIU027970|TBIM037354	FGTASSNKHEAIK	Unmodified	1388.7	0.704828	586	yes	yes	0	0	0	0	0														1	1							55.856	55.856	2	1.0165e-15	16389	male_001	167.18	115.23	85137000	0	0	0	0	0	0	0
TBIU010981|TBIM012963	FGTLNLGGLYSDM	Amidated (C-term)	1385.66	0.664937	224	yes	yes	0	1	0	0	0		1	1	1	1		1	1	1	1	1	1	1			1	1	1	1	1		65.44	65.44	2	3.4759e-17	17575	PDG_X_001	180.67	142.38	2482200000	35776000	24459000	28749000	146290000	0	268840000	259340000
TBIU010981|TBIM012963	FGTLNLGGLYSDM	Oxidation (M);Amidated (C-term)	1401.66	0.659851	224	yes	yes	0	1	0	0	1			1	1	1		1	1	1	1	1	1	1			1	1		1	1	2	62.695	62.695	1;2	1.8866e-37	16740	PDG_X_002	174.98	118.07	3057800000	0	94303000	69623000	81651000	0	79868000	349570000
TBIU021341|TBIM027456	FGVTSSYLSHADELQIK	Unmodified	1893.95	0.947243	423	yes	yes	0	0	0	0	0															1							83.39	83.39	3	0.017145	27504	male_001	83.54	65.839	23838000	0	0	0	0	0	0	0
TBIU009134|TBIM010648	FHASFATNDRK	Unmodified	1292.63	0.626183	203	yes	yes	0	0	0	0	0														1								38.091	38.091	3	0.0068323	10818	female_001	88.576	54.685	4458600	0	0	0	0	0	0	0
TBIU015598|TBIM019165	FHDNPTLIK	Unmodified	1083.57	0.571294	317	yes	yes	0	0	0	0	0														1								43.777	43.777	2	0.034369	13183	female_001	106.6	58.856	14375000	0	0	0	0	0	0	0
TBIU005070|TBIM005858	FHIEEEGKGVDSEGK	Unmodified	1659.77	0.774029	172	yes	yes	0	0	0	0	0														1								40.697	40.697	3	0.00014534	11896	female_001	104.94	69.933	11121000	0	0	0	0	0	0	0
TBIU005070|TBIM005858	FHIEEEGKGVDSEGKK	Unmodified	1787.87	0.868992	172	yes	yes	0	0	0	0	0														2								32.991	32.991	3;4	3.1803e-12	8695	female_001	118.19	77.099	45654000	0	0	0	0	0	0	0
TBIU026582|TBIM035269;TBIU026573|TBIM035260;TBIU026592|TBIM035279;TBIU026585|TBIM035272;TBIU026576|TBIM035263;TBIU026600|TBIM035287;TBIU026590|TBIM035277;TBIU026583|TBIM035270;TBIU026570|TBIM035257;TBIU026599|TBIM035286;TBIU026575|TBIM035262;TBIU026598|TBIM035285;TBIU026572|TBIM035259;TBIU026569|TBIM035256	FHKPITLTIPVPK	Unmodified	1489.9	0.902071	553	no	no	0	0	0	0	0														1	1							67.286	67.286	3	0.0094943	23343	female_001	78.287	32.372	575550000	0	0	0	0	0	0	0
TBIU025923|TBIM034248	FIDDDFQEVGGYRPSDPEVVR	Unmodified	2439.13	0.134268	540	yes	yes	0	0	0	0	0														2	1							87.978	87.978	2;3	2.0417e-07	29586	male_001	85.231	65.678	634320000	0	0	0	0	0	0	0
TBIU006320|TBIM007324;TBIU006319|TBIM007322;TBIU004467|TBIM004990	FIDDQYDGWSNGEEGAN	Unmodified	1915.75	0.749665	156	yes	no	0	0	0	0	0				1	1	1	1															60.757	60.757	2	0.00090017	16339	BG_X_002	116.24	97.492	109750000	0	0	31776000	20508000	30673000	26791000	0
TBIU006320|TBIM007324;TBIU006319|TBIM007322;TBIU004467|TBIM004990	FIDDQYDGWSNGEEGANTIDA	Unmodified	2315.95	0.945464	156	yes	no	0	0	0	0	0								1					1									62.329	62.329	2	0.026798	16615	CG_O_001	67.952	48.374	70214000	0	0	0	0	0	0	31789000
TBIU006320|TBIM007324;TBIU006319|TBIM007322;TBIU004467|TBIM004990	FIDDQYDGWSNGEEGANTIDAV	Unmodified	2415.01	0.0138783	156	yes	no	0	0	0	0	0		1		1	2	1				2	1		1			2	2	2	2	1	2	64.419	64.419	2;3	1.5728e-10	18788	PDG_X_001	124.3	97.761	4415000000	250770000	0	187270000	277730000	353910000	0	0
TBIU011400|TBIM013487	FIGCNCCLVSR	Unmodified	1384.61	0.604996	231	yes	yes	0	0	0	0	0															1							64.633	64.633	2	0.04823	19895	male_001	82.749	57.974	8357600	0	0	0	0	0	0	0
TBIU002356|TBIM002626;TBIU018826|TBIM023780	FIIGGPQGDAGLTGR	Unmodified	1457.76	0.762677	83	yes	no	0	0	0	0	0						1	1															54.465	54.465	2	1.1124e-06	13323	BG_X_002	142.07	96.072	44922000	0	0	0	0	32986000	11936000	0
TBIU013717|TBIM016593;TBIU013718|TBIM016595	FIKRPLDLVGSGFI	Unmodified	1560.9	0.902799	276	yes	no	0	0	0	0	0									1		1	2	1									57.675	57.675	2;3	2.8477e-06	15217	CG_X_002	155.11	112.03	314240000	0	0	0	0	0	0	0
TBIU031205|TBIM041322	FIQYNGSGCNIMEK	Unmodified	1659.74	0.738512	615	yes	yes	0	0	0	0	0														1								70.003	70.003	2	0.033355	24503	female_001	82.417	35.23	16293000	0	0	0	0	0	0	0
TBIU016396|TBIM020270	FITSSSSSSTAVGHSSK	Unmodified	1668.8	0.795493	330	yes	yes	0	0	0	0	0															1							53.418	53.418	2	0.051131	15317	male_001	90.731	56.77	29588000	0	0	0	0	0	0	0
TBIU016396|TBIM020270	FITSSSSSSTAVGHSSKK	Unmodified	1796.89	0.890456	330	yes	yes	0	0	0	0	0																1						39.94	39.94	2	0.012579	7606	PDG_O_001	82.543	46.018	2370100	0	0	0	0	0	0	0
TBIU027379|TBIM036478	FKEEEDRQTEALTK	Unmodified	1722.84	0.842443	576	yes	yes	0	0	0	0	0														1								34.413	34.413	3	0.021042	9269	female_001	77.776	46.386	5008800	0	0	0	0	0	0	0
TBIU018629|TBIM023480;TBIU018628|TBIM023479	FLAQEVASK	Unmodified	991.534	0.533846	372	yes	no	0	0	0	0	0														1								51.537	51.537	2	0.052206	16553	female_001	93.267	22.577	0	0	0	0	0	0	0	0
TBIU004483|TBIM005130;TBIU001735|TBIM001924	FLCWLLNR	Unmodified	1120.59	0.58517	157	yes	no	0	0	0	0	0														1	1							104.53	104.53	2	0.012741	36152	male_001	133.99	74.347	179420000	0	0	0	0	0	0	0
TBIU017101|TBIM021277	FLDWGSLFDGGR	Unmodified	1368.65	0.64625	346	yes	yes	0	0	0	0	0														1								125.81	125.81	2	0.020987	47517	female_001	90.108	49.079	21120000	0	0	0	0	0	0	0
TBIU014284|TBIM017341	FLENFPESDSKE	Unmodified	1440.64	0.64089	286	yes	yes	0	0	0	0	0		1		1	2	1	1															52.605	52.605	2	0.0021589	12990	BG_X_001	118.9	68.865	118660000	16475000	0	0	32080000	47341000	22766000	0
CON__P04264;CON__ENSEMBL:ENSBTAP00000038253;CON__Q6IFZ6;CON__P35908;CON__Q9R0H5;CON__Q6NXH9;CON__Q7Z794	FLEQQNQVLQTK	Unmodified	1474.78	0.777993	3	yes	no	0	0	0	0	0														1	1							63.333	63.333	2	0.007771	21553	female_001	128.01	23.22	166330000	0	0	0	0	0	0	0
TBIU019280|TBIM024434	FLESPDFQPSLAK	Unmodified	1477.75	0.745295	381	yes	yes	0	0	0	0	0														1	1							87.04	87.04	2	0.0013414	31739	female_001	119.22	66.057	42537000	0	0	0	0	0	0	0
TBIU024677|TBIM032464	FLGDKVTAYGGYLR	Unmodified	1558.81	0.814378	503	yes	yes	0	0	0	0	0															1							79.138	79.138	3	0.014514	25815	male_001	72.891	54.063	14395000	0	0	0	0	0	0	0
TBIU022515|TBIM029280;TBIU002092|TBIM002327	FLGDQQFFAGSKVTV	Unmodified	1642.84	0.835507	456	yes	no	0	0	0	0	0											1	1	1									58.541	58.541	2	5.3468e-26	15569	CG_X_002	185.37	104.03	130410000	0	0	0	0	0	0	0
TBIU025923|TBIM034248	FLGSLDHFQQWLSR	Unmodified	1732.87	0.868539	540	yes	yes	0	0	0	0	0														1	1							103.31	103.31	3	0.00044922	35577	male_001	105.19	80.237	177830000	0	0	0	0	0	0	0
TBIU025775|TBIM034045;TBIU025774|TBIM034041	FLIDKLTAEVR	Unmodified	1303.75	0.749987	538	yes	no	0	0	0	0	0														1	1							88.504	88.504	2	1.2007e-06	32314	female_001	167.93	76.08	96555000	0	0	0	0	0	0	0
TBIU002419|TBIM002698;TBIU013673|TBIM016535	FLSQPFQVAEVFTGSEGK	Unmodified	1969.98	0.978543	87	yes	no	0	0	0	0	0														1								113.77	113.77	3	0.029736	42707	female_001	74.618	56.022	24469000	0	0	0	0	0	0	0
TBIU020557|TBIM026354	FLTSQVTANR	Unmodified	1135.6	0.598572	406	yes	yes	0	0	0	0	0														1	1							53.35	53.35	2	0.017226	17181	female_001	98.629	43.259	57078000	0	0	0	0	0	0	0
TBIU023301|TBIM030465	FLVDDQWQVNK	Unmodified	1390.69	0.688115	469	yes	yes	0	0	0	0	0														1	1							86.507	86.507	2	0.043683	28829	male_001	83.948	33.341	153320000	0	0	0	0	0	0	0
TBIU035770|TBIM046541	FMDDDPSQEPVKFAAPK	Unmodified	1920.89	0.892764	638	yes	yes	0	0	0	0	0		1	1	1	1		1															50.75	50.75	3	1.0754e-12	12327	BG_X_001	114.01	89.078	103260000	20589000	23309000	9572400	29201000	0	20589000	0
TBIU035770|TBIM046541	FMDDDPSQEPVKFAAPK	Oxidation (M)	1936.89	0.887679	638	yes	yes	0	0	0	0	1						1																48.901	48.901	3	0.018832	11029	BG_X_002	82.59	65.308	16671000	0	0	0	0	16671000	0	0
TBIU012012|TBIM014335;TBIU002645|TBIM002965	FMRFGKSGDDE	Unmodified	1287.56	0.555386	105	yes	no	0	0	0	0	0						1											1	1		1	2	45.407	45.407	2;3	0.00011462	10041	PDG_X_002	145.84	98.264	164640000	0	0	0	0	13268000	0	0
TBIU012012|TBIM014335;TBIU002645|TBIM002965	FMRFGKSGDDEKRFMRF	Amidated (C-term)	2152.05	0.0458681	105	yes	no	0	1	0	0	0																2	1	2	2	2		48.22	48.22	4;5	8.4101e-09	11126	PDG_X_002	148.03	81.354	88037000	0	0	0	0	0	0	0
TBIU002642|TBIM002962	FMRFGKSGEAD	Unmodified	1243.57	0.565557	103	yes	yes	0	0	0	0	0		2			1					1	1	1				2	1	1	1	2	1	45.44	45.44	2;3	0.0033831	9768	PDG_O_001	107.11	69.769	224450000	13600000	0	0	10433000	0	0	0
TBIU002642|TBIM002962	FMRFGKSGEADKRFMRF	Amidated (C-term)	2108.06	0.0560389	103	yes	yes	0	1	0	0	0																			1	1	1	48.091	48.091	5	0.00014147	10922	PDG_X_001	127.75	84.299	29074000	0	0	0	0	0	0	0
TBIU002642|TBIM002962;TBIU012012|TBIM014335;TBIU002645|TBIM002965	FMRFGKSGEEE	Unmodified	1315.59	0.586686	103;105	no	no	0	0	0	0	0		1	2	1	1	2		1	1		1	1	1			1	2	2	1	1	1	45.245	45.245	2;3	8.5656e-07	10012	PDG_X_001	163.38	95	520180000	11429000	23622000	12576000	15392000	39374000	0	15506000
TBIU002642|TBIM002962;TBIU012012|TBIM014335;TBIU002645|TBIM002965	FMRFGKSGEEEKRFMRF	Amidated (C-term)	2180.08	0.0771682	103;105	no	no	0	1	0	0	0			1													1	1	1		1	1	47.867	47.867	5	1.0952e-12	10919	PDG_O_001	151.38	116.51	126130000	0	4208600	0	0	0	0	0
TBIU026767|TBIM035558	FNDENFQER	Unmodified	1197.51	0.505065	560	yes	yes	0	0	0	0	0														1	1							49.951	49.951	2	0.032774	15696	female_001	115.49	55.058	88343000	0	0	0	0	0	0	0
TBIU025523|TBIM033670	FNLGYINEQGEKDKPVIIHR	Unmodified	2369.25	0.249179	524	yes	yes	0	0	0	0	0														1								65.995	65.995	4	0.012601	22794	female_001	58.49	40.194	27077000	0	0	0	0	0	0	0
TBIU027970|TBIM037354	FNQGQHGYVR	Unmodified	1204.57	0.573754	586	yes	yes	0	0	0	0	0														1	1							55.732	55.732	2	1.7772e-07	16372	male_001	198.25	125.04	36821000	0	0	0	0	0	0	0
TBIU003111|TBIM003509;TBIU004168|TBIM004764	FNRPLLGGAGLPDLAPPAP	Unmodified	1872.03	0.0257678	129	yes	no	0	0	0	0	0		1																				59.488	59.488	2	0.0021277	15752	BG_O_001	114.76	78.46	82920000	82920000	0	0	0	0	0	0
TBIU003111|TBIM003509;TBIU004168|TBIM004764	FNRPLLGGAGLPDLAPPAPFANNEE	Unmodified	2576.3	0.302337	129	yes	no	0	0	0	0	0											1	1										61.948	61.948	2	0.0017155	17027	CG_X_002	142.4	110.88	175340000	0	0	0	0	0	0	0
TBIU029911|TBIM039860	FNVWDTAGQEK	Unmodified	1293.6	0.598966	610	yes	yes	0	0	0	0	0														1								74.16	74.16	2	0.03691	26269	female_001	85.733	59.839	11486000	0	0	0	0	0	0	0
TBIU002623|TBIM002990	FPAKEDDGRKLEHVIRQVIAN	Unmodified	2434.31	0.308091	100	yes	yes	0	0	0	0	0										1	1					1		1	1	1	1	51.334	51.334	3;4	6.9228e-10	11976	CG_O_003	131.54	83.971	283930000	0	0	0	0	0	0	0
TBIU013464|TBIM016257	FPALSGAYDDELR	Unmodified	1452.69	0.688509	269	yes	yes	0	0	0	0	0														1								87.828	87.828	2	0.043433	32084	female_001	95.573	35.774	9109000	0	0	0	0	0	0	0
TBIU013464|TBIM016257	FPALSGAYDDELRK	Unmodified	1580.78	0.783472	269	yes	yes	0	0	0	0	0														2								73.106	73.106	2;3	0.0016464	25844	female_001	99.481	74.303	52617000	0	0	0	0	0	0	0
TBIU011400|TBIM013487	FPDEDFGYRHYA	Unmodified	1515.64	0.641893	231	yes	yes	0	0	0	0	0																1	1		1	1	1	54.36	54.36	2	3.082e-05	13099	PDG_O_002	143.03	97.061	74284000	0	0	0	0	0	0	0
TBIU017922|TBIM022436	FPGLSVLNSPTSIALSDDAPR	Unmodified	2156.11	0.111348	357	yes	yes	0	0	0	0	0														1								112.73	112.73	2	0.0024552	42270	female_001	86.756	58.894	83761000	0	0	0	0	0	0	0
TBIU033534|TBIM044000;TBIU003023|TBIM003406	FPGQLNADLR	Unmodified	1129.59	0.588007	627	no	no	0	0	0	0	0														1	1							71.715	71.715	2	1.0143e-05	22861	male_001	156.75	87.557	462110000	0	0	0	0	0	0	0
TBIU033534|TBIM044000;TBIU003023|TBIM003406	FPGQLNADLR	Carbamyl (N-term)	1172.59	0.593821	627	no	no	0	0	1	0	0														1	1							102.65	102.65	2	0.016478	35359	male_001	101.64	59.535	41085000	0	0	0	0	0	0	0
TBIU033534|TBIM044000;TBIU003023|TBIM003406	FPGQLNADLRK	Unmodified	1257.68	0.68297	627	no	no	0	0	0	0	0														2	2							55.893	55.893	2;3	0.00019273	18580	female_001	142.71	90.11	376410000	0	0	0	0	0	0	0
TBIU033534|TBIM044000;TBIU003023|TBIM003406	FPGQLNADLRK	Carbamyl (N-term)	1300.69	0.688784	627	no	no	0	0	1	0	0														1	1							81.017	81.017	2	0.0083628	29022	female_001	112.11	69.509	178140000	0	0	0	0	0	0	0
TBIU001952|TBIM002171;TBIU020567|TBIM026371	FPSALTHQESIPSKLDEVR	Unmodified	2153.11	0.111682	71	yes	no	0	0	0	0	0														1								68.828	68.828	4	0.044394	24006	female_001	50.957	30.589	34670000	0	0	0	0	0	0	0
TBIU002629|TBIM002947;TBIU024106|TBIM031637;TBIU024105|TBIM031636	FPSIVGRPR	Unmodified	1027.59	0.592698	102;491	no	no	0	0	0	0	0														2	3							66.183	66.183	2	0.00059517	19891	male_001	155.38	70.678	2251400000	0	0	0	0	0	0	0
TBIU012431|TBIM014907	FPVLDAESVDFKNDLTDR	Unmodified	2080.01	0.0112996	253	yes	yes	0	0	0	0	0														1	1							97.476	97.476	3	0.0017213	36101	female_001	104.88	81.551	55375000	0	0	0	0	0	0	0
TBIU001882|TBIM002090;TBIU012676|TBIM015210	FQSLGVAFYR	Unmodified	1186.61	0.613493	64	yes	no	0	0	0	0	0															1							86.318	86.318	2	9.8724e-06	28758	male_001	159.04	79.923	11770000	0	0	0	0	0	0	0
TBIU003675|TBIM004126;TBIU014636|TBIM017827	FQTRLSPKVGRW	Unmodified	1473.82	0.820466	139	yes	no	0	0	0	0	0		1																				47.145	47.145	3	0.051854	10663	BG_O_001	79.492	50.686	5111700	5111700	0	0	0	0	0	0
TBIU003675|TBIM004126;TBIU014636|TBIM017827	FQTRLSPKVGRWFV	Amidated (C-term)	1718.97	0.973279	139	yes	no	0	1	0	0	0										1	1	1	1				1					50.477	50.477	3	0.010189	12272	CG_X_002	100.11	83.043	56374000	0	0	0	0	0	0	0
TBIU003111|TBIM003509;TBIU004168|TBIM004764	FRAPLQGRSGGMS	Oxidation (M)	1378.68	0.677567	129	yes	no	0	0	0	0	1		1			1	1	1															43.23	43.23	3	0.011219	9167	BG_X_001	99.732	82.564	75487000	20244000	0	0	20375000	24552000	10316000	0
TBIU003111|TBIM003509;TBIU004168|TBIM004764	FRAPLQGRSGGMS	Unmodified	1362.68	0.682652	129	yes	no	0	0	0	0	0		2	2	1	2	1	1	1	2	2			1			2	2	2	1	2	1	44.859	44.859	2;3	2.153e-16	8801	PDG_O_002	138.89	103.69	660700000	67446000	69546000	27208000	55733000	27622000	17153000	32546000
TBIU003111|TBIM003509;TBIU004168|TBIM004764	FRAPLQGRSGGMSL	Unmodified	1475.77	0.766716	129	yes	no	0	0	0	0	0								1			1	1										49.205	49.205	3	9.4808e-10	11634	CG_X_002	106.17	59.582	33290000	0	0	0	0	0	0	11719000
TBIU013819|TBIM016734	FRASDLNSLSQDSALLNS	Unmodified	1936.95	0.949034	278	yes	yes	0	0	0	0	0				1	1	1																59.234	59.234	2	2.7819e-05	15666	BG_X_002	117.7	76.486	63481000	0	0	12791000	16264000	34427000	0	0
TBIU003593|TBIM004094	FRCDGVPDCSDSSDEAACPTSR	Unmodified	2487.97	0.968936	138	yes	yes	0	0	0	0	0														1								52.143	52.143	3	3.9308e-05	16776	female_001	104.23	88.137	26193000	0	0	0	0	0	0	0
TBIU015402|TBIM018897;TBIU002179|TBIM002424	FRPESDEISEESVR	Unmodified	1678.78	0.779843	312	yes	no	0	0	0	0	0														1	1							52.79	52.79	3	0.0085316	15196	male_001	102.9	73.215	99568000	0	0	0	0	0	0	0
TBIU010981|TBIM012963	FRTLNLDNM	Oxidation (M);Amidated (C-term)	1137.56	0.560078	224	yes	yes	0	1	0	0	1		1	1	1	1	2	1	1	1	1	1	1	1			1	1	1	1	1	1	48.689	48.689	2	0.0027736	10549	PDG_O_002	145.34	66.726	1527300000	37539000	46353000	33420000	126580000	134340000	98521000	138580000
TBIU010981|TBIM012963	FRTLNLDNM	Amidated (C-term)	1121.57	0.565163	224	yes	yes	0	1	0	0	0		1		1		1	2	1		1	1	1	1						1	1	1	52.669	52.669	2	0.0032726	12804	PDG_X_002	120.46	51.074	2083300000	86423000	0	62822000	0	265710000	116520000	256380000
TBIU010981|TBIM012963	FRTLNLDNM	Carbamyl (N-term);Amidated (C-term)	1164.57	0.570977	224	yes	yes	0	1	1	0	0											1											62.297	62.297	2	0.074191	17178	CG_X_001	89.355	44.273	19735000	0	0	0	0	0	0	0
TBIU028657|TBIM038378	FSATLAQSDPQNNAVVIIGQPK	Unmodified	2297.2	0.20156	600	yes	yes	0	0	0	0	0														1								89.924	89.924	2	3.3085e-05	32952	female_001	105.03	70.726	24808000	0	0	0	0	0	0	0
TBIU002642|TBIM002962;TBIU002643|TBIM002963	FSDFCNKPVNSR	Unmodified	1469.67	0.672147	103	yes	no	0	0	0	0	0														2	2							41.924	41.924	2;3	1.3585e-10	10725	male_001	163.66	104.31	856500000	0	0	0	0	0	0	0
TBIU002642|TBIM002962;TBIU002643|TBIM002963	FSDFCNKPVNSR	Carbamyl (N-term)	1512.68	0.677961	103	yes	no	0	0	1	0	0														1								69.951	69.951	2	0.016073	24490	female_001	94.465	62.971	96683000	0	0	0	0	0	0	0
TBIU021527|TBIM027710	FSDIYELKEELGK	Unmodified	1569.79	0.79264	430	yes	yes	0	0	0	0	0														2	1							82.751	82.751	2;3	0.00035585	29870	female_001	129.82	93.394	675900000	0	0	0	0	0	0	0
TBIU020796|TBIM026696	FSDYYVWADAK	Unmodified	1363.61	0.608468	413	yes	yes	0	0	0	0	0														1								87.38	87.38	2	0.016243	31865	female_001	95.09	67.975	28741000	0	0	0	0	0	0	0
TBIU009330|TBIM010885	FSKHDQIGQVLVPLNSIDLGR	Unmodified	2335.26	0.264829	208	yes	yes	0	0	0	0	0															1							90.835	90.835	4	0.005155	30607	male_001	81.016	59.971	26692000	0	0	0	0	0	0	0
TBIU023479|TBIM030742	FSLDKGTIDFAGHALALYR	Unmodified	2094.09	0.0898246	476	yes	yes	0	0	0	0	0														1	1							100.48	100.48	4	0.00080638	34508	male_001	91.401	57.528	71774000	0	0	0	0	0	0	0
TBIU014303|TBIM017370	FSLEPFADSQPSPAR	Unmodified	1647.79	0.789286	287	yes	yes	0	0	0	0	0														1								90.944	90.944	2	0.01066	33369	female_001	125.72	94.434	40692000	0	0	0	0	0	0	0
TBIU002951|TBIM003321;TBIU002950|TBIM003320;TBIU011825|TBIM014080;TBIU001284|TBIM001458	FSLFDKDGDGTITTK	Unmodified	1643.8	0.804267	120;44	no	no	0	0	0	0	0														1	1							81.478	81.478	2	7.0814e-07	29331	female_001	145.09	74.177	196250000	0	0	0	0	0	0	0
TBIU015295|TBIM018746;TBIU015296|TBIM018747	FSLVTYNSR	Unmodified	1085.55	0.550559	310	yes	no	0	0	0	0	0														1								70.605	70.605	2	0.020692	24716	female_001	119.17	44.758	56016000	0	0	0	0	0	0	0
TBIU020401|TBIM026122	FSREPQTHWGAFIPQQ	Unmodified	1927.93	0.93293	405	yes	yes	0	0	0	0	0				1	1		1		1	1	1	2	2									52.45	52.45	2;3	4.2424e-05	12875	CG_X_002	104.41	66.387	174300000	0	0	12222000	19908000	0	9436800	0
CON__P35527	FSSSSGYGGGSSR	Unmodified	1234.52	0.521444	4	yes	yes	0	0	0	0	0														1								31.938	31.938	2	0.028208	8259	female_001	77.379	34.133	0	0	0	0	0	0	0	0
TBIU016847|TBIM020921	FSTMPFLFCNVDNVCNYASR	Unmodified	2441.06	0.0602571	341	yes	yes	0	0	0	0	0														2								118.87	118.87	2;3	0.014718	44761	female_001	98.439	83.878	20469000	0	0	0	0	0	0	0
TBIU021339|TBIM027454	FSTNTFPSWER	Unmodified	1370.63	0.625515	422	yes	yes	0	0	0	0	0														1								81.385	81.385	2	0.019765	29332	female_001	92.732	46.735	17505000	0	0	0	0	0	0	0
TBIU002500|TBIM002794;TBIU029331|TBIM039201;TBIU011125|TBIM013149	FSVSPVVR	Unmodified	889.502	0.502152	90	yes	no	0	0	0	0	0														1	1							62.647	62.647	2	0.02993	21270	female_001	120.52	59.733	34661000	0	0	0	0	0	0	0
TBIU025775|TBIM034045;TBIU025774|TBIM034041;TBIU004267|TBIM004771	FTCVAENLHGEQEK	Unmodified	1660.75	0.75152	538	yes	no	0	0	0	0	0														2								45.293	45.293	2;3	0.00012763	13871	female_001	137.78	88.478	62427000	0	0	0	0	0	0	0
TBIU003111|TBIM003509;TBIU004168|TBIM004764	FTDDDEEAI	Unmodified	1053.41	0.41385	129	yes	no	0	0	0	0	0		1						1			1											53.541	53.541	2	0.049624	13112	BG_O_001	110.36	49.402	28294000	12215000	0	0	0	0	0	7211600
TBIU011400|TBIM013487	FTGSEPMSRD	Unmodified	1125.48	0.476073	231	yes	yes	0	0	0	0	0			1	1	1	1		1	1	1	1	1	1			1	1	1	1	1	1	43.85	43.85	2	4.4903e-05	9103	CG_O_002	133.57	59.446	87884000	0	4259500	3616300	3386200	5640100	0	10470000
TBIU022406|TBIM029085	FTITPGSEQIR	Unmodified	1247.65	0.651001	452	yes	yes	0	0	0	0	0														1	1							68.203	68.203	2	0.0076452	21402	male_001	113.18	37.437	36910000	0	0	0	0	0	0	0
TBIU006263|TBIM007254	FTLGEYQNKDDLR	Unmodified	1597.77	0.773635	180	yes	yes	0	0	0	0	0														1	1							72.352	72.352	2	0.0055808	23064	male_001	110.39	70.036	128730000	0	0	0	0	0	0	0
TBIU018317|TBIM023039	FTNFCSFLYNSETGEVLGR	Unmodified	2240.02	0.0208184	363	yes	yes	0	0	0	0	0														1								114.6	114.6	3	0.0023167	43064	female_001	67.449	47.733	7676400	0	0	0	0	0	0	0
TBIU017101|TBIM021277	FTNGLQDWKST	Unmodified	1295.61	0.614616	346	yes	yes	0	0	0	0	0			1	1																		50.912	50.912	2	0.010004	12150	BG_O_003	109.66	34.554	42179000	0	28469000	13710000	0	0	0	0
TBIU017101|TBIM021277	FTNGLQDWKSTFNGE	Unmodified	1742.79	0.790014	346	yes	yes	0	0	0	0	0		1	1	1	1	1		1	1	1	1	1	1									56.957	56.957	2	4.0719e-24	14738	CG_X_002	173.37	111.77	360680000	20659000	20578000	17172000	35002000	30724000	0	36766000
TBIU004519|TBIM005046;TBIU008737|TBIM010161	FTNKDIICQIAYAR	Unmodified	1711.87	0.871575	158	yes	no	0	0	0	0	0														1								78.788	78.788	3	0.01361	28254	female_001	94.551	71.095	15235000	0	0	0	0	0	0	0
TBIU011400|TBIM013487	FTNSYCCDVCR	Unmodified	1480.55	0.553354	231	yes	yes	0	0	0	0	0															1							52.53	52.53	2	0.036918	14954	male_001	85.731	45.729	4460800	0	0	0	0	0	0	0
TBIU035400|TBIM046112;TBIU004054|TBIM004537	FTPGTFTNQIQAAFREPR	Unmodified	2080.05	0.0490225	146	yes	no	0	0	0	0	0														1								93.233	93.233	3	0.0032028	34294	female_001	96.096	73.783	68335000	0	0	0	0	0	0	0
TBIU002419|TBIM002698;TBIU013673|TBIM016535;TBIU035882|TBIM046665	FTQAGSEVSALLGR	Unmodified	1434.75	0.746692	87	yes	no	0	0	0	0	0														1	1							87.377	87.377	2	0.00049708	31781	female_001	130.94	61.517	498100000	0	0	0	0	0	0	0
TBIU001298|TBIM001474	FTQSDENTFPR	Unmodified	1340.6	0.599694	45	yes	yes	0	0	0	0	0		1	1	1	1	1	1															47.652	47.652	2	1.7699e-05	10642	BG_O_001	149.72	95.563	65196000	13362000	10041000	10545000	7537900	13433000	10276000	0
TBIU027253|TBIM036282;TBIU027252|TBIM036281	FTSVVVSSER	Unmodified	1109.57	0.571688	573	yes	no	0	0	0	0	0															1							53.821	53.821	2	0.023004	15487	male_001	96.668	49.601	13483000	0	0	0	0	0	0	0
TBIU036784|TBIM047675	FTTGLLDMMHPQQ	Unmodified	1517.7	0.70067	640	yes	yes	0	0	0	0	0			1	1	1	1	1	1	1	1	1	1	1			1		1	2	1	1	59.574	59.574	1;2	2.9287e-06	16200	PDG_X_003	141.88	85.148	1576400000	0	12559000	14356000	0	25728000	0	125510000
TBIU036784|TBIM047675	FTTGLLDMMHPQQ	2 Oxidation (M)	1549.69	0.690499	640	yes	yes	0	0	0	0	2								1	1	1		1	1									50.752	50.752	2	0.018859	11668	CG_O_001	91.095	64.581	112710000	0	0	0	0	0	0	20549000
TBIU036784|TBIM047675	FTTGLLDMMHPQQ	Oxidation (M)	1533.7	0.695585	640	yes	yes	0	0	0	0	1								2	2	2	2	2	2									54.365	54.365	2	0.010337	13696	CG_X_002	101.38	69.163	274830000	0	0	0	0	0	0	46629000
TBIU025923|TBIM034248	FTVLHGASLSCYK	Unmodified	1481.73	0.733685	540	yes	yes	0	0	0	0	0														1								70.918	70.918	2	0.0066262	24900	female_001	108.31	57.706	28715000	0	0	0	0	0	0	0
TBIU026061|TBIM034452	FVAVTSTNAAK	Carbamyl (N-term)	1150.6	0.598237	543	yes	yes	0	0	1	0	0															1							84.426	84.426	2	0.022948	27994	male_001	90.601	49.823	12188000	0	0	0	0	0	0	0
TBIU026061|TBIM034452	FVAVTSTNAAK	Unmodified	1107.59	0.592424	543	yes	yes	0	0	0	0	0														1								44.4	44.4	2	0.010349	13441	female_001	107	57.642	408890000	0	0	0	0	0	0	0
TBIU008752|TBIM010180;TBIU001603|TBIM001776	FVAWSPEQGPIKDK	Unmodified	1600.82	0.824943	55	yes	no	0	0	0	0	0														1	2							68.665	68.665	2;3	2.6845e-06	21684	male_001	108.23	76.706	236310000	0	0	0	0	0	0	0
TBIU008752|TBIM010180;TBIU001603|TBIM001776	FVAWSPEQGPIKDK	Carbamyl (N-term)	1643.83	0.830756	55	yes	no	0	0	1	0	0														1								96.999	96.999	2	0.014299	35875	female_001	93.442	49.254	61850000	0	0	0	0	0	0	0
TBIU028311|TBIM037856;TBIU028312|TBIM037857	FVDLEPTVVDEVR	Unmodified	1516.78	0.777324	591;592	no	no	0	0	0	0	0														1	1							104.38	104.38	2	0.028491	38938	female_001	85.958	46.692	40741000	0	0	0	0	0	0	0
TBIU023479|TBIM030742	FVDTSDLLAPTDDGTDSQVFITK	Unmodified	2484.19	0.19078	476	yes	yes	0	0	0	0	0														1	2							110.51	110.51	2;3	0.010006	41441	female_001	81.144	63.847	192700000	0	0	0	0	0	0	0
TBIU011406|TBIM013495	FVECSALTQK	Unmodified	1181.58	0.575059	232	yes	yes	0	0	0	0	0															1							53.641	53.641	2	0.043537	15427	male_001	89.698	48.669	17305000	0	0	0	0	0	0	0
TBIU021442|TBIM027595	FVNPEQPGYVGFANLPNQVHR	Unmodified	2382.19	0.186913	426	yes	yes	0	0	0	0	0														1	1							85.642	85.642	3	1.5266e-07	31081	female_001	87.411	75.561	78425000	0	0	0	0	0	0	0
TBIU014584|TBIM017756	FVQSPVPNQSDER	Unmodified	1501.72	0.716121	291	yes	yes	0	0	0	0	0														1								52.374	52.374	2	0.017018	16849	female_001	93.096	36.838	22187000	0	0	0	0	0	0	0
TBIU007726|TBIM008963;TBIU007725|TBIM008960	FVRIGKIPSSAFVRI	Amidated (C-term)	1688.03	0.02498	189	yes	no	0	1	0	0	0											1											51.113	51.113	4	0.11248	12446	CG_X_001	64.52	47.776	17435000	0	0	0	0	0	0	0
TBIU012351|TBIM014796	FVSSTPEFTDR	Unmodified	1284.6	0.598631	250	yes	yes	0	0	0	0	0														1								62.992	62.992	2	0.010418	21444	female_001	103.55	62.664	21233000	0	0	0	0	0	0	0
TBIU020194|TBIM025814;TBIU020195|TBIM025818;TBIU020196|TBIM025822;TBIU020197|TBIM025823;TBIU020198|TBIM025826	FVTLNAYETEEHSK	Unmodified	1666.78	0.783866	402	yes	no	0	0	0	0	0														2	2							60.651	60.651	2;3	0.0029463	20408	female_001	115.57	82.165	94144000	0	0	0	0	0	0	0
TBIU033280|TBIM043712	FVVDLDKNIDINTVTPNCR	Unmodified	2232.12	0.120867	625	yes	yes	0	0	0	0	0														1								91.329	91.329	2	2.2515e-05	33558	female_001	126.95	97.141	35594000	0	0	0	0	0	0	0
TBIU025923|TBIM034248	FYHDCKDILER	Unmodified	1494.69	0.692548	540	yes	yes	0	0	0	0	0														1								49.191	49.191	3	0.0033423	15519	female_001	120.03	94.56	45566000	0	0	0	0	0	0	0
TBIU002642|TBIM002962	FYRIGKDGDDVE	Unmodified	1412.66	0.657209	103	yes	yes	0	0	0	0	0		1	1	1	1	2		1	1	1	1	1	2				1					46.491	46.491	2;3	0.0039835	10466	CG_X_003	94.767	70.491	141860000	7687000	10964000	8905000	10727000	20437000	0	9477200
TBIU001298|TBIM001474	FYTASSENTYPRI	Amidated (C-term)	1546.74	0.741607	45	yes	yes	0	1	0	0	0		1		1		1																50.047	50.047	2	0.008804	11599	BG_X_002	127.76	78.347	34637000	10639000	0	10325000	0	13672000	0	0
TBIU019602|TBIM024927	GAAGALLVYDITR	Unmodified	1318.72	0.7245	388	yes	yes	0	0	0	0	0														1	1							94.772	94.772	2	0.0057015	34909	female_001	110.14	48.136	223200000	0	0	0	0	0	0	0
TBIU019602|TBIM024927	GAAGALLVYDITR	Carbamyl (N-term)	1361.73	0.730314	388	yes	yes	0	0	1	0	0														1	1							127.67	127.67	2	0.017004	48229	female_001	93.111	71.024	8591000	0	0	0	0	0	0	0
TBIU019602|TBIM024927	GAAGALLVYDITRR	Unmodified	1474.83	0.825611	388	yes	yes	0	0	0	0	0														1	1							82.352	82.352	2	0.01709	27151	male_001	88.948	36.67	14597000	0	0	0	0	0	0	0
TBIU036803|TBIM047697;TBIU001800|TBIM001999	GAAQNIIPSSTGAAK	Unmodified	1384.73	0.731042	62	yes	no	0	0	0	0	0														1	1							53.835	53.835	2	0.0016841	15656	male_001	119.27	66.792	400890000	0	0	0	0	0	0	0
TBIU036803|TBIM047697;TBIU001800|TBIM001999	GAAQNIIPSSTGAAK	Carbamyl (N-term)	1427.74	0.736856	62	yes	no	0	0	1	0	0														1	1							75.365	75.365	2	0.00010588	24305	male_001	136.02	64.8	69642000	0	0	0	0	0	0	0
TBIU018612|TBIM023455	GAAQQYGSGNRY	Unmodified	1270.57	0.569062	371	yes	yes	0	0	0	0	0														1	1							35.151	35.151	2	0.0025749	9431	female_001	118.18	73.73	23612000	0	0	0	0	0	0	0
TBIU025523|TBIM033670	GAFIYNTLVDFIK	Unmodified	1499.8	0.802416	524	yes	yes	0	0	0	0	0														1								124.48	124.48	2	0.029659	47029	female_001	85.533	43.657	13898000	0	0	0	0	0	0	0
TBIU003111|TBIM003509;TBIU004168|TBIM004764	GAGLPDLAPPAPFANNEE	Unmodified	1778.85	0.847529	129	yes	no	0	0	0	0	0										1	1	1	1									62.684	62.684	2	0.010158	17317	CG_X_002	84.309	41.566	146250000	0	0	0	0	0	0	0
TBIU027687|TBIM036943	GAGTDEAALIEILCTR	Unmodified	1688.84	0.840335	578	yes	yes	0	0	0	0	0														1								112.31	112.31	2	6.7791e-14	42149	female_001	142.08	95.623	37142000	0	0	0	0	0	0	0
TBIU009636|TBIM011287	GAHGIIVVYDVTDQESFNNVK	Unmodified	2304.14	0.138625	215	yes	yes	0	0	0	0	0														1								86.089	86.089	2	0.00061948	31366	female_001	96.734	66.296	40055000	0	0	0	0	0	0	0
TBIU011426|TBIM013524	GAKEEQDSEAAVVAPSEHH	Carbamyl (N-term)	2032.91	0.908625	236	yes	yes	0	0	1	0	0								1												1		44.836	44.836	3	0.025301	9598	PDG_X_002	53.773	36.705	8633500	0	0	0	0	0	0	5676700
TBIU011426|TBIM013524	GAKEEQDSEAAVVAPSEHH	Unmodified	1989.9	0.902812	236	yes	yes	0	0	0	0	0									2	1	1	2	2			3		1	3	3	2	41.986	41.986	2;3;4	3.7856e-07	8526	PDG_X_001	132.51	107.06	282760000	0	0	0	0	0	0	0
TBIU017101|TBIM021277	GAQSFGDGQNNDQR	Unmodified	1492.63	0.629096	346	yes	yes	0	0	0	0	0														1	1							31.612	31.612	2	0.0018597	8079	female_001	119.34	73.334	46929000	0	0	0	0	0	0	0
TBIU017101|TBIM021277	GAQSFGDGQNNDQR	Carbamyl (N-term)	1535.63	0.63491	346	yes	yes	0	0	1	0	0														1	1							50.742	50.742	2	0.0044446	16099	female_001	110.39	56.636	8208300	0	0	0	0	0	0	0
TBIU032976|TBIM043375	GARKPRAHYGIGGYLY	Amidated (C-term)	1776.95	0.953606	624	yes	yes	0	1	0	0	0		2			3	2	3	1	2	3	1	5	1			4	2	3	4	4	4	45.513	45.513	2;3;4	2.2293e-05	10266	PDG_X_003	169.65	149.45	5143300000	88419000	0	0	248050000	194980000	302040000	53902000
TBIU032976|TBIM043375	GARKPRAHYGIGGYLY	Carbamyl (N-term);Amidated (C-term)	1819.96	0.95942	624	yes	yes	0	1	1	0	0				1	1							1				2	2	1		3		47.457	47.457	3;4	5.7413e-08	10799	PDG_X_002	109	76.845	191920000	0	0	0	15818000	0	0	0
TBIU020621|TBIM026441	GASPVIPVNDIR	Unmodified	1236.68	0.682636	408	yes	yes	0	0	0	0	0														1	1							71.72	71.72	2	0.00083022	22796	male_001	131.45	66.23	265790000	0	0	0	0	0	0	0
TBIU020621|TBIM026441	GASPVIPVNDIR	Carbamyl (N-term)	1279.69	0.688449	408	yes	yes	0	0	1	0	0															1							94.176	94.176	2	0.01068	31961	male_001	112.71	65.524	9714000	0	0	0	0	0	0	0
TBIU015008|TBIM018345	GATDAHFALK	Unmodified	1029.52	0.524344	298	yes	yes	0	0	0	0	0														1	1							44.758	44.758	2	0.013623	11875	male_001	111.82	64.077	20693000	0	0	0	0	0	0	0
TBIU019260|TBIM024411;TBIU002964|TBIM003336	GATQQILAEAER	Unmodified	1285.66	0.662628	380	yes	no	0	0	0	0	0														1	1							65.283	65.283	2	0.0063328	20251	male_001	111.61	51.562	60478000	0	0	0	0	0	0	0
TBIU022472|TBIM029210	GAVGALLVYDIAK	Unmodified	1288.74	0.739088	454	yes	yes	0	0	0	0	0															1							99.226	99.226	2	0.014213	34030	male_001	96.143	46.428	8530600	0	0	0	0	0	0	0
TBIU022472|TBIM029210	GAVGALLVYDIAK	Carbamyl (N-term)	1331.74	0.744902	454	yes	yes	0	0	1	0	0														1								134.16	134.16	2	0.011067	50892	female_001	100.02	41.341	3998700	0	0	0	0	0	0	0
TBIU032932|TBIM043323	GCIVGLVQR	Unmodified	1000.55	0.548785	623	yes	yes	0	0	0	0	0														1								63.798	63.798	2	0.060752	21839	female_001	90.706	44.988	0	0	0	0	0	0	0	0
	GCKDQLDDWRNNMKDV	Unmodified	1992.88	0.878194	10	yes	no	0	0	0	0	0									1		1		1								1	57.113	57.113	2	0.0050335	14820	CG_X_003	101.48	46.224	1676200000	0	0	0	0	0	0	0
TBIU009552|TBIM011163;TBIU002379|TBIM002652	GCTYGKPVTHGVNQLK	Unmodified	1757.89	0.888288	85	yes	no	0	0	0	0	0														1								34.52	34.52	3	0.038746	9322	female_001	57.148	43.735	10931000	0	0	0	0	0	0	0
TBIU018629|TBIM023480;TBIU018628|TBIM023479	GCVVNTSTCGTR	Unmodified	1310.57	0.570719	372	yes	no	0	0	0	0	0														1								34.965	34.965	2	0.0093282	9503	female_001	104.2	71.846	15179000	0	0	0	0	0	0	0
TBIU013200|TBIM015888	GCWDSIHVIEVQEK	Unmodified	1698.8	0.803555	259	yes	yes	0	0	0	0	0														1	1							78.718	78.718	3	0.012568	28199	female_001	76.759	60.819	15161000	0	0	0	0	0	0	0
TBIU017330|TBIM021589	GDAGAQGLIGMPGER	Oxidation (M)	1443.68	0.677627	347	yes	yes	0	0	0	0	1														1	1							67.477	67.477	2	0.0056677	23336	female_001	104.3	59.979	95820000	0	0	0	0	0	0	0
TBIU017330|TBIM021589	GDAGAQGLIGMPGERGPIGR	Oxidation (M)	1923.96	0.958493	347	yes	yes	0	0	0	0	1														1	1							68.15	68.15	3	0.0046888	23600	female_001	83.229	64.273	26764000	0	0	0	0	0	0	0
TBIU015008|TBIM018345	GDFEQQLKDLEER	Unmodified	1605.76	0.763465	298	yes	yes	0	0	0	0	0															1							82.286	82.286	2	0.05257	27148	male_001	91.961	45.989	4211800	0	0	0	0	0	0	0
TBIU011628|TBIM013808	GDGLNTLVTDGALNLDCSAATLR	Unmodified	2346.15	0.148538	242	yes	yes	0	0	0	0	0														2								112.41	112.41	2;3	1.413e-44	42142	female_001	228.9	167.55	449660000	0	0	0	0	0	0	0
TBIU020949|TBIM026916	GDLDDNPGLSRE	Unmodified	1286.57	0.573873	416	yes	yes	0	0	0	0	0		1	1	1	1	1		1	1	1	1	1	1			1	1	1	1	1	1	46.703	46.703	2	7.7261e-11	10656	PDG_X_003	178.54	90.788	312180000	6637400	4655800	4931900	9018800	9033900	0	22535000
TBIU021760|TBIM028087;TBIU021756|TBIM028078;TBIU002319|TBIM002580;TBIU002318|TBIM002579	GDQEVDIKR	Unmodified	1058.54	0.535637	436	yes	no	0	0	0	0	0														1	1							39.997	39.997	2	0.035549	11593	female_001	114.65	61.712	13854000	0	0	0	0	0	0	0
TBIU026582|TBIM035269;TBIU026573|TBIM035260;TBIU026592|TBIM035279;TBIU026585|TBIM035272;TBIU026576|TBIM035263;TBIU026600|TBIM035287;TBIU026590|TBIM035277;TBIU026583|TBIM035270;TBIU026570|TBIM035257;TBIU026599|TBIM035286;TBIU026575|TBIM035262;TBIU026598|TBIM035285;TBIU026572|TBIM035259;TBIU026569|TBIM035256	GDQLHVNFK	Unmodified	1056.54	0.535243	553	no	no	0	0	0	0	0														1								47.828	47.828	2	0.014847	14950	female_001	122.44	61.676	19854000	0	0	0	0	0	0	0
TBIU001429|TBIM001576	GDRAVALPRIGKDEEEEYADEYE	Unmodified	2653.21	0.214369	51	yes	yes	0	0	0	0	0		1	1	2	2	1	1			1	1	2	1									51.144	51.144	3;4	6.0736e-15	12108	BG_X_002	108.4	69.117	220830000	19890000	10819000	30747000	54805000	18100000	7878800	0
TBIU009151|TBIM010670	GEEGPNADDAGKVK	Unmodified	1385.64	0.642287	204	yes	yes	0	0	0	0	0															1							41.643	41.643	2	0.0030293	10574	male_001	115.29	61.53	6646300	0	0	0	0	0	0	0
TBIU019822|TBIM025259;TBIU019821|TBIM025258	GEGGYLVNSEGER	Unmodified	1365.62	0.616072	393	yes	no	0	0	0	0	0														1	1							51.004	51.004	2	1.6946e-06	16190	female_001	145.46	77.56	34898000	0	0	0	0	0	0	0
TBIU029022|TBIM038854;TBIU004322|TBIM004832	GEIGLDNMPLT	Unmodified	1158.56	0.559075	608	yes	no	0	0	0	0	0		1	1	1																		60.724	60.724	2	0.0020905	16217	BG_O_003	131.22	34.97	39257000	17226000	12196000	9834800	0	0	0	0
TBIU004363|TBIM004879	GEKEDLVGNFLR	Unmodified	1375.71	0.709579	153	yes	yes	0	0	0	0	0					1		1							2	1							67.193	67.193	2;3	0.0013171	13380	BG_X_001	125.66	63.193	285710000	0	0	0	12201000	0	10887000	0
TBIU004363|TBIM004879	GEKEDLVGNFLR	Carbamyl (N-term)	1418.72	0.715392	153	yes	yes	0	0	1	0	0															1							92.386	92.386	2	0.0079097	31199	male_001	108.57	62.412	111730000	0	0	0	0	0	0	0
TBIU024677|TBIM032464	GELSSNHVVSQNGEILR	Unmodified	1837.93	0.928239	503	yes	yes	0	0	0	0	0														1	1							55.465	55.465	3	0.0043136	16219	male_001	73.498	42.536	101110000	0	0	0	0	0	0	0
TBIU008531|TBIM009905	GEQTLGENIADNGGLK	Unmodified	1614.78	0.784928	195	yes	yes	0	0	0	0	0														1								66.583	66.583	2	0.04888	23017	female_001	95.417	51.1	13144000	0	0	0	0	0	0	0
TBIU017330|TBIM021589	GERGEVGPSGPAGLTGQR	Unmodified	1723.86	0.860159	347	yes	yes	0	0	0	0	0														1	1							45.063	45.063	3	0.0041527	12112	male_001	62.069	31.526	171130000	0	0	0	0	0	0	0
TBIU024677|TBIM032464	GESGPLPDYATVENGVFR	Unmodified	1906.91	0.906106	503	yes	yes	0	0	0	0	0														1	1							97.782	97.782	3	0.026309	36220	female_001	50.966	31.891	10540000	0	0	0	0	0	0	0
TBIU024968|TBIM032863	GESLPNPYFHGQKMRVVA	Unmodified	2029.02	0.0203649	512	yes	yes	0	0	0	0	0								1	1	1	2	1	2			2	1			1	1	48.852	48.852	3;4	0.0001909	11335	PDG_X_002	120.3	94.984	459210000	0	0	0	0	0	0	53142000
TBIU014752|TBIM017991	GETAQVVIIDMNDTANP	Carbamyl (N-term);Amidated (C-term)	1828.86	0.862527	294	yes	yes	0	1	1	0	0														1								78.448	78.448	2	0.036822	28076	female_001	75.229	13.413	79523000	0	0	0	0	0	0	0
TBIU032559|TBIM042871	GETEEDFWWSIDK	Unmodified	1640.7	0.699467	620	yes	yes	0	0	0	0	0														1								107.4	107.4	2	0.010689	40154	female_001	100.72	65.498	11319000	0	0	0	0	0	0	0
TBIU026582|TBIM035269;TBIU026573|TBIM035260;TBIU026592|TBIM035279;TBIU026585|TBIM035272;TBIU026576|TBIM035263;TBIU026600|TBIM035287;TBIU026590|TBIM035277;TBIU026583|TBIM035270;TBIU021456|TBIM027616	GETSLHLAAR	Unmodified	1053.56	0.556707	553	yes	no	0	0	0	0	0														1	1							37.827	37.827	2	3.3668e-07	10606	female_001	195.06	115.59	45827000	0	0	0	0	0	0	0
TBIU026582|TBIM035269;TBIU026573|TBIM035260;TBIU026592|TBIM035279;TBIU026585|TBIM035272;TBIU026576|TBIM035263;TBIU026600|TBIM035287;TBIU026590|TBIM035277;TBIU026583|TBIM035270;TBIU021456|TBIM027616	GETSLHLAAR	Carbamyl (N-term)	1096.56	0.56252	553	yes	no	0	0	1	0	0															1							56.331	56.331	2	0.028361	16507	male_001	94.85	51.042	10077000	0	0	0	0	0	0	0
TBIU017330|TBIM021589	GEVGPSGPAGLTGQR	Unmodified	1381.69	0.694991	347	yes	yes	0	0	0	0	0														1	1							54.36	54.36	2	8.2371e-11	15893	male_001	152.67	101.61	798000000	0	0	0	0	0	0	0
TBIU017330|TBIM021589	GEVGPSGPAGLTGQR	Carbamyl (N-term)	1424.7	0.700805	347	yes	yes	0	0	1	0	0															1							72.634	72.634	2	0.040156	23257	male_001	78.692	46.277	18109000	0	0	0	0	0	0	0
TBIU006288|TBIM007285;TBIU002344|TBIM002613	GFAFISFDDHDSVDKCVLK	Unmodified	2199.03	0.0306548	181	yes	no	0	0	0	0	0														1								91.576	91.576	3	0.023901	33677	female_001	73.983	53.615	14071000	0	0	0	0	0	0	0
TBIU005632|TBIM006513	GFCKPSDNPFK	Carbamyl (N-term)	1338.6	0.602671	176	yes	yes	0	0	1	0	0															1							70.026	70.026	2	0.051262	22094	male_001	81.95	54.696	13359000	0	0	0	0	0	0	0
TBIU005632|TBIM006513	GFCKPSDNPFKEK	Unmodified	1552.73	0.734413	176	yes	yes	0	0	0	0	0														1								44.043	44.043	3	0.028868	13298	female_001	70.628	52.768	32598000	0	0	0	0	0	0	0
TBIU033461|TBIM043920;TBIU033460|TBIM043919	GFDKISHGSG	Unmodified	1003.47	0.472308	626	yes	no	0	0	0	0	0		1	1	1	1	1		1	1	1	1	1	1				1	1	1	1		40.933	40.933	2	1.0462e-05	7725	CG_O_003	154.05	85.84	254280000	13903000	14546000	11591000	13864000	13554000	0	17059000
TBIU033461|TBIM043920;TBIU033460|TBIM043919	GFDKISHGSGFS	Unmodified	1237.57	0.572751	626	yes	no	0	0	0	0	0								1														45.91	45.91	2	0.0010989	9480	CG_O_001	128.35	77.002	9286900	0	0	0	0	0	0	9286900
TBIU033461|TBIM043920;TBIU033460|TBIM043919	GFDKISHGSGFSS	Unmodified	1324.6	0.604779	626	yes	no	0	0	0	0	0		1	1	1	1		1		1	1	1	1	1			1	2	1	1	1	1	45.923	45.923	2;3	1.5573e-25	10342	PDG_X_003	209.8	159.32	2517200000	62499000	46527000	41570000	95710000	0	69258000	0
TBIU033461|TBIM043920;TBIU033460|TBIM043919	GFDKISHGSGFSS	Carbamyl (N-term)	1367.61	0.610593	626	yes	no	0	0	1	0	0			1					1	1	1						1		1				51.483	51.483	2	0.00015919	12359	PDG_O_001	135.55	96.794	283890000	0	14455000	0	0	0	0	86575000
TBIU033461|TBIM043920;TBIU033460|TBIM043919	GFDKISHGSGFSSF	Unmodified	1471.67	0.673193	626	yes	no	0	0	0	0	0								1	1	1	1	1	1			1	1	1	1			51.108	51.108	3	0.00093445	12302	CG_O_002	109.44	73.139	344240000	0	0	0	0	0	0	63340000
TBIU033461|TBIM043920;TBIU033460|TBIM043919	GFDKISHGSGFSSF	Carbamyl (N-term)	1514.68	0.679007	626	yes	no	0	0	1	0	0								1		1												57.667	57.667	2	0.012604	14684	CG_O_001	96.171	49.352	33917000	0	0	0	0	0	0	15100000
TBIU033461|TBIM043920;TBIU033460|TBIM043919	GFDKISHGSGFSSFN	Unmodified	1585.72	0.716121	626	yes	no	0	0	0	0	0		1		2	1	2	1	2	2	2	2	2	2			2	2	2	2	2	1	50.059	50.059	2;3	2.8068e-103	12154	PDG_X_003	271.6	209.82	8566600000	86590000	0	102410000	157210000	328240000	85729000	880040000
TBIU033461|TBIM043920;TBIU033460|TBIM043919	GFDKISHGSGFSSFN	Carbamyl (N-term)	1628.72	0.721934	626	yes	no	0	0	1	0	0		1	1	1	1	1		1	1	2	1	1	2			1	1	1	1			55.523	55.523	2	6.4692e-35	13938	PDG_O_003	210.44	156.03	1468300000	34967000	33576000	36015000	14563000	14946000	0	216070000
TBIU034044|TBIM044566;TBIU012613|TBIM015132	GFDTLGGAQIH	Unmodified	1114.54	0.540722	631	yes	no	0	0	0	0	0								1														51.499	51.499	2	0.0069026	11840	CG_O_001	114.28	53.521	3280300	0	0	0	0	0	0	3280300
TBIU034044|TBIM044566;TBIU012613|TBIM015132	GFDTLGGAQIHD	Amidated (C-term)	1228.58	0.58365	631	yes	no	0	1	0	0	0		1		1	1	1	1	1		1		1					1	1	1	1		49.638	49.638	2	2.6415e-08	11107	CG_O_001	182.65	102.47	790050000	19713000	0	18983000	21860000	30997000	19029000	148480000
TBIU034044|TBIM044566;TBIU012613|TBIM015132	GFDTLGGAQIHD	Unmodified	1229.57	0.567665	631	yes	no	0	0	0	0	0		1	1	1	1	1	1	1	1	1	1	1	1			1		1	1		1	51.943	51.943	2	1.7076e-10	12212	CG_O_001	171.56	108	834490000	6206800	12208000	12463000	23066000	28254000	15220000	119500000
TBIU034044|TBIM044566;TBIU012613|TBIM015132	GFDTLGGAQIHD	Carbamyl (N-term)	1272.57	0.573479	631	yes	no	0	0	1	0	0									1													60.388	60.388	2	0.025305	16123	CG_O_002	87.806	54.966	3885600	0	0	0	0	0	0	0
TBIU034044|TBIM044566;TBIU012613|TBIM015132	GFDTLGGAQIHDG	Unmodified	1286.59	0.589129	631	yes	no	0	0	0	0	0					1			1														51.509	51.509	2	0.0038828	11680	CG_O_001	113.93	77.502	23212000	0	0	0	7549100	0	0	15663000
TBIU034044|TBIM044566;TBIU012613|TBIM015132	GFDTLGGAQIHDGF	Unmodified	1433.66	0.657543	631	yes	no	0	0	0	0	0		4	4	3	5	6	5	7	5	4	9	5	4			4	6	4	4	4	3	57.671	57.671	1;2;3	2.8059e-64	14996	CG_O_001	251.81	165.46	160800000000	3853200000	2333200000	2663800000	3934800000	7487900000	3475600000	23342000000
TBIU034044|TBIM044566;TBIU012613|TBIM015132	GFDTLGGAQIHDGF	Carbamyl (N-term)	1476.66	0.663357	631	yes	no	0	0	1	0	0		1	1	1	1	1	2	2	3	2	2	1	2			3	3	2	2	2	2	65.304	65.304	2	2.4351e-39	17953	PDG_X_001	177.57	114.75	7156400000	14848000	100380000	73507000	9430100	125120000	85541000	961540000
TBIU034044|TBIM044566;TBIU012613|TBIM015132	GFDTLGGAQIHDGF	Amidated (C-term)	1432.67	0.673527	631	yes	no	0	1	0	0	0								1	1		2	1	1			1				1	1	55.354	55.354	2	0.00044962	14008	PDG_X_002	131.82	56.71	318740000	0	0	0	0	0	0	0
TBIU034044|TBIM044566;TBIU012613|TBIM015132	GFDTLGGAQIHDGF	Acetyl (N-term)	1475.67	0.668108	631	yes	no	1	0	0	0	0										1												64.801	64.801	2	0.015923	17725	CG_O_003	90.827	59.642	8233000	0	0	0	0	0	0	0
TBIU034044|TBIM044566;TBIU012613|TBIM015132	GFDTLGGAQIHDGFK	Unmodified	1561.75	0.752506	631	yes	no	0	0	0	0	0								1														51.346	51.346	2	0.0031327	11803	CG_O_001	110.08	69.725	15102000	0	0	0	0	0	0	15102000
TBIU034044|TBIM044566;TBIU012613|TBIM015132	GFDTLGGAQIHDGFKR	Unmodified	1717.85	0.853617	631	yes	no	0	0	0	0	0			1	1		1		1	1	2	1	2	1			1	1					48.225	48.225	2;3	2.6455e-35	10790	CG_O_003	150.05	110.63	82179000	0	1513400	2755300	0	3946100	0	9272500
TBIU012614|TBIM015133	GFDTLGGFNVH	Unmodified	1162.54	0.540722	255	yes	yes	0	0	0	0	0									1			1										56.083	56.083	2	0.0067572	14580	CG_X_002	114.5	53.816	17851000	0	0	0	0	0	0	0
TBIU012614|TBIM015133	GFDTLGGFNVHS	Unmodified	1249.57	0.572751	255	yes	yes	0	0	0	0	0								1			1		1									56.35	56.35	2	0.037287	14512	CG_X_003	84.054	9.7532	58011000	0	0	0	0	0	0	22476000
TBIU012614|TBIM015133	GFDTLGGFNVHSF	Unmodified	1396.64	0.641165	255	yes	yes	0	0	0	0	0		1	1	1	1	1	1	1	1	1	1	1	1			1	1	1		1	1	60.967	60.967	2	1.0183e-16	16384	BG_X_003	177.78	100.5	10181000000	84032000	110860000	65794000	141260000	130800000	97319000	725130000
TBIU012614|TBIM015133	GFDTLGGFNVHSF	Carbamyl (N-term)	1439.65	0.646978	255	yes	yes	0	0	1	0	0							1						1						1	2	1	67.476	67.476	1;2	5.003e-10	18684	PDG_X_002	152.04	89.459	38687000	0	0	0	0	0	0	0
TBIU012614|TBIM015133	GFDTLGGGHIHD	Amidated (C-term)	1223.57	0.568334	255	yes	yes	0	1	0	0	0									1							1		1	1	1	1	45.599	45.599	2	0.010686	9795	CG_O_002	100.02	37.471	26895000	0	0	0	0	0	0	0
TBIU012614|TBIM015133	GFDTLGGGHIHDGF	Unmodified	1428.64	0.642227	255	yes	yes	0	0	0	0	0		4	2	2	4	2	3	4	2	4	4	4	4			3	2	4	2	2	1	52.209	52.209	2;3	4.5321e-25	12582	PDG_X_001	107.79	64.758	6156100000	30470000	69661000	61527000	144800000	227090000	110600000	894360000
TBIU012614|TBIM015133	GFDTLGGGHIHDGF	Carbamyl (N-term)	1471.65	0.648041	255	yes	yes	0	0	1	0	0		1	1	1		1		1	1	1	1	1	1				1					57.68	57.68	2	2.0554e-07	14613	CG_O_003	149.72	108.69	716800000	13094000	11662000	9550500	0	18863000	0	84322000
TBIU026205|TBIM034680	GFEFFIAQSFSK	Unmodified	1406.69	0.687052	545	yes	yes	0	0	0	0	0														1	1							113.49	113.49	2	0.010243	42630	female_001	101.38	61.379	8853800	0	0	0	0	0	0	0
TBIU006465|TBIM007490	GFGDKRGFGD	Unmodified	1054.48	0.483208	185	yes	no	0	0	0	0	0										1						1						44.619	44.619	2	0.016469	9495	PDG_O_001	101.46	57.691	16298000	0	0	0	0	0	0	0
TBIU004591|TBIM005251;TBIU002523|TBIM002821	GFGYKDSVFHR	Unmodified	1311.64	0.63602	91	yes	no	0	0	0	0	0														1	1							50.44	50.44	3	0.00098528	15882	female_001	116.55	85.674	19732000	0	0	0	0	0	0	0
TBIU005112|TBIM005905	GFIAWWEEVGTFR	Unmodified	1596.77	0.772513	173	yes	yes	0	0	0	0	0														1								125.77	125.77	2	0.030088	47621	female_001	85.377	27.779	6419900	0	0	0	0	0	0	0
TBIU017872|TBIM022370	GFLGNLFGGTSK	Unmodified	1196.62	0.618973	356	yes	yes	0	0	0	0	0														1	1							100.48	100.48	2	1.2479e-05	34533	male_001	147.4	76.062	24356000	0	0	0	0	0	0	0
TBIU015295|TBIM018746;TBIU015296|TBIM018747	GFLGYNCELDCQAPR	Unmodified	1798.78	0.776689	310	yes	no	0	0	0	0	0														1								83.351	83.351	3	0.033793	30219	female_001	62.042	50.763	11007000	0	0	0	0	0	0	0
TBIU002642|TBIM002962;TBIU002643|TBIM002963	GFSDFCNKPVNSR	Unmodified	1526.69	0.693611	103	yes	no	0	0	0	0	0														1								47.795	47.795	3	0.0055835	14930	female_001	88.101	62.779	25733000	0	0	0	0	0	0	0
TBIU002500|TBIM002794	GFTQYILDPIYK	Carbamyl (N-term)	1499.77	0.766031	90	yes	yes	0	0	1	0	0														1								136.99	136.99	2	0.041453	51946	female_001	82.749	60.663	5735900	0	0	0	0	0	0	0
TBIU018313|TBIM023032	GGAGAAGPSGLSGER	Unmodified	1242.6	0.595277	362	yes	yes	0	0	0	0	0														1	1							38.239	38.239	2	0.010684	10861	female_001	95.822	43.34	261050000	0	0	0	0	0	0	0
TBIU034044|TBIM044566;TBIU012613|TBIM015132	GGAQIHDGF	Unmodified	900.409	0.40898	631	yes	no	0	0	0	0	0		1		2	1	1			1	1	2		1									46.954	46.954	2	0.0030951	10239	BG_O_003	130.64	67.923	231960000	0	0	29325000	5880400	63328000	0	0
TBIU023314|TBIM030486	GGDIGAVYKR	Unmodified	1034.55	0.550893	472	yes	yes	0	0	0	0	0															1							37.085	37.085	2	0.016496	8709	male_001	102	36.225	7594600	0	0	0	0	0	0	0
TBIU023314|TBIM030486	GGDIGAVYKR	Carbamyl (N-term)	1077.56	0.556707	472	yes	yes	0	0	1	0	0														1	1							54.541	54.541	2	0.016844	17731	female_001	109.11	58.044	35881000	0	0	0	0	0	0	0
TBIU023311|TBIM030482;TBIU023312|TBIM030483	GGDLAAVYKR	Unmodified	1048.57	0.566543	470;471	no	no	0	0	0	0	0														1	1							42.278	42.278	2	0.0020461	12499	female_001	136.27	70.195	33529000	0	0	0	0	0	0	0
TBIU023311|TBIM030482;TBIU023312|TBIM030483	GGDLAAVYKR	Carbamyl (N-term)	1091.57	0.572357	470;471	no	no	0	0	1	0	0														1	1							62.024	62.024	2	0.015373	18872	male_001	110.41	66.639	4675500	0	0	0	0	0	0	0
TBIU005609|TBIM006486	GGGFGPASNPDSWSEVYRTGN	Unmodified	2153.94	0.94026	175	yes	yes	0	0	0	0	0		1	1	1	1	1	1	1		1			1			1	1	1	1			56.433	56.433	2	7.7059e-21	13982	CG_O_003	200.16	160	318620000	27868000	26457000	24522000	18396000	22790000	21204000	28258000
TBIU013768|TBIM016672	GGLDNICSIYSLK	Unmodified	1438.71	0.712615	277	yes	yes	0	0	0	0	0														1	1							93.447	93.447	2	0.0038828	34374	female_001	113.93	51.103	67249000	0	0	0	0	0	0	0
TBIU011426|TBIM013524;TBIU002046|TBIM002276	GGLFRFGKRGTLFRF	Amidated (C-term)	1757	0.000162198	236	yes	no	0	1	0	0	0								1														50.953	50.953	4	0.051411	11625	CG_O_001	75.669	24.458	5661800	0	0	0	0	0	0	5661800
TBIU020949|TBIM026916	GGNNLLRV	Unmodified	841.477	0.477	416	yes	yes	0	0	0	0	0								1														48.686	48.686	2	0.028694	10656	CG_O_001	121.14	58.424	6975300	0	0	0	0	0	0	6975300
TBIU001872|TBIM002078	GGPLTAELGDESFVDR	Unmodified	1661.79	0.789679	63	yes	yes	0	0	0	0	0														1	1							91.036	91.036	2	1.6881e-05	33359	female_001	137.01	79.658	187170000	0	0	0	0	0	0	0
TBIU001872|TBIM002078	GGPLTAELGDESFVDRK	Unmodified	1789.88	0.884642	63	yes	yes	0	0	0	0	0														1								76.715	76.715	3	0.0051789	27385	female_001	65.47	47.981	20657000	0	0	0	0	0	0	0
TBIU020071|TBIM025631	GGQEVPHSPFNVK	Unmodified	1394.69	0.694263	398	yes	yes	0	0	0	0	0														1								59.932	59.932	2	0.016667	20155	female_001	93.477	39.286	7986500	0	0	0	0	0	0	0
TBIU024677|TBIM032464	GGSALFQCR	Unmodified	994.465	0.465449	503	yes	yes	0	0	0	0	0														1								51.243	51.243	2	0.018007	16397	female_001	120.49	40.026	14611000	0	0	0	0	0	0	0
TBIU007726|TBIM008963;TBIU007725|TBIM008960	GGSNFLRI	Amidated (C-term)	861.482	0.482085	189	yes	no	0	1	0	0	0		1	1	1		1	1	1		1	1					1	1	1	1	1		50.455	50.455	2	0.012259	11652	BG_X_002	132.53	71.033	8314500000	583120000	452890000	324620000	0	663720000	376550000	1250100000
TBIU007726|TBIM008963;TBIU007725|TBIM008960	GGSNFLRI	Carbamyl (N-term);Amidated (C-term)	904.488	0.487899	189	yes	no	0	1	1	0	0		1				1		1	1	1	1	1	1				1		1		1	58.927	58.927	1;2	0.0066907	15949	PDG_X_003	142.64	77.887	183150000	16256000	0	0	0	21425000	0	18004000
TBIU007726|TBIM008963;TBIU007725|TBIM008960	GGSNFLRIG	Unmodified	919.488	0.487565	189	yes	no	0	0	0	0	0																	1					50.811	50.811	2	0.00058879	12106	PDG_O_002	152.39	67.03	9058400	0	0	0	0	0	0	0
TBIU007726|TBIM008963;TBIU007725|TBIM008960	GGSNFLRIGKGMNRFLR	Unmodified	1922.04	0.0421034	189	yes	no	0	0	0	0	0											1	1										49.902	49.902	4	8.9667e-45	11905	CG_X_002	172.1	131.58	31248000	0	0	0	0	0	0	0
TBIU007726|TBIM008963;TBIU007725|TBIM008960	GGSNFLRIGKGMNRFLRI	Amidated (C-term)	2034.14	0.142152	189	yes	no	0	1	0	0	0				1	1	2	1	2	2	2	2	1	1			2	3	2	1	2		51.958	51.958	3;4;5	3.8883e-130	12444	PDG_O_003	212.24	115.75	3598600000	0	0	3250200	31854000	79262000	57897000	148570000
TBIU007726|TBIM008963;TBIU007725|TBIM008960	GGSNFLRIGKGMNRFLRI	Oxidation (M);Amidated (C-term)	2050.14	0.137066	189	yes	no	0	1	0	0	1						2		2	1	2	2	1	2				2	2	1			48.824	48.824	4;5	4.2432e-07	11565	PDG_X_001	136.81	109.32	972890000	0	0	0	0	18398000	0	98112000
TBIU007726|TBIM008963;TBIU007725|TBIM008960	GGSNFLRIGKGMNRFLRI	Carbamyl (N-term);Amidated (C-term)	2077.15	0.147965	189	yes	no	0	1	1	0	0								1	1			1						1				55.409	55.409	4	7.9019e-11	13920	PDG_O_003	146	107.91	86055000	0	0	0	0	0	0	6111800
TBIU031228|TBIM041349	GGTLDSLFNLPDLSDN	Amidated (C-term)	1675.81	0.80533	616	yes	yes	0	1	0	0	0					1	1					1		1									69.785	69.785	2	4.2446e-05	19637	CG_X_003	132.32	63.662	95031000	0	0	0	12250000	26089000	0	0
TBIU011342|TBIM013415	GGTLVEYEGK	Unmodified	1051.52	0.51859	230	yes	yes	0	0	0	0	0															1							50.183	50.183	2	0.04056	14037	male_001	90.709	41.953	2680900	0	0	0	0	0	0	0
TBIU002644|TBIM002964	GGTSLLEDDI	Unmodified	1018.48	0.48187	104	yes	yes	0	0	0	0	0					1	1																61.697	61.697	1	0.0039629	16383	BG_X_002	122.74	26.833	24038000	0	0	0	5885400	18152000	0	0
TBIU002644|TBIM002964	GGTSLLEDDID	Unmodified	1133.51	0.508813	104	yes	yes	0	0	0	0	0		1	1			1		2	1	1	1	1	1				1	1	1	1		58.459	58.459	1;2	0.002017	15032	CG_O_001	143.01	73.185	1405900000	118020000	103470000	0	0	126110000	0	150140000
TBIU002644|TBIM002964	GGTSLLEDDIDKRFDSYEDKAYLRF	Amidated (C-term)	2951.43	0.430116	104	yes	yes	0	1	0	0	0																1				1	1	57.425	57.425	4	2.9722e-14	14629	PDG_O_001	120.67	104.56	41382000	0	0	0	0	0	0	0
TBIU001298|TBIM001474	GGVEDTFRDGIE	Unmodified	1293.58	0.583709	45	yes	yes	0	0	0	0	0						1																53.19	53.19	2	0.019362	12841	BG_X_002	91.549	41.509	30359000	0	0	0	0	30359000	0	0
TBIU024908|TBIM032780;TBIU024907|TBIM032779	GGVIQHDDLYDALVNK	Carbamyl (N-term)	1798.88	0.884977	509	yes	no	0	0	1	0	0														1								99.385	99.385	2	0.0074547	36907	female_001	92.866	57.156	0	0	0	0	0	0	0	0
TBIU011416|TBIM013509	GHADFGLMSRHFAGSDYA	Unmodified	1937.85	0.84788	234	yes	yes	0	0	0	0	0									2	2						1	1	2				50.357	50.357	2;3	5.325e-20	12083	CG_O_002	134.98	84.693	344340000	0	0	0	0	0	0	0
TBIU007726|TBIM008963;TBIU007725|TBIM008960	GHAFVRIGKIPSSA	Unmodified	1438.8	0.804482	189	yes	no	0	0	0	0	0											1	1	1									45.887	45.887	3	0.012701	10154	CG_X_002	77.527	48.228	48737000	0	0	0	0	0	0	0
TBIU007726|TBIM008963;TBIU007725|TBIM008960	GHAFVRIGKIPSSAFVR	Unmodified	1841.04	0.0424209	189	yes	no	0	0	0	0	0		1	1	1					1	1	1	1	1									48.111	48.111	4	0.0067571	10901	BG_O_003	92.265	69.463	280820000	10953000	20123000	28518000	0	0	0	0
TBIU007726|TBIM008963;TBIU007725|TBIM008960	GHAFVRIGKIPSSAFVRI	Amidated (C-term)	1953.14	0.142469	189	yes	no	0	1	0	0	0		3	2	3	3	2	3	3	3	3	3	3	3			3	3	3	3	3	3	50.096	50.096	2;3;4	2.5774e-74	11909	CG_X_001	269.93	220.93	24894000000	1197600000	155310000	172710000	984670000	108050000	256320000	2299700000
TBIU007726|TBIM008963;TBIU007725|TBIM008960	GHAFVRIGKIPSSAFVRI	Carbamyl (N-term);Amidated (C-term)	1996.15	0.148283	189	yes	no	0	1	1	0	0		1	1	1	1	1	1	1		2	1		1			1	2	2	3	2	3	52.775	52.775	2;3;4	2.0667e-66	12585	CG_O_003	140.02	111.38	1022300000	103860000	16579000	45808000	44299000	34602000	7034900	83648000
TBIU007726|TBIM008963;TBIU007725|TBIM008960	GHAFVRIGKIPSSAFVRI	Unmodified	1954.13	0.126485	189	yes	no	0	0	0	0	0													1									51.032	51.032	4	0.068773	12322	CG_X_003	61.692	44.203	8503200	0	0	0	0	0	0	0
TBIU007726|TBIM008963;TBIU007725|TBIM008960	GHAFVRIGKIPSSAFVRIG	Unmodified	2011.15	0.147949	189	yes	no	0	0	0	0	0									1			1						1				50.445	50.445	4	0.0021785	11788	PDG_O_003	65.716	44.777	71973000	0	0	0	0	0	0	0
TBIU018322|TBIM023045	GHDINELEAIINELR	Unmodified	1734.89	0.890062	364	yes	yes	0	0	0	0	0														1								116.59	116.59	3	0.013755	43861	female_001	91.845	66.1	10628000	0	0	0	0	0	0	0
TBIU031205|TBIM041322	GHESSLFK	Unmodified	903.445	0.445031	615	yes	yes	0	0	0	0	0															1							41.867	41.867	2	0.019788	10644	male_001	125.58	69.074	5411100	0	0	0	0	0	0	0
TBIU007726|TBIM008963;TBIU007725|TBIM008960	GHGSSFVR	Unmodified	845.414	0.4144	189	yes	no	0	0	0	0	0									1		1											39.463	39.463	2	0.011679	7541	CG_X_001	130.77	75.324	14263000	0	0	0	0	0	0	0
TBIU007726|TBIM008963;TBIU007725|TBIM008960	GHGSSFVRI	Amidated (C-term)	957.514	0.514448	189	yes	no	0	1	0	0	0		1	1	1	1		1	1		1		1						1		1	1	43.476	43.476	2	0.00064185	9040	PDG_X_002	149.91	95.14	6985000000	323570000	307480000	303630000	464270000	0	350460000	758860000
TBIU007726|TBIM008963;TBIU007725|TBIM008960	GHGSSFVRI	Carbamyl (N-term);Amidated (C-term)	1000.52	0.520262	189	yes	no	0	1	1	0	0		1	1	1	1		1		1	1	1	1	1			1		1	1	1	1	47.702	47.702	2	0.0004319	10756	BG_O_001	150.4	92.84	1181200000	53394000	44883000	41639000	40092000	0	24364000	0
TBIU007726|TBIM008963;TBIU007725|TBIM008960	GHGSSFVRIG	Unmodified	1015.52	0.519927	189	yes	no	0	0	0	0	0								1									1			1		43.621	43.621	2	0.0034295	8481	PDG_O_002	130.75	71.83	12228000	0	0	0	0	0	0	3800500
TBIU007726|TBIM008963;TBIU007725|TBIM008960	GHGSSFVRIGRPHSFVRI	Amidated (C-term)	2007.1	0.10273	189	yes	no	0	1	0	0	0		1	2	1	2	1		1	2	2	2	2	2			2	2	2	2	1	1	45.489	45.489	4;5	1.4503e-22	10072	CG_X_003	126.63	84.295	841450000	5965400	13843000	3682000	17853000	5087800	0	19043000
TBIU026908|TBIM035785	GHILEAAIREDK	Unmodified	1350.73	0.725563	563	yes	yes	0	0	0	0	0														1								41.881	41.881	3	0.0016369	12405	female_001	121.71	82.751	9458200	0	0	0	0	0	0	0
TBIU011111|TBIM013130;TBIU002378|TBIM002651	GHLIFPEEETCTSFPLR	Unmodified	2031.97	0.972412	84	yes	no	0	0	0	0	0														1								88.212	88.212	3	0.0013712	32245	female_001	110.55	94.782	20396000	0	0	0	0	0	0	0
TBIU011111|TBIM013130;TBIU002378|TBIM002651	GHLIFPEEETCTSFPLRK	Unmodified	2160.07	0.0673746	84	yes	no	0	0	0	0	0														1	1							74.815	74.815	3	3.7328e-07	26483	female_001	137.21	104.06	288400000	0	0	0	0	0	0	0
TBIU011111|TBIM013130;TBIU002378|TBIM002651	GHLIFPEEETCTSFPLRK	Carbamyl (N-term)	2203.07	0.0731883	84	yes	no	0	0	1	0	0														1	1							88.424	88.424	3	0.0029997	29666	male_001	97.579	66.623	133930000	0	0	0	0	0	0	0
TBIU023567|TBIM030882;TBIU023566|TBIM030881	GHQGVPGNEAADKLANEGAR	Carbamyl (N-term)	2032.97	0.967478	483	yes	no	0	0	1	0	0														1								50.81	50.81	3	0.00094366	16229	female_001	94.632	87.46	10573000	0	0	0	0	0	0	0
TBIU027198|TBIM036206;TBIU033534|TBIM044000	GHYTEGAELVDSVLDVVR	Unmodified	1957.97	0.97452	627;567	no	no	0	0	0	0	0														1	1							108.07	108.07	3	7.344e-23	40492	female_001	124.78	109.01	125590000	0	0	0	0	0	0	0
TBIU027198|TBIM036206;TBIU033534|TBIM044000	GHYTEGAELVDSVLDVVR	Carbamyl (N-term)	2000.98	0.980334	627;567	no	no	0	0	1	0	0														1								125.83	125.83	3	0.023915	47632	female_001	65.225	55.304	17666000	0	0	0	0	0	0	0
TBIU027198|TBIM036206;TBIU033534|TBIM044000	GHYTEGAELVDSVLDVVRK	Unmodified	2086.07	0.0694831	627;567	no	no	0	0	0	0	0														1	3							97.833	97.833	3;4	1.3956e-43	33515	male_001	191.41	169.06	4370900000	0	0	0	0	0	0	0
TBIU027198|TBIM036206;TBIU033534|TBIM044000	GHYTEGAELVDSVLDVVRK	Carbamyl (N-term)	2129.08	0.0752968	627;567	no	no	0	0	1	0	0														1	1							113.08	113.08	3	1.8652e-07	39560	male_001	136.35	118.2	384220000	0	0	0	0	0	0	0
TBIU028312|TBIM037857	GHYTIGKEIVDLVLDR	Carbamyl (N-term)	1869.99	0.994862	592	yes	yes	0	0	1	0	0														1								114.03	114.03	3	0.0046829	42831	female_001	89.911	45.104	1658600	0	0	0	0	0	0	0
TBIU028311|TBIM037856	GHYTVGKEIIDLVLDR	Unmodified	1826.99	0.989048	591	yes	yes	0	0	0	0	0															1							97.186	97.186	3	0.0014348	33171	male_001	88.311	49.168	61958000	0	0	0	0	0	0	0
TBIU028311|TBIM037856	GHYTVGKEIIDLVLDR	Carbamyl (N-term)	1869.99	0.994862	591	yes	yes	0	0	1	0	0														1								113.47	113.47	3	0.0050671	42598	female_001	92.265	44.088	3557800	0	0	0	0	0	0	0
TBIU002419|TBIM002698;TBIU013673|TBIM016535	GIAELGIYPAVDPLDSTSR	Unmodified	1973.01	0.0105713	87	yes	no	0	0	0	0	0														1								112.31	112.31	3	0.0031596	42126	female_001	61.096	43.233	23434000	0	0	0	0	0	0	0
TBIU013505|TBIM016303;TBIU002858|TBIM003202	GIAIDDFAR	Unmodified	976.498	0.497795	270	yes	no	0	0	0	0	0														1								76.939	76.938	2	0.043686	27418	female_001	112.17	33.144	48792000	0	0	0	0	0	0	0
TBIU019771|TBIM025178	GIDNGVSSFY	Unmodified	1057.47	0.47164	391	yes	yes	0	0	0	0	0							1															62.157	62.157	1	0.053723	16398	BG_X_003	86.833	2.335	119170000	0	0	0	0	0	119170000	0
TBIU034220|TBIM044773;TBIU006206|TBIM007184	GIDNLGFAGTL	Amidated (C-term)	1075.57	0.566209	632	yes	no	0	1	0	0	0			1	1	1	1	1	1	1	1		1	1			1	1	1	1	1	1	62.717	62.717	2	3.2072e-06	16673	PDG_X_002	121.85	52.024	5331000000	0	377610000	67212000	88884000	137830000	168460000	413320000
TBIU018937|TBIM023946;TBIU018936|TBIM023945;TBIU000749|TBIM000814	GIEDNSCNILVSNGVINLTSDKK	Unmodified	2489.24	0.243167	377	yes	no	0	0	0	0	0														2								92.084	92.084	2;3	0.015887	33886	female_001	103.39	61.292	216670000	0	0	0	0	0	0	0
TBIU023313|TBIM030485;TBIU002921|TBIM003285	GIFHNNAK	Carbamyl (N-term)	942.467	0.467164	117	yes	no	0	0	1	0	0														1								45.542	45.542	2	0.015055	13961	female_001	127.95	76.982	11146000	0	0	0	0	0	0	0
TBIU001298|TBIM001474	GIFWTNSKDNDYPR	Unmodified	1711.8	0.795434	45	yes	yes	0	0	0	0	0		1	1	1	1																	51.207	51.207	3	0.011661	12097	BG_O_003	97.69	78.479	23477000	5219400	6978100	6605500	4673600	0	0	0
TBIU001298|TBIM001474	GIFWTNSKDNDYPRI	Amidated (C-term)	1823.9	0.895482	45	yes	yes	0	1	0	0	0		3	4	3	6	5	5	4	4	4	5	5	3			4	4	5	4	4	3	55.053	55.053	2;3	3.1322e-73	13554	PDG_X_003	266.69	201.46	4631900000	258570000	251790000	171780000	136100000	477080000	288570000	333700000
TBIU001298|TBIM001474	GIFWTNSKDNDYPRI	Carbamyl (N-term);Amidated (C-term)	1866.9	0.901296	45	yes	yes	0	1	1	0	0		1	1	1		1	1		1	1			1			2	3	1				59.819	59.819	2;3	3.2982e-07	15481	PDG_O_003	118.52	95.719	133070000	9731100	15283000	4337300	0	6717700	6831700	0
TBIU023311|TBIM030482;TBIU023314|TBIM030486;TBIU023312|TBIM030483;TBIU023313|TBIM030485;TBIU002921|TBIM003285	GIHGEHTESVGGVYDLSNK	Unmodified	1997.94	0.944283	472;117;470;471	no	no	0	0	0	0	0														2	2							49.712	49.712	3;4	8.9862e-42	15596	female_001	142.39	112.81	203310000	0	0	0	0	0	0	0
TBIU023311|TBIM030482;TBIU023314|TBIM030486;TBIU023312|TBIM030483;TBIU023313|TBIM030485;TBIU002921|TBIM003285	GIHGEHTESVGGVYDLSNK	Carbamyl (N-term)	2040.95	0.950096	472;117;470;471	no	no	0	0	1	0	0														1	1							61.436	61.436	3	1.0196e-05	20728	female_001	99.891	78.357	91162000	0	0	0	0	0	0	0
TBIU023311|TBIM030482;TBIU023314|TBIM030486;TBIU023312|TBIM030483;TBIU023313|TBIM030485;TBIU002921|TBIM003285	GIHGEHTESVGGVYDLSNKR	Unmodified	2154.05	0.0453936	472;117;470;471	no	no	0	0	0	0	0														1								43.745	43.745	4	0.020772	13160	female_001	72.772	55.893	17160000	0	0	0	0	0	0	0
TBIU015031|TBIM018381	GIHVGSCGDVAIR	Unmodified	1339.67	0.666668	299	yes	yes	0	0	0	0	0														1								51.837	51.837	3	0.083452	16680	female_001	53.967	19.434	0	0	0	0	0	0	0	0
TBIU027143|TBIM036137;TBIU027142|TBIM036136	GIIINNALENGR	Unmodified	1282.7	0.699348	565	yes	no	0	0	0	0	0															1							70.888	70.888	2	0.0090357	22458	male_001	105.1	55.288	13054000	0	0	0	0	0	0	0
TBIU035405|TBIM046121	GILAADESTGTMGK	Unmodified	1349.65	0.64968	635	yes	yes	0	0	0	0	0														1								60.466	60.466	2	0.036971	20401	female_001	81.017	33.193	13995000	0	0	0	0	0	0	0
TBIU035405|TBIM046121	GILAADESTGTMGKR	Carbamyl (N-term)	1548.76	0.756605	635	yes	yes	0	0	1	0	0															1							70.722	70.722	2	0.02268	22439	male_001	85.958	37.318	4692100	0	0	0	0	0	0	0
TBIU036803|TBIM047697;TBIU001800|TBIM001999	GILGYTDEDVVSQDFLGDAR	Unmodified	2169.02	0.0225925	62	yes	no	0	0	0	0	0														2	1							113.79	113.79	2;3	3.5384e-05	42847	female_001	114.74	83.87	430400000	0	0	0	0	0	0	0
TBIU036803|TBIM047697;TBIU001800|TBIM001999	GILGYTDEDVVSQDFLGDAR	Carbamyl (N-term)	2212.03	0.0284062	62	yes	no	0	0	1	0	0														1								139.46	139.46	2	3.6466e-20	52970	female_001	152.74	124.88	28473000	0	0	0	0	0	0	0
TBIU035405|TBIM046121	GINVENTEDNRR	Unmodified	1415.68	0.675318	635	yes	yes	0	0	0	0	0														1								44.671	44.671	2	1.4361e-10	13589	female_001	164.97	120.62	35154000	0	0	0	0	0	0	0
TBIU017124|TBIM021309;TBIU002823|TBIM003164	GIRPAINVGLSVSR	Unmodified	1437.84	0.841596	112	yes	no	0	0	0	0	0														1								67.579	67.579	2	6.489e-28	23447	female_001	211.63	149.67	509220000	0	0	0	0	0	0	0
TBIU017124|TBIM021309;TBIU002823|TBIM003164	GIRPAINVGLSVSR	Carbamyl (N-term)	1480.85	0.84741	112	yes	no	0	0	1	0	0														1								86.864	86.864	2	0.037067	31674	female_001	80.979	35.898	21975000	0	0	0	0	0	0	0
TBIU025523|TBIM033670	GISQGLADNTVIAK	Unmodified	1385.75	0.751443	524	yes	yes	0	0	0	0	0														1								66.467	66.467	2	0.04053	22987	female_001	104.43	51.718	12160000	0	0	0	0	0	0	0
TBIU014284|TBIM017341	GITGLGSGEDEDLSA	Unmodified	1419.64	0.636533	286	yes	yes	0	0	0	0	0		1																				55.468	55.468	2	0.030504	14117	BG_O_001	118.67	79.647	20521000	20521000	0	0	0	0	0	0
TBIU014284|TBIM017341	GITGLGSGEDEDLSAVSD	Unmodified	1720.76	0.763918	286	yes	yes	0	0	0	0	0		1	1	1	1	1	1	1	1	1	1	1	1			1	1	1	1	1		58.372	58.372	2	1.9039e-56	15139	PDG_O_001	206.49	169.96	1644700000	132470000	177510000	149260000	179180000	201910000	52083000	66248000
TBIU032559|TBIM042871	GIVEESVTGVHR	Unmodified	1281.67	0.667714	620	yes	yes	0	0	0	0	0														1								50.619	50.619	2	3.979e-08	16157	female_001	150.53	93.501	14347000	0	0	0	0	0	0	0
TBIU026457|TBIM035092	GKELLEAAANEGK	Unmodified	1328.69	0.693594	549	yes	yes	0	0	0	0	0														1								45.209	45.209	2	0.0092348	13820	female_001	103.44	56.621	13150000	0	0	0	0	0	0	0
TBIU012062|TBIM014410;TBIU003438|TBIM003865	GKESMEPSV	Unmodified	962.438	0.437897	134	yes	no	0	0	0	0	0								1														44.087	44.087	2	0.0030125	8740	CG_O_001	130.27	54.961	10001000	0	0	0	0	0	0	10001000
TBIU012062|TBIM014410;TBIU003438|TBIM003865	GKESMEPSVRQD	Unmodified	1361.62	0.624528	134	yes	no	0	0	0	0	0					1														1	1	1	41.647	41.647	2	0.00070934	8220	PDG_X_003	132.78	78.171	21710000	0	0	0	4575700	0	0	0
TBIU012062|TBIM014410;TBIU003438|TBIM003865	GKESMEPSVRQDSQTGGRLS	Unmodified	2148.02	0.0229436	134	yes	no	0	0	0	0	0		2	2	2	1	2	1			1	1	1				1		1	1	2	2	42.609	42.609	3;4	7.3723e-21	8997	BG_X_001	159.06	124.96	485600000	46017000	48712000	38853000	44644000	59055000	29230000	0
TBIU012062|TBIM014410;TBIU003438|TBIM003865	GKESMEPSVRQDSQTGGRLS	Carbamyl (N-term)	2191.03	0.0287573	134	yes	no	0	0	1	0	0			1																			44.468	44.468	3	0.040207	9597	BG_O_002	66.152	30.123	6760200	0	6760200	0	0	0	0	0
TBIU012062|TBIM014410;TBIU003438|TBIM003865	GKESMEPSVRQDSQTGGRLS	Oxidation (M)	2164.02	0.0178583	134	yes	no	0	0	0	0	1					1																	42.04	42.04	3	0.0060582	8283	BG_X_001	81.016	46.922	12461000	0	0	0	12461000	0	0	0
TBIU012062|TBIM014410;TBIU003438|TBIM003865	GKESMEPSVRQDSQTGGRLSY	Unmodified	2311.09	0.0862722	134	yes	no	0	0	0	0	0		1	1	2	1	2	1		1			1	1			1	1	1	2	1	1	45.102	45.102	3;4	7.9702e-10	9630	BG_O_003	130.25	91.423	393300000	37418000	29949000	46328000	30683000	78342000	18611000	0
TBIU012062|TBIM014410;TBIU003438|TBIM003865	GKESMEPSVRQDSQTGGRLSY	Carbamyl (N-term)	2354.09	0.0920858	134	yes	no	0	0	1	0	0		1	1	1																		47.087	47.087	3	0.0039869	10521	BG_O_003	61.181	25.541	44889000	9932000	25772000	9185300	0	0	0	0
TBIU012062|TBIM014410;TBIU003438|TBIM003865	GKESMEPSVRQDSQTGGRLSY	Oxidation (M)	2327.08	0.0811868	134	yes	no	0	0	0	0	1					1																	44.962	44.962	4	0.0095907	9483	BG_X_001	76.704	63.763	5055200	0	0	0	5055200	0	0	0
TBIU012062|TBIM014410;TBIU003438|TBIM003865	GKESMEPSVRQDSQTGGRLSYL	Unmodified	2424.17	0.170336	134	yes	no	0	0	0	0	0		1	1	2	1	2	1										1					47.689	47.689	3;4	6.4503e-34	10903	BG_O_002	139	106.44	234510000	26869000	25960000	43697000	29668000	67949000	22560000	0
TBIU012062|TBIM014410;TBIU003438|TBIM003865	GKESMEPSVRQDSQTGGRLSYLL	Oxidation (M)	2553.25	0.249315	134	yes	no	0	0	0	0	1		2	1	2	1	2	1					1				1	2	1	1	1		49.404	49.404	3;4	5.7875e-11	11233	BG_X_002	126.45	96.681	534380000	54874000	35035000	55898000	87139000	119040000	59650000	0
TBIU012062|TBIM014410;TBIU003438|TBIM003865	GKESMEPSVRQDSQTGGRLSYLL	Unmodified	2537.25	0.2544	134	yes	no	0	0	0	0	0		2	2	2	2	2	2	2	2	1	2	1	2			2	2	2	3	3	3	50.669	50.669	2;3;4	4.8858e-117	11940	PDG_O_001	203.64	152.15	3317600000	258170000	175600000	85196000	319990000	306360000	313270000	92781000
TBIU012062|TBIM014410;TBIU003438|TBIM003865	GKESMEPSVRQDSQTGGRLSYLL	Carbamyl (N-term)	2580.26	0.260214	134	yes	no	0	0	1	0	0		1	1	1	1	1				1						1	1	1	1	1	1	53.31	53.31	3	3.213e-26	13493	PDG_X_003	158.73	109.39	285470000	23654000	16209000	21358000	21328000	57862000	0	0
TBIU012062|TBIM014410;TBIU003438|TBIM003865	GKESMEPSVRQDSQTGGRLSYLLS	Oxidation (M)	2640.28	0.281343	134	yes	no	0	0	0	0	1		1	1	1	1	1	1		1	1	1	1	1			1	1	1	1		1	49.106	49.106	3	1.8071e-19	11480	PDG_X_001	142.41	107.37	1062900000	62351000	94570000	49178000	154680000	173410000	154190000	0
TBIU012062|TBIM014410;TBIU003438|TBIM003865	GKESMEPSVRQDSQTGGRLSYLLS	Carbamyl (N-term)	2667.29	0.292242	134	yes	no	0	0	1	0	0		2	2	1	1	2		1		1	1	1	1			1	1	1	1	1	1	52.784	52.784	3	1.9909e-56	12723	BG_O_003	185.71	133	999430000	171650000	91140000	79049000	28686000	69395000	0	51980000
TBIU012062|TBIM014410;TBIU003438|TBIM003865	GKESMEPSVRQDSQTGGRLSYLLS	Unmodified	2624.29	0.286429	134	yes	no	0	0	0	0	0			1	1		1		2			1	1	1			1	1					49.935	49.935	3;4	1.0055e-34	11911	CG_X_001	167.57	105.92	2580700000	0	47779000	118120000	0	359880000	0	279300000
TBIU016394|TBIM020267;TBIU016395|TBIM020268	GKNQDLSGWSLKR	Unmodified	1487.78	0.784475	329	yes	no	0	0	0	0	0														1								46.229	46.229	3	0.031618	14225	female_001	65.956	45.575	52886000	0	0	0	0	0	0	0
TBIU019983|TBIM025507	GKQLADQLGLEFFETSAK	Unmodified	1981.02	0.0156566	396	yes	yes	0	0	0	0	0														1	1							98.737	98.737	3	0.00046508	33813	male_001	91.475	66.69	34240000	0	0	0	0	0	0	0
TBIU022788|TBIM029688	GKTSVNSFSEDLFP	Unmodified	1526.73	0.725288	460	yes	yes	0	0	0	0	0		1	1	1		1		1	1		1	1				1	1	1		1		57.664	57.664	2	2.5433e-60	15026	PDG_X_002	193.52	117.46	699810000	51523000	73905000	49942000	0	69517000	0	44277000
TBIU022788|TBIM029688	GKTSVNSFSEDLFPK	Unmodified	1654.82	0.820251	460	yes	yes	0	0	0	0	0		1	1	1	2	2	2	1	1	1	1	1	1			1	2	1	1	2		52.243	52.243	2;3	4.6931e-61	12610	BG_O_001	192.54	154.88	1018300000	35820000	86943000	68232000	160470000	84159000	40836000	69013000
TBIU022788|TBIM029688	GKTSVNSFSEDLFPK	Carbamyl (N-term)	1697.83	0.826065	460	yes	yes	0	0	1	0	0		1	1	1	1	1	1	1		1		1				1	1	1				57.067	57.067	2	8.5187e-11	14420	BG_O_003	152.4	72.907	447500000	63324000	59677000	46091000	60658000	39696000	20030000	31754000
TBIU023594|TBIM030933	GLAVDNNGHIIVVDNK	Unmodified	1676.88	0.884583	485	yes	yes	0	0	0	0	0														1								68.902	68.902	3	0.030339	24023	female_001	62.377	37.819	12434000	0	0	0	0	0	0	0
TBIU019771|TBIM025178	GLDHGLSSFY	Unmodified	1094.5	0.503274	391	yes	yes	0	0	0	0	0		2	2	2	2	2	2	2	2	1	2	2	1			2	1	2	3	2	1	55.957	55.957	1;2	3.0471e-05	14461	PDG_X_002	120.65	51.213	2321700000	85418000	86014000	64199000	9825400	53952000	74608000	389170000
TBIU033461|TBIM043920;TBIU033460|TBIM043919	GLDSISHFSDMDDF	Amidated (C-term)	1583.66	0.656222	626	yes	no	0	1	0	0	0		1		1	1	1	1	1	1	2	1	3	3			1	2	1	1	1	2	59.584	59.584	2	0.000991	15404	CG_O_002	126.24	95.679	14148000000	179990000	0	281680000	439610000	531810000	167960000	2035300000
TBIU033461|TBIM043920;TBIU033460|TBIM043919	GLDSISHFSDMDDF	Oxidation (M);Carbamyl (N-term);Amidated (C-term)	1642.66	0.656951	626	yes	no	0	1	1	0	1		1						1	1	1	1											63.986	63.986	2	0.0081497	17512	CG_O_002	103.55	82.769	151240000	6026300	0	0	0	0	0	32376000
TBIU033461|TBIM043920;TBIU033460|TBIM043919	GLDSISHFSDMDDF	Carbamyl (N-term);Amidated (C-term)	1626.66	0.662036	626	yes	no	0	1	1	0	0		1		1	1	1		1	1	1	1	1	1			1	1	1	1	1	1	67.119	67.119	2	1.1634e-06	18482	PDG_X_002	146.69	102.27	500840000	4675800	0	4427300	7319500	4898100	0	42960000
TBIU033461|TBIM043920;TBIU033460|TBIM043919	GLDSISHFSDMDDF	Oxidation (M);Amidated (C-term)	1599.65	0.651137	626	yes	no	0	1	0	0	1					1		1	1	1	1			1			1		1		1	1	56.191	56.191	2	1.2644e-14	14114	CG_O_001	134.77	103.97	2041600000	0	0	0	0	0	113260000	0
TBIU012614|TBIM015133	GLDTLGGFNVHG	Unmodified	1185.58	0.577836	255	yes	yes	0	0	0	0	0			1		1	1																55.78	55.78	2	0.0027394	14369	BG_X_001	117.89	62.908	9598200	0	751770	0	1685800	7160700	0	0
TBIU012614|TBIM015133	GLDTLGGFNVHGF	Unmodified	1332.65	0.64625	255	yes	yes	0	0	0	0	0		1	1	1	1	1	1	1	1	1	1	1	1			1	1	1	1	1	1	60.553	60.553	2	1.6609e-06	16186	CG_X_003	176.79	89.152	11864000000	370730000	113770000	93159000	31346000	703340000	104500000	2139500000
TBIU012614|TBIM015133	GLDTLGGFNVHGF	Carbamyl (N-term)	1375.65	0.652064	255	yes	yes	0	0	1	0	0					1	1	1	1	1	1	1	1						1	1		1	67.818	67.818	2	0.00098921	18345	PDG_X_001	122.13	42.228	135660000	0	0	0	3144300	5698000	3745700	17625000
TBIU022988|TBIM029976	GLEEWWIDNTHR	Unmodified	1554.72	0.72154	462	yes	yes	0	0	0	0	0														2								90.023	90.023	2;3	0.0088996	33017	female_001	85.813	46.938	14548000	0	0	0	0	0	0	0
TBIU016847|TBIM020921	GLGGVDGLR	Unmodified	842.461	0.461016	341	yes	yes	0	0	0	0	0														1								57.207	57.207	2	0.0098654	18952	female_001	125.5	50.395	33977000	0	0	0	0	0	0	0
TBIU022105|TBIM028610	GLGLTQVNEK	Unmodified	1057.58	0.576774	446	yes	yes	0	0	0	0	0															1							54.02	54.02	2	0.016785	15584	male_001	107.9	44.33	13459000	0	0	0	0	0	0	0
TBIU020071|TBIM025631;TBIU000724|TBIM000788	GLIVGKPAAFIVNYNGAK	Unmodified	1831.04	0.0356042	398	yes	no	0	0	0	0	0														1								83.45	83.45	3	0.016959	30234	female_001	79.346	60.271	56603000	0	0	0	0	0	0	0
TBIU016562|TBIM020515;TBIU016561|TBIM020513;TBIU016563|TBIM020517	GLIVLWDNKESN	Unmodified	1386.71	0.71433	336	yes	no	0	0	0	0	0							1					1										60.393	60.393	2	0.0085494	15984	BG_X_003	106.6	36.788	335920000	0	0	0	0	0	45292000	0
TBIU021467|TBIM027629	GLLNAIVINK	Unmodified	1053.65	0.65463	428	yes	yes	0	0	0	0	0														1								87.419	87.419	2	0.00068518	31905	female_001	143.94	49.405	23472000	0	0	0	0	0	0	0
TBIU019771|TBIM025178	GLNEGMSSFY	Oxidation (M)	1119.45	0.454275	391	yes	yes	0	0	0	0	1									1							1			1			55.007	55.007	1	0.025734	13724	CG_O_002	95.741	39.62	48570000	0	0	0	0	0	0	0
TBIU019771|TBIM025178	GLNEGMSSFY	Unmodified	1103.46	0.459361	391	yes	yes	0	0	0	0	0											1											59.63	59.63	2	0.071683	16052	CG_X_001	82.241	32.591	73056000	0	0	0	0	0	0	0
TBIU013819|TBIM016734	GLPFRASDLNSLSQDSALLNS	Unmodified	2204.11	0.107325	278	yes	yes	0	0	0	0	0		1			1	1		1	1		1	1	1			1		1	1			61.227	61.227	2	3.6285e-28	16893	BG_X_001	161.04	110.58	453560000	20267000	0	0	3916500	25112000	0	74230000
TBIU024677|TBIM032464	GLSCEDCDTGYTR	Unmodified	1532.59	0.587157	503	yes	yes	0	0	0	0	0														1	1							46.284	46.284	2	0.013004	14129	female_001	97.456	71.518	121030000	0	0	0	0	0	0	0
TBIU024677|TBIM032464	GLSCEDCDTGYTR	Carbamyl (N-term)	1575.59	0.59297	503	yes	yes	0	0	1	0	0															1							65.935	65.935	2	0.04277	20439	male_001	80.763	59.893	2132700	0	0	0	0	0	0	0
TBIU019770|TBIM025177	GLSDVNSFY	Unmodified	1000.45	0.450176	390	yes	yes	0	0	0	0	0								1		1	1					1						60.072	60.072	2	0.0037341	15893	CG_O_001	133.47	47.356	177520000	0	0	0	0	0	0	33804000
TBIU015743|TBIM019389;TBIU002567|TBIM002875	GLSEETTTGVHNLYK	Unmodified	1647.81	0.810415	318	yes	no	0	0	0	0	0														1								56.432	56.432	2	0.0028564	18655	female_001	131.83	51.852	23248000	0	0	0	0	0	0	0
TBIU019770|TBIM025177	GLSNGLSSFY	Unmodified	1043.49	0.492375	390	yes	yes	0	0	0	0	0					1	1														2		62.499	62.499	1;2	0.0020461	16421	PDG_X_002	136.27	58.527	342780000	0	0	0	119230000	161500000	0	0
TBIU019770|TBIM025177	GLSNVSNFY	Unmodified	999.466	0.46616	390	yes	yes	0	0	0	0	0											1											57.418	57.418	2	0.054383	15110	CG_X_001	106.43	41.652	55755000	0	0	0	0	0	0	0
TBIU024910|TBIM032782	GLSQICQDVAVLAAK	Unmodified	1571.83	0.834127	510	yes	yes	0	0	0	0	0														1	1							97.401	97.401	2	0.0028094	33292	male_001	112.13	66.761	47542000	0	0	0	0	0	0	0
TBIU000180|TBIM000198	GLYGNVLGGYKL	Amidated (C-term)	1251.7	0.697557	15	yes	yes	0	1	0	0	0		1	2	2	3		2	2	1	1	2	2				1	2	1	2	1	1	56.42	56.42	1;2	9.2086e-13	14632	PDG_X_003	187.78	120.31	4883400000	135390000	440910000	427970000	1352700000	0	372890000	218520000
TBIU000180|TBIM000198	GLYGNVLGGYKL	Unmodified	1252.68	0.681573	15	yes	yes	0	0	0	0	0		1							1		1	1										57.596	57.596	2	0.014312	15163	CG_X_001	96.027	51.91	60864000	2618000	0	0	0	0	0	0
TBIU000180|TBIM000198	GLYGNVLGGYKL	Carbamyl (N-term);Amidated (C-term)	1294.7	0.703371	15	yes	yes	0	1	1	0	0					1	1	1	1			1	1	1				1	1				63.946	63.946	2	1.2051e-13	17542	CG_X_003	194.2	141.03	56940000	0	0	0	3999100	5152800	4104400	8641000
TBIU006205|TBIM007183	GMDHWGFAGTL	Amidated (C-term)	1189.53	0.533863	179	yes	yes	0	1	0	0	0			1	1							1	2				1	1	1	1			57.209	57.209	2	0.01742	14755	PDG_X_001	94.302	54.76	2078800000	0	35101000	49125000	0	0	0	0
TBIU006205|TBIM007183	GMDHWGFAGTL	Oxidation (M);Amidated (C-term)	1205.53	0.528778	179	yes	yes	0	1	0	0	1																				1		55.604	55.604	1	0.042088	13914	PDG_X_002	84.368	47.973	11352000	0	0	0	0	0	0	0
TBIU034220|TBIM044773;TBIU006206|TBIM007184	GMDPLGFAGTL	Oxidation (M);Amidated (C-term)	1092.53	0.527381	632	yes	no	0	1	0	0	1					1							1					1		1	1	1	62.181	62.181	1;2	0.0071649	16478	PDG_X_002	106.04	45.36	543080000	0	0	0	68597000	0	0	0
TBIU034220|TBIM044773;TBIU006206|TBIM007184	GMDPLGFAGTL	Amidated (C-term)	1076.53	0.532466	632	yes	no	0	1	0	0	0																1			1	1		64.67	64.67	2	0.022256	17429	PDG_X_001	91.064	41.706	846600000	0	0	0	0	0	0	0
TBIU034220|TBIM044773;TBIU006206|TBIM007184	GMDPLGFAGTL	Unmodified	1077.52	0.516481	632	yes	no	0	0	0	0	0																				1		66.341	66.341	1	0.0027066	18250	PDG_X_002	126.52	84.87	7640200	0	0	0	0	0	0	0
TBIU001429|TBIM001576	GMEDEVVGLEPEEEEE	Oxidation (M)	1834.73	0.730235	51	yes	yes	0	0	0	0	1			1				1															57.224	57.224	2	0.047397	14706	BG_X_003	75.197	15.771	33478000	0	12446000	0	0	0	21032000	0
TBIU001429|TBIM001576	GMEDEVVGLEPEEEEE	Unmodified	1818.74	0.73532	51	yes	yes	0	0	0	0	0					1	1	1					1										61.698	61.698	2	2.7044e-08	16290	CG_X_002	147.73	88.665	78940000	0	0	0	5954900	18576000	21438000	0
TBIU007726|TBIM008963;TBIU007725|TBIM008960	GMNRFLRI	Amidated (C-term)	1004.57	0.570189	189	yes	no	0	1	0	0	0				1	1			1	1	1	1	1	1			1	1	1		1	1	48.236	48.236	2	0.0065374	11090	PDG_X_002	154.35	84.917	6768000000	0	0	122720000	211410000	0	0	488350000
TBIU007726|TBIM008963;TBIU007725|TBIM008960	GMNRFLRI	Carbamyl (N-term);Amidated (C-term)	1047.58	0.576002	189	yes	no	0	1	1	0	0					1			1	1		1		1			1	1	1	1	1	1	55.484	55.484	2	0.0020258	13974	PDG_X_002	196.68	119	322620000	0	0	0	36615000	0	0	6315900
TBIU002608|TBIM002924	GNFDYIEFTR	Unmodified	1260.58	0.577502	99	yes	yes	0	0	0	0	0														1	1							90.143	90.143	2	1.0558e-05	32993	female_001	153.24	103.12	30653000	0	0	0	0	0	0	0
TBIU026061|TBIM034452	GNIVFGEPIAASLGTDGTHCFNK	Unmodified	2404.15	0.148144	543	yes	yes	0	0	0	0	0														2	1							92.507	92.507	2;3	0.0051674	31323	male_001	115.82	88.847	559010000	0	0	0	0	0	0	0
TBIU026061|TBIM034452	GNIVFGEPIAASLGTDGTHCFNK	Carbamyl (N-term)	2447.15	0.153958	543	yes	yes	0	0	1	0	0														2								111.04	111.04	2;3	0.0017866	41638	female_001	91.441	71.863	24211000	0	0	0	0	0	0	0
TBIU025923|TBIM034248	GNLEILLFTLQSK	Unmodified	1474.84	0.83953	540	yes	yes	0	0	0	0	0														1								120.81	120.81	2	0.011307	45482	female_001	99.568	58.141	5959000	0	0	0	0	0	0	0
TBIU020945|TBIM026911	GNLILVGTTR	Unmodified	1042.61	0.613493	415	yes	yes	0	0	0	0	0														1								69.057	69.057	2	0.037149	24065	female_001	91.867	17.452	16402000	0	0	0	0	0	0	0
TBIU023087|TBIM030143;TBIU001406|TBIM001549	GNLQLTKPAPEFNAK	Unmodified	1626.87	0.872956	49	yes	no	0	0	0	0	0														1								85.442	85.442	2	0.0023122	31085	female_001	115.29	62.497	23629000	0	0	0	0	0	0	0
TBIU020621|TBIM026441	GNLVDPGSTTFGVNK	Unmodified	1504.75	0.752172	408	yes	yes	0	0	0	0	0														1	1							74.032	74.032	2	0.0045115	23715	male_001	106.67	63.95	264680000	0	0	0	0	0	0	0
TBIU028381|TBIM037943;TBIU028380|TBIM037941	GNPTVEVDLR	Unmodified	1098.57	0.566937	597	yes	no	0	0	0	0	0														1								61.626	61.626	2	0.040761	20860	female_001	90.64	33.981	104750000	0	0	0	0	0	0	0
TBIU028381|TBIM037943;TBIU028380|TBIM037941	GNPTVEVDLRNENGLFR	Unmodified	1928.97	0.970438	597	yes	no	0	0	0	0	0														1								80.928	80.928	3	0.0078275	29186	female_001	89.358	62.095	33462000	0	0	0	0	0	0	0
TBIU020401|TBIM026122	GNQQNDPRL	Unmodified	1040.5	0.49992	405	yes	yes	0	0	0	0	0													1				1			1	1	42.13	42.13	2	0.014349	8866	PDG_X_003	122.74	51.027	56029000	0	0	0	0	0	0	0
TBIU027200|TBIM036208;TBIU003024|TBIM003407;TBIU027202|TBIM036211;TBIU027201|TBIM036209	GNSTAIQELFKR	Unmodified	1362.73	0.725563	570;569	no	no	0	0	0	0	0														2								83.076	83.076	2	0.00092525	30284	female_001	130.41	88.536	177550000	0	0	0	0	0	0	0
TBIU026582|TBIM035269;TBIU026573|TBIM035260;TBIU026592|TBIM035279	GNTALHIASLAGHEDIIK	Unmodified	1858.99	0.990111	553	yes	no	0	0	0	0	0														1	1							69.912	69.912	3	4.3854e-05	24337	female_001	96.234	65.926	32180000	0	0	0	0	0	0	0
TBIU026582|TBIM035269;TBIU026573|TBIM035260;TBIU026592|TBIM035279	GNTALHIASLAGHEDIIK	Carbamyl (N-term)	1902	0.995924	553	yes	no	0	0	1	0	0														1	1							86.684	86.684	3	0.035314	28934	male_001	72.793	53.961	63521000	0	0	0	0	0	0	0
TBIU025267|TBIM033297	GPCADILKR	Unmodified	1028.54	0.543699	520	yes	yes	0	0	0	0	0														1								62.309	62.309	2	0.0033842	21191	female_001	119.41	73.391	0	0	0	0	0	0	0	0
TBIU020071|TBIM025631;TBIU002296|TBIM002552	GPCEELIVAHK	Unmodified	1251.63	0.628157	398	yes	no	0	0	0	0	0														1								49.874	49.874	3	0.017884	15806	female_001	70.363	46.512	9334600	0	0	0	0	0	0	0
TBIU025625|TBIM033815	GPESSEIGSFR	Unmodified	1164.54	0.541116	529	yes	yes	0	0	0	0	0														1								57.088	57.088	2	0.01037	18949	female_001	105.94	32.675	7901300	0	0	0	0	0	0	0
TBIU024677|TBIM032464	GPFNVVWSR	Unmodified	1060.55	0.545414	503	yes	yes	0	0	0	0	0														1	1							86.13	86.13	2	0.0035809	28815	male_001	143.61	93.57	76756000	0	0	0	0	0	0	0
TBIU023936|TBIM031392	GPFSEQGINEFLR	Unmodified	1492.73	0.731042	488	yes	yes	0	0	0	0	0														1								97.474	97.474	2	0.00035473	36105	female_001	129.85	66.035	20127000	0	0	0	0	0	0	0
TBIU024151|TBIM031697	GPFTDVVTADLK	Unmodified	1261.66	0.655418	492	yes	yes	0	0	0	0	0															1							89.283	89.283	2	0.016974	29981	male_001	93.667	65.842	5993100	0	0	0	0	0	0	0
TBIU016114|TBIM019899	GPGTCFEFALK	Unmodified	1225.58	0.580144	325	yes	yes	0	0	0	0	0															1							84.721	84.721	2	0.026904	28105	male_001	88.37	52.925	6506300	0	0	0	0	0	0	0
TBIU024677|TBIM032464	GPLDVNSDAVGGYNVRPCLDG	Unmodified	2174.01	0.00623095	503	yes	yes	0	0	0	0	0															1							92.755	92.754	2	0.00099958	31366	male_001	93.494	64.166	42489000	0	0	0	0	0	0	0
TBIU023803|TBIM031220	GPSEAPEAVVDTAR	Unmodified	1397.68	0.678672	487	yes	yes	0	0	0	0	0															1							57.216	57.216	2	0.0070133	16893	male_001	105.46	66.438	3779100	0	0	0	0	0	0	0
TBIU002629|TBIM002947;TBIU024109|TBIM031640;TBIU024107|TBIM031638;TBIU034732|TBIM045364;TBIU001793|TBIM001992;TBIU003565|TBIM004009;TBIU002628|TBIM002946;TBIU024108|TBIM031639	GPSIVHRK	Unmodified	892.524	0.524284	102;101	no	no	0	0	0	0	0														1								35.982	35.982	2	0.038239	9879	female_001	118.05	59.232	22448000	0	0	0	0	0	0	0
TBIU016454|TBIM020346;TBIU016453|TBIM020344	GPSLVIQYLK	Unmodified	1116.65	0.654296	332	yes	no	0	0	0	0	0														1								87.524	87.524	2	0.045458	31979	female_001	89.046	50.084	18837000	0	0	0	0	0	0	0
TBIU011012|TBIM013004	GPVGPSGQSVTGER	Unmodified	1326.65	0.652792	228	yes	yes	0	0	0	0	0														1								41.055	41.055	2	0.0030614	12011	female_001	115.18	35.19	49159000	0	0	0	0	0	0	0
TBIU015295|TBIM018746	GQANLADALR	Unmodified	1027.54	0.541057	310	yes	yes	0	0	0	0	0														1	1							60.446	60.446	2	0.00073684	18244	male_001	143.45	60.088	70494000	0	0	0	0	0	0	0
TBIU022596|TBIM029398;TBIU002986|TBIM003365	GQATISNDGATILQNLEVVHPAAR	Unmodified	2474.29	0.287749	124	yes	no	0	0	0	0	0														2	1							96.109	96.109	2;3	1.8191e-05	35529	female_001	134.85	110.3	267460000	0	0	0	0	0	0	0
TBIU035405|TBIM046121	GQDDNIKAGQDELLKR	Unmodified	1798.92	0.91734	635	yes	yes	0	0	0	0	0															1							49.999	49.999	3	0.0089541	13918	male_001	77.562	55.087	6597900	0	0	0	0	0	0	0
TBIU018313|TBIM023032	GQDGSSGQAGLR	Unmodified	1131.53	0.526863	362	yes	yes	0	0	0	0	0														1								24.588	24.588	2	2.6062e-08	5417	female_001	154.04	91.479	193370000	0	0	0	0	0	0	0
TBIU018313|TBIM023032	GQDGSSGQAGLR	Carbamyl (N-term)	1174.53	0.532677	362	yes	yes	0	0	1	0	0														1								40.01	40.01	2	0.022204	11581	female_001	89.029	52.634	25189000	0	0	0	0	0	0	0
TBIU006263|TBIM007254	GQFRPDVTR	Unmodified	1074.56	0.557041	180	yes	yes	0	0	0	0	0															1							38.26	38.26	2	0.003523	9255	male_001	143.73	78.482	7404000	0	0	0	0	0	0	0
TBIU014752|TBIM017991	GQLNKYESLELCRPVLQQGR	Unmodified	2387.24	0.237962	294	yes	yes	0	0	0	0	0														2								68.467	68.467	3;4	0.0045804	23856	female_001	83.404	57.847	67046000	0	0	0	0	0	0	0
TBIU018313|TBIM023032	GQPGPAGEDGPGGPR	Unmodified	1347.62	0.616741	362	yes	yes	0	0	0	0	0														1								35.475	35.475	2	0.034324	9719	female_001	75.474	38.13	0	0	0	0	0	0	0	0
TBIU009151|TBIM010670	GQQQEPVNLYHK	Unmodified	1439.72	0.715727	204	yes	yes	0	0	0	0	0														1	1							53.595	53.595	2	1.3381e-10	17293	female_001	163.32	75.843	29464000	0	0	0	0	0	0	0
TBIU027970|TBIM037354	GQSLLVHSVGGGVGNAITQLCK	Unmodified	2194.15	0.152836	586	yes	yes	0	0	0	0	0														2	2							83.983	83.983	2;3	2.1498e-83	30355	female_001	252.76	201.74	3607900000	0	0	0	0	0	0	0
TBIU027970|TBIM037354	GQSLLVHSVGGGVGNAITQLCK	Carbamyl (N-term)	2237.16	0.158649	586	yes	yes	0	0	1	0	0														1								103.38	103.38	3	7.312e-19	38499	female_001	112.45	89.122	29289000	0	0	0	0	0	0	0
TBIU002419|TBIM002698;TBIU013673|TBIM016535	GQVCLDTGTPIRIPVGPK	Unmodified	1907.03	0.0298669	87	yes	no	0	0	0	0	0														1	1							81.683	81.683	3	0.00014855	29418	female_001	95.767	80.887	109450000	0	0	0	0	0	0	0
TBIU019770|TBIM025177	GRDDVSGFY	Unmodified	1014.44	0.440674	390	yes	yes	0	0	0	0	0		1									1											50.345	50.345	2	0.053657	11954	BG_O_001	108.46	45.746	350590000	85875000	0	0	0	0	0	0
TBIU019770|TBIM025177	GRDDVSGFY	Carbamyl (N-term)	1057.45	0.446488	390	yes	yes	0	0	1	0	0				1	1			1			1	1				1		1		1		57.438	57.438	2	0.003001	14524	BG_O_003	130.22	69.863	22733000	0	0	5163300	0	0	0	17570000
TBIU009229|TBIM010766;TBIU009230|TBIM010767	GRDEAKEDQQSAQNIE	Unmodified	1816.82	0.818748	207	yes	no	0	0	0	0	0						1											1					39.958	39.958	3	0.00017166	7499	BG_X_002	112.5	82.017	6821800	0	0	0	0	3174600	0	0
TBIU022788|TBIM029688	GRHFGFVGS	Unmodified	962.472	0.472249	460	yes	yes	0	0	0	0	0		1	1	1	1	1	1	1	1	1	1	1	1			1	1	1	1	1	1	46.529	46.529	2	0.0031239	10681	BG_X_001	130.77	75.324	468140000	20885000	22150000	20373000	26648000	30533000	20001000	16632000
TBIU022788|TBIM029688	GRHFGFVGSR	Amidated (C-term)	1117.59	0.589344	460	yes	yes	0	1	0	0	0		1	1	1	1	1	1		1	1	1	1	1			1	1	1	1	1	1	41.749	41.749	2	1.0191e-05	8588	PDG_X_001	156.35	100.98	2788100000	160340000	177910000	148260000	261720000	77705000	179670000	0
TBIU010981|TBIM012963	GRLFMGRFG	Amidated (C-term)	1038.55	0.554539	224	yes	yes	0	1	0	0	0		1	1	1	1		1	1	1	1	1	1	1				1		1	1	1	48.4	48.4	2	0.00060423	11517	PDG_X_003	149.99	96.828	199800000	9439700	6505500	6823500	21020000	0	10854000	12216000
TBIU023479|TBIM030742	GRPYPADDNIFGR	Unmodified	1476.71	0.710976	476	yes	yes	0	0	0	0	0														1	2							62.059	62.059	2;3	0.00027002	21066	female_001	132.32	81.846	107010000	0	0	0	0	0	0	0
TBIU023479|TBIM030742	GRPYPADDNIFGR	Carbamyl (N-term)	1519.72	0.716789	476	yes	yes	0	0	1	0	0														1	1							78.32	78.32	2	0.0069833	27955	female_001	129.89	101.68	169070000	0	0	0	0	0	0	0
TBIU017821|TBIM022298	GSHDYEAIYIR	Unmodified	1322.63	0.625515	354	yes	yes	0	0	0	0	0														2								58.677	58.677	2;3	0.010459	19612	female_001	101.46	51.647	42484000	0	0	0	0	0	0	0
TBIU017821|TBIM022298	GSHDYEAIYIRDGK	Unmodified	1622.77	0.768884	354	yes	yes	0	0	0	0	0														1	1							49.57	49.57	3	0.0094865	15522	female_001	75.911	63.351	12944000	0	0	0	0	0	0	0
TBIU019390|TBIM024599	GSLAEPDKILLEVAK	Unmodified	1581.9	0.897773	385	yes	yes	0	0	0	0	0														1								88.241	88.241	2	6.4198e-06	32269	female_001	139.89	77.547	136030000	0	0	0	0	0	0	0
TBIU019390|TBIM024599	GSLAEPDKILLEVAK	Carbamyl (N-term)	1624.9	0.903587	385	yes	yes	0	0	1	0	0														1								108.69	108.69	2	0.0078845	40613	female_001	99.752	56.47	12596000	0	0	0	0	0	0	0
TBIU025923|TBIM034248	GSLDHFQQWLSR	Unmodified	1472.72	0.716061	540	yes	yes	0	0	0	0	0															1							103.38	103.38	2	0.049908	35744	male_001	80.102	57.865	72387000	0	0	0	0	0	0	0
TBIU024677|TBIM032464	GSLSTSPNIDTER	Unmodified	1375.66	0.657937	503	yes	yes	0	0	0	0	0														1	1							51.065	51.065	2	1.1207e-05	14473	male_001	139.86	77.395	114390000	0	0	0	0	0	0	0
TBIU024677|TBIM032464	GSLTVNQAIPEDSGAYTCEALNNK	Unmodified	2551.19	0.186046	503	yes	yes	0	0	0	0	0														1								83.369	83.369	2	0.038268	30198	female_001	96.773	43.325	82006000	0	0	0	0	0	0	0
TBIU009806|TBIM011506	GSMSLCKALTDW	Carbamyl (N-term)	1410.63	0.627171	217	yes	yes	0	0	1	0	0									1													52.182	52.182	2	0.013969	12723	CG_O_002	96.331	24.83	40469000	0	0	0	0	0	0	0
TBIU018370|TBIM023105	GSNQGASQAGMNIGKMRNIND	Unmodified	2162	0.995683	367	yes	yes	0	0	0	0	0									1	1	1	1	1			1	1	1	1	1	1	46.814	46.814	3	2.0011e-10	10093	CG_O_003	137.61	113.07	328850000	0	0	0	0	0	0	0
TBIU022769|TBIM029656	GSPFTINVGDKELAHAAK	Unmodified	1853.96	0.963561	458	yes	yes	0	0	0	0	0															1							64.764	64.764	3	0.044721	19973	male_001	52.612	33.368	4490500	0	0	0	0	0	0	0
TBIU015204|TBIM018621	GSTCDISGDGTPGNCFWVCR	Unmodified	2244.9	0.898671	308	yes	yes	0	0	0	0	0														1								87.127	87.127	2	0.00068532	31786	female_001	98.531	77.868	11251000	0	0	0	0	0	0	0
TBIU026582|TBIM035269;TBIU026573|TBIM035260;TBIU026592|TBIM035279	GSTDINTSNPNGLNALHLASK	Unmodified	2123.06	0.0607094	553	yes	no	0	0	0	0	0														1	1							70.502	70.502	3	0.0063129	24601	female_001	78.554	63.632	494580000	0	0	0	0	0	0	0
TBIU026582|TBIM035269;TBIU026573|TBIM035260;TBIU026592|TBIM035279	GSTDINTSNPNGLNALHLASK	Carbamyl (N-term)	2166.07	0.066523	553	yes	no	0	0	1	0	0														1	1							83.549	83.549	2	4.7903e-48	30233	female_001	182.57	133.12	52696000	0	0	0	0	0	0	0
TBIU015476|TBIM019006	GSTKGANQQGMSYGGRRDITK	Unmodified	2211.08	0.0814616	314	yes	yes	0	0	0	0	0						1			1	1	1	1	1			1	1		1	3	1	40.153	40.153	3;4;5	6.3974e-08	7762	PDG_X_002	128.14	82.436	350080000	0	0	0	0	7348300	0	0
TBIU015476|TBIM019006	GSTKGANQQGMSYGGRRDITK	Carbamyl (N-term)	2254.09	0.0872752	314	yes	yes	0	0	1	0	0																				1	1	42.005	42.005	4	0.0034781	8415	PDG_X_002	84.581	42.721	11358000	0	0	0	0	0	0	0
TBIU030035|TBIM040005;TBIU001085|TBIM001189	GSVGIEAEKDKITK	Unmodified	1473.8	0.803873	38	yes	no	0	0	0	0	0														1								57.545	57.545	2	2.8569e-06	19137	female_001	140.91	94.087	8324000	0	0	0	0	0	0	0
TBIU024677|TBIM032464	GTANDCEPCPCPLTIPSNQFSR	Unmodified	2520.08	0.0831774	503	yes	yes	0	0	0	0	0														1								85.471	85.471	2	0.038284	31059	female_001	64.52	49.958	53359000	0	0	0	0	0	0	0
TBIU027970|TBIM037354	GTASSNKHEAIK	Unmodified	1241.64	0.636414	586	yes	yes	0	0	0	0	0														1	1							55.832	55.832	2	1.7659e-05	18355	female_001	146.17	95.336	9848100	0	0	0	0	0	0	0
TBIU013996|TBIM016962;TBIU002415|TBIM002694	GTELSLGVDALGLNVYEKDDKLTPK	Unmodified	2674.41	0.406527	281	yes	no	0	0	0	0	0														1	1							95.947	95.947	2	4.461e-06	35463	female_001	144.97	114.41	86271000	0	0	0	0	0	0	0
TBIU023479|TBIM030742	GTIDFAGHALALYR	Unmodified	1503.78	0.783412	476	yes	yes	0	0	0	0	0														2								88.046	88.046	2;3	0.00036194	32193	female_001	133.44	97.79	94494000	0	0	0	0	0	0	0
TBIU008879|TBIM010330;TBIU001320|TBIM001448	GTIEILNAVNLIK	Unmodified	1396.83	0.828966	46	yes	no	0	0	0	0	0														1	1							112.36	112.36	2	0.007778	42201	female_001	106.16	62.649	60804000	0	0	0	0	0	0	0
TBIU025775|TBIM034045;TBIU025774|TBIM034041	GTIGGNTITNDIR	Unmodified	1330.68	0.684092	538	yes	no	0	0	0	0	0														1	1							61.344	61.344	2	0.016667	20673	female_001	93.477	28.172	862030000	0	0	0	0	0	0	0
TBIU025775|TBIM034045;TBIU025774|TBIM034041	GTIGGNTITNDIR	Carbamyl (N-term)	1373.69	0.689906	538	yes	no	0	0	1	0	0														1	1							83.203	83.203	2	0.0065421	27456	male_001	108.47	67.476	119000000	0	0	0	0	0	0	0
TBIU025775|TBIM034045;TBIU025774|TBIM034041	GTIGGNTITNDIRLELYDGIK	Unmodified	2262.19	0.185576	538	yes	no	0	0	0	0	0															1							100.39	100.39	2	0.00027758	34505	male_001	132.84	103.51	299190000	0	0	0	0	0	0	0
TBIU027034|TBIM035988	GTISATGVGSVR	Unmodified	1103.59	0.593486	564	yes	yes	0	0	0	0	0														1								48.465	48.465	2	0.017618	15211	female_001	93.096	27.79	20300000	0	0	0	0	0	0	0
TBIU031228|TBIM041349	GTLDSLFNLPDLSDN	Amidated (C-term)	1618.78	0.783866	616	yes	yes	0	1	0	0	0						1													1	1	1	69.614	69.614	2	9.1021e-10	19943	PDG_X_003	125.3	69.836	19127000	0	0	0	0	5268700	0	0
TBIU010981|TBIM012963	GTLNLGGLYSDM	Oxidation (M);Amidated (C-term)	1254.59	0.591437	224	yes	yes	0	1	0	0	1		1			1																	59.41	59.41	2	0.0075501	16053	BG_X_001	109.48	54.702	7086100	2360300	0	0	4725800	0	0	0
TBIU010981|TBIM012963	GTLNLGGLYSDM	Amidated (C-term)	1238.6	0.596523	224	yes	yes	0	1	0	0	0			1			1				1												63.027	63.027	2	0.0020658	17467	BG_X_002	119.07	72.642	32076000	0	6833700	0	0	9416100	0	0
TBIU010981|TBIM012963	GTLSMGRGSGPLSL	Amidated (C-term)	1330.7	0.702719	224	yes	yes	0	1	0	0	0		1	1	1							1											52.047	52.047	2	0.012663	12732	BG_O_001	92.943	21.564	56695000	0	22850000	15994000	0	0	0	0
TBIU010981|TBIM012963	GTLSMGRGSGPLSL	Oxidation (M);Amidated (C-term)	1346.7	0.697634	224	yes	yes	0	1	0	0	1							1															50.267	50.267	2	0.015524	11423	BG_X_003	91.469	33.581	15363000	0	0	0	0	0	15363000	0
TBIU002500|TBIM002794	GTVGFGAGLHGWAFTLK	Unmodified	1717.89	0.894025	90	yes	yes	0	0	0	0	0														1								97.508	97.508	3	0.010119	36156	female_001	68.82	54.388	15578000	0	0	0	0	0	0	0
TBIU002556|TBIM002861;TBIU010951|TBIM012926	GVAGAGVLAGFDK	Carbamyl (N-term)	1203.62	0.624786	94	yes	no	0	0	1	0	0														1								107.38	107.38	2	0.014213	40103	female_001	96.143	51.696	10060000	0	0	0	0	0	0	0
TBIU002556|TBIM002861;TBIU010951|TBIM012926	GVAGAGVLAGFDKFQELYIK	Unmodified	2082.11	0.114977	94	yes	no	0	0	0	0	0														1								109.03	109.03	3	0.018345	40771	female_001	73.809	48.49	33177000	0	0	0	0	0	0	0
TBIU015909|TBIM019626	GVAGAGVLSGFDKFK	Carbamyl (N-term)	1494.78	0.783078	321	yes	yes	0	0	1	0	0														1								100.91	100.91	2	0.0012442	37526	female_001	122.51	77.35	5680100	0	0	0	0	0	0	0
TBIU020621|TBIM026441	GVDSLNYSKGEK	Unmodified	1295.64	0.635745	408	yes	yes	0	0	0	0	0														1								35.373	35.373	2	0.000582	9677	female_001	135.55	88.467	0	0	0	0	0	0	0	0
TBIU010283|TBIM012105;TBIU002566|TBIM002874	GVEKEVLTPGDGQNFPVNGNK	Unmodified	2198.1	0.0967605	96	yes	no	0	0	0	0	0														1								65.579	65.579	2	8.4687e-07	22586	female_001	148.41	69.643	16355000	0	0	0	0	0	0	0
TBIU010283|TBIM012105;TBIU002566|TBIM002874	GVEKEVLTPGDGQNFPVNGNK	Carbamyl (N-term)	2241.1	0.102574	96	yes	no	0	0	1	0	0														1								82.491	82.491	2	0.020467	29747	female_001	102.73	58.97	22026000	0	0	0	0	0	0	0
TBIU017544|TBIM021901	GVFHVCGKPEDR	Unmodified	1399.67	0.666668	350	yes	yes	0	0	0	0	0														1								44.579	44.579	3	0.009635	13532	female_001	84.169	62.123	18785000	0	0	0	0	0	0	0
TBIU009134|TBIM010648	GVGCVVLTGSER	Unmodified	1232.62	0.618321	203	yes	yes	0	0	0	0	0														1								58.734	58.734	2	0.04878	19675	female_001	80.455	31.013	17130000	0	0	0	0	0	0	0
TBIU015295|TBIM018746;TBIU015296|TBIM018747	GVGINLSGSDRK	Unmodified	1201.64	0.641499	310	yes	no	0	0	0	0	0														1	1							57.463	57.463	2	3.2975e-08	19036	female_001	152.27	67.704	15252000	0	0	0	0	0	0	0
TBIU024910|TBIM032782	GVNLGVVSGSGPDGQVR	Unmodified	1596.82	0.821983	510	yes	yes	0	0	0	0	0														1	1							69.508	69.508	2	0.0028589	24204	female_001	133.32	77.969	60949000	0	0	0	0	0	0	0
TBIU036803|TBIM047697;TBIU001800|TBIM001999	GVPKVGINGFGRIGRLVLRS	Amidated (C-term)	2093.27	0.269795	62	yes	no	0	1	0	0	0		1			1											1			1			52.411	52.411	3	3.8205e-15	13076	BG_X_001	99.021	75.691	0	0	0	0	0	0	0	0
TBIU036803|TBIM047697;TBIU001800|TBIM001999	GVPKVGINGFGRIGRLVLRS	Unmodified	2094.25	0.253811	62	yes	no	0	0	0	0	0												1	1			1						52.209	52.209	3	9.9643e-05	12712	PDG_O_001	83.253	40.44	0	0	0	0	0	0	0	0
TBIU025730|TBIM033980	GVSDLAQHFFVK	Carbamyl (N-term)	1389.7	0.704099	535	yes	yes	0	0	1	0	0														1								108.44	108.44	2	0.036781	40553	female_001	84.213	53.958	5655700	0	0	0	0	0	0	0
TBIU006122|TBIM007091	GVSFIVIGSR	Unmodified	1033.59	0.59203	178	yes	yes	0	0	0	0	0														1								85.631	85.631	2	0.0040317	31159	female_001	121.09	51.093	5582400	0	0	0	0	0	0	0
TBIU026061|TBIM034452	GVSLLDAYDKWR	Unmodified	1421.73	0.730314	543	yes	yes	0	0	0	0	0														1	1							89.384	89.384	2	1.1014e-05	32641	female_001	147.75	76.374	322360000	0	0	0	0	0	0	0
TBIU026061|TBIM034452	GVSLLDAYDKWR	Carbamyl (N-term)	1464.74	0.736128	543	yes	yes	0	0	1	0	0														1	1							109.82	109.82	2	7.5143e-14	41175	female_001	197.06	112.59	175910000	0	0	0	0	0	0	0
TBIU012062|TBIM014410;TBIU003438|TBIM003865	GVSNLLRY	Amidated (C-term)	919.524	0.52395	134	yes	no	0	1	0	0	0			1		1	1	1					1				1					1	51.645	51.645	2	0.0012333	12717	PDG_X_003	149.48	44.093	109550000	0	12659000	0	19742000	29514000	14462000	0
TBIU019822|TBIM025259;TBIU019821|TBIM025258	GVTALCLEDGTIHR	Carbamyl (N-term)	1583.77	0.77259	393	yes	no	0	0	1	0	0															1							87.84	87.84	2	1.5308e-05	29359	male_001	139.86	79.34	15359000	0	0	0	0	0	0	0
TBIU019822|TBIM025259;TBIU019821|TBIM025258	GVTALCLEDGTIHR	Unmodified	1540.77	0.766776	393	yes	no	0	0	0	0	0														2	1							66.861	66.861	2;3	0.0071886	23121	female_001	76.868	56.027	61160000	0	0	0	0	0	0	0
TBIU006370|TBIM007381	GVTHNIPLLR	Carbamyl (N-term)	1161.66	0.661841	183	yes	yes	0	0	1	0	0														1								82.658	82.658	2	0.0015129	29873	female_001	138.4	102.95	21549000	0	0	0	0	0	0	0
TBIU009862|TBIM011575;TBIU001450|TBIM001601	GVVDSDDLPLNVSR	Unmodified	1484.75	0.747086	219	yes	no	0	0	0	0	0														1								83.688	83.688	2	0.0034914	30356	female_001	113.69	70.604	114570000	0	0	0	0	0	0	0
TBIU025147|TBIM033125;TBIU002878|TBIM003231	GVVDSEDLPLNISR	Unmodified	1512.78	0.778386	515	yes	no	0	0	0	0	0						1								1								72.83	72.83	2	6.4655e-17	14155	BG_X_002	169.21	0	268520000	0	0	0	0	25087000	0	0
TBIU035405|TBIM046121	GVVPLAGTFNECTTQGLDDLGAR	Unmodified	2390.15	0.153623	635	yes	yes	0	0	0	0	0														2	3							104.45	104.45	2;3	2.2359e-104	36046	male_001	224.5	185.73	1769500000	0	0	0	0	0	0	0
TBIU035405|TBIM046121	GVVPLAGTFNECTTQGLDDLGAR	Carbamyl (N-term)	2433.16	0.159437	635	yes	yes	0	0	1	0	0														1	1							127.76	127.76	3	5.891e-08	48339	female_001	79.347	65.455	23898000	0	0	0	0	0	0	0
TBIU026665|TBIM035388;TBIU002984|TBIM003363	GVYDPNRIFGVTTLDVVR	Unmodified	2020.07	0.0741746	556	yes	no	0	0	0	0	0														1	1							102.09	102.09	3	0.0084527	35125	male_001	62.94	47.686	15883000	0	0	0	0	0	0	0
TBIU020650|TBIM026484	GWATLFDR	Unmodified	964.477	0.476666	409	yes	yes	0	0	0	0	0														1								92.153	92.153	2	0.044751	33912	female_001	116.54	59.261	12124000	0	0	0	0	0	0	0
TBIU010283|TBIM012105;TBIU002566|TBIM002874	GWDEGVVTMSLGER	Unmodified	1534.71	0.708592	96	yes	no	0	0	0	0	0															1							95.775	95.775	2	0.0060661	32598	male_001	107.06	69.864	8813700	0	0	0	0	0	0	0
TBIU009469|TBIM011064	GWDFHHNTGTTKTRPT	Unmodified	1854.88	0.876143	211	yes	yes	0	0	0	0	0		3	2	1	3	1	3	1	2	2	1	1	2			2	1	3	2	2	3	42.384	42.384	2;3;4	9.0004e-09	8630	BG_O_001	122.63	76.473	307450000	24622000	10876000	5779500	41454000	9107700	23083000	7459500
TBIU006320|TBIM007324;TBIU006319|TBIM007322;TBIU004467|TBIM004990	GWSNGEEGANTIDAV	Unmodified	1518.66	0.658665	156	yes	no	0	0	0	0	0						1				1							1					56.204	56.204	2	0.0022274	13924	CG_O_003	115.82	87.426	76794000	0	0	0	0	14122000	0	0
TBIU004483|TBIM005130	GYFEVTPPTLVQTQVEGGSTLFK	Unmodified	2497.27	0.274056	157	yes	yes	0	0	0	0	0														1	1							115.84	115.84	2	1.8193e-07	43628	female_001	139.65	105.96	179550000	0	0	0	0	0	0	0
TBIU021752|TBIM028070	GYGLTAEINKK	Unmodified	1192.65	0.645187	435	yes	yes	0	0	0	0	0														1								46.168	46.168	2	0.035381	14224	female_001	86.136	38.533	18208000	0	0	0	0	0	0	0
TBIU021162|TBIM027206	GYKPLDAILTDF	Unmodified	1351.7	0.702368	420	yes	yes	0	0	0	0	0									1	1												63.902	63.902	2	0.0080471	17336	CG_O_003	108.15	72.702	127270000	0	0	0	0	0	0	0
TBIU002629|TBIM002947;TBIU024106|TBIM031637;TBIU004312|TBIM004926;TBIU037005|TBIM047919;TBIU024105|TBIM031636;TBIU002628|TBIM002946	GYSFTTTAER	Unmodified	1131.52	0.519653	102;491;101	no	no	0	0	0	0	0					1									1	1							52.079	52.079	2	0.0039111	15655	male_001	123.98	69.778	2599800000	0	0	0	6239100	0	0	0
TBIU002629|TBIM002947;TBIU024106|TBIM031637;TBIU004312|TBIM004926;TBIU037005|TBIM047919;TBIU024105|TBIM031636;TBIU002628|TBIM002946	GYSFTTTAER	Carbamyl (N-term)	1174.53	0.525466	102;491;101	no	no	0	0	1	0	0														1	1							75.356	75.356	2	0.016721	26852	female_001	106.6	52.442	331240000	0	0	0	0	0	0	0
TBIU002629|TBIM002947;TBIU024106|TBIM031637;TBIU004312|TBIM004926;TBIU037005|TBIM047919;TBIU024105|TBIM031636;TBIU002628|TBIM002946	GYSFTTTAEREIVR	Unmodified	1628.82	0.815835	102;491;101	no	no	0	0	0	0	0														1								67.444	67.444	3	0.0044446	23368	female_001	88.075	63.65	54912000	0	0	0	0	0	0	0
TBIU026061|TBIM034452	HAAGHVMGPPLR	Unmodified	1241.65	0.645145	543	yes	yes	0	0	0	0	0														1								31.626	31.626	3	0.037833	8116	female_001	83.883	59.592	6608700	0	0	0	0	0	0	0
TBIU025163|TBIM033146;TBIU025164|TBIM033147	HADQYKEQLDKVNNR	Unmodified	1856.91	0.912923	516	yes	no	0	0	0	0	0														1								32.725	32.725	4	0.00017289	8560	female_001	108.66	92.087	10420000	0	0	0	0	0	0	0
TBIU015031|TBIM018381	HADVFFDRFDSVLSAFK	Unmodified	1999.98	0.979212	299	yes	yes	0	0	0	0	0														1								112.06	112.06	3	0.0073652	42013	female_001	78.326	62.143	8066500	0	0	0	0	0	0	0
TBIU021963|TBIM028383	HAIGQVDLVENR	Unmodified	1349.71	0.705162	441	yes	yes	0	0	0	0	0														1								52.88	52.88	2	0.0059035	17069	female_001	112.36	75.664	22503000	0	0	0	0	0	0	0
TBIU025923|TBIM034248;TBIU000120|TBIM000133	HANFENDLITLGNHVEAIQTEAVR	Unmodified	2690.34	0.341241	540	yes	no	0	0	0	0	0														1								96.913	96.913	4	3.9352e-05	35908	female_001	73.389	58.615	30390000	0	0	0	0	0	0	0
TBIU026205|TBIM034680	HANFSNIK	Unmodified	929.472	0.471915	545	yes	yes	0	0	0	0	0														1								25.398	25.398	2	0.012607	5735	female_001	133.58	53.353	14908000	0	0	0	0	0	0	0
TBIU025602|TBIM033779;TBIU025601|TBIM033778	HCILDVSGNAIKR	Unmodified	1481.78	0.777281	526	yes	no	0	0	0	0	0														1								51.878	51.878	3	0.0030249	16709	female_001	91.961	57.63	5740200	0	0	0	0	0	0	0
TBIU014859|TBIM018137	HDAEEADELNSEQAK	Unmodified	1684.72	0.717637	295	yes	yes	0	0	0	0	0														1								35.552	35.552	3	0.0046943	9731	female_001	106.29	89.04	12165000	0	0	0	0	0	0	0
TBIU014859|TBIM018137	HDAEEADELNSEQAKELLEK	Unmodified	2297.07	0.0659139	295	yes	yes	0	0	0	0	0														1	1							67.119	67.119	3	5.3532e-14	23183	female_001	142.23	119.35	68091000	0	0	0	0	0	0	0
TBIU025070|TBIM033016	HDFFTLKPSEK	Unmodified	1347.68	0.682301	513	yes	yes	0	0	0	0	0															1							55.443	55.443	3	0.012295	16186	male_001	97.734	65.404	1999500	0	0	0	0	0	0	0
TBIU009474|TBIM011071;TBIU009475|TBIM011073	HDIIGWVNDTLQANYTK	Unmodified	1986.98	0.97994	212	yes	no	0	0	0	0	0															1							100.44	100.44	3	0.025376	34509	male_001	56.339	46.865	68152000	0	0	0	0	0	0	0
TBIU023476|TBIM030737	HDLGAPSK	Unmodified	823.419	0.418816	475	yes	yes	0	0	0	0	0														1								38.942	38.942	2	0.014322	11146	female_001	138.78	48.079	10058000	0	0	0	0	0	0	0
TBIU009330|TBIM010885	HDQIGQVLVPLNSIDLGR	Unmodified	1973.07	0.0694236	208	yes	yes	0	0	0	0	0														1	1							99.86	99.86	3	0.0036746	34233	male_001	66.777	40.629	66874000	0	0	0	0	0	0	0
TBIU018322|TBIM023045	HDSDFSFK	Unmodified	981.419	0.41921	364	yes	yes	0	0	0	0	0														1								44.018	44.018	2	0.024062	13277	female_001	123.45	88.25	48888000	0	0	0	0	0	0	0
TBIU019298|TBIM024461	HDSVNFICDHPDIK	Unmodified	1695.77	0.767504	383	yes	yes	0	0	0	0	0															1							59.09	59.09	3	0.0060835	17652	male_001	83.692	65.327	4005100	0	0	0	0	0	0	0
TBIU020949|TBIM026916	HDVDDNMALSRT	Unmodified	1372.6	0.604127	416	yes	yes	0	0	0	0	0		1	1		1		1	2	2	1	2	1	1			2	1	1	2	2	2	44.659	44.659	2;3	2.8725e-11	9729	PDG_X_003	184.36	141.49	310300000	3698700	4122200	0	5512100	0	3776000	17098000
TBIU020949|TBIM026916	HDVDDNMALSRT	Oxidation (M)	1388.6	0.599042	416	yes	yes	0	0	0	0	1										1									1	1	1	41.936	41.936	2	0.0086496	8439	PDG_X_003	106.29	58.008	33074000	0	0	0	0	0	0	0
TBIU019184|TBIM024309	HEEDADIDSAVDR	Unmodified	1470.62	0.62228	379	yes	yes	0	0	0	0	0														1								44.476	44.476	2	0.0010087	13524	female_001	121.9	53.164	10987000	0	0	0	0	0	0	0
TBIU004024|TBIM004502	HEKDSLLNLWEERR	Unmodified	1823.93	0.927845	144	yes	yes	0	0	0	0	0														1								66.373	66.373	4	0.00016941	22870	female_001	115.83	96.132	59980000	0	0	0	0	0	0	0
TBIU012046|TBIM014380;TBIU003493|TBIM003931	HEQNIDCGGGYAK	Unmodified	1447.62	0.615026	246	yes	no	0	0	0	0	0														1	1							28.3	28.3	2	0.00094331	5348	male_001	122.69	66.128	28546000	0	0	0	0	0	0	0
TBIU011416|TBIM013509	HFAGSDYARASEANNIAQNPFGP	Amidated (C-term)	2432.13	0.125769	234	yes	yes	0	1	0	0	0		1	1	1	1	2	1	1	2	2	2	1	1			1	2	1	1	1		51.666	51.666	2;3	1.1419e-10	12408	BG_X_002	123.19	101.82	1137900000	9407800	27184000	27070000	52045000	76981000	44998000	97662000
TBIU011171|TBIM013210;TBIU011172|TBIM013212;TBIU001859|TBIM002065;TBIU004190|TBIM004685	HFCPNVPIILVGNK	Unmodified	1606.87	0.865368	229	yes	no	0	0	0	0	0															1							83.905	83.905	2	0.032495	27767	male_001	82.749	58.406	14519000	0	0	0	0	0	0	0
TBIU033973|TBIM044486;TBIU004410|TBIM004928	HFDEIQFFR	Unmodified	1237.59	0.588007	154	yes	no	0	0	0	0	0														1	1							81.768	81.768	2	0.039325	29443	female_001	113.5	70.901	23918000	0	0	0	0	0	0	0
TBIU022788|TBIM029688	HFGFHGSR	Amidated (C-term)	942.457	0.457268	460	yes	yes	0	1	0	0	0																			1		1	40.264	40.264	2	0.011768	7698	PDG_X_003	131.04	131.04	8467900	0	0	0	0	0	0	0
TBIU009001|TBIM010475;TBIU001373|TBIM001514	HFGTAPGVPHSNTAPYVR	Unmodified	1906.94	0.943829	47	yes	no	0	0	0	0	0														1	1							50.517	50.517	3	6.182e-05	15923	female_001	102.39	83.216	22105000	0	0	0	0	0	0	0
TBIU004594|TBIM005256	HFPFTVVNKK	Unmodified	1215.68	0.676428	162	yes	yes	0	0	0	0	0														1								46.62	46.62	3	0.027002	14426	female_001	95.311	64.742	4361100	0	0	0	0	0	0	0
TBIU024572|TBIM032296	HGESEWNQLNK	Unmodified	1340.61	0.610927	500	yes	yes	0	0	0	0	0															1							41.998	41.998	2	4.4135e-07	10755	male_001	186.41	139.33	17791000	0	0	0	0	0	0	0
TBIU016786|TBIM020815	HGPSLEPVLSTSSEYVQWR	Unmodified	2171.06	0.0647321	340	yes	yes	0	0	0	0	0														1								89.653	89.653	2	3.6227e-05	32855	female_001	157.52	110.23	27485000	0	0	0	0	0	0	0
TBIU007726|TBIM008963;TBIU007725|TBIM008960	HGSSFVRI	Amidated (C-term)	900.493	0.492984	189	yes	no	0	1	0	0	0							1				1					1				1		43.676	43.676	2	0.014496	9118	CG_X_001	139.31	72.279	64546000	0	0	0	0	0	8939400	0
TBIU028381|TBIM037943;TBIU028380|TBIM037941;TBIU003478|TBIM003911	HIADLAGKK	Unmodified	951.55	0.550165	597	yes	no	0	0	0	0	0														1								24.518	24.518	2	0.030291	5385	female_001	116.25	55.451	85280000	0	0	0	0	0	0	0
TBIU018317|TBIM023039	HINDYLNK	Unmodified	1015.51	0.508694	363	yes	yes	0	0	0	0	0														1								38.416	38.416	2	0.025481	10922	female_001	122.74	68.537	54790000	0	0	0	0	0	0	0
TBIU023594|TBIM030933	HISLQEAIQDHK	Unmodified	1417.73	0.731377	485	yes	yes	0	0	0	0	0														1	1							49.866	49.866	3	0.011012	15631	female_001	78.903	53.967	19370000	0	0	0	0	0	0	0
TBIU016394|TBIM020267;TBIU016395|TBIM020268;TBIU016396|TBIM020270	HKVDYVSK	Carbamyl (N-term)	1017.52	0.524344	329;330	no	no	0	0	1	0	0															1							24.661	24.661	2	0.030664	4095	male_001	120.15	61.373	3938800	0	0	0	0	0	0	0
TBIU025147|TBIM033125;TBIU002879|TBIM003232	HLEINPDHPIVK	Unmodified	1410.76	0.761949	515	yes	no	0	0	0	0	0														1	1							48.81	48.81	3	0.00061553	15234	female_001	113.24	81.643	30050000	0	0	0	0	0	0	0
TBIU001799|TBIM001998	HLIEKAEDEAAK	Unmodified	1352.69	0.693594	61	yes	yes	0	0	0	0	0														1								31.704	31.704	3	0.00096232	8163	female_001	117.03	66.737	8184300	0	0	0	0	0	0	0
TBIU018065|TBIM022644	HLIPQTKEDSSEVK	Unmodified	1609.83	0.83115	358	yes	yes	0	0	0	0	0														1								33.891	33.891	3	0.01637	9053	female_001	71.548	28.166	7506100	0	0	0	0	0	0	0
TBIU004519|TBIM005046;TBIU008737|TBIM010161	HLKEEDEDLFR	Unmodified	1429.68	0.683758	158	yes	no	0	0	0	0	0															1							48.314	48.314	3	0.02287	13267	male_001	90.653	52.632	2599800	0	0	0	0	0	0	0
TBIU022406|TBIM029085;TBIU003697|TBIM004149	HLLSADPDAK	Unmodified	1065.55	0.545473	452	yes	no	0	0	0	0	0														1	1							37.195	37.195	2	0.00044511	10222	female_001	146.23	85.472	27027000	0	0	0	0	0	0	0
TBIU025923|TBIM034248	HLMGVEDLLQK	Unmodified	1281.68	0.675107	540	yes	yes	0	0	0	0	0														1	1							80.116	80.116	2	0.010378	26308	male_001	105.52	62.438	28931000	0	0	0	0	0	0	0
TBIU009151|TBIM010670	HLNFLKHPSCCQK	Unmodified	1667.8	0.80245	204	yes	yes	0	0	0	0	0														1								31.388	31.388	4	0.034235	8028	female_001	71.806	56.411	4630700	0	0	0	0	0	0	0
TBIU015090|TBIM018466	HLQDYNPNVR	Unmodified	1254.61	0.610533	304	yes	yes	0	0	0	0	0														1								37.608	37.608	2	0.016363	10584	female_001	99.305	67.932	33873000	0	0	0	0	0	0	0
TBIU029844|TBIM039782;TBIU001541|TBIM001704	HLQLAIRNDEELNK	Unmodified	1691.9	0.895482	54	yes	no	0	0	0	0	0														1								50.998	50.998	3	1.2669e-14	16322	female_001	114.21	81.275	0	0	0	0	0	0	0	0
TBIU025775|TBIM034045;TBIU025774|TBIM034041;TBIU004267|TBIM004771	HNGAIISEGPNFK	Unmodified	1382.69	0.694263	538	yes	no	0	0	0	0	0														2	1							50.891	50.891	2;3	2.2559e-20	16124	female_001	194.74	142.14	255580000	0	0	0	0	0	0	0
TBIU025775|TBIM034045;TBIU025774|TBIM034041;TBIU004267|TBIM004771	HNGAIISEGPNFK	Carbamyl (N-term)	1425.7	0.700077	538	yes	no	0	0	1	0	0														1	1							65.156	65.156	2	0.0068194	20169	male_001	107.95	78.865	79719000	0	0	0	0	0	0	0
TBIU008773|TBIM010209	HNIHAEELVLGDIIDVK	Unmodified	1914.02	0.0210764	200	yes	yes	0	0	0	0	0														1	1							89.376	89.376	3	0.013425	32674	female_001	85.636	65.247	368250000	0	0	0	0	0	0	0
TBIU020949|TBIM026916	HNLDEMPSLS	Unmodified	1141.51	0.507373	416	yes	yes	0	0	0	0	0											1											51.347	51.347	2	0.040713	12555	CG_X_001	90.657	34.646	3371200	0	0	0	0	0	0	0
TBIU020949|TBIM026916	HNLDEMPSLSRE	Unmodified	1426.65	0.651077	416	yes	yes	0	0	0	0	0								1				1	1			1	2	1		1	1	47.855	47.855	2;3	8.6302e-13	11025	PDG_X_002	141.88	79.056	83642000	0	0	0	0	0	0	9706700
TBIU027969|TBIM037353	HNLFTSWCTHLQK	Unmodified	1670.8	0.798745	585	yes	yes	0	0	0	0	0														1								66.016	66.016	3	0.00077995	22767	female_001	101.32	72.344	17056000	0	0	0	0	0	0	0
TBIU026061|TBIM034452	HNRPLTSGGGRNLQDSS	Unmodified	1794.87	0.872121	543	yes	yes	0	0	0	0	0												1										40.172	40.172	3	0.0078487	7776	CG_X_002	83.54	48.612	4399500	0	0	0	0	0	0	0
TBIU021162|TBIM027206	HNYNAEASYDFSSNDPYPYPR	Unmodified	2506.05	0.0461815	420	yes	yes	0	0	0	0	0														1								75.385	75.385	2	0.0029343	26781	female_001	115.91	96.17	7833600	0	0	0	0	0	0	0
TBIU025923|TBIM034248	HQAFESEIAANK	Unmodified	1343.65	0.646978	540	yes	yes	0	0	0	0	0														1	1							42.297	42.297	2	0.0012578	12483	female_001	126.39	62.123	32442000	0	0	0	0	0	0	0
TBIU025923|TBIM034248	HQAFESEIAANKER	Unmodified	1628.79	0.790683	540	yes	yes	0	0	0	0	0														1	1							36.894	36.894	3	1.2049e-10	10155	female_001	125.73	102.72	122240000	0	0	0	0	0	0	0
TBIU025923|TBIM034248	HQAFESEIAANKER	Carbamyl (N-term)	1671.8	0.796496	540	yes	yes	0	0	1	0	0														1								49.827	49.827	3	0.011624	15817	female_001	69.516	52.995	12750000	0	0	0	0	0	0	0
TBIU019348|TBIM024534	HQDRIDTALAEAK	Unmodified	1466.75	0.747755	384	yes	yes	0	0	0	0	0														1	1							42.304	42.304	3	0.0023645	12467	female_001	99.991	40.743	56269000	0	0	0	0	0	0	0
TBIU025923|TBIM034248	HQGLERDVEDYADVVR	Unmodified	1899.91	0.907503	540	yes	yes	0	0	0	0	0														1								67.981	67.981	3	0.031568	23635	female_001	80.411	64.273	21632000	0	0	0	0	0	0	0
TBIU002629|TBIM002947;TBIU024106|TBIM031637;TBIU024105|TBIM031636	HQGVMVGMGQK	Unmodified	1170.56	0.563783	102;491	no	no	0	0	0	0	0														1	1							35.154	35.154	2	0.0031313	8019	male_001	122.19	84.638	22866000	0	0	0	0	0	0	0
TBIU025923|TBIM034248	HRPDLIQYDK	Unmodified	1283.66	0.662235	540	yes	yes	0	0	0	0	0														1								37.261	37.261	3	0.016605	10452	female_001	91.961	61.398	44746000	0	0	0	0	0	0	0
TBIU025923|TBIM034248	HRPDLIQYDK	Carbamyl (N-term)	1326.67	0.668048	540	yes	yes	0	0	1	0	0														1								49.355	49.355	3	0.031846	15599	female_001	80.014	50.464	12069000	0	0	0	0	0	0	0
TBIU009151|TBIM010670	HRSDNVAVEILVNPQAQTVR	Unmodified	2245.19	0.192727	204	yes	yes	0	0	0	0	0														2								70.035	70.035	2;3	6.5503e-07	24535	female_001	152.07	120	133310000	0	0	0	0	0	0	0
TBIU023476|TBIM030737	HSDSTPETLLQDTAK	Unmodified	1641.78	0.784594	475	yes	yes	0	0	0	0	0														2	2							61.437	61.437	2;3	1.1374e-34	20824	female_001	209.19	161.93	1894600000	0	0	0	0	0	0	0
TBIU013062|TBIM015713	HSENSDITTDLETK	Unmodified	1588.72	0.721659	258	yes	yes	0	0	0	0	0														1	1							47.864	47.864	2	4.981e-64	14819	female_001	250.69	189.53	39429000	0	0	0	0	0	0	0
TBIU013062|TBIM015713	HSENSDITTDLETKK	Unmodified	1716.82	0.816622	258	yes	yes	0	0	0	0	0															1							39.013	39.013	3	0.035674	9512	male_001	56.397	42.368	5217400	0	0	0	0	0	0	0
TBIU008732|TBIM010152	HSKPQDCFDYR	Unmodified	1451.63	0.625197	199	yes	yes	0	0	0	0	0														1								33.972	33.972	3	0.00069369	9017	female_001	130.56	82.123	27007000	0	0	0	0	0	0	0
TBIU025923|TBIM034248	HSLLEADIHVVGER	Unmodified	1573.82	0.821254	540	yes	yes	0	0	0	0	0														2	1							66.027	66.027	2;3	9.8207e-17	22720	female_001	168.22	119.94	600230000	0	0	0	0	0	0	0
TBIU016847|TBIM020921	HSQSQEVPSCPR	Unmodified	1410.63	0.631011	341	yes	yes	0	0	0	0	0														1								25.179	25.179	2	2.5295e-24	5633	female_001	215.93	152.51	36275000	0	0	0	0	0	0	0
TBIU016847|TBIM020921	HSQSQEVPSCPR	Carbamyl (N-term)	1453.64	0.636824	341	yes	yes	0	0	1	0	0														1								36.175	36.175	2	0.00092525	9992	female_001	130.41	91.108	15007000	0	0	0	0	0	0	0
TBIU018187|TBIM022862;TBIU018186|TBIM022857	HSQTTNVPNCPVGTAR	Unmodified	1737.82	0.821665	359	yes	no	0	0	0	0	0														1								36.099	36.099	3	0.048888	9930	female_001	74.783	55.951	51514000	0	0	0	0	0	0	0
TBIU026778|TBIM035582	HTAGDDETVYK	Unmodified	1234.55	0.546596	562	yes	yes	0	0	0	0	0														1								25.69	25.69	2	0.011831	5848	female_001	98.044	73.121	6375700	0	0	0	0	0	0	0
TBIU019822|TBIM025259;TBIU019821|TBIM025258;TBIU002141|TBIM002381;TBIU002140|TBIM002380	HTLSYVDADTGK	Unmodified	1305.62	0.620095	393	yes	no	0	0	0	0	0														1								42.056	42.056	2	0.0032355	12474	female_001	117.02	86.458	7573200	0	0	0	0	0	0	0
TBIU014988|TBIM018312	HVDEPEPTQSYQGQTIPAEGE	Unmodified	2311.02	0.0240491	297	yes	yes	0	0	0	0	0														1								66.353	66.353	2	0.00077265	22959	female_001	95.428	57.43	13065000	0	0	0	0	0	0	0
TBIU025602|TBIM033779	HVELLHATHEEAAAALK	Unmodified	1838.96	0.963896	526	yes	yes	0	0	0	0	0														1								49.705	49.705	4	3.2054e-19	15756	female_001	139.58	114.4	19393000	0	0	0	0	0	0	0
TBIU027396|TBIM036495	HVFGESDELIGEK	Unmodified	1458.7	0.699074	577	yes	yes	0	0	0	0	0														2	1							63.54	63.54	2;3	0.0079374	19489	male_001	105.86	67.571	141100000	0	0	0	0	0	0	0
TBIU004483|TBIM005130;TBIU001126|TBIM001237	HVGGEPFPTIHVDAR	Unmodified	1630.82	0.821589	157	yes	no	0	0	0	0	0														2	1							60.527	60.527	2;3	0.00010588	18362	male_001	108.97	88.386	202390000	0	0	0	0	0	0	0
TBIU004483|TBIM005130;TBIU001126|TBIM001237	HVGGEPFPTIHVDARDETR	Unmodified	2132.04	0.0399143	157	yes	no	0	0	0	0	0														1	1							57.446	57.446	4	4.998e-05	17087	male_001	123.4	103.58	54754000	0	0	0	0	0	0	0
TBIU021611|TBIM027849;TBIU021610|TBIM027845	HVPNKAPLPPVDEKVPEEVVKEEK	Unmodified	2706.46	0.459231	432	yes	no	0	0	0	0	0														1								57.633	57.633	5	0.036129	19155	female_001	68.445	48.189	31455000	0	0	0	0	0	0	0
TBIU026767|TBIM035558	HVVFGEVVEGYDNVVK	Unmodified	1788.9	0.90465	560	yes	yes	0	0	0	0	0															1							83.39	83.39	3	0.027228	27507	male_001	60.55	48.635	54132000	0	0	0	0	0	0	0
TBIU015008|TBIM018345	HYAGTVPYNINGWLEK	Unmodified	1860.92	0.915883	298	yes	yes	0	0	0	0	0														1								85.904	85.904	3	0.0062149	31276	female_001	98.654	70.442	27818000	0	0	0	0	0	0	0
TBIU021920|TBIM028320;TBIU021919|TBIM028313	HYCYPHFTCAVDTENIKR	Unmodified	2310.03	0.0310059	439	yes	no	0	0	0	0	0														1								56.781	56.781	4	9.9228e-07	18796	female_001	132.44	117.35	11524000	0	0	0	0	0	0	0
TBIU015069|TBIM018439;TBIU001610|TBIM001784;TBIU001609|TBIM001783;TBIU015067|TBIM018437	HYEAEVSSLTTNIR	Unmodified	1618.8	0.795099	300;302	no	no	0	0	0	0	0														2	2							63.562	63.562	2;3	3.3619e-18	21641	female_001	175.15	99.775	256050000	0	0	0	0	0	0	0
TBIU018770|TBIM023694;TBIU018769|TBIM023693	HYEQQDPEVAQLNQQLR	Unmodified	2095.01	0.00827986	375	yes	no	0	0	0	0	0														1								62.225	62.225	3	7.4368e-13	21157	female_001	120.63	102.93	20132000	0	0	0	0	0	0	0
TBIU013276|TBIM016000;TBIU000006|TBIM000007	HYFQNTQGLIFVVDSNDRER	Unmodified	2437.18	0.17747	261	no	no	0	0	0	0	0														1								80.242	80.242	3	0.0046888	28845	female_001	83.229	59.667	55387000	0	0	0	0	0	0	0
TBIU024572|TBIM032296	HYGGLQGLNK	Unmodified	1085.56	0.561792	500	yes	yes	0	0	0	0	0														1								37.543	37.543	2	0.0037804	10540	female_001	127.12	65.01	50998000	0	0	0	0	0	0	0
TBIU032976|TBIM043375	HYGIGGYLY	Amidated (C-term)	1040.51	0.507966	624	yes	yes	0	1	0	0	0		2									1					1		1		1	1	52.861	52.861	2	0.038726	13135	PDG_O_001	97.306	41.296	51634000	43316000	0	0	0	0	0	0
TBIU014578|TBIM017748	HYHSLYQDREPEDVDFER	Unmodified	2334.03	0.0301375	290	yes	yes	0	0	0	0	0														1								55.317	55.317	4	0.0039419	18193	female_001	64.454	49.685	7145200	0	0	0	0	0	0	0
TBIU009457|TBIM011052	HYSDLSTKPFFAGLVK	Unmodified	1808.95	0.946121	210	yes	yes	0	0	0	0	0														1	1							80.06	80.06	3	0.02313	28693	female_001	58.079	49.071	115150000	0	0	0	0	0	0	0
TBIU018249|TBIM022944;TBIU003461|TBIM003892	HYSGLEEAVYK	Unmodified	1294.62	0.619367	360	yes	no	0	0	0	0	0														1	1							51.248	51.248	2	0.033353	14567	male_001	86.67	54.736	21587000	0	0	0	0	0	0	0
TBIU031182|TBIM041295	HYYQNTQGLIFVVDSNDRER	Unmodified	2453.17	0.172385	613	yes	yes	0	0	0	0	0														1								73.351	73.351	3	0.0011551	25951	female_001	69.122	38.166	49799000	0	0	0	0	0	0	0
TBIU019769|TBIM025175;TBIU002925|TBIM003289	IAAHQLGDVLR	Unmodified	1191.67	0.672405	118	yes	no	0	0	0	0	0														1								56.969	56.969	2	0.014671	18863	female_001	96.143	39.414	14801000	0	0	0	0	0	0	0
TBIU002500|TBIM002794	IAASGIFGVLNK	Unmodified	1188.69	0.686658	90	yes	yes	0	0	0	0	0															1							94.04	94.04	2	0.032109	31841	male_001	85.676	47.373	26853000	0	0	0	0	0	0	0
TBIU002292|TBIM002548;TBIU002293|TBIM002549;TBIU025238|TBIM033247	IADEENASLIVTGAR	Unmodified	1557.8	0.79985	81	yes	no	0	0	0	0	0														1	1							73.705	73.705	2	8.8478e-05	26065	female_001	136.7	80.44	35980000	0	0	0	0	0	0	0
TBIU009474|TBIM011071;TBIU009475|TBIM011073	IADLEANISELR	Unmodified	1342.71	0.709244	212	yes	no	0	0	0	0	0														1	1							86.215	86.215	2	3.1707e-14	31343	female_001	199.81	99.79	302940000	0	0	0	0	0	0	0
TBIU031184|TBIM041297	IADWANITNAHSVPGEGVIQGLK	Unmodified	2389.24	0.239008	614	yes	yes	0	0	0	0	0														1	1							95.912	95.912	3	0.00031449	32719	male_001	75.112	51.665	73365000	0	0	0	0	0	0	0
TBIU026054|TBIM034443	IAELDDRADALQAGASQFEASAGK	Unmodified	2433.18	0.177196	542	yes	yes	0	0	0	0	0														2								85.019	85.019	2;3	6.7813e-08	30966	female_001	110.9	85.494	418230000	0	0	0	0	0	0	0
TBIU001629|TBIM001855	IAELLQALAK	Unmodified	1068.65	0.654296	56	yes	yes	0	0	0	0	0														1	1							94.244	94.244	2	0.013465	34702	female_001	111.95	29.66	32698000	0	0	0	0	0	0	0
TBIU026778|TBIM035582	IAGFEATIIDLQQR	Unmodified	1573.85	0.846406	562	yes	yes	0	0	0	0	0															1							103.23	103.23	2	0.016344	35610	male_001	90.149	54.497	12652000	0	0	0	0	0	0	0
TBIU016394|TBIM020267;TBIU016395|TBIM020268;TBIU016396|TBIM020270	IAGLQDEVQR	Unmodified	1127.59	0.593486	329;330	no	no	0	0	0	0	0															1							55.914	55.914	2	0.016655	16580	male_001	109.01	58.046	1206500000	0	0	0	0	0	0	0
TBIU009627|TBIM011274	IALQQEVEDVR	Unmodified	1298.68	0.68303	214	yes	yes	0	0	0	0	0														1	1							70.158	70.158	2	0.0044789	22344	male_001	117.89	63.282	202900000	0	0	0	0	0	0	0
TBIU021963|TBIM028383	IAQEENAEFVAHGATGK	Unmodified	1770.85	0.853677	441	yes	yes	0	0	0	0	0														1	1							50.515	50.515	3	0.0013249	15981	female_001	111.11	79.4	69153000	0	0	0	0	0	0	0
TBIU009627|TBIM011274	IAQLEDECETLR	Unmodified	1475.69	0.692608	214	yes	yes	0	0	0	0	0														1								64.185	64.185	2	4.2919e-17	22004	female_001	157.96	81.129	0	0	0	0	0	0	0	0
TBIU011660|TBIM013852	IAQYLLALER	Unmodified	1188.69	0.686658	244	yes	yes	0	0	0	0	0														1								90.114	90.114	2	0.016446	32986	female_001	100.98	37.565	92912000	0	0	0	0	0	0	0
TBIU009226|TBIM010763	IAQYVCQAVSTR	Unmodified	1394.7	0.697634	206	yes	yes	0	0	0	0	0														1	1							59.426	59.426	2	8.6348e-06	17837	male_001	148.32	77.402	39167000	0	0	0	0	0	0	0
TBIU024151|TBIM031697	IARPLETQAVKPSVSSSTDPELKK	Unmodified	2580.41	0.412281	492	yes	yes	0	0	0	0	0														1								48.829	48.829	4	0.039371	15376	female_001	67.655	51.559	48824000	0	0	0	0	0	0	0
TBIU033461|TBIM043920;TBIU033460|TBIM043919	IASGRGIAGFA	Unmodified	1018.56	0.555979	626	yes	no	0	0	0	0	0								1	1	1												49.885	49.885	2	0.0083628	11712	CG_O_002	112.11	63.604	23035000	0	0	0	0	0	0	5061100
TBIU011602|TBIM013768	IASNFILHAPPGEFNEVFNDVR	Unmodified	2485.24	0.239008	241	yes	yes	0	0	0	0	0															1							104.67	104.67	3	0.0077354	36157	male_001	76.733	56.477	26026000	0	0	0	0	0	0	0
TBIU015295|TBIM018746;TBIU015296|TBIM018747	IAVVTFSQYAR	Unmodified	1253.68	0.676822	310	yes	no	0	0	0	0	0														1	1							80.225	80.225	2	0.010492	26277	male_001	99.802	47.807	165460000	0	0	0	0	0	0	0
TBIU001787|TBIM002029;TBIU001788|TBIM002030;TBIU001639|TBIM001818	IAYALGYYTGDPEK	Unmodified	1559.75	0.750775	58	yes	no	0	0	0	0	0															1							82.487	82.487	2	0.0043144	27181	male_001	110.84	63.64	24380000	0	0	0	0	0	0	0
TBIU002642|TBIM002962	ICAILSGGPPQNED	Unmodified	1469.68	0.682043	103	yes	yes	0	0	0	0	0															1							83.552	83.552	2	0.013453	27564	male_001	94.804	60.843	56008000	0	0	0	0	0	0	0
TBIU002642|TBIM002962	ICAILSGGPPQNEDKR	Unmodified	1753.88	0.878117	103	yes	yes	0	0	0	0	0														1	1							54.135	54.135	3	1.5346e-18	17533	female_001	126.63	78.714	47415000	0	0	0	0	0	0	0
TBIU002876|TBIM003229;TBIU019310|TBIM024478	ICDDELIIIR	Unmodified	1258.66	0.659123	115	yes	no	0	0	0	0	0														1								90.217	90.217	2	0.038921	33069	female_001	113.41	41.534	29523000	0	0	0	0	0	0	0
TBIU018065|TBIM022644	ICEEVLDLLDK	Unmodified	1345.68	0.679918	358	yes	yes	0	0	0	0	0														1	1							103.41	103.41	2	0.026426	35653	male_001	88.495	40.627	273840000	0	0	0	0	0	0	0
TBIU018065|TBIM022644	ICEEVLDLLDKHLIPQTK	Unmodified	2163.16	0.160941	358	yes	yes	0	0	0	0	0														1	3							100.48	100.48	2;3;4	0.0027337	34468	male_001	99.371	74.833	1132500000	0	0	0	0	0	0	0
TBIU018065|TBIM022644	ICEEVLDLLDKHLIPQTKEDSSEVK	Unmodified	2937.5	0.500504	358	yes	yes	0	0	0	0	0														1	1							94.184	94.184	5	0.0022852	31984	male_001	92.426	74.024	53033000	0	0	0	0	0	0	0
TBIU009433|TBIM011016	ICGDIHGQYYDLLR	Unmodified	1721.82	0.81954	209	yes	yes	0	0	0	0	0														1								78.703	78.703	3	0.0050914	28198	female_001	86.944	46.667	22040000	0	0	0	0	0	0	0
TBIU021442|TBIM027595	IDASTVEIEER	Unmodified	1260.62	0.619761	426	yes	yes	0	0	0	0	0														1	1							63.6	63.6	2	0.0041301	21685	female_001	118.41	43.923	62520000	0	0	0	0	0	0	0
TBIU003111|TBIM003509;TBIU004168|TBIM004764	IDDFTDDDEEAI	Unmodified	1396.55	0.5518	129	yes	no	0	0	0	0	0					1	1	1	1	1	1	1		1			1	1	1	1	1		61.06	61.06	2	0.0022513	16203	PDG_O_001	118.74	78.698	770130000	0	0	0	14470000	19388000	10213000	87744000
TBIU015008|TBIM018345	IDDLHAQVEHVSK	Unmodified	1489.75	0.752506	298	yes	yes	0	0	0	0	0														1								60.355	60.355	2	0.020047	20271	female_001	89.805	65.013	116970000	0	0	0	0	0	0	0
TBIU006320|TBIM007324;TBIU006319|TBIM007322;TBIU004467|TBIM004990	IDDQYDGWSNGEEGAN	Unmodified	1768.68	0.681251	156	yes	no	0	0	0	0	0			1		1		1															56.12	56.12	2	0.0012471	14034	BG_O_002	120.03	81.251	44413000	0	30508000	0	0	0	13905000	0
TBIU006320|TBIM007324;TBIU006319|TBIM007322;TBIU004467|TBIM004990	IDDQYDGWSNGEEGANTIDAV	Unmodified	2267.95	0.945464	156	yes	no	0	0	0	0	0								1														62.856	62.856	2	0.056988	16612	CG_O_001	61.423	40.122	27574000	0	0	0	0	0	0	27574000
TBIU021611|TBIM027849;TBIU021610|TBIM027845	IDESSLTGESDHVK	Unmodified	1515.71	0.705281	432	yes	no	0	0	0	0	0														1								50.166	50.166	2	0.0016464	15948	female_001	120.86	39.839	28376000	0	0	0	0	0	0	0
TBIU033280|TBIM043712;TBIU002597|TBIM002909	IDILDSALLRPGR	Unmodified	1437.83	0.830362	625	yes	no	0	0	0	0	0														1	1							93.979	93.979	3	1.3113e-10	34630	female_001	158.4	84.933	25051000	0	0	0	0	0	0	0
TBIU019819|TBIM025253;TBIU019820|TBIM025255	IDKPGAASEDEIR	Unmodified	1399.69	0.694323	392	yes	no	0	0	0	0	0															1							39.99	39.99	3	0.0089833	9915	male_001	85.837	61.412	3201400	0	0	0	0	0	0	0
TBIU025317|TBIM033378	IDLETRPKPYLR	Unmodified	1499.85	0.846013	522	yes	yes	0	0	0	0	0														1								53.638	53.638	3	0.020939	17449	female_001	73.435	31.34	12800000	0	0	0	0	0	0	0
TBIU000037|TBIM000044	IDLNNETLAR	Unmodified	1157.6	0.604051	12	yes	yes	0	0	0	0	0														1	1							63.715	63.715	2	0.0061973	19605	male_001	117.81	56.901	4257300000	0	0	0	0	0	0	0
TBIU000037|TBIM000044	IDLNNETLAR	Carbamyl (N-term)	1200.61	0.609865	12	yes	yes	0	0	1	0	0														1								91.061	91.061	2	0.044549	33477	female_001	89.355	33.679	32628000	0	0	0	0	0	0	0
TBIU012046|TBIM014380	IDNEKVESGELEADWDFLPAKK	Unmodified	2532.24	0.238399	246	yes	yes	0	0	0	0	0														1	1							87.333	87.333	4	0.0017514	31783	female_001	88.872	59.7	146040000	0	0	0	0	0	0	0
TBIU034220|TBIM044773	IDPILFGGR	Unmodified	986.555	0.554916	632	yes	yes	0	0	0	0	0							1				1		1									56.324	56.324	2	0.017304	14414	CG_X_003	120.92	34.055	47530000	0	0	0	0	0	5053000	0
TBIU034220|TBIM044773	IDPILFGGRL	Amidated (C-term)	1098.65	0.654964	632	yes	yes	0	1	0	0	0		1	1		1	1	1	1	1	1	1	1	1			1	1	1	1	1	1	58.32	58.32	2	0.0038052	15059	CG_O_002	126.52	44.887	2824900000	40570000	201060000	0	105530000	128040000	16044000	143230000
TBIU034220|TBIM044773	IDPILFGGRL	Unmodified	1099.64	0.63898	632	yes	yes	0	0	0	0	0												1										60.006	60.006	2	0.027694	16225	CG_X_002	91.853	16.641	0	0	0	0	0	0	0	0
TBIU029022|TBIM038854;TBIU004322|TBIM004832	IDQSRAALSGESRV	Unmodified	1487.77	0.769219	608	yes	no	0	0	0	0	0						1																43.474	43.474	3	0.001845	8773	BG_X_002	97.797	58.792	3798900	0	0	0	0	3798900	0	0
TBIU013717|TBIM016593;TBIU013718|TBIM016595	IDSIGSGFI	Unmodified	907.465	0.465098	276	yes	no	0	0	0	0	0			1													1						62.36	62.36	1	0.02932	17017	PDG_O_001	108.92	22.452	40768000	0	9973400	0	0	0	0	0
TBIU019348|TBIM024534	IDTALAEAKDTLNEAK	Unmodified	1701.88	0.878494	384	yes	yes	0	0	0	0	0														1								68.041	68.041	3	0.012313	23715	female_001	90.561	52.906	4357900	0	0	0	0	0	0	0
TBIU018612|TBIM023455	IDTSELQR	Unmodified	960.488	0.487624	371	yes	yes	0	0	0	0	0															1							49.422	49.422	2	0.010318	13725	male_001	145.04	34.412	14512000	0	0	0	0	0	0	0
TBIU025173|TBIM033159;TBIU025174|TBIM033160	IEDLNTVLGQTQDHR	Unmodified	1737.86	0.864576	517	yes	no	0	0	0	0	0															1							73.566	73.566	3	0.013683	23530	male_001	73.022	48.832	23912000	0	0	0	0	0	0	0
TBIU000081|TBIM000092;TBIU032934|TBIM043325	IEDVTPIPSDSTRR	Unmodified	1584.81	0.810749	13	yes	no	0	0	0	0	0															1							55.869	55.869	3	0.040061	16327	male_001	73.887	37.04	3726400	0	0	0	0	0	0	0
TBIU015070|TBIM018441	IEEDLNNLQK	Unmodified	1214.61	0.614281	303	yes	yes	0	0	0	0	0														1	1							56.275	56.275	2	0.016709	16521	male_001	106.36	49.179	92260000	0	0	0	0	0	0	0
TBIU015070|TBIM018441	IEEDLNNLQKK	Unmodified	1342.71	0.709244	303	yes	yes	0	0	0	0	0														2	2							44.801	44.801	2;3	1.0869e-06	13585	female_001	177.36	53.131	115360000	0	0	0	0	0	0	0
TBIU015070|TBIM018441	IEEDLNNLQKK	Carbamyl (N-term)	1385.72	0.715058	303	yes	yes	0	0	1	0	0														1								79.633	79.633	2	0.010129	28610	female_001	109.48	35.014	21120000	0	0	0	0	0	0	0
TBIU025163|TBIM033146;TBIU025164|TBIM033147	IEEEEDRCNALLDEK	Unmodified	1861.84	0.836372	516	yes	no	0	0	0	0	0														1	1							54.423	54.423	3	0.026983	17637	female_001	64.565	32.651	31588000	0	0	0	0	0	0	0
TBIU028381|TBIM037943;TBIU028380|TBIM037941	IEEELGSSAK	Unmodified	1061.52	0.524069	597	yes	no	0	0	0	0	0														1	1							39.231	39.231	2	0.016725	9696	male_001	106.68	25.492	295310000	0	0	0	0	0	0	0
TBIU002478|TBIM002814;TBIU015008|TBIM018345	IEELEEELEAER	Unmodified	1487.7	0.699133	298;88	no	no	0	0	0	0	0														1								80.221	80.221	2	0.0012578	28799	female_001	126.39	0	168780000	0	0	0	0	0	0	0
TBIU023476|TBIM030737	IEFDDSKYFTK	Unmodified	1391.66	0.660897	475	yes	yes	0	0	0	0	0														1								71.692	71.692	3	0.043929	25214	female_001	68.515	35.291	17420000	0	0	0	0	0	0	0
TBIU015295|TBIM018746	IEFTLDRYNSKDEIVK	Unmodified	1969.02	0.0156566	310	yes	yes	0	0	0	0	0														1								69.565	69.565	4	0.031328	24285	female_001	65.716	38.22	34505000	0	0	0	0	0	0	0
TBIU018322|TBIM023045	IEFTPIDSSVDR	Unmodified	1377.68	0.67761	364	yes	yes	0	0	0	0	0															1							81.559	81.559	2	2.8397e-05	26818	male_001	143.61	69.626	16439000	0	0	0	0	0	0	0
TBIU004519|TBIM005046;TBIU008737|TBIM010161	IEGDIIIAAAYSHELPR	Unmodified	1866.98	0.983963	158	yes	no	0	0	0	0	0															1							94.109	94.109	3	0.025292	31922	male_001	78.95	43.059	5484800	0	0	0	0	0	0	0
TBIU005260|TBIM006084;TBIU001130|TBIM001241	IEGISSSYDYEKGEFK	Unmodified	1850.86	0.857425	40	yes	no	0	0	0	0	0														1								67.999	67.999	3	0.0046829	23630	female_001	85.976	58.641	42914000	0	0	0	0	0	0	0
CON__P04264;CON__P35908	IEISELNR	Unmodified	972.524	0.52401	3	yes	no	0	0	0	0	0														1								61.472	61.472	2	0.012889	20854	female_001	134.44	14.871	14150000	0	0	0	0	0	0	0
TBIU031205|TBIM041322	IEQFEVKDWDQK	Unmodified	1563.76	0.756923	615	yes	yes	0	0	0	0	0														1	2							68.237	68.237	2;3	0.0016456	23621	female_001	100.38	58.281	86227000	0	0	0	0	0	0	0
TBIU009846|TBIM011556	IEQNIEQEEHSNK	Unmodified	1596.74	0.737978	218	yes	yes	0	0	0	0	0														1	1							38.198	38.198	2	0.014134	10844	female_001	96.229	50.071	5574900	0	0	0	0	0	0	0
TBIU004024|TBIM004502	IESEHYASDEVAAR	Unmodified	1575.72	0.716515	144	yes	yes	0	0	0	0	0														1								50.317	50.317	2	0.0075543	16003	female_001	121.68	84.488	28775000	0	0	0	0	0	0	0
TBIU025317|TBIM033378	IESLLKDILEK	Unmodified	1299.77	0.764968	522	yes	yes	0	0	0	0	0														1	1							92.401	92.401	2;3	0.010348	31317	male_001	107.03	63.129	21581000	0	0	0	0	0	0	0
TBIU018322|TBIM023045	IFAAFLLSGIK	Unmodified	1178.71	0.706331	364	yes	yes	0	0	0	0	0														1								115.97	115.97	2	0.042678	43695	female_001	84.213	31.046	20052000	0	0	0	0	0	0	0
TBIU018322|TBIM023045	IFAAFLLSGIKK	Unmodified	1306.8	0.801294	364	yes	yes	0	0	0	0	0														2	1							95.833	95.833	2;3	0.00081543	35375	female_001	102.05	87.148	253420000	0	0	0	0	0	0	0
TBIU004603|TBIM005266	IFDPIEAASNFGSF	Amidated (C-term)	1512.72	0.724894	163	yes	yes	0	1	0	0	0					1			1	1	2	1	1	1			1			1	3	1	68.5	68.5	1;2	4.2796e-07	18924	PDG_X_002	199.4	147.14	6883500000	0	0	0	3040600	0	0	55847000
TBIU032784|TBIM043141	IFDRMGRFY	Amidated (C-term)	1202.6	0.601883	622	yes	yes	0	1	0	0	0		1		1															1		1	55.244	55.244	2	0.0033423	14382	PDG_X_003	144.12	83.685	165280000	70965000	0	62059000	0	0	0	0
TBIU009151|TBIM010670	IFFPGNAPQNK	Unmodified	1231.63	0.634957	204	yes	yes	0	0	0	0	0														1	1							66.891	66.891	2	0.014718	20969	male_001	96.111	51.03	229830000	0	0	0	0	0	0	0
TBIU026665|TBIM035388;TBIU002984|TBIM003363	IFGVTTLDVVR	Unmodified	1218.7	0.697223	556	yes	no	0	0	0	0	0														1								97.455	97.455	2	0.01898	36073	female_001	108.98	67.529	166400000	0	0	0	0	0	0	0
TBIU025775|TBIM034045	IFTTPPGGLTDDGIK	Unmodified	1530.79	0.792974	538	yes	yes	0	0	0	0	0														1	1							82.049	82.049	2	0.00018191	29660	female_001	133.07	53.163	133210000	0	0	0	0	0	0	0
TBIU015295|TBIM018746	IFTVGVNLR	Unmodified	1017.6	0.597115	310	yes	yes	0	0	0	0	0														1								81.364	81.364	2	0.0031852	29347	female_001	131.04	44.924	67997000	0	0	0	0	0	0	0
TBIU001298|TBIM001474	IFWTNSKDNDYPRI	Amidated (C-term)	1766.87	0.874018	45	yes	yes	0	1	0	0	0		3	4	3	4	4	5	3	4	4	4	4	3			2	3	3	3	3	2	56.003	56.003	2;3	6.8665e-42	15155	PDG_X_003	277.96	203.12	6811500000	159880000	141570000	233640000	352770000	319610000	202290000	460100000
TBIU001298|TBIM001474	IFWTNSKDNDYPRI	Carbamyl (N-term);Amidated (C-term)	1809.88	0.879832	45	yes	yes	0	1	1	0	0										1	1	1	1			1	1	1				62.44	62.44	2	1.3523e-10	17221	CG_X_003	166.93	115.84	148180000	0	0	0	0	0	0	0
TBIU011171|TBIM013210;TBIU001858|TBIM002062	IGAFAYLECSAK	Unmodified	1328.64	0.643473	229	yes	no	0	0	0	0	0														1								83.853	83.853	2	0.010507	30386	female_001	100.57	100.57	78702000	0	0	0	0	0	0	0
	IGCMVTTNGLRVLSSGEA	Unmodified	1863.92	0.918268	5	yes	no	0	0	0	0	0															1							104.41	104.41	2	0.016531	36048	male_001	79.659	28.383	116600000	0	0	0	0	0	0	0
TBIU029022|TBIM038854;TBIU004322|TBIM004832	IGEIGLDNMPLT	Oxidation (M)	1287.64	0.638053	608	yes	no	0	0	0	0	1		1	1	1	1	1	1															59.334	59.334	2	8.9684e-13	15124	BG_O_003	141.52	79.842	108260000	7875800	9618400	0	35614000	24273000	30879000	0
TBIU029022|TBIM038854;TBIU004322|TBIM004832	IGEIGLDNMPLT	Unmodified	1271.64	0.643139	608	yes	no	0	0	0	0	0		1	1	1	1	1	1				1	1	1			1	1	1				63.533	63.533	2	6.7898e-17	17066	PDG_O_002	156.01	96.761	219550000	19828000	18844000	14028000	18784000	40745000	17845000	0
TBIU013996|TBIM016962;TBIU002415|TBIM002694	IGFPWSEIR	Unmodified	1103.58	0.57638	281	yes	no	0	0	0	0	0															1							99.65	99.65	2	0.040517	34197	male_001	113.14	50.672	23735000	0	0	0	0	0	0	0
TBIU035345|TBIM046043;TBIU000669|TBIM000727;TBIU001983|TBIM002208;TBIU009046|TBIM010536	IGGIGTVPVGR	Unmodified	1024.6	0.602929	30	yes	no	0	0	0	0	0														1	1							64.213	64.213	2	0.015474	19751	male_001	95.605	48.792	536770000	0	0	0	0	0	0	0
TBIU022471|TBIM029207	IGGTSEVEVNEK	Unmodified	1260.62	0.619761	453	yes	yes	0	0	0	0	0														1	1							43.362	43.362	2	0.0084582	11305	male_001	106.88	50.07	18214000	0	0	0	0	0	0	0
TBIU001429|TBIM001576	IGKDEEEEYADEYE	Unmodified	1717.68	0.684271	51	yes	yes	0	0	0	0	0						1																50.602	50.602	2	0.037067	11745	BG_X_002	80.979	54.193	6874000	0	0	0	0	6874000	0	0
TBIU010981|TBIM012963	IGKESDLLSESEL	Amidated (C-term)	1417.73	0.730039	224	yes	yes	0	1	0	0	0		1	1	1																		52.844	52.844	2	0.0097251	12943	BG_O_003	102.52	57.66	26215000	8869300	10233000	7112500	0	0	0	0
TBIU015008|TBIM018345	IGLSVIQR	Unmodified	884.544	0.544351	298	yes	yes	0	0	0	0	0														1	1							67.563	67.563	2	0.01194	21148	male_001	143.23	59.864	48670000	0	0	0	0	0	0	0
TBIU029022|TBIM038854	IGNQGSSSGAAKDKNGSSIFRY	Amidated (C-term)	2242.11	0.109057	608	yes	yes	0	1	0	0	0			1	1	1	1										1	1	1			1	44.539	44.539	4	4.7245e-14	9530	PDG_O_001	132.13	108.45	46608000	0	3391600	2570500	6539800	6827400	0	0
TBIU035405|TBIM046121	IGPHTPSYQSMLENANVLAR	Unmodified	2197.09	0.0949864	635	yes	yes	0	0	0	0	0														1	1							87.603	87.603	3	1.6744e-06	31914	female_001	87.676	63.876	226360000	0	0	0	0	0	0	0
TBIU027034|TBIM035988	IGPRSGGINRTSLSSVLSPKTG	Unmodified	2183.2	0.202229	564	yes	yes	0	0	0	0	0											2	2	2									48.618	48.618	3;4	0.0016499	11338	CG_X_002	89.483	53.371	341790000	0	0	0	0	0	0	0
TBIU019390|TBIM024599	IGSHVTGGDIYGVVYENILIK	Unmodified	2246.19	0.194684	385	yes	yes	0	0	0	0	0															1							102.81	102.81	2	0.033343	35462	male_001	92.939	71.382	14194000	0	0	0	0	0	0	0
TBIU011660|TBIM013852	IGSVSESQVR	Unmodified	1060.55	0.551287	244	yes	yes	0	0	0	0	0														1								37.815	37.815	2	0.015609	10717	female_001	110.22	46.653	27195000	0	0	0	0	0	0	0
TBIU031569|TBIM041754	IGVTTGFLR	Unmodified	962.555	0.554916	618	yes	yes	0	0	0	0	0														1								76.073	76.073	2	0.014738	27080	female_001	122.5	54.6	13951000	0	0	0	0	0	0	0
TBIU013393|TBIM016160	IGVVGCSAGGTIAATLCHEVTK	Unmodified	2200.1	0.0980228	266	yes	yes	0	0	0	0	0														1	1							85.927	85.927	3	0.041994	31213	female_001	43.463	29.003	145470000	0	0	0	0	0	0	0
TBIU023476|TBIM030737	IHDLGAPSK	Unmodified	936.503	0.50288	475	yes	yes	0	0	0	0	0														1	1							39.166	39.166	2	0.036413	9618	male_001	114.39	42.671	72800000	0	0	0	0	0	0	0
TBIU018317|TBIM023039	IHEDSLIR	Unmodified	981.524	0.524344	363	yes	yes	0	0	0	0	0															1							51.677	51.677	2	0.043192	14642	male_001	116.9	37.453	10563000	0	0	0	0	0	0	0
TBIU028311|TBIM037856;TBIU002720|TBIM003050;TBIU016785|TBIM020814;TBIU001188|TBIM001306;TBIU028312|TBIM037857;TBIU028313|TBIM037858	IHFPLATYAPVISAEK	Unmodified	1755.96	0.955957	591;592;593	no	no	0	0	0	0	0														1	1							92.21	92.21	3	0.0024132	33727	female_001	81.448	72.404	1791500000	0	0	0	0	0	0	0
TBIU025923|TBIM034248	IHHEPAIDLESATCQVASDYTK	Unmodified	2484.16	0.159103	540	yes	yes	0	0	0	0	0														3	2							75.405	75.405	2;3;4	1.8911e-10	24408	male_001	123.19	109.74	510030000	0	0	0	0	0	0	0
TBIU021180|TBIM027230	IHLNLNNIK	Unmodified	1077.63	0.629478	421	yes	yes	0	0	0	0	0														1	1							67.568	67.568	2	0.0067199	21218	male_001	133.81	51.508	18319000	0	0	0	0	0	0	0
TBIU002263|TBIM002567	IICDNADDFQSIQPNAFVR	Unmodified	2222.04	0.0426165	79	yes	yes	0	0	0	0	0														1								97.171	97.171	2	5.7509e-05	35996	female_001	122.42	100.19	16523000	0	0	0	0	0	0	0
TBIU025923|TBIM034248	IIESTDDLGNDLAGVMTLQR	Unmodified	2160.07	0.0732479	540	yes	yes	0	0	0	0	0														1								112.3	112.3	2	1.5035e-05	42118	female_001	148.72	117.54	39463000	0	0	0	0	0	0	0
TBIU021467|TBIM027629	IIFAAGNFWGR	Unmodified	1250.66	0.656027	428	yes	yes	0	0	0	0	0														1								102.88	102.88	2	0.01415	38287	female_001	96.492	64.271	18716000	0	0	0	0	0	0	0
TBIU008607|TBIM009995	IIHEGGFTSEDNK	Carbamyl (N-term)	1488.68	0.684486	196	yes	yes	0	0	1	0	0														1								72.138	72.138	2	0.044188	25417	female_001	87.942	54.564	19024000	0	0	0	0	0	0	0
TBIU024572|TBIM032296	IIISAHGNSLR	Carbamyl (N-term)	1222.68	0.678219	500	yes	yes	0	0	1	0	0														1	1							74.955	74.955	2	0.018535	24165	male_001	93.556	30.897	36642000	0	0	0	0	0	0	0
TBIU024572|TBIM032296	IIISAHGNSLR	Unmodified	1179.67	0.672405	500	yes	yes	0	0	0	0	0														1								45.222	45.222	2	0.0078964	13805	female_001	112.8	47.549	48171000	0	0	0	0	0	0	0
TBIU021459|TBIM027619	IILPEGAQNIDLK	Unmodified	1422.81	0.80823	427	yes	yes	0	0	0	0	0														1	1							86.614	86.614	2	0.012536	31541	female_001	97.965	35.419	72983000	0	0	0	0	0	0	0
TBIU003017|TBIM003398;TBIU025229|TBIM033233;TBIU005187|TBIM005993;TBIU001197|TBIM001315;TBIU000824|TBIM000899;TBIU033673|TBIM044155	IINEPTAAAIAYGLDKK	Unmodified	1786.98	0.9829	125	yes	no	0	0	0	0	0															1							79.591	79.591	3	0.039203	25958	male_001	74.519	53.934	106530000	0	0	0	0	0	0	0
TBIU025332|TBIM033404;TBIU009926|TBIM011660	IINEPTAAALAYGLDK	Unmodified	1658.89	0.887937	523	yes	no	0	0	0	0	0					1	2	1							1	1							71.868	71.868	2;3	3.4849e-05	14780	BG_X_002	133.71	0	127030000	0	0	0	15336000	6383200	3093300	0
TBIU002419|TBIM002698;TBIU013673|TBIM016535;TBIU035977|TBIM046780	IINVIGEPIDER	Unmodified	1366.75	0.74563	87	yes	no	0	0	0	0	0														1	1							82.789	82.789	2	0.015018	27345	male_001	112.75	71.719	244680000	0	0	0	0	0	0	0
TBIU024572|TBIM032296	IISAHGNSLR	Unmodified	1066.59	0.588341	500	yes	yes	0	0	0	0	0														1	1							45.448	45.448	2	0.011285	13849	female_001	113.71	48.669	42658000	0	0	0	0	0	0	0
TBIU020048|TBIM025598	IISEGDSTVDCGAR	Unmodified	1478.67	0.667121	397	yes	yes	0	0	0	0	0															1							47.569	47.569	2	0.015923	12934	male_001	90.827	47.019	8285900	0	0	0	0	0	0	0
TBIU020604|TBIM026420	IIVEKPFGHDLESSNR	Unmodified	1839.95	0.947911	407	yes	yes	0	0	0	0	0														1								56.125	56.125	4	0.046382	18534	female_001	67.416	38.44	12263000	0	0	0	0	0	0	0
TBIU020071|TBIM025631	IIVGESEIGNASK	Unmodified	1315.7	0.698345	398	yes	yes	0	0	0	0	0														1								60.606	60.606	2	0.047425	20444	female_001	79.07	35.301	24777000	0	0	0	0	0	0	0
TBIU016394|TBIM020267;TBIU016395|TBIM020268;TBIU016396|TBIM020270	IKMLEDQLAQLGHR	Carbamyl (N-term)	1693.89	0.893373	329;330	no	no	0	0	1	0	0														1	1							84.203	84.203	3	0.0094814	30496	female_001	101.3	76.126	33429000	0	0	0	0	0	0	0
TBIU009433|TBIM011016;TBIU004822|TBIM005546	IKYPENFFLLR	Unmodified	1438.8	0.797271	209	yes	no	0	0	0	0	0														1								91.584	91.584	3	0.0041804	33641	female_001	96.171	64.885	27314000	0	0	0	0	0	0	0
TBIU027687|TBIM036943	ILAAQSYDQLR	Unmodified	1276.68	0.67755	578	yes	yes	0	0	0	0	0														1	1							65.86	65.86	2	0.010417	22664	female_001	103.56	58.482	44306000	0	0	0	0	0	0	0
TBIU018642|TBIM023501	ILAEQGGNWTGEAR	Unmodified	1500.73	0.732105	373	yes	yes	0	0	0	0	0														1	1							63.24	63.24	2	0.0040186	21468	female_001	122.51	47.132	7902700	0	0	0	0	0	0	0
TBIU022774|TBIM029670	ILDAGGHILGK	Unmodified	1092.63	0.629143	459	yes	yes	0	0	0	0	0														1								57.424	57.424	2	0.046644	19093	female_001	83.168	46.772	17728000	0	0	0	0	0	0	0
TBIU015008|TBIM018345	ILEALQMDTNEYR	Unmodified	1594.77	0.766107	298	yes	yes	0	0	0	0	0															1							87.297	87.297	2	0.013004	29194	male_001	97.456	43.774	8841200	0	0	0	0	0	0	0
TBIU022105|TBIM028610	ILEEDDVETINLK	Unmodified	1529.78	0.782469	446	yes	yes	0	0	0	0	0														1	1							83.427	83.427	2	0.0052594	30177	female_001	111.06	39.556	97140000	0	0	0	0	0	0	0
TBIU015402|TBIM018897;TBIU004351|TBIM004866	ILEFFGLKKEETPAIR	Unmodified	1890.06	0.0614846	312	yes	no	0	0	0	0	0														1								82.136	82.136	4	0.018399	29674	female_001	86.497	66.406	57475000	0	0	0	0	0	0	0
	ILESLIIALRLSDHSFSFVIQ	Unmodified	2400.34	0.341682	9	yes	no	0	0	0	0	0																				1		59.645	59.645	3	0.0023401	15558	PDG_X_002	61.167	21.509	22536000	0	0	0	0	0	0	0
TBIU024554|TBIM032272;TBIU024556|TBIM032275;TBIU024553|TBIM032271	ILEVNGVDVR	Unmodified	1112.62	0.618973	499	yes	no	0	0	0	0	0															1							70.684	70.684	2	0.040713	22397	male_001	90.657	6.8558	9831400	0	0	0	0	0	0	0
TBIU020401|TBIM026122	ILFGNQQNDPRL	Unmodified	1413.74	0.736462	405	yes	yes	0	0	0	0	0		1																				53.057	53.057	2	0.01362	13119	BG_O_001	114.5	68.338	10830000	10830000	0	0	0	0	0	0
TBIU017124|TBIM021309;TBIU002823|TBIM003164	ILGQSAAAELEETGR	Unmodified	1543.78	0.7842	112	yes	no	0	0	0	0	0														1	1							73.47	73.47	2	0.001972	25886	female_001	117.45	64.323	480240000	0	0	0	0	0	0	0
TBIU017124|TBIM021309;TBIU002823|TBIM003164	ILGQSAAAELEETGR	Carbamyl (N-term)	1586.79	0.790014	112	yes	no	0	0	1	0	0															1							110.46	110.46	2	0.040156	38508	male_001	78.692	32.086	3434000	0	0	0	0	0	0	0
TBIU030035|TBIM040005;TBIU001085|TBIM001189	ILGSVGIEAEKDKITK	Unmodified	1699.97	0.972001	38	yes	no	0	0	0	0	0														2								57.519	57.519	3;4	0.0011468	19145	female_001	95.822	79.087	25397000	0	0	0	0	0	0	0
TBIU006445|TBIM007468	ILGWQDLNVGCFR	Unmodified	1576.78	0.782032	184	yes	yes	0	0	0	0	0														1	1							111.11	111.11	2	0.010578	38768	male_001	126.07	78.244	27148000	0	0	0	0	0	0	0
TBIU008157|TBIM009472;TBIU008156|TBIM009471	ILLEGVNSTHAHHLR	Unmodified	1695.92	0.916886	193	yes	no	0	0	0	0	0															1							41.342	41.342	4	0.051411	10445	male_001	75.669	55.562	3848600	0	0	0	0	0	0	0
TBIU024677|TBIM032464	ILNKGPLDVNSDAVGGYNVRPCLDG	Unmodified	2642.31	0.312249	503	yes	yes	0	0	0	0	0														1								85.743	85.743	2	1.0921e-19	31230	female_001	130.21	95.889	25761000	0	0	0	0	0	0	0
TBIU000836|TBIM000913	ILNSLLEAK	Unmodified	999.596	0.596446	35	yes	yes	0	0	0	0	0															1							73.208	73.208	2	0.0316	23428	male_001	99.442	1.1424	0	0	0	0	0	0	0	0
TBIU027889|TBIM037248	ILQESLGGNAR	Unmodified	1156.62	0.620035	584	yes	yes	0	0	0	0	0														1								50.273	50.273	2	0.014389	15992	female_001	96.331	19.504	35482000	0	0	0	0	0	0	0
TBIU000273|TBIM000315	ILQINTSLAEQLK	Unmodified	1469.85	0.845344	18	yes	yes	0	0	0	0	0														1	1							90.748	90.748	2	0.017096	30551	male_001	114.97	44.049	314950000	0	0	0	0	0	0	0
TBIU025607|TBIM033787	ILQLDKPITSSTVQDTK	Unmodified	1886.04	0.0360577	527	yes	yes	0	0	0	0	0														1	1							66.379	66.379	3	0.0022604	20691	male_001	106.38	73.689	31641000	0	0	0	0	0	0	0
TBIU031325|TBIM041470;TBIU000788|TBIM000857;TBIU000787|TBIM000856	ILREEGVGGLYK	Carbamyl (N-term)	1375.75	0.745964	617	yes	no	0	0	1	0	0														1								87.284	87.284	2	0.024507	31836	female_001	88.056	46.333	36605000	0	0	0	0	0	0	0
TBIU002642|TBIM002962	ILSGGPPQNED	Unmodified	1125.53	0.530217	103	yes	yes	0	0	0	0	0		1	1	1	1	1	1	1	1	1	1	1	1									47.06	47.06	2	0.003185	10751	BG_X_001	121.64	75.959	166300000	14953000	19014000	15501000	6610100	14507000	5878100	12844000
TBIU011602|TBIM013768	ILVNEDNLLKDK	Unmodified	1412.79	0.787495	241	yes	yes	0	0	0	0	0														1								66.174	66.174	3	0.0017574	22820	female_001	112.84	72.928	38144000	0	0	0	0	0	0	0
TBIU000821|TBIM000895	ILWPVCDTNGNIYDNSCIR	Unmodified	2309.06	0.0568863	34	yes	yes	0	0	0	0	0														2	1							102.42	102.42	2;3	6.9765e-05	35358	male_001	120.84	99.587	345110000	0	0	0	0	0	0	0
TBIU009330|TBIM010885	IMLGCNSTGTELR	Unmodified	1450.69	0.690834	208	yes	yes	0	0	0	0	0														1								65.358	65.358	2	0.01366	22496	female_001	96.342	37.361	16836000	0	0	0	0	0	0	0
TBIU033534|TBIM044000;TBIU003023|TBIM003406;TBIU032974|TBIM043373	IMNTFSVVPSPK	Unmodified	1318.7	0.695508	627	no	no	0	0	0	0	0														1	1							80.484	80.484	2	0.0057013	26442	male_001	112.71	53.361	283860000	0	0	0	0	0	0	0
TBIU033534|TBIM044000;TBIU003023|TBIM003406;TBIU032974|TBIM043373	IMNTFSVVPSPK	Oxidation (M)	1334.69	0.690423	627	no	no	0	0	0	0	1															1							71.697	71.697	2	0.055402	22795	male_001	73.499	38.204	3841700	0	0	0	0	0	0	0
TBIU025923|TBIM034248	INAVLQFANR	Unmodified	1144.64	0.635291	540	yes	yes	0	0	0	0	0														1								75.529	75.529	2	0.024411	26828	female_001	96.19	57.772	19249000	0	0	0	0	0	0	0
TBIU025602|TBIM033779;TBIU025601|TBIM033778	INDDLISEFPDKFGSCVPHTTR	Unmodified	2547.21	0.206387	526	yes	no	0	0	0	0	0														1								87.903	87.903	4	0.033646	32114	female_001	47.648	33.323	38142000	0	0	0	0	0	0	0
TBIU033461|TBIM043920;TBIU033460|TBIM043919	INKGSGLSGFM	Unmodified	1109.55	0.55393	626	yes	no	0	0	0	0	0																		1				52.16	52.16	2	0.065837	12619	PDG_O_003	88.267	23.533	5913700	0	0	0	0	0	0	0
TBIU015256|TBIM018695;TBIU015254|TBIM018693;TBIU015258|TBIM018697;TBIU015257|TBIM018696;TBIU015253|TBIM018692;TBIU015255|TBIM018694;TBIU015252|TBIM018691	INPLSIEGFTSDK	Unmodified	1419.72	0.72456	309	yes	no	0	0	0	0	0														1								93.918	93.918	2	0.0038828	34629	female_001	113.93	48.621	50841000	0	0	0	0	0	0	0
TBIU015256|TBIM018695;TBIU015254|TBIM018693;TBIU015258|TBIM018697;TBIU015257|TBIM018696;TBIU015253|TBIM018692;TBIU015255|TBIM018694;TBIU015252|TBIM018691	INPLSIEGFTSDKLLGR	Unmodified	1859.02	0.0152627	309	yes	no	0	0	0	0	0															1							101.8	101.8	3	0.014804	35003	male_001	84.859	63.018	60538000	0	0	0	0	0	0	0
TBIU027970|TBIM037354	INPTIDSVWAFEDVSDAMQK	Unmodified	2265.06	0.0623488	586	yes	yes	0	0	0	0	0														1								121.13	121.13	2	0.0013348	45682	female_001	88.73	57.382	43528000	0	0	0	0	0	0	0
TBIU016394|TBIM020267;TBIU016395|TBIM020268;TBIU016396|TBIM020270	INQLTTQIGEYEGELGSLR	Unmodified	2120.07	0.0749624	329;330	no	no	0	0	0	0	0														2	3							105.15	105.15	3	3.3702e-23	36125	male_001	119.68	66.47	3683700000	0	0	0	0	0	0	0
TBIU016394|TBIM020267;TBIU016395|TBIM020268;TBIU016396|TBIM020270	INQLTTQIGEYEGELGSLR	Carbamyl (N-term)	2163.08	0.0807761	329;330	no	no	0	0	1	0	0														2	1							139.9	139.9	2;3	1.1432e-07	53092	female_001	137.8	94.954	23043000	0	0	0	0	0	0	0
TBIU027199|TBIM036207;TBIU012026|TBIM014354;TBIU027198|TBIM036206;TBIU033534|TBIM044000;TBIU001408|TBIM001552	INVYYNEATGGK	Unmodified	1327.64	0.64083	627;567;568	no	no	0	0	0	0	0														1	1							58.019	58.019	2	2.9309e-05	19189	female_001	143.39	88.986	3747600000	0	0	0	0	0	0	0
TBIU023314|TBIM030486	IPAVAAKPDFK	Unmodified	1155.67	0.665195	472	yes	yes	0	0	0	0	0														1	1							52.448	52.448	2	0.010369	15052	male_001	105.98	32.715	29967000	0	0	0	0	0	0	0
TBIU023314|TBIM030486	IPAVAAKPDFKEICDKYNLQAR	Unmodified	2546.33	0.331528	472	yes	yes	0	0	0	0	0														1								72.112	72.112	4	0.04753	25442	female_001	62.611	37.718	57061000	0	0	0	0	0	0	0
TBIU025675|TBIM033890	IPDIDGRPVGAR	Unmodified	1264.69	0.688784	530	yes	yes	0	0	0	0	0														2	1							52.077	52.077	3	0.013969	16819	female_001	79.82	27.894	77804000	0	0	0	0	0	0	0
TBIU005115|TBIM005908;TBIU001975|TBIM002198;TBIU000345|TBIM000379	IPDWFLNR	Unmodified	1059.55	0.550165	72	yes	no	0	0	0	0	0															1							96.154	96.154	2	0.038414	32798	male_001	118.01	55.296	5589500	0	0	0	0	0	0	0
TBIU026194|TBIM034660;TBIU031807|TBIM042023	IPIFSAAGLPHNEIAAQICR	Unmodified	2177.14	0.141543	544	yes	no	0	0	0	0	0					1									2	1							85.043	85.043	2;3	6.659e-05	34590	female_001	110.44	79.332	370370000	0	0	0	5750400	0	0	0
TBIU023313|TBIM030485;TBIU002921|TBIM003285	IPNLAAQPDFKEFCENLNIQPR	Unmodified	2613.3	0.300956	117	yes	no	0	0	0	0	0															1							101.23	101.23	2	7.7046e-05	34827	male_001	124.62	97.891	39539000	0	0	0	0	0	0	0
TBIU023311|TBIM030482;TBIU023312|TBIM030483	IPNLAASPEFK	Unmodified	1185.64	0.639374	470;471	no	no	0	0	0	0	0														1	1							75.076	75.076	2	0.0024027	24176	male_001	129.63	46.312	223010000	0	0	0	0	0	0	0
TBIU016394|TBIM020267;TBIU016395|TBIM020268;TBIU016396|TBIM020270	IPQETQQTTK	Unmodified	1172.6	0.603717	329;330	no	no	0	0	0	0	0														1								25.016	25.016	2	0.016637	5541	female_001	104.89	49.777	82278000	0	0	0	0	0	0	0
TBIU007726|TBIM008963;TBIU007725|TBIM008960	IPSSAFVR	Unmodified	875.486	0.486502	189	yes	no	0	0	0	0	0		1	1		1		1		1	1		1				1	1	1		1		47.407	47.407	2	0.012889	10313	CG_O_003	134.44	59.127	265710000	17477000	20365000	0	35043000	0	19220000	0
TBIU007726|TBIM008963;TBIU007725|TBIM008960	IPSSAFVRI	Amidated (C-term)	987.587	0.58655	189	yes	no	0	1	0	0	0				1							1									2		51.318	51.318	1;2	0.0022357	12291	PDG_X_002	164.77	77.491	2525800000	0	0	745380000	0	0	0	0
TBIU007726|TBIM008963;TBIU007725|TBIM008960	IPSSAFVRI	Unmodified	988.571	0.570566	189	yes	no	0	0	0	0	0								1														53.475	53.475	2	0.053859	12675	CG_O_001	107.9	34.857	5329200	0	0	0	0	0	0	5329200
TBIU007726|TBIM008963;TBIU007725|TBIM008960	IPSSAFVRI	Carbamyl (N-term);Amidated (C-term)	1030.59	0.592364	189	yes	no	0	1	1	0	0								1			1											62.21	62.21	2	0.05622	16917	CG_X_001	101.28	55.268	27289000	0	0	0	0	0	0	18516000
TBIU015295|TBIM018746;TBIU015296|TBIM018747	IQAYMYHIIDNLNVGPSR	Unmodified	2103.06	0.0571443	310	yes	no	0	0	0	0	0														1	1							94.846	94.846	3	0.0073394	34978	female_001	86.367	52.273	78436000	0	0	0	0	0	0	0
TBIU000459|TBIM000499	IQGITKPAIR	Unmodified	1095.68	0.676428	25	yes	yes	0	0	0	0	0														1	1							53.956	53.956	2	0.0037438	15636	male_001	128	54.33	79322000	0	0	0	0	0	0	0
TBIU028263|TBIM037781	IQLQQLQEYK	Unmodified	1289.7	0.697951	589	yes	yes	0	0	0	0	0														1	1							71.023	71.023	2	0.011843	22611	male_001	113.26	41.026	16091000	0	0	0	0	0	0	0
TBIU026665|TBIM035388	IQNAGTEVVEAK	Unmodified	1257.66	0.65648	556	yes	yes	0	0	0	0	0														1	1							43.574	43.574	2	0.0014817	11382	male_001	123.63	31.772	228750000	0	0	0	0	0	0	0
TBIU026665|TBIM035388	IQNAGTEVVEAK	Carbamyl (N-term)	1300.66	0.662294	556	yes	yes	0	0	1	0	0														1								78.881	78.881	2	0.025305	28288	female_001	87.806	36.461	9168700	0	0	0	0	0	0	0
TBIU031325|TBIM041470;TBIU000788|TBIM000857;TBIU000787|TBIM000856	IQTQPGWSNTLR	Unmodified	1399.72	0.720812	617	yes	no	0	0	0	0	0														1								64.587	64.587	2	0.0010334	22138	female_001	129.16	30.021	90752000	0	0	0	0	0	0	0
TBIU015295|TBIM018746;TBIU015296|TBIM018747	IQVLNNPGDR	Unmodified	1124.59	0.593821	310	yes	no	0	0	0	0	0														1								51.242	51.242	2	0.040713	16399	female_001	90.657	49.628	19329000	0	0	0	0	0	0	0
TBIU015295|TBIM018746;TBIU015296|TBIM018747	IQVLNNPGDRK	Carbamyl (N-term)	1295.69	0.694597	310	yes	no	0	0	1	0	0															1							66.581	66.581	2	0.13936	20717	male_001	74.267	37.507	0	0	0	0	0	0	0	0
TBIU015295|TBIM018746;TBIU015296|TBIM018747	IQVLNNPGDRK	Unmodified	1252.69	0.688784	310	yes	no	0	0	0	0	0														1								38.444	38.444	3	0.01037	10938	female_001	94.801	34.782	23579000	0	0	0	0	0	0	0
TBIU027396|TBIM036495	IQYGGSVNAANCK	Unmodified	1380.65	0.645598	577	yes	yes	0	0	0	0	0														1								42.657	42.657	2	0.00066442	12753	female_001	126.07	82.821	126510000	0	0	0	0	0	0	0
TBIU009627|TBIM011274	IRDLEAELEAEQR	Unmodified	1570.8	0.795099	214	yes	yes	0	0	0	0	0														2	1							66.4	66.4	2;3	5.6465e-26	22862	female_001	211.26	130.25	448910000	0	0	0	0	0	0	0
TBIU009627|TBIM011274	IRDLEAELEAEQRR	Unmodified	1726.9	0.89621	214	yes	yes	0	0	0	0	0														2	2							58.985	58.985	3;4	0.00032062	19601	female_001	115.31	59.471	133790000	0	0	0	0	0	0	0
TBIU009627|TBIM011274	IRDLEAELEAEQRR	Carbamyl (N-term)	1769.9	0.902024	214	yes	yes	0	0	1	0	0														1								92.917	92.917	3	0.022686	34226	female_001	86.548	63.41	32634000	0	0	0	0	0	0	0
TBIU009627|TBIM011274	IRELEDALDTER	Unmodified	1458.73	0.731436	214	yes	yes	0	0	0	0	0														1								62.503	62.503	2	0.0054077	21192	female_001	113.22	47.877	58709000	0	0	0	0	0	0	0
TBIU009627|TBIM011274	IRELEDALDTERDCR	Unmodified	1889.89	0.890139	214	yes	yes	0	0	0	0	0														2	1							57.962	57.962	3;4	0.00043437	19197	female_001	111.78	80.387	535600000	0	0	0	0	0	0	0
TBIU016394|TBIM020267;TBIU016395|TBIM020268;TBIU016396|TBIM020270	IRNVEDENEKLR	Unmodified	1513.78	0.784869	329;330	no	no	0	0	0	0	0														2	1							30.468	30.468	2;3	0.00065989	7610	female_001	143.96	86.371	704880000	0	0	0	0	0	0	0
TBIU024677|TBIM032464	IRPQFNTDGTHNFGLTNR	Unmodified	2087.03	0.029684	503	yes	yes	0	0	0	0	0														1	1							74.681	74.681	3	0.00090913	24045	male_001	82.482	56.525	53678000	0	0	0	0	0	0	0
TBIU001787|TBIM002029;TBIU001788|TBIM002030;TBIU001639|TBIM001818	ISAAAGAVYLAGR	Unmodified	1218.67	0.672071	58	yes	no	0	0	0	0	0														1	1							70.706	70.706	2	0.0011403	24712	female_001	120.31	56.741	115090000	0	0	0	0	0	0	0
TBIU024572|TBIM032296	ISAHGNSLR	Unmodified	953.504	0.504277	500	yes	yes	0	0	0	0	0														1	1							45.448	45.448	2	0.013354	13848	female_001	123.35	43.886	91183000	0	0	0	0	0	0	0
TBIU017821|TBIM022298	ISDIWELK	Unmodified	1002.54	0.538597	354	yes	yes	0	0	0	0	0														1								86.447	86.447	2	0.043192	31466	female_001	116.9	51.127	88151000	0	0	0	0	0	0	0
TBIU026536|TBIM035209	ISDLGLACDFSK	Unmodified	1324.63	0.633302	551	yes	yes	0	0	0	0	0														1	1							84.353	84.353	2	0.0016272	27997	male_001	121.83	52.232	31464000	0	0	0	0	0	0	0
TBIU001629|TBIM001855	ISDLLIAWVK	Unmodified	1156.69	0.685596	56	yes	yes	0	0	0	0	0														1								111	111	2	0.040713	41619	female_001	90.657	90.657	1795500	0	0	0	0	0	0	0
TBIU021180|TBIM027230	ISEGGFTGHAR	Unmodified	1130.55	0.54687	421	yes	yes	0	0	0	0	0														1								32.999	32.999	2	0.023621	8705	female_001	90.15	46.343	8258700	0	0	0	0	0	0	0
TBIU027200|TBIM036208;TBIU003024|TBIM003407;TBIU027202|TBIM036211;TBIU027201|TBIM036209	ISEQFTAMFR	Unmodified	1228.59	0.591043	570;569	no	no	0	0	0	0	0														1	1							88.334	88.334	2	1.0819e-05	29588	male_001	151.04	75.181	237450000	0	0	0	0	0	0	0
TBIU027889|TBIM037248	ISFLENNLEQLTK	Unmodified	1547.82	0.819523	584	yes	yes	0	0	0	0	0														1	1							101.03	101.03	2	0.0010331	37539	female_001	121.6	49.99	111760000	0	0	0	0	0	0	0
TBIU000459|TBIM000499	ISGLIYEETR	Unmodified	1179.61	0.613553	25	yes	yes	0	0	0	0	0					1	1	1							1	1							58.34	58.34	2	2.4598e-07	12525	BG_X_001	196.88	94.368	981540000	0	0	0	83742000	75660000	56603000	0
TBIU000459|TBIM000499	ISGLIYEETR	Carbamyl (N-term)	1222.62	0.619367	25	yes	yes	0	0	1	0	0					1	1	1															66.516	66.516	2	0.0018512	18397	BG_X_002	137.05	67.092	13986000	0	0	0	8677500	1911200	3396900	0
TBIU000459|TBIM000499	ISGLIYEETRGVLK	Unmodified	1576.88	0.882458	25	yes	yes	0	0	0	0	0														1	1							77.547	77.547	3	0.014277	27617	female_001	93.478	56.847	18504000	0	0	0	0	0	0	0
TBIU004483|TBIM005130;TBIU001735|TBIM001924	ISGQDELEAGFK	Unmodified	1292.62	0.624846	157	yes	no	0	0	0	0	0														1	1							69.283	69.283	2	0.02908	21852	male_001	86.624	48.331	12708000	0	0	0	0	0	0	0
TBIU004483|TBIM005130;TBIU001735|TBIM001924	ISGQDELEAGFKR	Unmodified	1448.73	0.725957	157	yes	no	0	0	0	0	0														1	2							59.046	59.046	2;3	0.0044071	17724	male_001	112.83	67.466	180830000	0	0	0	0	0	0	0
TBIU021507|TBIM027686;TBIU021509|TBIM027690;TBIU021508|TBIM027687;TBIU021506|TBIM027685;TBIU021510|TBIM027691;TBIU021511|TBIM027692	ISIFDVGEHIANPK	Unmodified	1538.81	0.809293	429	yes	no	0	0	0	0	0														1								90.629	90.629	2	0.042671	33248	female_001	89.9	53.229	32812000	0	0	0	0	0	0	0
TBIU022406|TBIM029085;TBIU002646|TBIM002966	ISLLGLQNLKPGQNVACEIK	Unmodified	2194.21	0.214373	452	yes	no	0	0	0	0	0														1	1							92.337	92.337	3	0.00063151	33928	female_001	99.413	58.451	244720000	0	0	0	0	0	0	0
TBIU024677|TBIM032464	ISNVLLSTAVSQETGLGR	Unmodified	1844	0.000340936	503	yes	yes	0	0	0	0	0														1	1							96.289	96.289	3	0.0003677	35600	female_001	86.367	56.634	129890000	0	0	0	0	0	0	0
TBIU033461|TBIM043920;TBIU033460|TBIM043919	ISQGAGIAGFA	Unmodified	990.513	0.513445	626	yes	no	0	0	0	0	0										1								1				56.516	56.516	1	0.0081588	14258	CG_O_003	112.41	30.106	62109000	0	0	0	0	0	0	0
TBIU014752|TBIM017991	ISSDTIFVTAPHEATSGIIGVNR	Unmodified	2384.23	0.233588	294	yes	yes	0	0	0	0	0															1							89.81	89.81	3	0.028618	30175	male_001	68.369	44.807	40232000	0	0	0	0	0	0	0
TBIU019295|TBIM024456	ISSILATNESK	Unmodified	1161.62	0.624118	382	yes	yes	0	0	0	0	0														1	1							54.205	54.205	2	0.00086768	17567	female_001	137.14	67.712	78633000	0	0	0	0	0	0	0
TBIU017842|TBIM022327	ITAVHSTTLR	Carbamyl (N-term)	1140.63	0.625121	355	yes	yes	0	0	1	0	0															1							61.225	61.225	2	0.049915	18542	male_001	87.806	31.796	2019200	0	0	0	0	0	0	0
TBIU000742|TBIM000842	ITEYLCEPLRK	Unmodified	1420.74	0.738436	33	yes	yes	0	0	0	0	0														1	1							60.132	60.132	3	0.021956	18106	male_001	80.737	57.511	19836000	0	0	0	0	0	0	0
TBIU023479|TBIM030742	ITGEKFDFSNISQGDEQQQ	Unmodified	2169.98	0.981456	476	yes	yes	0	0	0	0	0														1								81.521	81.521	2	0.0078288	29385	female_001	117.03	74.946	152790000	0	0	0	0	0	0	0
TBIU014284|TBIM017341	ITGLGSGEDEDLSAVSD	Unmodified	1663.74	0.742454	286	yes	yes	0	0	0	0	0						1																58.714	58.714	2	0.036196	15167	BG_X_002	75.416	45.161	8836500	0	0	0	0	8836500	0	0
TBIU023594|TBIM030933	ITLAFDELSR	Unmodified	1163.62	0.618638	485	yes	yes	0	0	0	0	0														1								91.967	91.967	2	7.3207e-05	33833	female_001	115.49	56.712	0	0	0	0	0	0	0	0
TBIU017124|TBIM021309;TBIU002823|TBIM003164	ITLFEAEFLQHLK	Unmodified	1587.87	0.866079	112	yes	no	0	0	0	0	0															2							103.22	103.22	2;3	0.0089988	35567	male_001	112.75	52.949	151700000	0	0	0	0	0	0	0
TBIU015069|TBIM018439;TBIU001611|TBIM001785;TBIU015067|TBIM018437;TBIU015068|TBIM018438	ITLLEEDLERNEER	Unmodified	1757.88	0.879557	300;301;302	no	no	0	0	0	0	0														1	1							74.312	74.312	3	3.7568e-22	23887	male_001	196.11	125.22	184730000	0	0	0	0	0	0	0
TBIU026582|TBIM035269;TBIU026573|TBIM035260;TBIU026592|TBIM035279;TBIU026585|TBIM035272;TBIU026576|TBIM035263;TBIU026600|TBIM035287;TBIU026590|TBIM035277;TBIU026583|TBIM035270;TBIU026570|TBIM035257;TBIU026599|TBIM035286;TBIU026575|TBIM035262;TBIU026598|TBIM035285;TBIU026572|TBIM035259;TBIU026569|TBIM035256;TBIU026571|TBIM035258;TBIU026574|TBIM035261	ITPFSNVEQAAAR	Unmodified	1402.72	0.720478	553;552	no	no	0	0	0	0	0														1	1							71.584	71.584	2	0.0090953	22754	male_001	103.7	48.151	216820000	0	0	0	0	0	0	0
TBIU026582|TBIM035269;TBIU026573|TBIM035260;TBIU026592|TBIM035279;TBIU026585|TBIM035272;TBIU026576|TBIM035263;TBIU026600|TBIM035287;TBIU026590|TBIM035277;TBIU026583|TBIM035270;TBIU026570|TBIM035257;TBIU026599|TBIM035286;TBIU026575|TBIM035262;TBIU026598|TBIM035285;TBIU026572|TBIM035259;TBIU026569|TBIM035256;TBIU026571|TBIM035258;TBIU026574|TBIM035261	ITPFSNVEQAAAR	Carbamyl (N-term)	1445.73	0.726291	553;552	no	no	0	0	1	0	0														1								104.93	104.93	2	0.015901	39114	female_001	94.309	55.005	5731900	0	0	0	0	0	0	0
TBIU022515|TBIM029280	ITQSNAILR	Unmodified	1014.58	0.582193	456	yes	yes	0	0	0	0	0														1								46.502	46.502	2	0.0040368	14346	female_001	134.81	49.895	269740000	0	0	0	0	0	0	0
TBIU025706|TBIM033944	ITSEALLVTQQLVK	Unmodified	1541.9	0.902859	533	yes	yes	0	0	0	0	0															1							94.935	94.935	2	0.027955	32270	male_001	84.507	41.226	68327000	0	0	0	0	0	0	0
TBIU026715|TBIM035460	IVADTESSDPSAFQKPSPQLIK	Unmodified	2357.21	0.211456	559	yes	yes	0	0	0	0	0														1								70.455	70.455	3	0.016742	24668	female_001	70.897	55.476	111860000	0	0	0	0	0	0	0
TBIU008773|TBIM010209;TBIU001235|TBIM001354	IVEADTSDDQSNATYSR	Unmodified	1870.82	0.818079	200	yes	no	0	0	0	0	0															1							47.05	47.05	3	0.03753	12741	male_001	75.018	55.807	4622800	0	0	0	0	0	0	0
TBIU026767|TBIM035558	IVFELYNDVVPK	Unmodified	1434.78	0.775867	560	yes	yes	0	0	0	0	0															1							103.22	103.22	2	0.022183	35693	male_001	89.047	53.104	66832000	0	0	0	0	0	0	0
TBIU014752|TBIM017991	IVLESSVFSDHR	Unmodified	1387.71	0.709579	294	yes	yes	0	0	0	0	0														2	1							69.287	69.287	2;3	0.0093777	24118	female_001	83.137	50.883	58800000	0	0	0	0	0	0	0
TBIU025730|TBIM033980;TBIU002993|TBIM003373	IVLLDCNLEYK	Unmodified	1378.72	0.716638	535	yes	no	0	0	0	0	0														1								89.821	89.821	2	0.044309	32905	female_001	83.783	31.928	68187000	0	0	0	0	0	0	0
TBIU026061|TBIM034452	IVNDDQSYDGDIYIEDGIIK	Unmodified	2284.07	0.0746877	543	yes	yes	0	0	0	0	0														2	1							100.03	100.03	2;3	0.0001667	37248	female_001	107.61	81.891	355280000	0	0	0	0	0	0	0
TBIU004499|TBIM005024;TBIU000335|TBIM000387	IVQKEANEISRESEQ	Unmodified	1758.87	0.874806	21	yes	no	0	0	0	0	0		1	2	1	1	2	1															42.715	42.715	2;3	2.4795e-07	9046	BG_X_001	158.05	80.668	108980000	21852000	32641000	21489000	11206000	12785000	9005900	0
TBIU019260|TBIM024411;TBIU002965|TBIM003337	IVSSGCNVFINR	Unmodified	1364.69	0.687069	380	yes	no	0	0	0	0	0														1	1							64.945	64.945	2	0.013969	20071	male_001	96.331	50.173	29711000	0	0	0	0	0	0	0
TBIU021989|TBIM028427	IVSTILNSPDLR	Unmodified	1326.75	0.750715	442	yes	yes	0	0	0	0	0														1	1							81.224	81.224	2	0.0005702	29233	female_001	166.09	109.83	88972000	0	0	0	0	0	0	0
TBIU021989|TBIM028427	IVSTILNSPDLRK	Unmodified	1454.85	0.845678	442	yes	yes	0	0	0	0	0															1							65.406	65.406	3	0.036622	20214	male_001	80.522	45.318	13252000	0	0	0	0	0	0	0
[truncated: 2,557 more rows]
[truncated: 23 more columns]
